# Supplementary material for: Strain Variation in Clostridioides difficile Cytotoxicity Associated with Genomic Variation at Both Pathogenic and Nonpathogenic Loci
Source: mSphere. 2022 May 9;7(3):e00174-22. doi: 10.1128/msphere.00174-22 (PMC9241522; doi:10.1128/msphere.00174-22)
Supplement: DATA SET S1 [file msphere.00174-22-s0001.txt]

Genotype	-ln(FDR P-value)	Epsilon	Rank	variant_type_1	variant_type_2	reference_allele	variant_allele	amino_acid_change	annotation_1	annotation_2	intergenic_variant_logical	roary_prokka_ID
Coding Indel at 299604 > G functional=NULL_NULL_NULL locus_tag=CD630_02370 Strand Information: CD630_02370=+;G|frameshift_variant|HIGH|CD630_02370|c.626_627delGA|p.Gly209fs|626/1524|209/507|fliD|Flagellar hook-associated protein 2 FliD (or HAP2);	2.1492421415445127	0.19545824735622205	1	Coding Indel	frameshift_variant	GGA	G	NA	fliD	Flagellar hook-associated protein 2 FliD (or HAP2);	FALSE	NA
group_1730	2.1492421415445127	0.18766395352894139	2	NA	NA	NA	NA	NA	NA	NA	NA	Cdif_630_PROKKA_02345
group_4219	2.1492421415445127	0.18617192381753436	3	NA	NA	NA	NA	NA	NA	NA	NA	PH101_PROKKA_00282
group_773	2.1492421415445127	0.18297453166395292	4	NA	NA	NA	NA	NA	NA	NA	NA	PH100_PROKKA_02111
group_4116	1.952815978569016	0.1821320606702408	5	NA	NA	NA	NA	NA	NA	NA	NA	PH100_PROKKA_00041
group_2337	2.1492421415445127	0.17870332737363034	6	NA	NA	NA	NA	NA	NA	NA	NA	PH101_PROKKA_00358
group_3857	2.1492421415445127	0.17860279111535074	7	NA	NA	NA	NA	NA	NA	NA	NA	PH101_PROKKA_01316
group_5336	1.187627453477412	0.17617450437774584	8	NA	NA	NA	NA	NA	NA	NA	NA	PH100_PROKKA_01517
group_4132	0.871553665742767	0.17487684957739844	9	NA	NA	NA	NA	NA	NA	NA	NA	PH100_PROKKA_01846
group_6356	1.5181673896269452	0.17465747965201905	10	NA	NA	NA	NA	NA	NA	NA	NA	PH101_PROKKA_03579
group_2372	1.3489692198021719	0.17461710466663133	11	NA	NA	NA	NA	NA	NA	NA	NA	PH102_PROKKA_03498
group_5335	0.8573884059684265	0.17455296500066705	12	NA	NA	NA	NA	NA	NA	NA	NA	PH100_PROKKA_01508
group_5500	1.1280434144812002	0.1743034982253983	13	NA	NA	NA	NA	NA	NA	NA	NA	PH102_PROKKA_01235
group_5516	1.0181242824714718	0.1739429639586763	14	NA	NA	NA	NA	NA	NA	NA	NA	PH102_PROKKA_01769
group_2279	0.8605471638230815	0.17359374765462543	15	NA	NA	NA	NA	NA	NA	NA	NA	PH100_PROKKA_00043
group_3660	0.6443338348741511	0.17236686422402972	16	NA	NA	NA	NA	NA	NA	NA	NA	Cdif_630_PROKKA_00632
group_4144	0.8889526236627944	0.1690933744988656	17	NA	NA	NA	NA	NA	NA	NA	NA	PH100_PROKKA_02989
group_3096	0.6443338348741511	0.16899191775535632	18	NA	NA	NA	NA	NA	NA	NA	NA	Cdif_630_PROKKA_02013
ftsH4_2	0.6725811894094498	0.16868885071749554	19	NA	NA	NA	NA	NA	NA	NA	NA	PH101_PROKKA_01315
group_1111	0.3723770061740672	0.1667593845403184	20	NA	NA	NA	NA	NA	NA	NA	NA	PH101_PROKKA_00372
group_4300	0.6443338348741511	0.16507229053617015	21	NA	NA	NA	NA	NA	NA	NA	NA	PH102_PROKKA_03161
group_1278	0.9989157100155359	0.16463978047497288	22	NA	NA	NA	NA	NA	NA	NA	NA	PH102_PROKKA_00862
group_2601	0.6443338348741511	0.16457710058656444	23	NA	NA	NA	NA	NA	NA	NA	NA	PH102_PROKKA_03860
group_1343	0.3183677736704442	0.16375798832684252	24	NA	NA	NA	NA	NA	NA	NA	NA	PH100_PROKKA_00850
group_3349	0.3723770061740672	0.16315172046294457	25	NA	NA	NA	NA	NA	NA	NA	NA	PH100_PROKKA_02318
group_2753	0.6128147837839762	0.16216067048069238	26	NA	NA	NA	NA	NA	NA	NA	NA	PH100_PROKKA_04142
group_4270	0.3723770061740672	0.16188855888038112	27	NA	NA	NA	NA	NA	NA	NA	NA	PH102_PROKKA_00426
Coding Indel at 293234 > T functional=NULL_NULL_NULL locus_tag=CD630_02260 Strand Information: CD630_02260=+;T|frameshift_variant|HIGH|CD630_02260|c.234_238delTGGTA|p.Gly79fs|234/669|78/222|null or hypothetical protein|putative lytic transglycosylase;	0.1840988802915515	0.15741511337820172	28	Coding Indel	frameshift_variant	TTGGTA	T	NA	null or hypothetical protein	putative lytic transglycosylase;	FALSE	NA
group_1176	0.3723770061740672	0.15675289931588757	29	NA	NA	NA	NA	NA	NA	NA	NA	PH101_PROKKA_04255
group_4246	0.20884468561202654	0.15525658748410037	30	NA	NA	NA	NA	NA	NA	NA	NA	PH101_PROKKA_03354
group_2783	0.09169106308688289	0.1543796010047735	31	NA	NA	NA	NA	NA	NA	NA	NA	PH101_PROKKA_03297
group_5326	0.14436163076879108	0.15436785043053716	32	NA	NA	NA	NA	NA	NA	NA	NA	PH100_PROKKA_00385
kdpD_2	0.3723770061740672	0.15398952444753805	33	NA	NA	NA	NA	NA	NA	NA	NA	Cdif_630_PROKKA_02014
group_5441	0.3723770061740672	0.1537904663262476	34	NA	NA	NA	NA	NA	NA	NA	NA	PH101_PROKKA_01319
group_5606	2.1492421415445127	0.15336545702530271	35	NA	NA	NA	NA	NA	NA	NA	NA	PH108_PROKKA_01502
group_1331	0.0865933433507224	0.1530462391943186	36	NA	NA	NA	NA	NA	NA	NA	NA	PH100_PROKKA_02109
group_2784	1.134107657284722	0.15279733696076084	37	NA	NA	NA	NA	NA	NA	NA	NA	PH101_PROKKA_03440
group_1054	1.134107657284722	0.15246497659182476	38	NA	NA	NA	NA	NA	NA	NA	NA	PH102_PROKKA_03168
group_1330	0.051692988824928864	0.1523388708729855	39	NA	NA	NA	NA	NA	NA	NA	NA	PH100_PROKKA_02108
Coding Indel at 299603 > TCA functional=NULL_NULL_NULL locus_tag=CD630_02370 Strand Information: CD630_02370=+;TCA|frameshift_variant|HIGH|CD630_02370|c.624_625insCA|p.Gly209fs|625/1524|209/507|fliD|Flagellar hook-associated protein 2 FliD (or HAP2);	0.27708716873169464	0.1518663075218555	40	Coding Indel	frameshift_variant	T	TCA	NA	fliD	Flagellar hook-associated protein 2 FliD (or HAP2);	FALSE	NA
group_3431	0.8605471638230815	0.14980209456894378	41	NA	NA	NA	NA	NA	NA	NA	NA	PH101_PROKKA_03511
group_6478	0.06422075699356214	0.14923136773801657	42	NA	NA	NA	NA	NA	NA	NA	NA	PH102_PROKKA_03121
group_4143	0.06422075699356214	0.14852115048471748	43	NA	NA	NA	NA	NA	NA	NA	NA	PH100_PROKKA_02795
group_5320	0.06422075699356214	0.1480312954212331	44	NA	NA	NA	NA	NA	NA	NA	NA	PH100_PROKKA_00202
group_2173	0.06422075699356214	0.14694303966265815	45	NA	NA	NA	NA	NA	NA	NA	NA	Cdif_630_PROKKA_00921
group_1888	0.06422075699356214	0.1467228101080406	46	NA	NA	NA	NA	NA	NA	NA	NA	PH102_PROKKA_00508
group_134	0.06422075699356214	0.1461534095838904	47	NA	NA	NA	NA	NA	NA	NA	NA	PH101_PROKKA_04240
licC_1	0.051692988824928864	0.14531008601168718	48	NA	NA	NA	NA	NA	NA	NA	NA	PH100_PROKKA_00197
group_1900	0.06422075699356214	0.14472269711119387	49	NA	NA	NA	NA	NA	NA	NA	NA	PH_11_PROKKA_03547
group_5455	0.02366644034291699	0.1442817913067482	50	NA	NA	NA	NA	NA	NA	NA	NA	PH101_PROKKA_03221
dapE_2	0.06422075699356214	0.14422415104780348	51	NA	NA	NA	NA	NA	NA	NA	NA	Cdif_630_PROKKA_02288
group_4652	0.05685957376205641	0.1440345526912581	52	NA	NA	NA	NA	NA	NA	NA	NA	Cdif_630_PROKKA_00724
group_1732	0.051692988824928864	0.14266077348285258	53	NA	NA	NA	NA	NA	NA	NA	NA	PH100_PROKKA_01605
group_2327	0.06422075699356214	0.141837448982969	54	NA	NA	NA	NA	NA	NA	NA	NA	PH100_PROKKA_03816
group_2362	2.1492421415445127	0.14045541031923325	55	NA	NA	NA	NA	NA	NA	NA	NA	PH102_PROKKA_02525
group_2405	0.047126973361524147	0.13869308384511803	56	NA	NA	NA	NA	NA	NA	NA	NA	PH102_PROKKA_04016
group_2650	0.047126973361524147	0.13869308384511803	57	NA	NA	NA	NA	NA	NA	NA	NA	PH102_PROKKA_04017
group_40	0.051692988824928864	0.13781581772642568	58	NA	NA	NA	NA	NA	NA	NA	NA	Cdif_630_PROKKA_01649
group_2217	0.2527444342144928	0.13779692167028051	59	NA	NA	NA	NA	NA	NA	NA	NA	PH104_PROKKA_01608
group_5486	0.011745665651654217	0.13749219454082576	60	NA	NA	NA	NA	NA	NA	NA	NA	PH102_PROKKA_00220
group_1800	0.020582520888027606	0.13722270221377458	61	NA	NA	NA	NA	NA	NA	NA	NA	PH101_PROKKA_01140
group_1341	0.006312932161523462	0.13700359437841558	62	NA	NA	NA	NA	NA	NA	NA	NA	Cdif_630_PROKKA_03651
group_1831	0.006312932161523462	0.13700359437841558	63	NA	NA	NA	NA	NA	NA	NA	NA	Cdif_630_PROKKA_03645
group_3657	0.04023298849542519	0.1364215118576181	64	NA	NA	NA	NA	NA	NA	NA	NA	PH100_PROKKA_03763
group_1042	0.051125931610099484	0.1364031115559507	65	NA	NA	NA	NA	NA	NA	NA	NA	PH102_PROKKA_03167
group_1735	0.01029050134924938	0.13624004342151882	66	NA	NA	NA	NA	NA	NA	NA	NA	PH_11_PROKKA_03551
group_5934	0.01029050134924938	0.13624004342151882	67	NA	NA	NA	NA	NA	NA	NA	NA	PH_11_PROKKA_03550
group_5517	0.0067595717081111225	0.13608723018662633	68	NA	NA	NA	NA	NA	NA	NA	NA	PH102_PROKKA_01790
group_2054	0.015844205130712167	0.135692092039913	69	NA	NA	NA	NA	NA	NA	NA	NA	PH100_PROKKA_00665
group_1434	0.0067595717081111225	0.1354676893012933	70	NA	NA	NA	NA	NA	NA	NA	NA	PH102_PROKKA_01415
group_1439	0.0067595717081111225	0.13461595013108307	71	NA	NA	NA	NA	NA	NA	NA	NA	PH102_PROKKA_01416
group_5503	0.0067595717081111225	0.13461595013108307	72	NA	NA	NA	NA	NA	NA	NA	NA	PH102_PROKKA_01421
group_2722	0.013925726410135815	0.1340309850862588	73	NA	NA	NA	NA	NA	NA	NA	NA	PH100_PROKKA_01788
group_2373	0.06422075699356214	0.1335671668459828	74	NA	NA	NA	NA	NA	NA	NA	NA	PH102_PROKKA_03844
group_4296	0.03973851099558797	0.13290006774331473	75	NA	NA	NA	NA	NA	NA	NA	NA	PH102_PROKKA_02877
group_6350	0.752447911317825	0.13268271682262336	76	NA	NA	NA	NA	NA	NA	NA	NA	PH101_PROKKA_03466
group_3468	0.040913893005855344	0.1322225659129918	77	NA	NA	NA	NA	NA	NA	NA	NA	PH102_PROKKA_03261
group_1335	0.007825497967418282	0.1320757365248759	78	NA	NA	NA	NA	NA	NA	NA	NA	Cdif_630_PROKKA_03382
group_1130	0.6929826191187315	0.13194524713584171	79	NA	NA	NA	NA	NA	NA	NA	NA	PH101_PROKKA_03450
group_1803	0.03329673058560699	0.1314748676795175	80	NA	NA	NA	NA	NA	NA	NA	NA	Cdif_630_PROKKA_02089
group_3174	0.09169106308688289	0.1314585354989871	81	NA	NA	NA	NA	NA	NA	NA	NA	PH101_PROKKA_01837
luxO_3	0.0067595717081111225	0.13104223629297526	82	NA	NA	NA	NA	NA	NA	NA	NA	Cdif_630_PROKKA_00621
group_3472	0.051692988824928864	0.13092137336271295	83	NA	NA	NA	NA	NA	NA	NA	NA	PH102_PROKKA_03601
group_5448	0.0067595717081111225	0.1308986717616131	84	NA	NA	NA	NA	NA	NA	NA	NA	PH101_PROKKA_02375
group_90	0.34392404376339625	0.1307810670530916	85	NA	NA	NA	NA	NA	NA	NA	NA	PH101_PROKKA_03515
group_4210	0.051692988824928864	0.13036021190020086	86	NA	NA	NA	NA	NA	NA	NA	NA	PH100_PROKKA_04194
group_6481	2.1492421415445127	0.13029598778194268	87	NA	NA	NA	NA	NA	NA	NA	NA	PH102_PROKKA_03174
group_3451	0.051692988824928864	0.1302609507467386	88	NA	NA	NA	NA	NA	NA	NA	NA	PH102_PROKKA_00472
group_19	0.0067595717081111225	0.12973900731784607	89	NA	NA	NA	NA	NA	NA	NA	NA	Cdif_630_PROKKA_01452
group_722	0.051692988824928864	0.12950556488336684	90	NA	NA	NA	NA	NA	NA	NA	NA	Cdif_630_PROKKA_00726
group_1257	0.6443338348741511	0.12947247359104608	91	NA	NA	NA	NA	NA	NA	NA	NA	PH101_PROKKA_03455
group_1588	0.6443338348741511	0.12947247359104608	92	NA	NA	NA	NA	NA	NA	NA	NA	PH101_PROKKA_03458
group_2356	0.6443338348741511	0.12947247359104608	93	NA	NA	NA	NA	NA	NA	NA	NA	PH101_PROKKA_03454
group_2476	0.6443338348741511	0.12947247359104608	94	NA	NA	NA	NA	NA	NA	NA	NA	PH101_PROKKA_03453
ssb_1	0.6443338348741511	0.12947247359104608	95	NA	NA	NA	NA	NA	NA	NA	NA	PH101_PROKKA_03457
group_1832	0.0067595717081111225	0.12901745616800744	96	NA	NA	NA	NA	NA	NA	NA	NA	PH100_PROKKA_00437
group_3520	2.1492421415445127	0.12821474576437702	97	NA	NA	NA	NA	NA	NA	NA	NA	PH110_PROKKA_03683
swrC	0.09169106308688289	0.12814213999179871	98	NA	NA	NA	NA	NA	NA	NA	NA	Cdif_630_PROKKA_02630
group_3346	-0	0.12802005885205126	99	NA	NA	NA	NA	NA	NA	NA	NA	PH100_PROKKA_01505
group_1297	0.5219629186112986	0.1278001127619374	100	NA	NA	NA	NA	NA	NA	NA	NA	PH110_PROKKA_03426
group_6406	1.134107657284722	0.12737360044316048	101	NA	NA	NA	NA	NA	NA	NA	NA	PH102_PROKKA_00836
group_2799	0.0067595717081111225	0.12712013914364853	102	NA	NA	NA	NA	NA	NA	NA	NA	PH101_PROKKA_04083
group_1186	0.7151423529177298	0.12686832504849302	103	NA	NA	NA	NA	NA	NA	NA	NA	PH101_PROKKA_01760
lysA_1	0.005325391635759579	0.1263393902212742	104	NA	NA	NA	NA	NA	NA	NA	NA	Cdif_630_PROKKA_01990
group_1830	0.033561710360452364	0.12614602748868795	105	NA	NA	NA	NA	NA	NA	NA	NA	PH102_PROKKA_02853
Coding Indel at 299665 > CA functional=NULL_NULL_NULL locus_tag=CD630_02370 Strand Information: CD630_02370=+;CA|frameshift_variant|HIGH|CD630_02370|c.687dupA|p.Val230fs|688/1524|230/507|fliD|Flagellar hook-associated protein 2 FliD (or HAP2);	1.134107657284722	0.12571499570491393	106	Coding Indel	frameshift_variant	C	CA	NA	fliD	Flagellar hook-associated protein 2 FliD (or HAP2);	FALSE	NA
Coding Indel at 299668 > T functional=NULL_NULL_NULL locus_tag=CD630_02370 Strand Information: CD630_02370=+;T|frameshift_variant|HIGH|CD630_02370|c.690delA|p.Val231fs|690/1524|230/507|fliD|Flagellar hook-associated protein 2 FliD (or HAP2);	1.134107657284722	0.12571499570491393	107	Coding Indel	frameshift_variant	TA	T	NA	fliD	Flagellar hook-associated protein 2 FliD (or HAP2);	FALSE	NA
group_6738	-0	0.12568749926162023	108	NA	NA	NA	NA	NA	NA	NA	NA	PH113_PROKKA_01217
group_2174	0.03383307195933637	0.12546544569414883	109	NA	NA	NA	NA	NA	NA	NA	NA	PH101_PROKKA_03161
group_120	0.02366644034291699	0.1253673049412961	110	NA	NA	NA	NA	NA	NA	NA	NA	PH102_PROKKA_02635
Coding Indel at 293231 > CCACT functional=NULL_NULL_NULL locus_tag=CD630_02260 Strand Information: CD630_02260=+;CCACT|frameshift_variant|HIGH|CD630_02260|c.230_231insCACT|p.Val78fs|231/669|77/222|null or hypothetical protein|putative lytic transglycosylase;	-0	0.12511711112490448	111	Coding Indel	frameshift_variant	C	CCACT	NA	null or hypothetical protein	putative lytic transglycosylase;	FALSE	NA
Coding Indel at 293241 > GA functional=NULL_NULL_NULL locus_tag=CD630_02260 Strand Information: CD630_02260=+;GA|frameshift_variant|HIGH|CD630_02260|c.240_241insA|p.Phe81fs|241/669|81/222|null or hypothetical protein|putative lytic transglycosylase;	-0	0.12511711112490448	112	Coding Indel	frameshift_variant	G	GA	NA	null or hypothetical protein	putative lytic transglycosylase;	FALSE	NA
group_2095	0.0067595717081111225	0.12488883366066345	113	NA	NA	NA	NA	NA	NA	NA	NA	PH102_PROKKA_00861
group_5465	0.5036192738599627	0.12479381870010665	114	NA	NA	NA	NA	NA	NA	NA	NA	PH101_PROKKA_03482
group_2600	0.026670714551758883	0.12470970780025377	115	NA	NA	NA	NA	NA	NA	NA	NA	Cdif_630_PROKKA_02136
group_1551	2.1492421415445127	0.1246886906779825	116	NA	NA	NA	NA	NA	NA	NA	NA	PH102_PROKKA_02673
group_3680	0.015844205130712167	0.12438078379612333	117	NA	NA	NA	NA	NA	NA	NA	NA	PH100_PROKKA_00390
group_1663	-0	0.12385628036399708	118	NA	NA	NA	NA	NA	NA	NA	NA	Cdif_630_PROKKA_01940
mshD	0.005566596327938185	0.1232237778212085	119	NA	NA	NA	NA	NA	NA	NA	NA	Cdif_630_PROKKA_03428
group_4247	0.6443338348741511	0.122870567915595	120	NA	NA	NA	NA	NA	NA	NA	NA	PH101_PROKKA_03441
group_2109	-0	0.12230329309274973	121	NA	NA	NA	NA	NA	NA	NA	NA	PH102_PROKKA_03858
group_6212	-0	0.12220703331842162	122	NA	NA	NA	NA	NA	NA	NA	NA	PH100_PROKKA_01849
mngB_1	-0	0.12219689189114318	123	NA	NA	NA	NA	NA	NA	NA	NA	Cdif_630_PROKKA_02802
group_4274	-0	0.12214883085615094	124	NA	NA	NA	NA	NA	NA	NA	NA	PH102_PROKKA_00834
Coding Indel at 299669 > AAT functional=NULL_NULL_NULL locus_tag=CD630_02370 Strand Information: CD630_02370=+;AAT|frameshift_variant|HIGH|CD630_02370|c.690_691insAT|p.Val231fs|691/1524|231/507|fliD|Flagellar hook-associated protein 2 FliD (or HAP2);	-0	0.12201703436822289	125	Coding Indel	frameshift_variant	A	AAT	NA	fliD	Flagellar hook-associated protein 2 FliD (or HAP2);	FALSE	NA
group_1386	0.018028362635451767	0.12176828626141116	126	NA	NA	NA	NA	NA	NA	NA	NA	Cdif_630_PROKKA_01062
Coding SNP at 3741301 > T functional=NULL_NULL_NULL locus_tag=CD630_31950 Strand Information: CD630_31950=+;T|stop_gained|HIGH|CD630_31950|c.2248G>T|p.Glu750*|2248/2421|750/806|null or hypothetical protein|null or hypothetical protein;_169342	2.1492421415445127	0.12166172447535284	127	NA	NA	NA	NA	NA	NA	NA	NA	NA
group_1456	0.02209644074441241	0.12149213748340885	128	NA	NA	NA	NA	NA	NA	NA	NA	PH100_PROKKA_03556
group_1681	-0	0.12145455945466738	129	NA	NA	NA	NA	NA	NA	NA	NA	PH100_PROKKA_02639
group_3249	0.0020201194685977525	0.1209677354506908	130	NA	NA	NA	NA	NA	NA	NA	NA	Cdif_630_PROKKA_03367
Coding SNP at 3741302 > C functional=NULL_NULL_NULL locus_tag=CD630_31950 Strand Information: CD630_31950=+;C|missense_variant|MODERATE|CD630_31950|c.2249A>C|p.Glu750Ala|2249/2421|750/806|null or hypothetical protein|null or hypothetical protein;_169343	2.1492421415445127	0.1204641283850492	131	NA	NA	NA	NA	NA	NA	NA	NA	NA
Coding Indel at 3741299 > T functional=NULL_NULL_NULL locus_tag=CD630_31950 Strand Information: CD630_31950=+;T|frameshift_variant|HIGH|CD630_31950|c.2247_2248delTG|p.Glu750fs|2247/2421|749/806|null or hypothetical protein|null or hypothetical protein;	2.1492421415445127	0.1204641283850492	132	Coding Indel	frameshift_variant	TTG	T	NA	null or hypothetical protein	null or hypothetical protein;	FALSE	NA
Coding Indel at 3741302 > ATC functional=NULL_NULL_NULL locus_tag=CD630_31950 Strand Information: CD630_31950=+;ATC|frameshift_variant|HIGH|CD630_31950|c.2249_2250insTC|p.Glu750fs|2250/2421|750/806|null or hypothetical protein|null or hypothetical protein;	2.1492421415445127	0.1204641283850492	133	Coding Indel	frameshift_variant	A	ATC	NA	null or hypothetical protein	null or hypothetical protein;	FALSE	NA
rsiV_2	-0	0.12043850481153702	134	NA	NA	NA	NA	NA	NA	NA	NA	Cdif_630_PROKKA_01712
dpaL_2	-0	0.12037981943729084	135	NA	NA	NA	NA	NA	NA	NA	NA	Cdif_630_PROKKA_03454
group_1013	0.04503310642982504	0.12030367759644942	136	NA	NA	NA	NA	NA	NA	NA	NA	Cdif_630_PROKKA_01070
gbsB	-0	0.11931529348859636	137	NA	NA	NA	NA	NA	NA	NA	NA	PH100_PROKKA_02586
group_4231	0.2199972869505706	0.11923156386210454	138	NA	NA	NA	NA	NA	NA	NA	NA	PH101_PROKKA_01759
group_316	0.22832528319009623	0.11918782759435204	139	NA	NA	NA	NA	NA	NA	NA	NA	PH102_PROKKA_00312
group_487	0.06422075699356214	0.11909132434127842	140	NA	NA	NA	NA	NA	NA	NA	NA	PH114_PROKKA_01439
group_1986	0.42759223850348443	0.11901142231413671	141	NA	NA	NA	NA	NA	NA	NA	NA	Cdif_630_PROKKA_01725
ugpQ	-0	0.11894077110785065	142	NA	NA	NA	NA	NA	NA	NA	NA	Cdif_630_PROKKA_01833
Non-Coding Indel at 3670343 > CGA functional=NULL_NULL_NULL locus_tag=CD630_31461-CD630_31470 Strand Information: CD630_31461=+/CD630_31470=-/;CGA|intergenic_region|MODIFIER|CD630_31461-CD630_31470|n.3670343_3670344insGA||||null or hypothetical protein,null or hypothetical protein|Fragment of putative transposase, IS4 family (C-terminal region),null or hypothetical protein,;	0.17680344514296234	0.11873584348146454	143	Non-Coding Indel	intergenic_region	C	CGA	NA	null or hypothetical protein,null or hypothetical protein	Fragment of putative transposase, IS4 family (C-terminal region),null or hypothetical protein,;	TRUE	NA
group_278	0.12529868950254883	0.11872885125269021	144	NA	NA	NA	NA	NA	NA	NA	NA	PH100_PROKKA_03254
group_544	0.0865933433507224	0.1179802319306243	145	NA	NA	NA	NA	NA	NA	NA	NA	Cdif_630_PROKKA_03202
group_4286	1.134107657284722	0.1177530152703719	146	NA	NA	NA	NA	NA	NA	NA	NA	PH102_PROKKA_02524
group_1105	0.03916193097453004	0.11748055016694742	147	NA	NA	NA	NA	NA	NA	NA	NA	PH100_PROKKA_03869
bssA_1	-0	0.11721578728623297	148	NA	NA	NA	NA	NA	NA	NA	NA	PH100_PROKKA_00625
group_333	0.06719981816461951	0.11702103099423247	149	NA	NA	NA	NA	NA	NA	NA	NA	Cdif_630_PROKKA_03200
group_741	0.6443338348741511	0.11701322500657038	150	NA	NA	NA	NA	NA	NA	NA	NA	PH101_PROKKA_03439
group_574	0.00982274836743881	0.11700396343363256	151	NA	NA	NA	NA	NA	NA	NA	NA	PH100_PROKKA_03855
group_1288	0.06422075699356214	0.11698926011948192	152	NA	NA	NA	NA	NA	NA	NA	NA	PH100_PROKKA_03870
group_3411	0.6443338348741511	0.11649913641860236	153	NA	NA	NA	NA	NA	NA	NA	NA	PH101_PROKKA_03464
group_3428	0.6443338348741511	0.11649913641860236	154	NA	NA	NA	NA	NA	NA	NA	NA	PH101_PROKKA_03462
group_4252	0.6443338348741511	0.11649913641860236	155	NA	NA	NA	NA	NA	NA	NA	NA	PH101_PROKKA_03463
group_1025	0.016336811142595966	0.1164258542936414	156	NA	NA	NA	NA	NA	NA	NA	NA	PH101_PROKKA_02745
group_1854	0.02366644034291699	0.11641379654629178	157	NA	NA	NA	NA	NA	NA	NA	NA	PH100_PROKKA_03811
group_1336	-0	0.11625730680208862	158	NA	NA	NA	NA	NA	NA	NA	NA	PH101_PROKKA_04086
blaR1_7	-0	0.11596307293541212	159	NA	NA	NA	NA	NA	NA	NA	NA	PH_13_PROKKA_00442
group_1700	0.0067595717081111225	0.11582854454970909	160	NA	NA	NA	NA	NA	NA	NA	NA	PH100_PROKKA_01606
Coding SNP at 184624 > T,G functional=NULL_NULL_NULL locus_tag=CD630_01370 Strand Information: CD630_01370=+;G|synonymous_variant|LOW|CD630_01370|c.1281A>G|p.Lys427Lys|1281/1335|427/444|CD630_01370|CD630_01370;T|missense_variant|MODERATE|CD630_01370|c.1281A>T|p.Lys427Asn|1281/1335|427/444|CD630_01370|CD630_01370;_5504	0.048549322911843926	0.11581227951104558	161	NA	NA	NA	NA	NA	NA	NA	NA	NA
Coding SNP at 184625 > G,A functional=NULL_NULL_NULL locus_tag=CD630_01370 Strand Information: CD630_01370=+;G|missense_variant|MODERATE|CD630_01370|c.1282T>G|p.Ser428Ala|1282/1335|428/444|CD630_01370|CD630_01370;A|missense_variant|MODERATE|CD630_01370|c.1282T>A|p.Ser428Thr|1282/1335|428/444|CD630_01370|CD630_01370;_5505	0.048549322911843926	0.11581227951104558	162	NA	NA	NA	NA	NA	NA	NA	NA	NA
Coding SNP at 184629 > C functional=NULL_NULL_NULL locus_tag=CD630_01370 Strand Information: CD630_01370=+;C|missense_variant|MODERATE|CD630_01370|c.1286A>C|p.Asn429Thr|1286/1335|429/444|null or hypothetical protein|null or hypothetical protein;_5507	0.048549322911843926	0.11581227951104558	163	NA	NA	NA	NA	NA	NA	NA	NA	NA
group_5461	0.3723770061740672	0.1152469995991277	164	NA	NA	NA	NA	NA	NA	NA	NA	PH101_PROKKA_03442
abgT_1	-0	0.11516662294091419	165	NA	NA	NA	NA	NA	NA	NA	NA	Cdif_630_PROKKA_00631
Coding Indel at 299666 > A functional=NULL_NULL_NULL locus_tag=CD630_02370 Strand Information: CD630_02370=+;A|frameshift_variant|HIGH|CD630_02370|c.688_689delGT|p.Val230fs|688/1524|230/507|fliD|Flagellar hook-associated protein 2 FliD (or HAP2);	-0	0.11515923600611092	166	Coding Indel	frameshift_variant	AGT	A	NA	fliD	Flagellar hook-associated protein 2 FliD (or HAP2);	FALSE	NA
group_323	0.06422075699356214	0.1150278123609429	167	NA	NA	NA	NA	NA	NA	NA	NA	Cdif_630_PROKKA_01061
group_1219	0.16097615255679634	0.11482307942951636	168	NA	NA	NA	NA	NA	NA	NA	NA	PH100_PROKKA_03851
group_1166	0.6443338348741511	0.11461951489108713	169	NA	NA	NA	NA	NA	NA	NA	NA	PH110_PROKKA_01430
group_1866	0.6443338348741511	0.11429015818871835	170	NA	NA	NA	NA	NA	NA	NA	NA	PH101_PROKKA_03459
clcA_2	-0	0.11421234995497721	171	NA	NA	NA	NA	NA	NA	NA	NA	Cdif_630_PROKKA_00712
Coding SNP at 184626 > A functional=NULL_NULL_NULL locus_tag=CD630_01370 Strand Information: CD630_01370=+;A|stop_gained|HIGH|CD630_01370|c.1283C>A|p.Ser428*|1283/1335|428/444|null or hypothetical protein|null or hypothetical protein;_5506	0.019449247107684607	0.11405462838469523	172	NA	NA	NA	NA	NA	NA	NA	NA	NA
group_30	-0	0.1140156588249694	173	NA	NA	NA	NA	NA	NA	NA	NA	Cdif_630_PROKKA_02520
Non-Coding SNP at 201936 > T functional=NULL_NULL_NULL locus_tag=CD630_01520-CD630_01530 Strand Information: CD630_01520=+/CD630_01530=+/;T|intergenic_region|MODIFIER|CD630_01520-CD630_01530|n.201936A>T||||gcp,null or hypothetical protein|null or hypothetical protein,null or hypothetical protein,;_6389	1.134107657284722	0.11363117474402896	174	NA	NA	NA	NA	NA	NA	NA	NA	NA
group_3459	1.134107657284722	0.11349310638517283	175	NA	NA	NA	NA	NA	NA	NA	NA	PH102_PROKKA_02529
group_5523	1.134107657284722	0.11349310638517283	176	NA	NA	NA	NA	NA	NA	NA	NA	PH102_PROKKA_02530
group_6436	1.134107657284722	0.11349310638517283	177	NA	NA	NA	NA	NA	NA	NA	NA	PH102_PROKKA_02531
group_3467	0.20047192925257287	0.11344054627174624	178	NA	NA	NA	NA	NA	NA	NA	NA	PH102_PROKKA_03160
group_2180	0.06322429581617084	0.11327407613933976	179	NA	NA	NA	NA	NA	NA	NA	NA	Cdif_630_PROKKA_01040
group_1675	-0	0.1131136034471057	180	NA	NA	NA	NA	NA	NA	NA	NA	PH101_PROKKA_04012
group_2053	0.011902186116993735	0.11304491216148692	181	NA	NA	NA	NA	NA	NA	NA	NA	PH100_PROKKA_00422
group_670	0.7396794850503096	0.11292421542891312	182	NA	NA	NA	NA	NA	NA	NA	NA	PH101_PROKKA_03510
group_4065	-0	0.11288619339717984	183	NA	NA	NA	NA	NA	NA	NA	NA	Cdif_630_PROKKA_03451
group_2333	0.022896077649342216	0.11255885238735801	184	NA	NA	NA	NA	NA	NA	NA	NA	PH100_PROKKA_03853
group_6479	0.17680344514296234	0.11248703966567626	185	NA	NA	NA	NA	NA	NA	NA	NA	PH102_PROKKA_03137
group_589	-0	0.11246787893329642	186	NA	NA	NA	NA	NA	NA	NA	NA	PH100_PROKKA_00249
group_889	-0	0.11242661340336889	187	NA	NA	NA	NA	NA	NA	NA	NA	PH100_PROKKA_00745
group_1293	0.24934865424475258	0.11226023012879029	188	NA	NA	NA	NA	NA	NA	NA	NA	PH102_PROKKA_01497
group_1346	0.06422075699356214	0.1121390031291469	189	NA	NA	NA	NA	NA	NA	NA	NA	PH102_PROKKA_03495
group_414	0.01075863490315641	0.11192239434931828	190	NA	NA	NA	NA	NA	NA	NA	NA	PH100_PROKKA_03558
group_1464	0.16341950235178485	0.11185774443937847	191	NA	NA	NA	NA	NA	NA	NA	NA	PH100_PROKKA_03871
group_5488	-0	0.11152091511287851	192	NA	NA	NA	NA	NA	NA	NA	NA	PH102_PROKKA_00444
group_1103	-0	0.11140337073696505	193	NA	NA	NA	NA	NA	NA	NA	NA	PH100_PROKKA_03559
group_5547	-0	0.11138239464579455	194	NA	NA	NA	NA	NA	NA	NA	NA	PH102_PROKKA_03645
group_1563	-0	0.11137830265930158	195	NA	NA	NA	NA	NA	NA	NA	NA	PH100_PROKKA_03707
group_2487	0.07430464378836418	0.11088336067016923	196	NA	NA	NA	NA	NA	NA	NA	NA	Cdif_630_PROKKA_01067
group_1031	0.051692988824928864	0.1107516163112729	197	NA	NA	NA	NA	NA	NA	NA	NA	Cdif_630_PROKKA_03151
group_2348	-0	0.11056700362628023	198	NA	NA	NA	NA	NA	NA	NA	NA	Cdif_630_PROKKA_03512
group_3331	0.018555689234285508	0.11022691418029137	199	NA	NA	NA	NA	NA	NA	NA	NA	PH100_PROKKA_00221
group_1461	0.45926536662640005	0.1101121823973973	200	NA	NA	NA	NA	NA	NA	NA	NA	PH100_PROKKA_03862
group_2285	0.17457898685563242	0.1098952965087088	201	NA	NA	NA	NA	NA	NA	NA	NA	PH102_PROKKA_00455
Non-Coding Indel at 3654795 > AATTTAATG functional=NULL_NULL_NULL locus_tag=CD630_31350-CD630_31360 Strand Information: CD630_31350=-/CD630_31360=-/;AATTTAATG|intergenic_region|MODIFIER|CD630_31350-CD630_31360|n.3654795_3654796insATTTAATG||||null or hypothetical protein,bglA7|putative fructose-1-6-bisphosphate aldolase,null or hypothetical protein,;	1.134107657284722	0.10985596531846316	202	Non-Coding Indel	intergenic_region	A	AATTTAATG	NA	null or hypothetical protein,bglA7	putative fructose-1-6-bisphosphate aldolase,null or hypothetical protein,;	TRUE	NA
group_1821	-0	0.10983778311570627	203	NA	NA	NA	NA	NA	NA	NA	NA	PH100_PROKKA_02106
group_1124	-0	0.10980409052412658	204	NA	NA	NA	NA	NA	NA	NA	NA	PH102_PROKKA_00536
group_4268	-0	0.10963043897062608	205	NA	NA	NA	NA	NA	NA	NA	NA	PH102_PROKKA_00262
group_3470	-0	0.10952727967674741	206	NA	NA	NA	NA	NA	NA	NA	NA	PH102_PROKKA_03484
group_230	0.02366644034291699	0.10951830755202643	207	NA	NA	NA	NA	NA	NA	NA	NA	PH100_PROKKA_01695
group_2712	0.0923068264773351	0.10947832256790989	208	NA	NA	NA	NA	NA	NA	NA	NA	PH108_PROKKA_00245
group_2415	-0	0.10943965861840721	209	NA	NA	NA	NA	NA	NA	NA	NA	Cdif_630_PROKKA_00231
group_3469	0.3723770061740672	0.10913799864354451	210	NA	NA	NA	NA	NA	NA	NA	NA	PH102_PROKKA_03305
group_1716	0.051692988824928864	0.10912163104894092	211	NA	NA	NA	NA	NA	NA	NA	NA	PH100_PROKKA_03873
group_1041	0.08364841777484196	0.1090800400242407	212	NA	NA	NA	NA	NA	NA	NA	NA	Cdif_630_PROKKA_03357
group_3340	0.16097615255679634	0.10906799183825439	213	NA	NA	NA	NA	NA	NA	NA	NA	PH100_PROKKA_00762
ytpA	0.0067595717081111225	0.10899433348051688	214	NA	NA	NA	NA	NA	NA	NA	NA	Cdif_630_PROKKA_01723
trzA	-0	0.10880433695461357	215	NA	NA	NA	NA	NA	NA	NA	NA	PH101_PROKKA_02454
group_1566	0.3723770061740672	0.10815377222398018	216	NA	NA	NA	NA	NA	NA	NA	NA	PH100_PROKKA_03359
group_2089	0.6383001912627883	0.10804269886982065	217	NA	NA	NA	NA	NA	NA	NA	NA	PH108_PROKKA_01493
group_2670	0.006603161935151455	0.10799416127538099	218	NA	NA	NA	NA	NA	NA	NA	NA	Cdif_630_PROKKA_03317
group_6338	0.6443338348741511	0.1078984454473022	219	NA	NA	NA	NA	NA	NA	NA	NA	PH101_PROKKA_01839
group_2818	0.06422075699356214	0.1077345706876933	220	NA	NA	NA	NA	NA	NA	NA	NA	PH103_PROKKA_00216
group_5491	-0	0.10764261449706355	221	NA	NA	NA	NA	NA	NA	NA	NA	PH102_PROKKA_00514
group_5464	0.6443338348741511	0.10746509808195033	222	NA	NA	NA	NA	NA	NA	NA	NA	PH101_PROKKA_03448
group_6348	0.6443338348741511	0.10746509808195033	223	NA	NA	NA	NA	NA	NA	NA	NA	PH101_PROKKA_03449
group_311	0.06422075699356214	0.10714201263741739	224	NA	NA	NA	NA	NA	NA	NA	NA	PH102_PROKKA_01878
group_2367	0.04453212404620238	0.10684568108338137	225	NA	NA	NA	NA	NA	NA	NA	NA	PH102_PROKKA_02606
group_6404	0.16341950235178485	0.10673542621296901	226	NA	NA	NA	NA	NA	NA	NA	NA	PH102_PROKKA_00242
group_1023	0.06422075699356214	0.10648689485288419	227	NA	NA	NA	NA	NA	NA	NA	NA	PH100_PROKKA_03849
group_1459	0.06422075699356214	0.10648689485288419	228	NA	NA	NA	NA	NA	NA	NA	NA	PH100_PROKKA_03850
group_731	0.0923068264773351	0.10636184102974912	229	NA	NA	NA	NA	NA	NA	NA	NA	PH101_PROKKA_03484
group_6331	0.04143515841704865	0.10617443005901941	230	NA	NA	NA	NA	NA	NA	NA	NA	PH101_PROKKA_00917
group_1855	0.3723770061740672	0.1060500780290583	231	NA	NA	NA	NA	NA	NA	NA	NA	PH100_PROKKA_03840
group_2078	0.3723770061740672	0.1060500780290583	232	NA	NA	NA	NA	NA	NA	NA	NA	PH100_PROKKA_03848
group_2329	0.3723770061740672	0.1060500780290583	233	NA	NA	NA	NA	NA	NA	NA	NA	PH100_PROKKA_03845
group_2330	0.3723770061740672	0.1060500780290583	234	NA	NA	NA	NA	NA	NA	NA	NA	PH100_PROKKA_03847
group_2749	0.3723770061740672	0.1060500780290583	235	NA	NA	NA	NA	NA	NA	NA	NA	PH100_PROKKA_03838
group_2750	0.3723770061740672	0.1060500780290583	236	NA	NA	NA	NA	NA	NA	NA	NA	PH100_PROKKA_03842
group_3403	0.3723770061740672	0.1060500780290583	237	NA	NA	NA	NA	NA	NA	NA	NA	PH100_PROKKA_03846
group_6319	0.3723770061740672	0.1060500780290583	238	NA	NA	NA	NA	NA	NA	NA	NA	PH100_PROKKA_03841
Coding Indel at 318687 > TGA functional=NULL_NULL_NULL locus_tag=CD630_02560 Strand Information: CD630_02560=+;TGA|frameshift_variant|HIGH|CD630_02560|c.92_93insGA|p.Asn33fs|93/819|31/272|motA|null or hypothetical protein;	1.4360542101011213	0.10594740419572665	239	Coding Indel	frameshift_variant	T	TGA	NA	motA	null or hypothetical protein;	FALSE	NA
Coding Indel at 318691 > G functional=NULL_NULL_NULL locus_tag=CD630_02560 Strand Information: CD630_02560=+;G|frameshift_variant|HIGH|CD630_02560|c.97_98delAA|p.Asn33fs|97/819|33/272|motA|null or hypothetical protein;	1.4360542101011213	0.10594740419572665	240	Coding Indel	frameshift_variant	GAA	G	NA	motA	null or hypothetical protein;	FALSE	NA
group_438	0.19236206480065493	0.10594156906583109	241	NA	NA	NA	NA	NA	NA	NA	NA	PH100_PROKKA_02627
group_2256	0.36933997379163047	0.105874754647918	242	NA	NA	NA	NA	NA	NA	NA	NA	PH118_PROKKA_02550
group_1771	-0	0.10571078211575144	243	NA	NA	NA	NA	NA	NA	NA	NA	PH110_PROKKA_00517
group_1049	0.6443338348741511	0.10522395374947052	244	NA	NA	NA	NA	NA	NA	NA	NA	PH110_PROKKA_02671
rocR_5	0.11833877965580698	0.10506638826256985	245	NA	NA	NA	NA	NA	NA	NA	NA	Cdif_630_PROKKA_03355
group_2931	0.12164889922187525	0.10506257287150422	246	NA	NA	NA	NA	NA	NA	NA	NA	PH102_PROKKA_03136
group_2042	-0	0.10505545615674636	247	NA	NA	NA	NA	NA	NA	NA	NA	PH101_PROKKA_02458
group_5327	0.06422075699356214	0.10504164697400759	248	NA	NA	NA	NA	NA	NA	NA	NA	PH100_PROKKA_00756
group_1393	0.004783743063959451	0.10493467036598472	249	NA	NA	NA	NA	NA	NA	NA	NA	Cdif_630_PROKKA_03152
group_3512	0.6443338348741511	0.10488482388336123	250	NA	NA	NA	NA	NA	NA	NA	NA	PH108_PROKKA_01483
group_4343	0.6443338348741511	0.10488482388336123	251	NA	NA	NA	NA	NA	NA	NA	NA	PH108_PROKKA_01484
group_4344	0.6443338348741511	0.10488482388336123	252	NA	NA	NA	NA	NA	NA	NA	NA	PH108_PROKKA_01492
group_5599	0.6443338348741511	0.10488482388336123	253	NA	NA	NA	NA	NA	NA	NA	NA	PH108_PROKKA_01472
group_5603	0.6443338348741511	0.10488482388336123	254	NA	NA	NA	NA	NA	NA	NA	NA	PH108_PROKKA_01486
group_95	-0	0.10476349873540343	255	NA	NA	NA	NA	NA	NA	NA	NA	Cdif_630_PROKKA_03154
group_3222	0.10084689401257935	0.10460397163105177	256	NA	NA	NA	NA	NA	NA	NA	NA	Cdif_630_PROKKA_03201
cph2_8	1.3896052197157347	0.10453130010703036	257	NA	NA	NA	NA	NA	NA	NA	NA	Cdif_630_PROKKA_03119
group_4276	-0	0.10450623387334285	258	NA	NA	NA	NA	NA	NA	NA	NA	PH102_PROKKA_01410
maa_2	0.0067595717081111225	0.10436484953451136	259	NA	NA	NA	NA	NA	NA	NA	NA	PH101_PROKKA_01127
dosC_1	-0	0.10430731349236474	260	NA	NA	NA	NA	NA	NA	NA	NA	Cdif_630_PROKKA_00689
group_5329	-0	0.10421862783402538	261	NA	NA	NA	NA	NA	NA	NA	NA	PH100_PROKKA_01139
group_6475	0.02411286716772037	0.10408345909471647	262	NA	NA	NA	NA	NA	NA	NA	NA	PH102_PROKKA_02882
graS_2	-0	0.10397516161958024	263	NA	NA	NA	NA	NA	NA	NA	NA	Cdif_630_PROKKA_03314
group_6424	0.9931060087382166	0.10394659283626688	264	NA	NA	NA	NA	NA	NA	NA	NA	PH102_PROKKA_01916
group_6474	0.08516768975060965	0.10374014527119264	265	NA	NA	NA	NA	NA	NA	NA	NA	PH102_PROKKA_02862
bglA_1	-0	0.10369607572606734	266	NA	NA	NA	NA	NA	NA	NA	NA	Cdif_630_PROKKA_03356
group_6421	-0	0.10361631335227778	267	NA	NA	NA	NA	NA	NA	NA	NA	PH102_PROKKA_01499
group_2588	0.051692988824928864	0.10360192772216573	268	NA	NA	NA	NA	NA	NA	NA	NA	Cdif_630_PROKKA_01994
group_1481	-0	0.10338523785778264	269	NA	NA	NA	NA	NA	NA	NA	NA	Cdif_630_PROKKA_00706
group_2671	0.040913893005855344	0.10290444118068162	270	NA	NA	NA	NA	NA	NA	NA	NA	PH101_PROKKA_04015
group_3466	-0	0.1028166048827596	271	NA	NA	NA	NA	NA	NA	NA	NA	PH102_PROKKA_03120
group_1287	0.09169106308688289	0.10280065682234586	272	NA	NA	NA	NA	NA	NA	NA	NA	PH100_PROKKA_03868
group_5615	1.3313188898372135	0.10223351297212607	273	NA	NA	NA	NA	NA	NA	NA	NA	PH110_PROKKA_02304
group_5616	1.3313188898372135	0.10223351297212607	274	NA	NA	NA	NA	NA	NA	NA	NA	PH110_PROKKA_02306
group_6447	-0	0.10221927420839708	275	NA	NA	NA	NA	NA	NA	NA	NA	PH102_PROKKA_02711
Coding Indel at 4105220 > GTAA functional=NULL_NULL_NULL locus_tag=CD630_35130 Strand Information: CD630_35130=-;GTAA|conservative_inframe_insertion|MODERATE|CD630_35130|c.415_416insTTA|p.Ala139delinsValThr|415/516|139/171|null or hypothetical protein|null or hypothetical protein;	-0	0.10219678286693672	276	Coding Indel	conservative_inframe_insertion	G	GTAA	NA	null or hypothetical protein	null or hypothetical protein;	FALSE	NA
group_1136	-0	0.10215954235456245	277	NA	NA	NA	NA	NA	NA	NA	NA	Cdif_630_PROKKA_01069
group_294	-0	0.10211275372353733	278	NA	NA	NA	NA	NA	NA	NA	NA	PH_13_PROKKA_00443
group_1078	0.09169106308688289	0.10191870536245547	279	NA	NA	NA	NA	NA	NA	NA	NA	PH100_PROKKA_03562
Coding SNP at 430491 > T functional=NULL_NULL_NULL locus_tag=CD630_03540 Strand Information: CD630_03540=+;T|intron_variant|MODIFIER|CD630_03540|c.30+2387C>T||||null or hypothetical protein|Fragment of putative membrane protein;_18882	0.6443338348741511	0.10164601359710941	280	NA	NA	NA	NA	NA	NA	NA	NA	NA
group_5797	0.16341950235178485	0.10160740024258112	281	NA	NA	NA	NA	NA	NA	NA	NA	PH_11_PROKKA_03768
group_2368	0.003707768583340769	0.10150955711913365	282	NA	NA	NA	NA	NA	NA	NA	NA	PH102_PROKKA_02644
group_2028	0.3723770061740672	0.10148501329490339	283	NA	NA	NA	NA	NA	NA	NA	NA	PH102_PROKKA_03415
group_4288	1.0614448007265866	0.10121182852375282	284	NA	NA	NA	NA	NA	NA	NA	NA	PH102_PROKKA_02526
Coding SNP at 785025 > A functional=NULL_NULL_NULL locus_tag=CD630_06570 Strand Information: CD630_06570=+;A|missense_variant|MODERATE|CD630_06570|c.1187G>A|p.Ser396Asn|1187/1194|396/397|cdu2|null or hypothetical protein;_34595	1.1033998888564673	0.10105561103121952	285	NA	NA	NA	NA	NA	NA	NA	NA	NA
group_823	0.051692988824928864	0.10095443044391679	286	NA	NA	NA	NA	NA	NA	NA	NA	PH100_PROKKA_02637
araC_2	-0	0.10093541471168022	287	NA	NA	NA	NA	NA	NA	NA	NA	Cdif_630_PROKKA_02737
group_5548	0.09169106308688289	0.10063719479323298	288	NA	NA	NA	NA	NA	NA	NA	NA	PH102_PROKKA_03756
group_158	0.003210943229952852	0.1006361376260284	289	NA	NA	NA	NA	NA	NA	NA	NA	PH100_PROKKA_03555
dhaT	0.12843427577989056	0.10059046795974444	290	NA	NA	NA	NA	NA	NA	NA	NA	Cdif_630_PROKKA_00374
group_775	0.12843427577989056	0.10059046795974444	291	NA	NA	NA	NA	NA	NA	NA	NA	PH102_PROKKA_03066
Coding SNP at 1186899 > G functional=NULL_NULL_NULL locus_tag=CD630_10170 Strand Information: CD630_10170=+;G|missense_variant|MODERATE|CD630_10170|c.631A>G|p.Ser211Gly|631/1728|211/575|null or hypothetical protein|null or hypothetical protein;_52972	0.31630465809268543	0.10051222779426602	292	NA	NA	NA	NA	NA	NA	NA	NA	NA
Coding SNP at 1186901 > G functional=NULL_NULL_NULL locus_tag=CD630_10170 Strand Information: CD630_10170=+;G|missense_variant|MODERATE|CD630_10170|c.633T>G|p.Ser211Arg|633/1728|211/575|null or hypothetical protein|null or hypothetical protein;_52974	0.31630465809268543	0.10051222779426602	293	NA	NA	NA	NA	NA	NA	NA	NA	NA
Coding SNP at 4239249 > T functional=NULL_NULL_NULL locus_tag=CD630_36310 Strand Information: CD630_36310=-;T|missense_variant|MODERATE|CD630_36310|c.1496T>A|p.Phe499Tyr|1496/2088|499/695|null or hypothetical protein|Transcription antiterminator, PTS operon regulator;_191160	2.1492421415445127	0.10014988327035595	294	NA	NA	NA	NA	NA	NA	NA	NA	NA
group_358	0.02028794025313667	0.10009628431234001	295	NA	NA	NA	NA	NA	NA	NA	NA	Cdif_630_PROKKA_00471
Coding SNP at 2207616 > A,T functional=NULL_NULL_NULL locus_tag=CD630_19050-CD630_19270 Strand Information: CD630_19050=-/CD630_19270=-/;A|synonymous_variant|LOW|CD630_19050|c.189C>T|p.Ala63Ala|189/1599|63/532|CD630_19050|CD630_19050;A|intron_variant|MODIFIER|CD630_19270|c.595-1433C>T||||CD630_19270|CD630_19270;T|synonymous_variant|LOW|CD630_19050|c.189C>A|p.Ala63Ala|189/1599|63/532|CD630_19050|C…	0.6828070863711141	0.09990853755069645	296	NA	NA	NA	NA	NA	NA	NA	NA	NA
Coding SNP at 2208479 > G functional=NULL_NULL_NULL locus_tag=CD630_19270 Strand Information: CD630_19270=-;G|intron_variant|MODIFIER|CD630_19270|c.595-2296T>C||||null or hypothetical protein|Fragment of ABC-type transport system,ATP-binding protein;_95835	0.6828070863711141	0.09990853755069645	297	NA	NA	NA	NA	NA	NA	NA	NA	NA
Coding SNP at 2208537 > T functional=NULL_NULL_NULL locus_tag=CD630_19270-CD630_19070 Strand Information: CD630_19270=-/CD630_19070=+/;T|intron_variant|MODIFIER|CD630_19270|c.595-2354G>A||||null or hypothetical protein,eutG|Fragment of ABC-type transport system,ATP-binding protein,null or hypothetical protein,;T|missense_variant|MODERATE|CD630_19070|c.56C>T|p.Ala19Val|56/1131|19/376|null or hypot…	0.6828070863711141	0.09990853755069645	298	NA	NA	NA	NA	NA	NA	NA	NA	NA
Coding SNP at 2208537 > T functional=NULL_NULL_NULL locus_tag=CD630_19270-CD630_19070 Strand Information: CD630_19270=-/CD630_19070=+/;T|intron_variant|MODIFIER|CD630_19270|c.595-2354G>A||||null or hypothetical protein,eutG|Fragment of ABC-type transport system,ATP-binding protein,null or hypothetical protein,;T|missense_variant|MODERATE|CD630_19070|c.56C>T|p.Ala19Val|56/1131|19/376|null or hypot…	0.6828070863711141	0.09990853755069645	299	NA	NA	NA	NA	NA	NA	NA	NA	NA
Coding SNP at 2209079 > T functional=NULL_NULL_NULL locus_tag=CD630_19070-CD630_19270 Strand Information: CD630_19070=+/CD630_19270=-/;T|missense_variant|MODERATE|CD630_19070|c.598G>T|p.Ala200Ser|598/1131|200/376|eutG,null or hypothetical protein|null or hypothetical protein,Fragment of ABC-type transport system,ATP-binding protein,;T|intron_variant|MODIFIER|CD630_19270|c.595-2896C>A||||eutG,null…	0.6828070863711141	0.09990853755069645	300	NA	NA	NA	NA	NA	NA	NA	NA	NA
Coding SNP at 2209079 > T functional=NULL_NULL_NULL locus_tag=CD630_19070-CD630_19270 Strand Information: CD630_19070=+/CD630_19270=-/;T|missense_variant|MODERATE|CD630_19070|c.598G>T|p.Ala200Ser|598/1131|200/376|eutG,null or hypothetical protein|null or hypothetical protein,Fragment of ABC-type transport system,ATP-binding protein,;T|intron_variant|MODIFIER|CD630_19270|c.595-2896C>A||||eutG,null…	0.6828070863711141	0.09990853755069645	301	NA	NA	NA	NA	NA	NA	NA	NA	NA
Coding SNP at 2209267 > T functional=NULL_NULL_NULL locus_tag=CD630_19270-CD630_19070 Strand Information: CD630_19270=-/CD630_19070=+/;T|intron_variant|MODIFIER|CD630_19270|c.595-3084G>A||||null or hypothetical protein,eutG|Fragment of ABC-type transport system,ATP-binding protein,null or hypothetical protein,;T|synonymous_variant|LOW|CD630_19070|c.786C>T|p.Asn262Asn|786/1131|262/376|null or hypo…	0.6828070863711141	0.09990853755069645	302	NA	NA	NA	NA	NA	NA	NA	NA	NA
Coding SNP at 2217055 > A functional=NULL_NULL_NULL locus_tag=CD630_19150-CD630_19270 Strand Information: CD630_19150=+/CD630_19270=-/;A|missense_variant|MODERATE|CD630_19150|c.412G>A|p.Val138Ile|412/654|138/217|eutL,null or hypothetical protein|Ethanolamine carboxysome structural protein,Fragment of ABC-type transport system,ATP-binding protein,;A|intron_variant|MODIFIER|CD630_19270|c.594+8178C>…	0.6828070863711141	0.09990853755069645	303	NA	NA	NA	NA	NA	NA	NA	NA	NA
Coding SNP at 2217055 > A functional=NULL_NULL_NULL locus_tag=CD630_19150-CD630_19270 Strand Information: CD630_19150=+/CD630_19270=-/;A|missense_variant|MODERATE|CD630_19150|c.412G>A|p.Val138Ile|412/654|138/217|eutL,null or hypothetical protein|Ethanolamine carboxysome structural protein,Fragment of ABC-type transport system,ATP-binding protein,;A|intron_variant|MODIFIER|CD630_19270|c.594+8178C>…	0.6828070863711141	0.09990853755069645	304	NA	NA	NA	NA	NA	NA	NA	NA	NA
Coding SNP at 2219523 > A functional=NULL_NULL_NULL locus_tag=CD630_19270 Strand Information: CD630_19270=-;A|intron_variant|MODIFIER|CD630_19270|c.594+5710G>T||||null or hypothetical protein|Fragment of ABC-type transport system,ATP-binding protein;_97606	0.6828070863711141	0.09990853755069645	305	NA	NA	NA	NA	NA	NA	NA	NA	NA
Coding SNP at 2222846 > G functional=NULL_NULL_NULL locus_tag=CD630_19230-CD630_19270 Strand Information: CD630_19230=+/CD630_19270=-/;G|missense_variant|MODERATE|CD630_19230|c.418A>G|p.Ile140Val|418/552|140/183|null or hypothetical protein,null or hypothetical protein|putative ethanolamine utilization protein,Fragment of ABC-type transport system,ATP-binding protein,;G|intron_variant|MODIFIER|CD…	0.6828070863711141	0.09990853755069645	306	NA	NA	NA	NA	NA	NA	NA	NA	NA
Coding SNP at 2222846 > G functional=NULL_NULL_NULL locus_tag=CD630_19230-CD630_19270 Strand Information: CD630_19230=+/CD630_19270=-/;G|missense_variant|MODERATE|CD630_19230|c.418A>G|p.Ile140Val|418/552|140/183|null or hypothetical protein,null or hypothetical protein|putative ethanolamine utilization protein,Fragment of ABC-type transport system,ATP-binding protein,;G|intron_variant|MODIFIER|CD…	0.6828070863711141	0.09990853755069645	307	NA	NA	NA	NA	NA	NA	NA	NA	NA
glsA	-0	0.09981773117659697	308	NA	NA	NA	NA	NA	NA	NA	NA	PH100_PROKKA_03806
patB_6	0.3723770061740672	0.09981080409274647	309	NA	NA	NA	NA	NA	NA	NA	NA	Cdif_630_PROKKA_02973
licR_1	0.09169106308688289	0.09980593366734616	310	NA	NA	NA	NA	NA	NA	NA	NA	Cdif_630_PROKKA_00228
group_2494	0.051692988824928864	0.09967967644151342	311	NA	NA	NA	NA	NA	NA	NA	NA	Cdif_630_PROKKA_01068
group_3475	-0	0.09964628312114188	312	NA	NA	NA	NA	NA	NA	NA	NA	PH102_PROKKA_04015
group_4140	0.09169106308688289	0.09957651747746403	313	NA	NA	NA	NA	NA	NA	NA	NA	PH100_PROKKA_02538
group_301	0.6443338348741511	0.09957598619298993	314	NA	NA	NA	NA	NA	NA	NA	NA	PH110_PROKKA_02874
group_2845	0.16341950235178485	0.09956569242779867	315	NA	NA	NA	NA	NA	NA	NA	NA	PH115_PROKKA_03712
Coding SNP at 3545964 > A functional=NULL_NULL_NULL locus_tag=CD630_30530 Strand Information: CD630_30530=-;A|missense_variant|MODERATE|CD630_30530|c.953A>T|p.Asn318Ile|953/1020|318/339|null or hypothetical protein|null or hypothetical protein;_158361	0.6443338348741511	0.09955354295554518	316	NA	NA	NA	NA	NA	NA	NA	NA	NA
rsiV_3	-0	0.0994526536638881	317	NA	NA	NA	NA	NA	NA	NA	NA	Cdif_630_PROKKA_01713
group_1483	-0	0.09943100756340963	318	NA	NA	NA	NA	NA	NA	NA	NA	PH101_PROKKA_00279
group_1951	0.3723770061740672	0.09931491059019293	319	NA	NA	NA	NA	NA	NA	NA	NA	PH102_PROKKA_00431
group_545	0.18095672617561995	0.099113278144956	320	NA	NA	NA	NA	NA	NA	NA	NA	PH101_PROKKA_03456
group_106	0.3723770061740672	0.09902703822071283	321	NA	NA	NA	NA	NA	NA	NA	NA	PH102_PROKKA_02180
group_6480	0.015930009257171956	0.09887678290389183	322	NA	NA	NA	NA	NA	NA	NA	NA	PH102_PROKKA_03172
group_4335	0.06422075699356214	0.09871643358066647	323	NA	NA	NA	NA	NA	NA	NA	NA	PH105_PROKKA_00207
group_5445	-0	0.09856888807069769	324	NA	NA	NA	NA	NA	NA	NA	NA	PH101_PROKKA_01962
group_3452	-0	0.0983438413614364	325	NA	NA	NA	NA	NA	NA	NA	NA	PH102_PROKKA_00556
group_723	-0	0.09821505507707447	326	NA	NA	NA	NA	NA	NA	NA	NA	PH102_PROKKA_00470
manP_5	-0	0.0980895478996506	327	NA	NA	NA	NA	NA	NA	NA	NA	Cdif_630_PROKKA_02801
group_5515	-0	0.09806969954571852	328	NA	NA	NA	NA	NA	NA	NA	NA	PH102_PROKKA_01539
group_4011	0.09013302849775248	0.09781700147314938	329	NA	NA	NA	NA	NA	NA	NA	NA	PH100_PROKKA_02377
group_4439	0.24342878720349348	0.09780176840244852	330	NA	NA	NA	NA	NA	NA	NA	NA	PH122_PROKKA_02080
group_1002	0.051692988824928864	0.09777504179953408	331	NA	NA	NA	NA	NA	NA	NA	NA	PH100_PROKKA_00747
group_34	-0	0.09776930798941616	332	NA	NA	NA	NA	NA	NA	NA	NA	Cdif_630_PROKKA_01891
carB_2	0.02324030575330565	0.09770024619932315	333	NA	NA	NA	NA	NA	NA	NA	NA	Cdif_630_PROKKA_03885
sttH_1	-0	0.09762207148351354	334	NA	NA	NA	NA	NA	NA	NA	NA	Cdif_630_PROKKA_01574
group_1505	0.002656224837104936	0.09726220015904509	335	NA	NA	NA	NA	NA	NA	NA	NA	PH110_PROKKA_01012
group_3024	0.06422075699356214	0.09723371593816987	336	NA	NA	NA	NA	NA	NA	NA	NA	PH105_PROKKA_00687
group_1685	0.051692988824928864	0.0971643358573266	337	NA	NA	NA	NA	NA	NA	NA	NA	Cdif_630_PROKKA_03633
group_583	0.051692988824928864	0.0971643358573266	338	NA	NA	NA	NA	NA	NA	NA	NA	Cdif_630_PROKKA_03628
group_1046	0.014342513549691668	0.09712826792100328	339	NA	NA	NA	NA	NA	NA	NA	NA	PH101_PROKKA_00500
cph2_2	-0	0.09709794539963162	340	NA	NA	NA	NA	NA	NA	NA	NA	PH101_PROKKA_00260
group_1006	-0	0.09701390550652	341	NA	NA	NA	NA	NA	NA	NA	NA	Cdif_630_PROKKA_01063
group_231	-0	0.09689312633396577	342	NA	NA	NA	NA	NA	NA	NA	NA	Cdif_630_PROKKA_02433
group_3992	0.3723770061740672	0.09669513604977059	343	NA	NA	NA	NA	NA	NA	NA	NA	PH118_PROKKA_02554
group_5439	2.0642489287111205	0.09667608034193363	344	NA	NA	NA	NA	NA	NA	NA	NA	PH101_PROKKA_00516
group_9837	0.3723770061740672	0.09666178317750002	345	NA	NA	NA	NA	NA	NA	NA	NA	PH110_PROKKA_00205
group_5458	0.21923786698148895	0.09665486246969403	346	NA	NA	NA	NA	NA	NA	NA	NA	PH101_PROKKA_03435
group_2026	0.6443338348741511	0.09661528155813208	347	NA	NA	NA	NA	NA	NA	NA	NA	PH100_PROKKA_02372
group_3103	0.06422075699356214	0.09660039874841507	348	NA	NA	NA	NA	NA	NA	NA	NA	Cdif_630_PROKKA_02079
group_2533	-0	0.09656211018340123	349	NA	NA	NA	NA	NA	NA	NA	NA	Cdif_630_PROKKA_01248
Coding SNP at 3685815 > G functional=NULL_NULL_NULL locus_tag=CD630_31560 Strand Information: CD630_31560=+;G|missense_variant|MODERATE|CD630_31560|c.970A>G|p.Asn324Asp|970/1167|324/388|null or hypothetical protein|phage integrase;_166513	0.3723770061740672	0.09655159912724195	350	NA	NA	NA	NA	NA	NA	NA	NA	NA
group_1595	0.10084689401257935	0.09649327395247827	351	NA	NA	NA	NA	NA	NA	NA	NA	PH101_PROKKA_03452
Coding SNP at 363659 > C functional=NULL_NULL_NULL locus_tag=CD630_03020 Strand Information: CD630_03020=+;C|missense_variant|MODERATE|CD630_03020|c.65T>C|p.Val22Ala|65/999|22/332|rbsC|null or hypothetical protein;_15662	0.3723770061740672	0.09648492880407894	352	NA	NA	NA	NA	NA	NA	NA	NA	NA
Non-Coding Indel at 776846 > A functional=NULL_NULL_NULL locus_tag=CD630_06510-CD630_06511 Strand Information: CD630_06510=+/CD630_06511=-/;A|intergenic_region|MODIFIER|CD630_06510-CD630_06511|n.776847_776864delTAAAGCTAGAAAGTCAGT||||null or hypothetical protein,null or hypothetical protein|null or hypothetical protein,conserved hypothetical protein,;	0.04189540140840594	0.09642684531291972	353	Non-Coding Indel	intergenic_region	ATAAAGCTAGAAAGTCAGT	A	NA	null or hypothetical protein,null or hypothetical protein	null or hypothetical protein,conserved hypothetical protein,;	TRUE	NA
Non-Coding Indel at 776866 > T functional=NULL_NULL_NULL locus_tag=CD630_06510-CD630_06511 Strand Information: CD630_06510=+/CD630_06511=-/;T|intergenic_region|MODIFIER|CD630_06510-CD630_06511|n.776867_776879delTAATTTATAAACG||||null or hypothetical protein,null or hypothetical protein|null or hypothetical protein,conserved hypothetical protein,;	0.04189540140840594	0.09642684531291972	354	Non-Coding Indel	intergenic_region	TTAATTTATAAACG	T	NA	null or hypothetical protein,null or hypothetical protein	null or hypothetical protein,conserved hypothetical protein,;	TRUE	NA
group_5543	0.10084689401257935	0.09638529244267069	355	NA	NA	NA	NA	NA	NA	NA	NA	PH102_PROKKA_03237
group_2639	2.1492421415445127	0.09637350324139321	356	NA	NA	NA	NA	NA	NA	NA	NA	Cdif_630_PROKKA_02751
Coding SNP at 788378 > G functional=NULL_NULL_NULL locus_tag=CD630_06600 Strand Information: CD630_06600=+;G|missense_variant|MODERATE|CD630_06600|c.986A>G|p.Glu329Gly|986/7101|329/2366|tcdB|Toxin B;_34840	2.1492421415445127	0.09637350324139321	357	NA	NA	NA	NA	NA	NA	NA	NA	NA
Coding SNP at 788680 > G functional=NULL_NULL_NULL locus_tag=CD630_06600 Strand Information: CD630_06600=+;G|missense_variant|MODERATE|CD630_06600|c.1288A>G|p.Thr430Ala|1288/7101|430/2366|tcdB|Toxin B;_34861	2.1492421415445127	0.09637350324139321	358	NA	NA	NA	NA	NA	NA	NA	NA	NA
group_1333	-0	0.0961472896708663	359	NA	NA	NA	NA	NA	NA	NA	NA	Cdif_630_PROKKA_02841
Coding SNP at 3495728 > A functional=NULL_NULL_NULL locus_tag=CD630_30090 Strand Information: CD630_30090=-;A|missense_variant|MODERATE|CD630_30090|c.506C>T|p.Thr169Ile|506/1389|169/462|null or hypothetical protein|null or hypothetical protein;_154363	0.49101406494098054	0.0960368932329597	360	NA	NA	NA	NA	NA	NA	NA	NA	NA
Coding SNP at 3495729 > C functional=NULL_NULL_NULL locus_tag=CD630_30090 Strand Information: CD630_30090=-;C|missense_variant|MODERATE|CD630_30090|c.505A>G|p.Thr169Ala|505/1389|169/462|null or hypothetical protein|null or hypothetical protein;_154364	0.49101406494098054	0.0960368932329597	361	NA	NA	NA	NA	NA	NA	NA	NA	NA
immR_6	-0	0.09602018260614228	362	NA	NA	NA	NA	NA	NA	NA	NA	PH101_PROKKA_04254
sttH	-0	0.09579969221255623	363	NA	NA	NA	NA	NA	NA	NA	NA	Cdif_630_PROKKA_01573
group_4306	-0	0.09575034258386937	364	NA	NA	NA	NA	NA	NA	NA	NA	PH102_PROKKA_04050
group_6489	0.004783743063959451	0.09568780414442907	365	NA	NA	NA	NA	NA	NA	NA	NA	PH102_PROKKA_04085
group_108	0.642327863433039	0.09561435236122309	366	NA	NA	NA	NA	NA	NA	NA	NA	PH108_PROKKA_01500
group_1453	0.642327863433039	0.09561435236122309	367	NA	NA	NA	NA	NA	NA	NA	NA	PH108_PROKKA_01498
group_2307	0.642327863433039	0.09561435236122309	368	NA	NA	NA	NA	NA	NA	NA	NA	PH108_PROKKA_01497
group_2787	0.642327863433039	0.09561435236122309	369	NA	NA	NA	NA	NA	NA	NA	NA	PH108_PROKKA_01490
group_2840	0.642327863433039	0.09561435236122309	370	NA	NA	NA	NA	NA	NA	NA	NA	PH108_PROKKA_01487
group_3038	0.642327863433039	0.09561435236122309	371	NA	NA	NA	NA	NA	NA	NA	NA	PH108_PROKKA_01499
group_3510	0.642327863433039	0.09561435236122309	372	NA	NA	NA	NA	NA	NA	NA	NA	PH108_PROKKA_01474
group_3511	0.642327863433039	0.09561435236122309	373	NA	NA	NA	NA	NA	NA	NA	NA	PH108_PROKKA_01482
group_4341	0.642327863433039	0.09561435236122309	374	NA	NA	NA	NA	NA	NA	NA	NA	PH108_PROKKA_01473
group_5600	0.642327863433039	0.09561435236122309	375	NA	NA	NA	NA	NA	NA	NA	NA	PH108_PROKKA_01479
group_5601	0.642327863433039	0.09561435236122309	376	NA	NA	NA	NA	NA	NA	NA	NA	PH108_PROKKA_01480
group_5602	0.642327863433039	0.09561435236122309	377	NA	NA	NA	NA	NA	NA	NA	NA	PH108_PROKKA_01481
group_5604	0.642327863433039	0.09561435236122309	378	NA	NA	NA	NA	NA	NA	NA	NA	PH108_PROKKA_01491
group_6600	0.642327863433039	0.09561435236122309	379	NA	NA	NA	NA	NA	NA	NA	NA	PH108_PROKKA_01471
group_6604	0.642327863433039	0.09561435236122309	380	NA	NA	NA	NA	NA	NA	NA	NA	PH108_PROKKA_01485
group_4342	0.642327863433039	0.09561435236122309	381	NA	NA	NA	NA	NA	NA	NA	NA	PH108_PROKKA_01478
group_5605	0.642327863433039	0.09561435236122309	382	NA	NA	NA	NA	NA	NA	NA	NA	PH108_PROKKA_01501
group_3711	0.05685957376205641	0.09558302476438112	383	NA	NA	NA	NA	NA	NA	NA	NA	Cdif_630_PROKKA_00919
group_3559	0.06422075699356214	0.09552382975912409	384	NA	NA	NA	NA	NA	NA	NA	NA	PH_11_PROKKA_04142
group_555	0.3723770061740672	0.09543137554265954	385	NA	NA	NA	NA	NA	NA	NA	NA	PH102_PROKKA_00265
group_2326	0.12366400210923569	0.09541033317363483	386	NA	NA	NA	NA	NA	NA	NA	NA	PH100_PROKKA_03814
Coding SNP at 196529 > G functional=NULL_NULL_NULL locus_tag=CD630_01460 Strand Information: CD630_01460=+;G|missense_variant|MODERATE|CD630_01460|c.1024A>G|p.Thr342Ala|1024/1167|342/388|null or hypothetical protein|putative hydrolase;_6136	0.3723770061740672	0.09539138279301272	387	NA	NA	NA	NA	NA	NA	NA	NA	NA
Non-Coding SNP at 926034 > T functional=NULL_NULL_NULL locus_tag=CD630_07560-CD630_07570 Strand Information: CD630_07560=+/CD630_07570=+/;T|intergenic_region|MODIFIER|CD630_07560-CD630_07570|n.926034G>T||||null or hypothetical protein,null or hypothetical protein|null or hypothetical protein,putative diguanylate kinase signaling protein,;_42389	0.3723770061740672	0.0952675971574768	388	NA	NA	NA	NA	NA	NA	NA	NA	NA
group_3712	0.051692988824928864	0.09522429265772539	389	NA	NA	NA	NA	NA	NA	NA	NA	PH100_PROKKA_04141
group_2313	0.27708716873169464	0.09520658319762483	390	NA	NA	NA	NA	NA	NA	NA	NA	PH100_PROKKA_03288
Non-Coding SNP at 2728046 > T functional=NULL_NULL_NULL locus_tag=CD630_23580-CD630_23590 Strand Information: CD630_23580=-/CD630_23590=+/;T|intergenic_region|MODIFIER|CD630_23580-CD630_23590|n.2728046C>T||||null or hypothetical protein,null or hypothetical protein|Oligoendopeptidase-related, clade2, M3B family,null or hypothetical protein,;_119139	2.1492421415445127	0.09519719413509506	391	NA	NA	NA	NA	NA	NA	NA	NA	NA
Non-Coding Indel at 859277 > AT functional=NULL_NULL_NULL locus_tag=CD630_07050-CD630_07060 Strand Information: CD630_07050=+/CD630_07060=+/;AT|intergenic_region|MODIFIER|CD630_07050-CD630_07060|n.859277_859278insT||||null or hypothetical protein,null or hypothetical protein|null or hypothetical protein,null or hypothetical protein,;	0.3723770061740672	0.09512334787571577	392	Non-Coding Indel	intergenic_region	A	AT	NA	null or hypothetical protein,null or hypothetical protein	null or hypothetical protein,null or hypothetical protein,;	TRUE	NA
group_1599	0.3723770061740672	0.0951064374651465	393	NA	NA	NA	NA	NA	NA	NA	NA	PH108_PROKKA_01489
group_2693	0.664829190657135	0.09502492190011615	394	NA	NA	NA	NA	NA	NA	NA	NA	PH113_PROKKA_02312
group_4272	0.19236206480065493	0.09485723963949003	395	NA	NA	NA	NA	NA	NA	NA	NA	PH102_PROKKA_00716
Coding SNP at 3107981 > C functional=NULL_NULL_NULL locus_tag=CD630_26890 Strand Information: CD630_26890=-;C|missense_variant|MODERATE|CD630_26890|c.919A>G|p.Ile307Val|919/1227|307/408|null or hypothetical protein|null or hypothetical protein;_137233	1.6993252708655144	0.09475709203919022	396	NA	NA	NA	NA	NA	NA	NA	NA	NA
group_2800	0.051692988824928864	0.09473658375643096	397	NA	NA	NA	NA	NA	NA	NA	NA	PH102_PROKKA_00294
group_5546	0.051692988824928864	0.09473658375643096	398	NA	NA	NA	NA	NA	NA	NA	NA	PH102_PROKKA_03523
group_2803	-0	0.09461264566733776	399	NA	NA	NA	NA	NA	NA	NA	NA	PH102_PROKKA_01122
tnpR_2	0.06422075699356214	0.09445557359922858	400	NA	NA	NA	NA	NA	NA	NA	NA	Cdif_630_PROKKA_02067
group_5518	0.09169106308688289	0.09427051393506332	401	NA	NA	NA	NA	NA	NA	NA	NA	PH102_PROKKA_02068
group_6423	0.09169106308688289	0.09427051393506332	402	NA	NA	NA	NA	NA	NA	NA	NA	PH102_PROKKA_01621
xkdM_2	-0	0.09421372006848329	403	NA	NA	NA	NA	NA	NA	NA	NA	PH104_PROKKA_03587
Non-Coding SNP at 4256092 > A,T functional=NULL_NULL_NULL locus_tag=CD630_36450-CD630_36460 Strand Information: CD630_36450=-/CD630_36460=-/;T|intergenic_region|MODIFIER|CD630_36450-CD630_36460|n.4256092G>T||||licC-CD630_36460|licC-CD630_36460;A|intergenic_region|MODIFIER|CD630_36450-CD630_36460|n.4256092G>A||||licC-CD630_36460|licC-CD630_36460;_192276	2.1492421415445127	0.09408251410432605	404	NA	NA	NA	NA	NA	NA	NA	NA	NA
group_5514	-0	0.0940617651748983	405	NA	NA	NA	NA	NA	NA	NA	NA	PH102_PROKKA_01514
group_2699	0.31630465809268543	0.09386335548505247	406	NA	NA	NA	NA	NA	NA	NA	NA	Cdif_630_PROKKA_03653
group_1066	0.31630465809268543	0.09386335548505247	407	NA	NA	NA	NA	NA	NA	NA	NA	Cdif_630_PROKKA_03654
group_5249	0.31630465809268543	0.09386335548505247	408	NA	NA	NA	NA	NA	NA	NA	NA	Cdif_630_PROKKA_03655
Coding SNP at 760094 > G functional=NULL_NULL_NULL locus_tag=CD630_06360 Strand Information: CD630_06360=+;G|missense_variant|MODERATE|CD630_06360|c.837T>G|p.Asp279Glu|837/891|279/296|null or hypothetical protein|null or hypothetical protein;_32958	0.3884796247648577	0.09385507188863967	409	NA	NA	NA	NA	NA	NA	NA	NA	NA
group_1271	-0	0.09381235045770721	410	NA	NA	NA	NA	NA	NA	NA	NA	PH102_PROKKA_00859
Non-Coding SNP at 842585 > C functional=NULL_NULL_NULL locus_tag=CD630_06930-CD630_06940 Strand Information: CD630_06930=-/CD630_06940=+/;C|intergenic_region|MODIFIER|CD630_06930-CD630_06940|n.842585T>C||||null or hypothetical protein,null or hypothetical protein|Transcriptional regulator, MerR family,null or hypothetical protein,;_38346	0.6443338348741511	0.09380296596995473	411	NA	NA	NA	NA	NA	NA	NA	NA	NA
group_650	0.19236206480065493	0.09376925767055808	412	NA	NA	NA	NA	NA	NA	NA	NA	PH104_PROKKA_03737
group_4279	-0	0.09376418947823205	413	NA	NA	NA	NA	NA	NA	NA	NA	PH102_PROKKA_01723
group_947	0.0067595717081111225	0.09349995809686018	414	NA	NA	NA	NA	NA	NA	NA	NA	Cdif_630_PROKKA_01030
group_1454	0.06422075699356214	0.09331546740237863	415	NA	NA	NA	NA	NA	NA	NA	NA	PH101_PROKKA_03509
xerD_3	0.09169106308688289	0.09316374789595769	416	NA	NA	NA	NA	NA	NA	NA	NA	PH100_PROKKA_03289
cph2_4	-0	0.09311227602458204	417	NA	NA	NA	NA	NA	NA	NA	NA	Cdif_630_PROKKA_01567
Coding SNP at 1465112 > A functional=NULL_NULL_NULL locus_tag=CD630_12600 Strand Information: CD630_12600=+;A|missense_variant|MODERATE|CD630_12600|c.1171G>A|p.Val391Ile|1171/1293|391/430|brnQ-2|null or hypothetical protein;_63701	1.134107657284722	0.09308637022925052	418	NA	NA	NA	NA	NA	NA	NA	NA	NA
uvrA_3	0.2376895857320503	0.09298656936606604	419	NA	NA	NA	NA	NA	NA	NA	NA	Cdif_630_PROKKA_03489
group_1243	0.020582520888027606	0.0929720178735445	420	NA	NA	NA	NA	NA	NA	NA	NA	PH102_PROKKA_01617
guaD	-0	0.09295953140553667	421	NA	NA	NA	NA	NA	NA	NA	NA	PH100_PROKKA_01234
group_1684	0.047989559452125685	0.09278654942583293	422	NA	NA	NA	NA	NA	NA	NA	NA	PH101_PROKKA_02622
group_2014	-0	0.09262173860352511	423	NA	NA	NA	NA	NA	NA	NA	NA	PH102_PROKKA_04079
group_1324	0.17680344514296234	0.09255433593972508	424	NA	NA	NA	NA	NA	NA	NA	NA	Cdif_630_PROKKA_01026
Coding SNP at 206310 > A functional=NULL_NULL_NULL locus_tag=CD630_01560 Strand Information: CD630_01560=+;A|missense_variant|MODERATE|CD630_01560|c.44G>A|p.Arg15Lys|44/963|15/320|null or hypothetical protein|null or hypothetical protein;_6626	0.6443338348741511	0.09234886533637805	425	NA	NA	NA	NA	NA	NA	NA	NA	NA
group_2094	-0	0.09224956635362998	426	NA	NA	NA	NA	NA	NA	NA	NA	PH102_PROKKA_00858
lytC_13	0.07430464378836418	0.09223784136461512	427	NA	NA	NA	NA	NA	NA	NA	NA	PH101_PROKKA_00711
group_2812	-0	0.09222389857516884	428	NA	NA	NA	NA	NA	NA	NA	NA	PH102_PROKKA_02849
group_4216	0.009003430381521042	0.09219242528480352	429	NA	NA	NA	NA	NA	NA	NA	NA	PH100_PROKKA_04208
group_3432	0.16097615255679634	0.09215675888813589	430	NA	NA	NA	NA	NA	NA	NA	NA	PH101_PROKKA_03518
Non-Coding Indel at 771249 > C functional=NULL_NULL_NULL locus_tag=CD630_06480-CD630_06490 Strand Information: CD630_06480=+/CD630_06490=+/;C|intergenic_region|MODIFIER|CD630_06480-CD630_06490|n.771250_771263delTAAATATAATCTAA||||CD630_06480-CD630_06490|CD630_06480-CD630_06490	0.06422075699356214	0.09203369652387637	431	Non-Coding Indel	intergenic_region	CTAAATATAATCTAA	C	NA	CD630_06480-CD630_06490	CD630_06480-CD630_06490	TRUE	NA
group_1097	0.00645188795689252	0.09203212704845015	432	NA	NA	NA	NA	NA	NA	NA	NA	PH100_PROKKA_03246
cwlC_1	-0	0.09202722252451882	433	NA	NA	NA	NA	NA	NA	NA	NA	Cdif_630_PROKKA_01159
group_375	0.0067595717081111225	0.09188721085103023	434	NA	NA	NA	NA	NA	NA	NA	NA	PH109_PROKKA_02827
pgdS	0.011902186116993735	0.09188546665299317	435	NA	NA	NA	NA	NA	NA	NA	NA	PH105_PROKKA_01490
group_3557	0.08516768975060965	0.09184657764449014	436	NA	NA	NA	NA	NA	NA	NA	NA	PH_11_PROKKA_00734
group_881	0.0067595717081111225	0.09173816644533775	437	NA	NA	NA	NA	NA	NA	NA	NA	PH109_PROKKA_03684
group_5504	0.5501154572168938	0.09166507627789808	438	NA	NA	NA	NA	NA	NA	NA	NA	PH102_PROKKA_01431
group_3186	0.09169106308688289	0.09162069555338498	439	NA	NA	NA	NA	NA	NA	NA	NA	Cdif_630_PROKKA_02764
group_5496	-0	0.09159605126869798	440	NA	NA	NA	NA	NA	NA	NA	NA	PH102_PROKKA_00931
group_3342	-0	0.09150350854694599	441	NA	NA	NA	NA	NA	NA	NA	NA	PH100_PROKKA_01248
group_2805	-0	0.09138672888482169	442	NA	NA	NA	NA	NA	NA	NA	NA	PH102_PROKKA_01619
group_836	0.09169106308688289	0.09137127579955351	443	NA	NA	NA	NA	NA	NA	NA	NA	PH101_PROKKA_01332
group_5490	1.097149868511296	0.09121231798084742	444	NA	NA	NA	NA	NA	NA	NA	NA	PH102_PROKKA_00506
hyuC	0.051692988824928864	0.0912055855164298	445	NA	NA	NA	NA	NA	NA	NA	NA	Cdif_630_PROKKA_02229
Non-Coding Indel at 209928 > A functional=NULL_NULL_NULL locus_tag=CD630_01590-CD630_01600 Strand Information: CD630_01590=+/CD630_01600=+/;A|intergenic_region|MODIFIER|CD630_01590-CD630_01600|n.209929_209935delCTATATT||||null or hypothetical protein,null or hypothetical protein|null or hypothetical protein,Two-component response regulator,;	0.051692988824928864	0.09119800272849356	446	Non-Coding Indel	intergenic_region	ACTATATT	A	NA	null or hypothetical protein,null or hypothetical protein	null or hypothetical protein,Two-component response regulator,;	TRUE	NA
group_4297	-0	0.09100933130986241	447	NA	NA	NA	NA	NA	NA	NA	NA	PH102_PROKKA_03098
group_2386	0.3723770061740672	0.09099956841956862	448	NA	NA	NA	NA	NA	NA	NA	NA	PH108_PROKKA_03406
Non-Coding SNP at 3826510 > C functional=NULL_NULL_NULL locus_tag=CD630_32670-CD630_32680 Strand Information: CD630_32670=-/CD630_32680=-/;C|intergenic_region|MODIFIER|CD630_32670-CD630_32680|n.3826510T>C||||null or hypothetical protein,pstS|Two-component response regulator,null or hypothetical protein,;_173394	1.952815978569016	0.09083547586801503	449	NA	NA	NA	NA	NA	NA	NA	NA	NA
group_3666	-0	0.09076516582750642	450	NA	NA	NA	NA	NA	NA	NA	NA	Cdif_630_PROKKA_00664
group_4425	0.3723770061740672	0.0906784959899531	451	NA	NA	NA	NA	NA	NA	NA	NA	PH122_PROKKA_01549
Non-Coding Indel at 3670309 > TTA functional=NULL_NULL_NULL locus_tag=CD630_31461-CD630_31470 Strand Information: CD630_31461=+/CD630_31470=-/;TTA|intergenic_region|MODIFIER|CD630_31461-CD630_31470|n.3670309_3670310insTA||||CD630_31461-CD630_31470|CD630_31461-CD630_31470	0.06422075699356214	0.09067601202993296	452	Non-Coding Indel	intergenic_region	T	TTA	NA	CD630_31461-CD630_31470	CD630_31461-CD630_31470	TRUE	NA
Non-Coding Indel at 3670344 > TTAAACCTTTATACAATAC functional=NULL_NULL_NULL locus_tag=CD630_31461-CD630_31470 Strand Information: CD630_31461=+/CD630_31470=-/;TTAAACCTTTATACAATAC|intergenic_region|MODIFIER|CD630_31461-CD630_31470|n.3670344_3670345insTAAACCTTTATACAATAC||||CD630_31461-CD630_31470|CD630_31461-CD630_31470	0.06422075699356214	0.09067601202993296	453	Non-Coding Indel	intergenic_region	T	TTAAACCTTTATACAATAC	NA	CD630_31461-CD630_31470	CD630_31461-CD630_31470	TRUE	NA
group_1868	0.09169106308688289	0.09065813962324998	454	NA	NA	NA	NA	NA	NA	NA	NA	PH115_PROKKA_02101
group_1952	-0	0.09041564988894846	455	NA	NA	NA	NA	NA	NA	NA	NA	PH102_PROKKA_00458
Coding Indel at 240164 > A functional=NULL_NULL_NULL locus_tag=CD630_01810 Strand Information: CD630_01810=+;A|frameshift_variant|HIGH|CD630_01810|c.977delG|p.Ser326fs|977/1134|326/377|CD630_01810|CD630_01810	0.3723770061740672	0.09037688013469923	456	Coding Indel	frameshift_variant	AG	A	NA	CD630_01810	CD630_01810	FALSE	NA
group_701	0.03329673058560699	0.09012160736676486	457	NA	NA	NA	NA	NA	NA	NA	NA	Cdif_630_PROKKA_01366
Coding Indel at 373201 > A functional=NULL_NULL_NULL locus_tag=CD630_03110 Strand Information: CD630_03110=-;A|disruptive_inframe_deletion|MODERATE|CD630_03110|c.578_580delGTA|p.Gly193_Met194delinsVal|580/849|193/282|null or hypothetical protein|putative spore coat assembly asparagine-rich protein;	0.3723770061740672	0.0900025187145738	458	Coding Indel	disruptive_inframe_deletion	AGTA	A	NA	null or hypothetical protein	putative spore coat assembly asparagine-rich protein;	FALSE	NA
Coding Indel at 373205 > CAT functional=NULL_NULL_NULL locus_tag=CD630_03110 Strand Information: CD630_03110=-;CAT|frameshift_variant|HIGH|CD630_03110|c.576_577insAT|p.Gly193fs|576/849|192/282|null or hypothetical protein|putative spore coat assembly asparagine-rich protein;	0.3723770061740672	0.0900025187145738	459	Coding Indel	frameshift_variant	C	CAT	NA	null or hypothetical protein	putative spore coat assembly asparagine-rich protein;	FALSE	NA
Coding Indel at 373207 > G functional=NULL_NULL_NULL locus_tag=CD630_03110 Strand Information: CD630_03110=-;G|frameshift_variant|HIGH|CD630_03110|c.573_574delTA|p.Thr192fs|574/849|191/282|null or hypothetical protein|putative spore coat assembly asparagine-rich protein;	0.3723770061740672	0.0900025187145738	460	Coding Indel	frameshift_variant	GTA	G	NA	null or hypothetical protein	putative spore coat assembly asparagine-rich protein;	FALSE	NA
Coding Indel at 373212 > AG functional=NULL_NULL_NULL locus_tag=CD630_03110 Strand Information: CD630_03110=-;AG|frameshift_variant|HIGH|CD630_03110|c.569_570insC|p.Asn191fs|569/849|190/282|null or hypothetical protein|putative spore coat assembly asparagine-rich protein;	0.3723770061740672	0.0900025187145738	461	Coding Indel	frameshift_variant	A	AG	NA	null or hypothetical protein	putative spore coat assembly asparagine-rich protein;	FALSE	NA
Coding Indel at 373217 > ACC functional=NULL_NULL_NULL locus_tag=CD630_03110 Strand Information: CD630_03110=-;ACC|frameshift_variant|HIGH|CD630_03110|c.564_565insGG|p.Tyr189fs|564/849|188/282|null or hypothetical protein|putative spore coat assembly asparagine-rich protein;	0.3723770061740672	0.0900025187145738	462	Coding Indel	frameshift_variant	A	ACC	NA	null or hypothetical protein	putative spore coat assembly asparagine-rich protein;	FALSE	NA
group_1725	0.2512354531222385	0.08993314615009516	463	NA	NA	NA	NA	NA	NA	NA	NA	PH102_PROKKA_00784
group_1995	0.2376895857320503	0.08992901739325015	464	NA	NA	NA	NA	NA	NA	NA	NA	PH101_PROKKA_01337
czcD_1	0.2376895857320503	0.08992901739325015	465	NA	NA	NA	NA	NA	NA	NA	NA	PH101_PROKKA_01340
group_2192	0.25786763440977667	0.0899119776136977	466	NA	NA	NA	NA	NA	NA	NA	NA	Cdif_630_PROKKA_01373
group_5330	-0	0.08990848897096017	467	NA	NA	NA	NA	NA	NA	NA	NA	PH100_PROKKA_01450
Coding Indel at 3255154 > ATAT functional=NULL_NULL_NULL locus_tag=CD630_27940 Strand Information: CD630_27940=-;ATAT|disruptive_inframe_insertion|MODERATE|CD630_27940|c.1361_1362insATA|p.Gly454_Gly455insTyr|1361/1587|454/528|cwp12|null or hypothetical protein;	-0	0.0894801279046698	468	Coding Indel	disruptive_inframe_insertion	A	ATAT	NA	cwp12	null or hypothetical protein;	FALSE	NA
Coding SNP at 3741268 > G functional=NULL_NULL_NULL locus_tag=CD630_31950 Strand Information: CD630_31950=+;G|missense_variant|MODERATE|CD630_31950|c.2215T>G|p.Ser739Ala|2215/2421|739/806|null or hypothetical protein|null or hypothetical protein;_169334	1.412695645450012	0.08941315014363554	469	NA	NA	NA	NA	NA	NA	NA	NA	NA
mecR1_3	-0	0.0893144389156375	470	NA	NA	NA	NA	NA	NA	NA	NA	PH_11_PROKKA_03553
group_4365	0.08089222448588489	0.08925738903801853	471	NA	NA	NA	NA	NA	NA	NA	NA	PH112_PROKKA_02646
group_1914	0.06422075699356214	0.08905900586868927	472	NA	NA	NA	NA	NA	NA	NA	NA	PH_11_PROKKA_01398
lacA	-0	0.08903436840616097	473	NA	NA	NA	NA	NA	NA	NA	NA	Cdif_630_PROKKA_01834
group_2083	0.027353909617419722	0.08894272765177857	474	NA	NA	NA	NA	NA	NA	NA	NA	PH101_PROKKA_00504
Coding Indel at 3255011 > G functional=NULL_NULL_NULL locus_tag=CD630_27940 Strand Information: CD630_27940=-;G|frameshift_variant|HIGH|CD630_27940|c.1498_1504delTTGAGTT|p.Ser502fs|1504/1587|500/528|cwp12|null or hypothetical protein;	0.16362294463171775	0.08870456429982802	475	Coding Indel	frameshift_variant	GTTGAGTT	G	NA	cwp12	null or hypothetical protein;	FALSE	NA
group_8895	0.31630465809268543	0.0886406628018208	476	NA	NA	NA	NA	NA	NA	NA	NA	PH106_PROKKA_00674
group_1953	-0	0.08859666710615698	477	NA	NA	NA	NA	NA	NA	NA	NA	Cdif_630_PROKKA_00715
group_5767	0.22988601521174987	0.0885745428589563	478	NA	NA	NA	NA	NA	NA	NA	NA	PH_11_PROKKA_02661
yedQ_1	0.051692988824928864	0.08851896471242017	479	NA	NA	NA	NA	NA	NA	NA	NA	PH101_PROKKA_00261
group_2716	-0	0.08846955392233448	480	NA	NA	NA	NA	NA	NA	NA	NA	PH100_PROKKA_00286
Non-Coding SNP at 744144 > G functional=NULL_NULL_NULL locus_tag=CD630_06210-CD630_06220 Strand Information: CD630_06210=-/CD630_06220=-/;G|intergenic_region|MODIFIER|CD630_06210-CD630_06220|n.744144A>G||||null or hypothetical protein,null or hypothetical protein|null or hypothetical protein,conserved hypothetical protein,;_31904	0.31630465809268543	0.08846327440878946	481	NA	NA	NA	NA	NA	NA	NA	NA	NA
adaA_2	-0	0.08846216340973212	482	NA	NA	NA	NA	NA	NA	NA	NA	PH100_PROKKA_01353
group_1749	0.3723770061740672	0.08836889267185544	483	NA	NA	NA	NA	NA	NA	NA	NA	PH100_PROKKA_00282
group_3476	0.3723770061740672	0.0883161566851664	484	NA	NA	NA	NA	NA	NA	NA	NA	PH103_PROKKA_00210
Coding SNP at 772028 > T functional=NULL_NULL_NULL locus_tag=CD630_06490 Strand Information: CD630_06490=+;T|missense_variant|MODERATE|CD630_06490|c.439C>T|p.Pro147Ser|439/2010|147/669|null or hypothetical protein|putative peptidase, S9 family;_33614	2.1492421415445127	0.08831038928906267	485	NA	NA	NA	NA	NA	NA	NA	NA	NA
Non-Coding SNP at 787208 > G functional=NULL_NULL_NULL locus_tag=CD630_06590-CD630_06600 Strand Information: CD630_06590=+/CD630_06600=+/;G|intergenic_region|MODIFIER|CD630_06590-CD630_06600|n.787208A>G||||tcdR,tcdB|null or hypothetical protein,Toxin B,;_34721	2.1492421415445127	0.08831038928906267	486	NA	NA	NA	NA	NA	NA	NA	NA	NA
Non-Coding SNP at 787228 > A,T functional=NULL_NULL_NULL locus_tag=CD630_06590-CD630_06600 Strand Information: CD630_06590=+/CD630_06600=+/;A|intergenic_region|MODIFIER|CD630_06590-CD630_06600|n.787228C>A||||tcdR-tcdB|tcdR-tcdB;T|intergenic_region|MODIFIER|CD630_06590-CD630_06600|n.787228C>T||||tcdR-tcdB|tcdR-tcdB;_34724	2.1492421415445127	0.08831038928906267	487	NA	NA	NA	NA	NA	NA	NA	NA	NA
Coding SNP at 787565 > C functional=NULL_NULL_NULL locus_tag=CD630_06600 Strand Information: CD630_06600=+;C|missense_variant|MODERATE|CD630_06600|c.173T>C|p.Ile58Thr|173/7101|58/2366|tcdB|Toxin B;_34743	2.1492421415445127	0.08831038928906267	488	NA	NA	NA	NA	NA	NA	NA	NA	NA
Coding SNP at 787639 > A functional=NULL_NULL_NULL locus_tag=CD630_06600 Strand Information: CD630_06600=+;A|missense_variant|MODERATE|CD630_06600|c.247G>A|p.Val83Ile|247/7101|83/2366|tcdB|Toxin B;_34755	2.1492421415445127	0.08831038928906267	489	NA	NA	NA	NA	NA	NA	NA	NA	NA
Coding SNP at 787658 > G functional=NULL_NULL_NULL locus_tag=CD630_06600 Strand Information: CD630_06600=+;G|missense_variant|MODERATE|CD630_06600|c.266A>G|p.Asn89Ser|266/7101|89/2366|tcdB|Toxin B;_34759	2.1492421415445127	0.08831038928906267	490	NA	NA	NA	NA	NA	NA	NA	NA	NA
Coding SNP at 787693 > A functional=NULL_NULL_NULL locus_tag=CD630_06600 Strand Information: CD630_06600=+;A|missense_variant|MODERATE|CD630_06600|c.301G>A|p.Val101Ile|301/7101|101/2366|tcdB|Toxin B;_34762	2.1492421415445127	0.08831038928906267	491	NA	NA	NA	NA	NA	NA	NA	NA	NA
Coding SNP at 787828 > A functional=NULL_NULL_NULL locus_tag=CD630_06600 Strand Information: CD630_06600=+;A|missense_variant|MODERATE|CD630_06600|c.436G>A|p.Val146Ile|436/7101|146/2366|tcdB|Toxin B;_34770	2.1492421415445127	0.08831038928906267	492	NA	NA	NA	NA	NA	NA	NA	NA	NA
Coding SNP at 787840 > T functional=NULL_NULL_NULL locus_tag=CD630_06600 Strand Information: CD630_06600=+;T|missense_variant|MODERATE|CD630_06600|c.448A>T|p.Ile150Leu|448/7101|150/2366|tcdB|Toxin B;_34771	2.1492421415445127	0.08831038928906267	493	NA	NA	NA	NA	NA	NA	NA	NA	NA
Coding SNP at 787885 > G functional=NULL_NULL_NULL locus_tag=CD630_06600 Strand Information: CD630_06600=+;G|missense_variant|MODERATE|CD630_06600|c.493A>G|p.Arg165Gly|493/7101|165/2366|tcdB|Toxin B;_34779	2.1492421415445127	0.08831038928906267	494	NA	NA	NA	NA	NA	NA	NA	NA	NA
Coding SNP at 787886 > A functional=NULL_NULL_NULL locus_tag=CD630_06600 Strand Information: CD630_06600=+;A|missense_variant|MODERATE|CD630_06600|c.494G>A|p.Arg165Lys|494/7101|165/2366|tcdB|Toxin B;_34780	2.1492421415445127	0.08831038928906267	495	NA	NA	NA	NA	NA	NA	NA	NA	NA
Coding SNP at 787891 > A functional=NULL_NULL_NULL locus_tag=CD630_06600 Strand Information: CD630_06600=+;A|missense_variant|MODERATE|CD630_06600|c.499G>A|p.Asp167Asn|499/7101|167/2366|tcdB|Toxin B;_34781	2.1492421415445127	0.08831038928906267	496	NA	NA	NA	NA	NA	NA	NA	NA	NA
Coding SNP at 787894 > C functional=NULL_NULL_NULL locus_tag=CD630_06600 Strand Information: CD630_06600=+;C|missense_variant|MODERATE|CD630_06600|c.502T>C|p.Tyr168His|502/7101|168/2366|tcdB|Toxin B;_34782	2.1492421415445127	0.08831038928906267	497	NA	NA	NA	NA	NA	NA	NA	NA	NA
Coding SNP at 787898 > C functional=NULL_NULL_NULL locus_tag=CD630_06600 Strand Information: CD630_06600=+;C|missense_variant|MODERATE|CD630_06600|c.506A>C|p.Asn169Thr|506/7101|169/2366|tcdB|Toxin B;_34784	2.1492421415445127	0.08831038928906267	498	NA	NA	NA	NA	NA	NA	NA	NA	NA
Coding SNP at 787900 > G functional=NULL_NULL_NULL locus_tag=CD630_06600 Strand Information: CD630_06600=+;G|missense_variant|MODERATE|CD630_06600|c.508A>G|p.Lys170Glu|508/7101|170/2366|tcdB|Toxin B;_34785	2.1492421415445127	0.08831038928906267	499	NA	NA	NA	NA	NA	NA	NA	NA	NA
Coding SNP at 787901 > C functional=NULL_NULL_NULL locus_tag=CD630_06600 Strand Information: CD630_06600=+;C|missense_variant|MODERATE|CD630_06600|c.509A>C|p.Lys170Thr|509/7101|170/2366|tcdB|Toxin B;_34786	2.1492421415445127	0.08831038928906267	500	NA	NA	NA	NA	NA	NA	NA	NA	NA
Coding SNP at 787921 > C functional=NULL_NULL_NULL locus_tag=CD630_06600 Strand Information: CD630_06600=+;C|missense_variant|MODERATE|CD630_06600|c.529G>C|p.Glu177Gln|529/7101|177/2366|tcdB|Toxin B;_34789	2.1492421415445127	0.08831038928906267	501	NA	NA	NA	NA	NA	NA	NA	NA	NA
Coding SNP at 787942 > C functional=NULL_NULL_NULL locus_tag=CD630_06600 Strand Information: CD630_06600=+;C|missense_variant|MODERATE|CD630_06600|c.550A>C|p.Lys184Gln|550/7101|184/2366|tcdB|Toxin B;_34793	2.1492421415445127	0.08831038928906267	502	NA	NA	NA	NA	NA	NA	NA	NA	NA
Coding SNP at 787973 > A functional=NULL_NULL_NULL locus_tag=CD630_06600 Strand Information: CD630_06600=+;A|missense_variant|MODERATE|CD630_06600|c.581G>A|p.Arg194Lys|581/7101|194/2366|tcdB|Toxin B;_34797	2.1492421415445127	0.08831038928906267	503	NA	NA	NA	NA	NA	NA	NA	NA	NA
Coding SNP at 788059 > T,G functional=NULL_NULL_NULL locus_tag=CD630_06600 Strand Information: CD630_06600=+;G|missense_variant|MODERATE|CD630_06600|c.667A>G|p.Thr223Ala|667/7101|223/2366|tcdB|tcdB;T|missense_variant|MODERATE|CD630_06600|c.667A>T|p.Thr223Ser|667/7101|223/2366|tcdB|tcdB;_34804	2.1492421415445127	0.08831038928906267	504	NA	NA	NA	NA	NA	NA	NA	NA	NA
Coding SNP at 788135 > G,C functional=NULL_NULL_NULL locus_tag=CD630_06600 Strand Information: CD630_06600=+;G|missense_variant|MODERATE|CD630_06600|c.743A>G|p.Asn248Ser|743/7101|248/2366|tcdB|tcdB;C|missense_variant|MODERATE|CD630_06600|c.743A>C|p.Asn248Thr|743/7101|248/2366|tcdB|tcdB;_34817	2.1492421415445127	0.08831038928906267	505	NA	NA	NA	NA	NA	NA	NA	NA	NA
Coding SNP at 788143 > G functional=NULL_NULL_NULL locus_tag=CD630_06600 Strand Information: CD630_06600=+;G|missense_variant|MODERATE|CD630_06600|c.751T>G|p.Ser251Ala|751/7101|251/2366|tcdB|Toxin B;_34819	2.1492421415445127	0.08831038928906267	506	NA	NA	NA	NA	NA	NA	NA	NA	NA
Coding SNP at 788144 > T functional=NULL_NULL_NULL locus_tag=CD630_06600 Strand Information: CD630_06600=+;T|missense_variant|MODERATE|CD630_06600|c.752C>T|p.Ser251Leu|752/7101|251/2366|tcdB|Toxin B;_34820	2.1492421415445127	0.08831038928906267	507	NA	NA	NA	NA	NA	NA	NA	NA	NA
Coding SNP at 788274 > C functional=NULL_NULL_NULL locus_tag=CD630_06600 Strand Information: CD630_06600=+;C|missense_variant|MODERATE|CD630_06600|c.882A>C|p.Gln294His|882/7101|294/2366|tcdB|Toxin B;_34830	2.1492421415445127	0.08831038928906267	508	NA	NA	NA	NA	NA	NA	NA	NA	NA
Coding SNP at 788389 > A functional=NULL_NULL_NULL locus_tag=CD630_06600 Strand Information: CD630_06600=+;A|missense_variant|MODERATE|CD630_06600|c.997G>A|p.Glu333Lys|997/7101|333/2366|tcdB|Toxin B;_34842	2.1492421415445127	0.08831038928906267	509	NA	NA	NA	NA	NA	NA	NA	NA	NA
Coding SNP at 788402 > C functional=NULL_NULL_NULL locus_tag=CD630_06600 Strand Information: CD630_06600=+;C|missense_variant|MODERATE|CD630_06600|c.1010T>C|p.Met337Thr|1010/7101|337/2366|tcdB|Toxin B;_34845	2.1492421415445127	0.08831038928906267	510	NA	NA	NA	NA	NA	NA	NA	NA	NA
Coding SNP at 788403 > A functional=NULL_NULL_NULL locus_tag=CD630_06600 Strand Information: CD630_06600=+;A|missense_variant|MODERATE|CD630_06600|c.1011G>A|p.Met337Ile|1011/7101|337/2366|tcdB|Toxin B;_34846	2.1492421415445127	0.08831038928906267	511	NA	NA	NA	NA	NA	NA	NA	NA	NA
Coding SNP at 788977 > A functional=NULL_NULL_NULL locus_tag=CD630_06600 Strand Information: CD630_06600=+;A|missense_variant|MODERATE|CD630_06600|c.1585G>A|p.Ala529Thr|1585/7101|529/2366|tcdB|Toxin B;_34881	2.1492421415445127	0.08831038928906267	512	NA	NA	NA	NA	NA	NA	NA	NA	NA
Coding SNP at 788978 > T functional=NULL_NULL_NULL locus_tag=CD630_06600 Strand Information: CD630_06600=+;T|missense_variant|MODERATE|CD630_06600|c.1586C>T|p.Ala529Val|1586/7101|529/2366|tcdB|Toxin B;_34882	2.1492421415445127	0.08831038928906267	513	NA	NA	NA	NA	NA	NA	NA	NA	NA
Coding SNP at 789016 > G functional=NULL_NULL_NULL locus_tag=CD630_06600 Strand Information: CD630_06600=+;G|missense_variant|MODERATE|CD630_06600|c.1624T>G|p.Ser542Ala|1624/7101|542/2366|tcdB|Toxin B;_34887	2.1492421415445127	0.08831038928906267	514	NA	NA	NA	NA	NA	NA	NA	NA	NA
Coding SNP at 789061 > A,C functional=NULL_NULL_NULL locus_tag=CD630_06600 Strand Information: CD630_06600=+;A|missense_variant|MODERATE|CD630_06600|c.1669G>A|p.Val557Ile|1669/7101|557/2366|tcdB|tcdB;C|missense_variant|MODERATE|CD630_06600|c.1669G>C|p.Val557Leu|1669/7101|557/2366|tcdB|tcdB;_34893	2.1492421415445127	0.08831038928906267	515	NA	NA	NA	NA	NA	NA	NA	NA	NA
Coding SNP at 789098 > C functional=NULL_NULL_NULL locus_tag=CD630_06600 Strand Information: CD630_06600=+;C|missense_variant|MODERATE|CD630_06600|c.1706T>C|p.Leu569Ser|1706/7101|569/2366|tcdB|Toxin B;_34902	2.1492421415445127	0.08831038928906267	516	NA	NA	NA	NA	NA	NA	NA	NA	NA
Coding SNP at 789100 > A functional=NULL_NULL_NULL locus_tag=CD630_06600 Strand Information: CD630_06600=+;A|missense_variant|MODERATE|CD630_06600|c.1708G>A|p.Ala570Thr|1708/7101|570/2366|tcdB|Toxin B;_34903	2.1492421415445127	0.08831038928906267	517	NA	NA	NA	NA	NA	NA	NA	NA	NA
Coding SNP at 789104 > A functional=NULL_NULL_NULL locus_tag=CD630_06600 Strand Information: CD630_06600=+;A|missense_variant|MODERATE|CD630_06600|c.1712G>A|p.Arg571Lys|1712/7101|571/2366|tcdB|Toxin B;_34905	2.1492421415445127	0.08831038928906267	518	NA	NA	NA	NA	NA	NA	NA	NA	NA
Coding SNP at 789124 > G functional=NULL_NULL_NULL locus_tag=CD630_06600 Strand Information: CD630_06600=+;G|missense_variant|MODERATE|CD630_06600|c.1732A>G|p.Ile578Val|1732/7101|578/2366|tcdB|Toxin B;_34909	2.1492421415445127	0.08831038928906267	519	NA	NA	NA	NA	NA	NA	NA	NA	NA
Coding SNP at 1146736 > T functional=NULL_NULL_NULL locus_tag=CD630_09820 Strand Information: CD630_09820=+;T|missense_variant|MODERATE|CD630_09820|c.688G>T|p.Ala230Ser|688/888|230/295|ubiA|null or hypothetical protein;_51044	2.1492421415445127	0.08831038928906267	520	NA	NA	NA	NA	NA	NA	NA	NA	NA
Coding SNP at 1611519 > T functional=NULL_NULL_NULL locus_tag=CD630_13910 Strand Information: CD630_13910=+;T|missense_variant|MODERATE|CD630_13910|c.1031C>T|p.Ser344Phe|1031/1716|344/571|null or hypothetical protein|putative hydrolase, CocE/NonD family;_68721	2.1492421415445127	0.08831038928906267	521	NA	NA	NA	NA	NA	NA	NA	NA	NA
Coding SNP at 2670943 > A functional=NULL_NULL_NULL locus_tag=CD630_23060 Strand Information: CD630_23060=-;A|missense_variant|MODERATE|CD630_23060|c.26C>T|p.Ala9Val|26/288|9/95|null or hypothetical protein|Fragment of putative tranposase (Central region);_116924	2.1492421415445127	0.08831038928906267	522	NA	NA	NA	NA	NA	NA	NA	NA	NA
Coding SNP at 3014652 > A functional=NULL_NULL_NULL locus_tag=CD630_26050 Strand Information: CD630_26050=+;A|missense_variant|MODERATE|CD630_26050|c.418C>A|p.Gln140Lys|418/981|140/326|null or hypothetical protein|Fragment of ADP-ribosyltransferase CdtAB;_133187	2.1492421415445127	0.08831038928906267	523	NA	NA	NA	NA	NA	NA	NA	NA	NA
Non-Coding SNP at 3286292 > T,G functional=NULL_NULL_NULL locus_tag=CD630_28150-CD630_28160 Strand Information: CD630_28150=+/CD630_28160=+/;T|intergenic_region|MODIFIER|CD630_28150-CD630_28160|n.3286292A>T||||CD630_28150-CD630_28160|CD630_28150-CD630_28160;G|intergenic_region|MODIFIER|CD630_28150-CD630_28160|n.3286292A>G||||CD630_28150-CD630_28160|CD630_28150-CD630_28160;_146421	2.1492421415445127	0.08831038928906267	524	NA	NA	NA	NA	NA	NA	NA	NA	NA
Non-Coding Indel at 787362 > GTAAAAATATTTAA functional=NULL_NULL_NULL locus_tag=CD630_06590-CD630_06600 Strand Information: CD630_06590=+/CD630_06600=+/;GTAAAAATATTTAA|intergenic_region|MODIFIER|CD630_06590-CD630_06600|n.787362_787363insTAAAAATATTTAA||||tcdR-tcdB|tcdR-tcdB	2.1492421415445127	0.08831038928906267	525	Non-Coding Indel	intergenic_region	G	GTAAAAATATTTAA	NA	tcdR-tcdB	tcdR-tcdB	TRUE	NA
Coding Indel at 788140 > GA functional=NULL_NULL_NULL locus_tag=CD630_06600 Strand Information: CD630_06600=+;GA|frameshift_variant|HIGH|CD630_06600|c.749dupA|p.Ser251fs|750/7101|250/2366|tcdB|Toxin B;	2.1492421415445127	0.08831038928906267	526	Coding Indel	frameshift_variant	G	GA	NA	tcdB	Toxin B;	FALSE	NA
Coding Indel at 788143 > T functional=NULL_NULL_NULL locus_tag=CD630_06600 Strand Information: CD630_06600=+;T|frameshift_variant|HIGH|CD630_06600|c.752delC|p.Ser251fs|752/7101|251/2366|tcdB|Toxin B;	2.1492421415445127	0.08831038928906267	527	Coding Indel	frameshift_variant	TC	T	NA	tcdB	Toxin B;	FALSE	NA
Coding Indel at 788211 > AGTCGCT functional=NULL_NULL_NULL locus_tag=CD630_06600 Strand Information: CD630_06600=+;AGTCGCT|conservative_inframe_insertion|MODERATE|CD630_06600|c.819_820insGTCGCT|p.Arg273_Ile274insValAla|820/7101|274/2366|tcdB|Toxin B;	2.1492421415445127	0.08831038928906267	528	Coding Indel	conservative_inframe_insertion	A	AGTCGCT	NA	tcdB	Toxin B;	FALSE	NA
Coding Indel at 788215 > T functional=NULL_NULL_NULL locus_tag=CD630_06600 Strand Information: CD630_06600=+;T|frameshift_variant|HIGH|CD630_06600|c.824delC|p.Ser275fs|824/7101|275/2366|tcdB|Toxin B;	2.1492421415445127	0.08831038928906267	529	Coding Indel	frameshift_variant	TC	T	NA	tcdB	Toxin B;	FALSE	NA
Coding Indel at 788218 > G functional=NULL_NULL_NULL locus_tag=CD630_06600 Strand Information: CD630_06600=+;G|frameshift_variant|HIGH|CD630_06600|c.827_830delCATT|p.Ala276fs|827/7101|276/2366|tcdB|Toxin B;	2.1492421415445127	0.08831038928906267	530	Coding Indel	frameshift_variant	GCATT	G	NA	tcdB	Toxin B;	FALSE	NA
Coding Indel at 788226 > A functional=NULL_NULL_NULL locus_tag=CD630_06600 Strand Information: CD630_06600=+;A|frameshift_variant|HIGH|CD630_06600|c.835delG|p.Glu279fs|835/7101|279/2366|tcdB|Toxin B;	2.1492421415445127	0.08831038928906267	531	Coding Indel	frameshift_variant	AG	A	NA	tcdB	Toxin B;	FALSE	NA
Coding Indel at 788313 > AAAG functional=NULL_NULL_NULL locus_tag=CD630_06600 Strand Information: CD630_06600=+;AAAG|disruptive_inframe_insertion|MODERATE|CD630_06600|c.922_923insAGA|p.Val307_Thr308insLys|923/7101|308/2366|tcdB|Toxin B;	2.1492421415445127	0.08831038928906267	532	Coding Indel	disruptive_inframe_insertion	A	AAAG	NA	tcdB	Toxin B;	FALSE	NA
Coding Indel at 788317 > GC functional=NULL_NULL_NULL locus_tag=CD630_06600 Strand Information: CD630_06600=+;GC|frameshift_variant|HIGH|CD630_06600|c.925_926insC|p.Val309fs|926/7101|309/2366|tcdB|Toxin B;	2.1492421415445127	0.08831038928906267	533	Coding Indel	frameshift_variant	G	GC	NA	tcdB	Toxin B;	FALSE	NA
Coding Indel at 788319 > GTA functional=NULL_NULL_NULL locus_tag=CD630_06600 Strand Information: CD630_06600=+;GTA|frameshift_variant&stop_gained|HIGH|CD630_06600|c.927_928insTA|p.Asp310fs|928/7101|310/2366|tcdB|Toxin B;	2.1492421415445127	0.08831038928906267	534	Coding Indel	frameshift_variant&stop_gained	G	GTA	NA	tcdB	Toxin B;	FALSE	NA
Coding Indel at 788321 > A functional=NULL_NULL_NULL locus_tag=CD630_06600 Strand Information: CD630_06600=+;A|disruptive_inframe_deletion|MODERATE|CD630_06600|c.932_934delTTT|p.Phe311del|932/7101|311/2366|tcdB|Toxin B;	2.1492421415445127	0.08831038928906267	535	Coding Indel	disruptive_inframe_deletion	ATTT	A	NA	tcdB	Toxin B;	FALSE	NA
Coding Indel at 788331 > AGAG functional=NULL_NULL_NULL locus_tag=CD630_06600 Strand Information: CD630_06600=+;AGAG|conservative_inframe_insertion|MODERATE|CD630_06600|c.939_940insGAG|p.Glu313dup|940/7101|314/2366|tcdB|Toxin B;	2.1492421415445127	0.08831038928906267	536	Coding Indel	conservative_inframe_insertion	A	AGAG	NA	tcdB	Toxin B;	FALSE	NA
Coding Indel at 788334 > G functional=NULL_NULL_NULL locus_tag=CD630_06600 Strand Information: CD630_06600=+;G|frameshift_variant|HIGH|CD630_06600|c.943delA|p.Thr315fs|943/7101|315/2366|tcdB|Toxin B;	2.1492421415445127	0.08831038928906267	537	Coding Indel	frameshift_variant	GA	G	NA	tcdB	Toxin B;	FALSE	NA
Coding Indel at 788336 > C functional=NULL_NULL_NULL locus_tag=CD630_06600 Strand Information: CD630_06600=+;C|frameshift_variant|HIGH|CD630_06600|c.946_947delAA|p.Lys316fs|946/7101|316/2366|tcdB|Toxin B;	2.1492421415445127	0.08831038928906267	538	Coding Indel	frameshift_variant	CAA	C	NA	tcdB	Toxin B;	FALSE	NA
group_6627	2.1492421415445127	0.08828281689010334	539	NA	NA	NA	NA	NA	NA	NA	NA	PH110_PROKKA_00658
Coding SNP at 2979 > A functional=NULL_NULL_NULL locus_tag=CD630_00030 Strand Information: CD630_00030=+;A|missense_variant|MODERATE|CD630_00030|c.175G>A|p.Glu59Lys|175/207|59/68|null or hypothetical protein|putative RNA-binding mediating protein;_78	2.1492421415445127	0.08828281689010334	540	NA	NA	NA	NA	NA	NA	NA	NA	NA
Coding SNP at 7281 > A,T functional=NULL_NULL_NULL locus_tag=CD630_00060 Strand Information: CD630_00060=+;T|synonymous_variant|LOW|CD630_00060|c.1216C>T|p.Leu406Leu|1216/2427|406/808|gyrA|gyrA;A|missense_variant|MODERATE|CD630_00060|c.1216C>A|p.Leu406Ile|1216/2427|406/808|gyrA|gyrA;_227	2.1492421415445127	0.08828281689010334	541	NA	NA	NA	NA	NA	NA	NA	NA	NA
Coding SNP at 9394 > A functional=NULL_NULL_NULL locus_tag=CD630_00090 Strand Information: CD630_00090=+;A|missense_variant|MODERATE|CD630_00090|c.260G>A|p.Arg87Lys|260/312|87/103|rsbV|Anti-anti-sigma factor;_300	2.1492421415445127	0.08828281689010334	542	NA	NA	NA	NA	NA	NA	NA	NA	NA
Non-Coding SNP at 188122 > G functional=NULL_NULL_NULL locus_tag=CD630_01410-CD630_01420 Strand Information: CD630_01410=+/CD630_01420=+/;G|intergenic_region|MODIFIER|CD630_01410-CD630_01420|n.188122A>G||||cutC,null or hypothetical protein|Copper homeostasis protein,putative RNA-binding protein,;_5761	2.1492421415445127	0.08828281689010334	543	NA	NA	NA	NA	NA	NA	NA	NA	NA
Coding SNP at 695958 > C functional=NULL_NULL_NULL locus_tag=CD630_05820 Strand Information: CD630_05820=+;C|missense_variant|MODERATE|CD630_05820|c.319A>C|p.Asn107His|319/2568|107/855|null or hypothetical protein|putative pyruvate phosphate dikinase,PEP/pyruvate-binding;_28320	2.1492421415445127	0.08828281689010334	544	NA	NA	NA	NA	NA	NA	NA	NA	NA
Non-Coding SNP at 785114 > T functional=NULL_NULL_NULL locus_tag=CD630_06570-CD630_06580 Strand Information: CD630_06570=+/CD630_06580=+/;T|intergenic_region|MODIFIER|CD630_06570-CD630_06580|n.785114A>T||||cdu2,cdu1|null or hypothetical protein,Transcriptional regulator, beta-lactams repressor,;_34605	2.1492421415445127	0.08828281689010334	545	NA	NA	NA	NA	NA	NA	NA	NA	NA
Non-Coding SNP at 785151 > C functional=NULL_NULL_NULL locus_tag=CD630_06570-CD630_06580 Strand Information: CD630_06570=+/CD630_06580=+/;C|intergenic_region|MODIFIER|CD630_06570-CD630_06580|n.785151T>C||||cdu2,cdu1|null or hypothetical protein,Transcriptional regulator, beta-lactams repressor,;_34611	2.1492421415445127	0.08828281689010334	546	NA	NA	NA	NA	NA	NA	NA	NA	NA
Coding SNP at 787907 > A functional=NULL_NULL_NULL locus_tag=CD630_06600 Strand Information: CD630_06600=+;A|missense_variant|MODERATE|CD630_06600|c.515T>A|p.Phe172Tyr|515/7101|172/2366|tcdB|Toxin B;_34788	2.1492421415445127	0.08828281689010334	547	NA	NA	NA	NA	NA	NA	NA	NA	NA
Coding SNP at 787966 > A functional=NULL_NULL_NULL locus_tag=CD630_06600 Strand Information: CD630_06600=+;A|missense_variant|MODERATE|CD630_06600|c.574G>A|p.Ala192Thr|574/7101|192/2366|tcdB|Toxin B;_34795	2.1492421415445127	0.08828281689010334	548	NA	NA	NA	NA	NA	NA	NA	NA	NA
Coding SNP at 788015 > T functional=NULL_NULL_NULL locus_tag=CD630_06600 Strand Information: CD630_06600=+;T|missense_variant|MODERATE|CD630_06600|c.623C>T|p.Thr208Ile|623/7101|208/2366|tcdB|Toxin B;_34800	2.1492421415445127	0.08828281689010334	549	NA	NA	NA	NA	NA	NA	NA	NA	NA
Coding SNP at 788134 > G functional=NULL_NULL_NULL locus_tag=CD630_06600 Strand Information: CD630_06600=+;G|missense_variant|MODERATE|CD630_06600|c.742A>G|p.Asn248Asp|742/7101|248/2366|tcdB|Toxin B;_34815	2.1492421415445127	0.08828281689010334	550	NA	NA	NA	NA	NA	NA	NA	NA	NA
Coding SNP at 788135 > G,C functional=NULL_NULL_NULL locus_tag=CD630_06600 Strand Information: CD630_06600=+;G|missense_variant|MODERATE|CD630_06600|c.743A>G|p.Asn248Ser|743/7101|248/2366|tcdB|tcdB;C|missense_variant|MODERATE|CD630_06600|c.743A>C|p.Asn248Thr|743/7101|248/2366|tcdB|tcdB;_34816	2.1492421415445127	0.08828281689010334	551	NA	NA	NA	NA	NA	NA	NA	NA	NA
Coding SNP at 788151 > A,T functional=NULL_NULL_NULL locus_tag=CD630_06600 Strand Information: CD630_06600=+;T|synonymous_variant|LOW|CD630_06600|c.759C>T|p.Asn253Asn|759/7101|253/2366|tcdB|tcdB;A|missense_variant|MODERATE|CD630_06600|c.759C>A|p.Asn253Lys|759/7101|253/2366|tcdB|tcdB;_34822	2.1492421415445127	0.08828281689010334	552	NA	NA	NA	NA	NA	NA	NA	NA	NA
Coding SNP at 788230 > G functional=NULL_NULL_NULL locus_tag=CD630_06600 Strand Information: CD630_06600=+;G|missense_variant|MODERATE|CD630_06600|c.838A>G|p.Ile280Val|838/7101|280/2366|tcdB|Toxin B;_34829	2.1492421415445127	0.08828281689010334	553	NA	NA	NA	NA	NA	NA	NA	NA	NA
Coding SNP at 788335 > G functional=NULL_NULL_NULL locus_tag=CD630_06600 Strand Information: CD630_06600=+;G|missense_variant|MODERATE|CD630_06600|c.943A>G|p.Thr315Ala|943/7101|315/2366|tcdB|Toxin B;_34833	2.1492421415445127	0.08828281689010334	554	NA	NA	NA	NA	NA	NA	NA	NA	NA
Coding SNP at 788336 > T functional=NULL_NULL_NULL locus_tag=CD630_06600 Strand Information: CD630_06600=+;T|missense_variant|MODERATE|CD630_06600|c.944C>T|p.Thr315Ile|944/7101|315/2366|tcdB|Toxin B;_34834	2.1492421415445127	0.08828281689010334	555	NA	NA	NA	NA	NA	NA	NA	NA	NA
Coding SNP at 790936 > A functional=NULL_NULL_NULL locus_tag=CD630_06600 Strand Information: CD630_06600=+;A|missense_variant|MODERATE|CD630_06600|c.3544G>A|p.Asp1182Asn|3544/7101|1182/2366|tcdB|Toxin B;_35108	2.1492421415445127	0.08828281689010334	556	NA	NA	NA	NA	NA	NA	NA	NA	NA
Coding SNP at 791918 > G functional=NULL_NULL_NULL locus_tag=CD630_06600 Strand Information: CD630_06600=+;G|missense_variant|MODERATE|CD630_06600|c.4526A>G|p.Tyr1509Cys|4526/7101|1509/2366|tcdB|Toxin B;_35238	2.1492421415445127	0.08828281689010334	557	NA	NA	NA	NA	NA	NA	NA	NA	NA
Coding SNP at 858990 > G functional=NULL_NULL_NULL locus_tag=CD630_07050 Strand Information: CD630_07050=+;G|missense_variant|MODERATE|CD630_07050|c.335A>G|p.Asp112Gly|335/477|112/158|null or hypothetical protein|null or hypothetical protein;_39151	2.1492421415445127	0.08828281689010334	558	NA	NA	NA	NA	NA	NA	NA	NA	NA
Coding SNP at 1330864 > A functional=NULL_NULL_NULL locus_tag=CD630_11310 Strand Information: CD630_11310=+;A|missense_variant|MODERATE|CD630_11310|c.485G>A|p.Arg162Lys|485/1716|162/571|null or hypothetical protein|null or hypothetical protein;_57809	2.1492421415445127	0.08828281689010334	559	NA	NA	NA	NA	NA	NA	NA	NA	NA
Coding SNP at 1661869 > G functional=NULL_NULL_NULL locus_tag=CD630_14320 Strand Information: CD630_14320=+;G|missense_variant|MODERATE|CD630_14320|c.179A>G|p.Asp60Gly|179/600|60/199|null or hypothetical protein|putative ribonuclease;_71049	2.1492421415445127	0.08828281689010334	560	NA	NA	NA	NA	NA	NA	NA	NA	NA
Coding SNP at 1661958 > A functional=NULL_NULL_NULL locus_tag=CD630_14320 Strand Information: CD630_14320=+;A|missense_variant|MODERATE|CD630_14320|c.268G>A|p.Glu90Lys|268/600|90/199|null or hypothetical protein|putative ribonuclease;_71050	2.1492421415445127	0.08828281689010334	561	NA	NA	NA	NA	NA	NA	NA	NA	NA
Coding SNP at 1680736 > A functional=NULL_NULL_NULL locus_tag=CD630_14500 Strand Information: CD630_14500=+;A|missense_variant|MODERATE|CD630_14500|c.538G>A|p.Val180Ile|538/804|180/267|folP|null or hypothetical protein;_71977	2.1492421415445127	0.08828281689010334	562	NA	NA	NA	NA	NA	NA	NA	NA	NA
Coding SNP at 2130410 > A functional=NULL_NULL_NULL locus_tag=CD630_18400 Strand Information: CD630_18400=+;A|missense_variant|MODERATE|CD630_18400|c.983G>A|p.Arg328Gln|983/1509|328/502|null or hypothetical protein|null or hypothetical protein;_93432	2.1492421415445127	0.08828281689010334	563	NA	NA	NA	NA	NA	NA	NA	NA	NA
Coding SNP at 2259025 > C functional=NULL_NULL_NULL locus_tag=CD630_19590 Strand Information: CD630_19590=+;C|missense_variant|MODERATE|CD630_19590|c.83T>C|p.Ile28Thr|83/687|28/228|null or hypothetical protein|Two-component response regulator;_99767	2.1492421415445127	0.08828281689010334	564	NA	NA	NA	NA	NA	NA	NA	NA	NA
Coding SNP at 2624064 > C functional=NULL_NULL_NULL locus_tag=CD630_22640 Strand Information: CD630_22640=-;C|missense_variant|MODERATE|CD630_22640|c.965A>G|p.Asn322Ser|965/1044|322/347|null or hypothetical protein|conserved hypothetical protein;_115284	2.1492421415445127	0.08828281689010334	565	NA	NA	NA	NA	NA	NA	NA	NA	NA
Coding SNP at 2631814 > T functional=NULL_NULL_NULL locus_tag=CD630_22700 Strand Information: CD630_22700=-;T|missense_variant|MODERATE|CD630_22700|c.601G>A|p.Val201Ile|601/918|201/305|fruK|null or hypothetical protein;_115513	2.1492421415445127	0.08828281689010334	566	NA	NA	NA	NA	NA	NA	NA	NA	NA
Coding SNP at 2646774 > G,T functional=NULL_NULL_NULL locus_tag=CD630_22810 Strand Information: CD630_22810=-;G|missense_variant|MODERATE|CD630_22810|c.291G>C|p.Glu97Asp|291/303|97/100|CD630_22810|CD630_22810;T|synonymous_variant|LOW|CD630_22810|c.291G>A|p.Glu97Glu|291/303|97/100|CD630_22810|CD630_22810;_116275	2.1492421415445127	0.08828281689010334	567	NA	NA	NA	NA	NA	NA	NA	NA	NA
Non-Coding SNP at 2725166 > C functional=NULL_NULL_NULL locus_tag=CD630_23560-CD630_23570 Strand Information: CD630_23560=-/CD630_23570=-/;C|intergenic_region|MODIFIER|CD630_23560-CD630_23570|n.2725166T>C||||trxB3,grdX|null or hypothetical protein,putative glycine reductase complex component,;_119013	2.1492421415445127	0.08828281689010334	568	NA	NA	NA	NA	NA	NA	NA	NA	NA
Coding SNP at 2728653 > G functional=NULL_NULL_NULL locus_tag=CD630_23590 Strand Information: CD630_23590=+;G|missense_variant|MODERATE|CD630_23590|c.361A>G|p.Thr121Ala|361/822|121/273|null or hypothetical protein|null or hypothetical protein;_119160	2.1492421415445127	0.08828281689010334	569	NA	NA	NA	NA	NA	NA	NA	NA	NA
Coding SNP at 2743587 > G functional=NULL_NULL_NULL locus_tag=CD630_23770 Strand Information: CD630_23770=-;G|missense_variant|MODERATE|CD630_23770|c.53T>C|p.Ile18Thr|53/507|18/168|null or hypothetical protein|null or hypothetical protein;_120111	2.1492421415445127	0.08828281689010334	570	NA	NA	NA	NA	NA	NA	NA	NA	NA
Non-Coding SNP at 2743663 > G functional=NULL_NULL_NULL locus_tag=CD630_23770-CD630_23780 Strand Information: CD630_23770=-/CD630_23780=-/;G|intergenic_region|MODIFIER|CD630_23770-CD630_23780|n.2743663A>G||||null or hypothetical protein,null or hypothetical protein|null or hypothetical protein,null or hypothetical protein,;_120114	2.1492421415445127	0.08828281689010334	571	NA	NA	NA	NA	NA	NA	NA	NA	NA
Coding SNP at 2757439 > A functional=NULL_NULL_NULL locus_tag=CD630_23870 Strand Information: CD630_23870=+;A|missense_variant|MODERATE|CD630_23870|c.617G>A|p.Arg206Lys|617/1023|206/340|null or hypothetical protein|Alpha-hydroxy acid dehydrogenase,FMN-dependent;_120704	2.1492421415445127	0.08828281689010334	572	NA	NA	NA	NA	NA	NA	NA	NA	NA
Non-Coding SNP at 2905440 > C functional=NULL_NULL_NULL locus_tag=CD630_25150-CD630_25160 Strand Information: CD630_25150=+/CD630_25160=+/;C|intergenic_region|MODIFIER|CD630_25150-CD630_25160|n.2905440A>C||||null or hypothetical protein,ansB|null or hypothetical protein,null or hypothetical protein,;_127499	2.1492421415445127	0.08828281689010334	573	NA	NA	NA	NA	NA	NA	NA	NA	NA
Coding SNP at 2912352 > T functional=NULL_NULL_NULL locus_tag=CD630_25200 Strand Information: CD630_25200=-;T|missense_variant|MODERATE|CD630_25200|c.28G>A|p.Gly10Ser|28/669|10/222|null or hypothetical protein|null or hypothetical protein;_127638	2.1492421415445127	0.08828281689010334	574	NA	NA	NA	NA	NA	NA	NA	NA	NA
Non-Coding SNP at 2912387 > C functional=NULL_NULL_NULL locus_tag=CD630_25200-CD630_25201 Strand Information: CD630_25200=-/CD630_25201=-/;C|intergenic_region|MODIFIER|CD630_25200-CD630_25201|n.2912387T>C||||null or hypothetical protein,null or hypothetical protein|null or hypothetical protein,Fragment of conserved hypothetical protein (N-terminal part),;_127640	2.1492421415445127	0.08828281689010334	575	NA	NA	NA	NA	NA	NA	NA	NA	NA
Non-Coding SNP at 2912391 > C,A functional=NULL_NULL_NULL locus_tag=CD630_25200-CD630_25201 Strand Information: CD630_25200=-/CD630_25201=-/;C|intergenic_region|MODIFIER|CD630_25200-CD630_25201|n.2912391T>C||||CD630_25200-CD630_25201|CD630_25200-CD630_25201;A|intergenic_region|MODIFIER|CD630_25200-CD630_25201|n.2912391T>A||||CD630_25200-CD630_25201|CD630_25200-CD630_25201;_127641	2.1492421415445127	0.08828281689010334	576	NA	NA	NA	NA	NA	NA	NA	NA	NA
Non-Coding SNP at 2912597 > T functional=NULL_NULL_NULL locus_tag=CD630_25200-CD630_25201 Strand Information: CD630_25200=-/CD630_25201=-/;T|intergenic_region|MODIFIER|CD630_25200-CD630_25201|n.2912597C>T||||null or hypothetical protein,null or hypothetical protein|null or hypothetical protein,Fragment of conserved hypothetical protein (N-terminal part),;_127649	2.1492421415445127	0.08828281689010334	577	NA	NA	NA	NA	NA	NA	NA	NA	NA
Non-Coding SNP at 2912605 > A functional=NULL_NULL_NULL locus_tag=CD630_25200-CD630_25201 Strand Information: CD630_25200=-/CD630_25201=-/;A|intergenic_region|MODIFIER|CD630_25200-CD630_25201|n.2912605C>A||||null or hypothetical protein,null or hypothetical protein|null or hypothetical protein,Fragment of conserved hypothetical protein (N-terminal part),;_127650	2.1492421415445127	0.08828281689010334	578	NA	NA	NA	NA	NA	NA	NA	NA	NA
Coding SNP at 2912861 > A functional=NULL_NULL_NULL locus_tag=CD630_25201 Strand Information: CD630_25201=-;A|stop_gained|HIGH|CD630_25201|c.22G>T|p.Glu8*|22/219|8/72|null or hypothetical protein|Fragment of conserved hypothetical protein (N-terminal part);_127667	2.1492421415445127	0.08828281689010334	579	NA	NA	NA	NA	NA	NA	NA	NA	NA
Coding SNP at 3056836 > A functional=NULL_NULL_NULL locus_tag=CD630_26490 Strand Information: CD630_26490=-;A|missense_variant|MODERATE|CD630_26490|c.464C>T|p.Ser155Phe|464/699|155/232|null or hypothetical protein|null or hypothetical protein;_134744	2.1492421415445127	0.08828281689010334	580	NA	NA	NA	NA	NA	NA	NA	NA	NA
Coding SNP at 3064343 > G functional=NULL_NULL_NULL locus_tag=CD630_26550 Strand Information: CD630_26550=-;G|missense_variant|MODERATE|CD630_26550|c.172T>C|p.Ser58Pro|172/1374|58/457|murF|null or hypothetical protein;_135018	2.1492421415445127	0.08828281689010334	581	NA	NA	NA	NA	NA	NA	NA	NA	NA
Coding SNP at 3064405 > C functional=NULL_NULL_NULL locus_tag=CD630_26550 Strand Information: CD630_26550=-;C|missense_variant|MODERATE|CD630_26550|c.110A>G|p.Asn37Ser|110/1374|37/457|murF|null or hypothetical protein;_135019	2.1492421415445127	0.08828281689010334	582	NA	NA	NA	NA	NA	NA	NA	NA	NA
Coding SNP at 3084463 > A functional=NULL_NULL_NULL locus_tag=CD630_26691 Strand Information: CD630_26691=-;A|missense_variant|MODERATE|CD630_26691|c.370C>T|p.Pro124Ser|370/2043|124/680|null or hypothetical protein|null or hypothetical protein;_136015	2.1492421415445127	0.08828281689010334	583	NA	NA	NA	NA	NA	NA	NA	NA	NA
Coding SNP at 3584361 > A functional=NULL_NULL_NULL locus_tag=CD630_30850 Strand Information: CD630_30850=-;A|missense_variant|MODERATE|CD630_30850|c.1257G>T|p.Lys419Asn|1257/2616|419/871|mngB|Alpha-mannosidase;_161196	2.1492421415445127	0.08828281689010334	584	NA	NA	NA	NA	NA	NA	NA	NA	NA
Coding SNP at 3584374 > C functional=NULL_NULL_NULL locus_tag=CD630_30850 Strand Information: CD630_30850=-;C|missense_variant|MODERATE|CD630_30850|c.1244A>G|p.Lys415Arg|1244/2616|415/871|mngB|Alpha-mannosidase;_161197	2.1492421415445127	0.08828281689010334	585	NA	NA	NA	NA	NA	NA	NA	NA	NA
Coding SNP at 3602036 > G functional=NULL_NULL_NULL locus_tag=CD630_30970 Strand Information: CD630_30970=-;G|missense_variant|MODERATE|CD630_30970|c.1714T>C|p.Tyr572His|1714/1917|572/638|bglF2|null or hypothetical protein;_162090	2.1492421415445127	0.08828281689010334	586	NA	NA	NA	NA	NA	NA	NA	NA	NA
Coding SNP at 3602141 > T functional=NULL_NULL_NULL locus_tag=CD630_30970 Strand Information: CD630_30970=-;T|missense_variant|MODERATE|CD630_30970|c.1609G>A|p.Val537Ile|1609/1917|537/638|bglF2|null or hypothetical protein;_162102	2.1492421415445127	0.08828281689010334	587	NA	NA	NA	NA	NA	NA	NA	NA	NA
Coding SNP at 3602300 > C functional=NULL_NULL_NULL locus_tag=CD630_30970 Strand Information: CD630_30970=-;C|missense_variant|MODERATE|CD630_30970|c.1450A>G|p.Ile484Val|1450/1917|484/638|bglF2|null or hypothetical protein;_162120	2.1492421415445127	0.08828281689010334	588	NA	NA	NA	NA	NA	NA	NA	NA	NA
Coding SNP at 3602318 > T functional=NULL_NULL_NULL locus_tag=CD630_30970 Strand Information: CD630_30970=-;T|missense_variant|MODERATE|CD630_30970|c.1432G>A|p.Asp478Asn|1432/1917|478/638|bglF2|null or hypothetical protein;_162127	2.1492421415445127	0.08828281689010334	589	NA	NA	NA	NA	NA	NA	NA	NA	NA
Coding SNP at 3602693 > A functional=NULL_NULL_NULL locus_tag=CD630_30970 Strand Information: CD630_30970=-;A|missense_variant|MODERATE|CD630_30970|c.1057G>T|p.Ala353Ser|1057/1917|353/638|bglF2|null or hypothetical protein;_162161	2.1492421415445127	0.08828281689010334	590	NA	NA	NA	NA	NA	NA	NA	NA	NA
Coding SNP at 3602833 > A functional=NULL_NULL_NULL locus_tag=CD630_30970 Strand Information: CD630_30970=-;A|missense_variant|MODERATE|CD630_30970|c.917C>T|p.Ala306Val|917/1917|306/638|bglF2|null or hypothetical protein;_162171	2.1492421415445127	0.08828281689010334	591	NA	NA	NA	NA	NA	NA	NA	NA	NA
Coding SNP at 3605946 > G functional=NULL_NULL_NULL locus_tag=CD630_30990 Strand Information: CD630_30990=-;G|missense_variant|MODERATE|CD630_30990|c.276A>C|p.Glu92Asp|276/1188|92/395|null or hypothetical protein|null or hypothetical protein;_162516	2.1492421415445127	0.08828281689010334	592	NA	NA	NA	NA	NA	NA	NA	NA	NA
Coding SNP at 3713677 > T functional=NULL_NULL_NULL locus_tag=CD630_31770 Strand Information: CD630_31770=-;T|missense_variant|MODERATE|CD630_31770|c.2416G>A|p.Asp806Asn|2416/2562|806/853|null or hypothetical protein|null or hypothetical protein;_167889	2.1492421415445127	0.08828281689010334	593	NA	NA	NA	NA	NA	NA	NA	NA	NA
Non-Coding SNP at 3796129 > A functional=NULL_NULL_NULL locus_tag=CD630_32440-CD630_32450 Strand Information: CD630_32440=-/CD630_32450=-/;A|intergenic_region|MODIFIER|CD630_32440-CD630_32450|n.3796129G>A||||prdA,prdR|D-proline reductase proprotein prdA,null or hypothetical protein,;_172134	2.1492421415445127	0.08828281689010334	594	NA	NA	NA	NA	NA	NA	NA	NA	NA
Non-Coding SNP at 3924905 > G functional=NULL_NULL_NULL locus_tag=CD630_33600-CD630_33610 Strand Information: CD630_33600=-/CD630_33610=-/;G|intergenic_region|MODIFIER|CD630_33600-CD630_33610|n.3924905A>G||||null or hypothetical protein,null or hypothetical protein|Two-component response regulator,null or hypothetical protein,;_177507	2.1492421415445127	0.08828281689010334	595	NA	NA	NA	NA	NA	NA	NA	NA	NA
Coding SNP at 3925587 > C functional=NULL_NULL_NULL locus_tag=CD630_33610 Strand Information: CD630_33610=-;C|missense_variant|MODERATE|CD630_33610|c.1125A>G|p.Ile375Met|1125/1380|375/459|null or hypothetical protein|null or hypothetical protein;_177534	2.1492421415445127	0.08828281689010334	596	NA	NA	NA	NA	NA	NA	NA	NA	NA
Coding SNP at 3928770 > A functional=NULL_NULL_NULL locus_tag=CD630_33640 Strand Information: CD630_33640=-;A|missense_variant|MODERATE|CD630_33640|c.854C>T|p.Pro285Leu|854/996|285/331|null or hypothetical protein|null or hypothetical protein;_177753	2.1492421415445127	0.08828281689010334	597	NA	NA	NA	NA	NA	NA	NA	NA	NA
Coding Indel at 1444338 > ATG functional=NULL_NULL_NULL locus_tag=CD630_12300 Strand Information: CD630_12300=-;ATG|intron_variant|MODIFIER|CD630_12300|c.390+11_390+12insCA||||sigK|Sigma K;	2.1492421415445127	0.08828281689010334	598	Coding Indel	intron_variant	A	ATG	NA	sigK	Sigma K;	FALSE	NA
group_256	0.6063249114519746	0.08826979759160036	599	NA	NA	NA	NA	NA	NA	NA	NA	PH100_PROKKA_03876
group_1713	0.09679990278030118	0.08812993403225369	600	NA	NA	NA	NA	NA	NA	NA	NA	PH101_PROKKA_03434
group_2355	0.09679990278030118	0.08812993403225369	601	NA	NA	NA	NA	NA	NA	NA	NA	PH101_PROKKA_03451
Non-Coding SNP at 2557809 > C functional=NULL_NULL_NULL locus_tag=CD630_22070-CD630_22080 Strand Information: CD630_22070=-/CD630_22080=-/;C|intergenic_region|MODIFIER|CD630_22070-CD630_22080|n.2557809A>C||||null or hypothetical protein,null or hypothetical protein|null or hypothetical protein,null or hypothetical protein,;_112146	1.36719479947697	0.08812615331440439	602	NA	NA	NA	NA	NA	NA	NA	NA	NA
Coding SNP at 2757245 > T,A functional=NULL_NULL_NULL locus_tag=CD630_23870 Strand Information: CD630_23870=+;A|synonymous_variant|LOW|CD630_23870|c.423G>A|p.Arg141Arg|423/1023|141/340|CD630_23870|CD630_23870;T|missense_variant|MODERATE|CD630_23870|c.423G>T|p.Arg141Ser|423/1023|141/340|CD630_23870|CD630_23870;_120685	1.4360542101011213	0.08811783739973987	603	NA	NA	NA	NA	NA	NA	NA	NA	NA
group_2423	0.07430464378836418	0.08811341767759719	604	NA	NA	NA	NA	NA	NA	NA	NA	PH102_PROKKA_03067
group_2843	1.187627453477412	0.08790385466319346	605	NA	NA	NA	NA	NA	NA	NA	NA	PH110_PROKKA_02659
lytC_29	0.09429705256665154	0.08765088014486773	606	NA	NA	NA	NA	NA	NA	NA	NA	PH104_PROKKA_03735
group_1600	0.0067595717081111225	0.08764567827802916	607	NA	NA	NA	NA	NA	NA	NA	NA	PH113_PROKKA_01673
Non-Coding SNP at 3821440 > A functional=NULL_NULL_NULL locus_tag=CD630_32630-CD630_32640 Strand Information: CD630_32630=-/CD630_32640=-/;A|intergenic_region|MODIFIER|CD630_32630-CD630_32640|n.3821440G>A||||pstC,null or hypothetical protein|null or hypothetical protein,Fragment of conserved hypothetical protein (C-terminal region),;_173157	0.051692988824928864	0.08751652580744329	608	NA	NA	NA	NA	NA	NA	NA	NA	NA
gltC_4	0.8889526236627944	0.08738743969117067	609	NA	NA	NA	NA	NA	NA	NA	NA	Cdif_630_PROKKA_02977
group_4423	0.8889526236627944	0.08738743969117067	610	NA	NA	NA	NA	NA	NA	NA	NA	PH122_PROKKA_00893
group_3127	0.051692988824928864	0.0873582437087031	611	NA	NA	NA	NA	NA	NA	NA	NA	PH100_PROKKA_01473
Coding Indel at 4105211 > C functional=NULL_NULL_NULL locus_tag=CD630_35130 Strand Information: CD630_35130=-;C|disruptive_inframe_deletion|MODERATE|CD630_35130|c.419_424delCTCTTA|p.Ala140_Ser142delinsGly|424/516|140/171|null or hypothetical protein|null or hypothetical protein;	0.06422075699356214	0.0872235664718897	612	Coding Indel	disruptive_inframe_deletion	CCTCTTA	C	NA	null or hypothetical protein	null or hypothetical protein;	FALSE	NA
Non-Coding SNP at 785058 > A functional=NULL_NULL_NULL locus_tag=CD630_06570-CD630_06580 Strand Information: CD630_06570=+/CD630_06580=+/;A|intergenic_region|MODIFIER|CD630_06570-CD630_06580|n.785058G>A||||cdu2,cdu1|null or hypothetical protein,Transcriptional regulator, beta-lactams repressor,;_34603	2.1492421415445127	0.08719282953081064	613	NA	NA	NA	NA	NA	NA	NA	NA	NA
Coding SNP at 785237 > A functional=NULL_NULL_NULL locus_tag=CD630_06580 Strand Information: CD630_06580=+;A|missense_variant|MODERATE|CD630_06580|c.5G>A|p.Cys2Tyr|5/381|2/126|cdu1|Transcriptional regulator, beta-lactams repressor;_34617	2.1492421415445127	0.08719282953081064	614	NA	NA	NA	NA	NA	NA	NA	NA	NA
thyX	2.1492421415445127	0.08719226866810609	615	NA	NA	NA	NA	NA	NA	NA	NA	Cdif_630_PROKKA_00107
Non-Coding SNP at 785054 > A functional=NULL_NULL_NULL locus_tag=CD630_06570-CD630_06580 Strand Information: CD630_06570=+/CD630_06580=+/;A|intergenic_region|MODIFIER|CD630_06570-CD630_06580|n.785054G>A||||cdu2,cdu1|null or hypothetical protein,Transcriptional regulator, beta-lactams repressor,;_34600	2.1492421415445127	0.08719226866810609	616	NA	NA	NA	NA	NA	NA	NA	NA	NA
Non-Coding SNP at 785136 > T functional=NULL_NULL_NULL locus_tag=CD630_06570-CD630_06580 Strand Information: CD630_06570=+/CD630_06580=+/;T|intergenic_region|MODIFIER|CD630_06570-CD630_06580|n.785136G>T||||cdu2,cdu1|null or hypothetical protein,Transcriptional regulator, beta-lactams repressor,;_34608	2.1492421415445127	0.08719226866810609	617	NA	NA	NA	NA	NA	NA	NA	NA	NA
Non-Coding SNP at 785138 > T functional=NULL_NULL_NULL locus_tag=CD630_06570-CD630_06580 Strand Information: CD630_06570=+/CD630_06580=+/;T|intergenic_region|MODIFIER|CD630_06570-CD630_06580|n.785138A>T||||cdu2,cdu1|null or hypothetical protein,Transcriptional regulator, beta-lactams repressor,;_34609	2.1492421415445127	0.08719226866810609	618	NA	NA	NA	NA	NA	NA	NA	NA	NA
Non-Coding SNP at 785156 > G functional=NULL_NULL_NULL locus_tag=CD630_06570-CD630_06580 Strand Information: CD630_06570=+/CD630_06580=+/;G|intergenic_region|MODIFIER|CD630_06570-CD630_06580|n.785156T>G||||cdu2,cdu1|null or hypothetical protein,Transcriptional regulator, beta-lactams repressor,;_34612	2.1492421415445127	0.08719226866810609	619	NA	NA	NA	NA	NA	NA	NA	NA	NA
Non-Coding SNP at 785186 > G functional=NULL_NULL_NULL locus_tag=CD630_06570-CD630_06580 Strand Information: CD630_06570=+/CD630_06580=+/;G|intergenic_region|MODIFIER|CD630_06570-CD630_06580|n.785186A>G||||cdu2,cdu1|null or hypothetical protein,Transcriptional regulator, beta-lactams repressor,;_34614	2.1492421415445127	0.08719226866810609	620	NA	NA	NA	NA	NA	NA	NA	NA	NA
Coding SNP at 3063755 > T functional=NULL_NULL_NULL locus_tag=CD630_26550 Strand Information: CD630_26550=-;T|missense_variant|MODERATE|CD630_26550|c.760G>A|p.Val254Ile|760/1374|254/457|murF|null or hypothetical protein;_134992	2.1492421415445127	0.08719226866810609	621	NA	NA	NA	NA	NA	NA	NA	NA	NA
Coding SNP at 3363126 > T functional=NULL_NULL_NULL locus_tag=CD630_28740 Strand Information: CD630_28740=-;T|missense_variant|MODERATE|CD630_28740|c.1003G>A|p.Val335Ile|1003/1341|335/446|null or hypothetical protein|null or hypothetical protein;_150937	2.1492421415445127	0.08719226866810609	622	NA	NA	NA	NA	NA	NA	NA	NA	NA
Coding SNP at 3603742 > C functional=NULL_NULL_NULL locus_tag=CD630_30970 Strand Information: CD630_30970=-;C|missense_variant|MODERATE|CD630_30970|c.8A>G|p.Lys3Arg|8/1917|3/638|bglF2|null or hypothetical protein;_162244	2.1492421415445127	0.08719226866810609	623	NA	NA	NA	NA	NA	NA	NA	NA	NA
Coding SNP at 4223850 > T functional=NULL_NULL_NULL locus_tag=CD630_36170 Strand Information: CD630_36170=-;T|missense_variant|MODERATE|CD630_36170|c.895G>A|p.Ala299Thr|895/918|299/305|null or hypothetical protein|null or hypothetical protein;_190148	2.1492421415445127	0.08719226866810609	624	NA	NA	NA	NA	NA	NA	NA	NA	NA
Coding Indel at 785029 > GTAAGAA functional=NULL_NULL_NULL locus_tag=CD630_06570 Strand Information: CD630_06570=+;GTAAGAA|disruptive_inframe_insertion|MODERATE|CD630_06570|c.1175_1176insGAATAA|p.Val392_Lys393insAsnLys|1176/1194|392/397|cdu2|null or hypothetical protein;	2.1492421415445127	0.08719226866810609	625	Coding Indel	disruptive_inframe_insertion	G	GTAAGAA	NA	cdu2	null or hypothetical protein;	FALSE	NA
Non-Coding Indel at 785073 > A functional=NULL_NULL_NULL locus_tag=CD630_06570-CD630_06580 Strand Information: CD630_06570=+/CD630_06580=+/;A|intergenic_region|MODIFIER|CD630_06570-CD630_06580|n.785074delG||||cdu2,cdu1|null or hypothetical protein,Transcriptional regulator, beta-lactams repressor,;	2.1492421415445127	0.08719226866810609	626	Non-Coding Indel	intergenic_region	AG	A	NA	cdu2,cdu1	null or hypothetical protein,Transcriptional regulator, beta-lactams repressor,;	TRUE	NA
Non-Coding Indel at 785119 > AC functional=NULL_NULL_NULL locus_tag=CD630_06570-CD630_06580 Strand Information: CD630_06570=+/CD630_06580=+/;AC|intergenic_region|MODIFIER|CD630_06570-CD630_06580|n.785119_785120insC||||cdu2,cdu1|null or hypothetical protein,Transcriptional regulator, beta-lactams repressor,;	2.1492421415445127	0.08719226866810609	627	Non-Coding Indel	intergenic_region	A	AC	NA	cdu2,cdu1	null or hypothetical protein,Transcriptional regulator, beta-lactams repressor,;	TRUE	NA
group_5618	2.1492421415445127	0.08716595046230652	628	NA	NA	NA	NA	NA	NA	NA	NA	PH110_PROKKA_02648
group_6658	2.1492421415445127	0.08716595046230652	629	NA	NA	NA	NA	NA	NA	NA	NA	PH110_PROKKA_02649
Coding SNP at 206385 > C functional=NULL_NULL_NULL locus_tag=CD630_01560 Strand Information: CD630_01560=+;C|missense_variant|MODERATE|CD630_01560|c.119T>C|p.Ile40Thr|119/963|40/320|null or hypothetical protein|null or hypothetical protein;_6645	2.1492421415445127	0.08716595046230652	630	NA	NA	NA	NA	NA	NA	NA	NA	NA
Coding SNP at 206471 > G,C functional=NULL_NULL_NULL locus_tag=CD630_01560 Strand Information: CD630_01560=+;C|synonymous_variant|LOW|CD630_01560|c.205T>C|p.Leu69Leu|205/963|69/320|CD630_01560|CD630_01560;G|missense_variant|MODERATE|CD630_01560|c.205T>G|p.Leu69Val|205/963|69/320|CD630_01560|CD630_01560;_6666	2.1492421415445127	0.08716595046230652	631	NA	NA	NA	NA	NA	NA	NA	NA	NA
Coding SNP at 206475 > G functional=NULL_NULL_NULL locus_tag=CD630_01560 Strand Information: CD630_01560=+;G|missense_variant|MODERATE|CD630_01560|c.209A>G|p.Asn70Ser|209/963|70/320|null or hypothetical protein|null or hypothetical protein;_6667	2.1492421415445127	0.08716595046230652	632	NA	NA	NA	NA	NA	NA	NA	NA	NA
Coding SNP at 754320 > T functional=NULL_NULL_NULL locus_tag=CD630_06300 Strand Information: CD630_06300=-;T|missense_variant|MODERATE|CD630_06300|c.616G>A|p.Ala206Thr|616/1374|206/457|null or hypothetical protein|null or hypothetical protein;_32487	2.1492421415445127	0.08716595046230652	633	NA	NA	NA	NA	NA	NA	NA	NA	NA
Coding SNP at 785029 > T functional=NULL_NULL_NULL locus_tag=CD630_06570 Strand Information: CD630_06570=+;T|missense_variant|MODERATE|CD630_06570|c.1191G>T|p.Lys397Asn|1191/1194|397/397|cdu2|null or hypothetical protein;_34596	2.1492421415445127	0.08716595046230652	634	NA	NA	NA	NA	NA	NA	NA	NA	NA
Non-Coding SNP at 785616 > T functional=NULL_NULL_NULL locus_tag=CD630_06580-CD630_06590 Strand Information: CD630_06580=+/CD630_06590=+/;T|intergenic_region|MODIFIER|CD630_06580-CD630_06590|n.785616G>T||||cdu1,tcdR|Transcriptional regulator, beta-lactams repressor,null or hypothetical protein,;_34652	2.1492421415445127	0.08716595046230652	635	NA	NA	NA	NA	NA	NA	NA	NA	NA
Non-Coding SNP at 785617 > C functional=NULL_NULL_NULL locus_tag=CD630_06580-CD630_06590 Strand Information: CD630_06580=+/CD630_06590=+/;C|intergenic_region|MODIFIER|CD630_06580-CD630_06590|n.785617T>C||||cdu1,tcdR|Transcriptional regulator, beta-lactams repressor,null or hypothetical protein,;_34653	2.1492421415445127	0.08716595046230652	636	NA	NA	NA	NA	NA	NA	NA	NA	NA
Non-Coding SNP at 785619 > G functional=NULL_NULL_NULL locus_tag=CD630_06580-CD630_06590 Strand Information: CD630_06580=+/CD630_06590=+/;G|intergenic_region|MODIFIER|CD630_06580-CD630_06590|n.785619A>G||||cdu1,tcdR|Transcriptional regulator, beta-lactams repressor,null or hypothetical protein,;_34654	2.1492421415445127	0.08716595046230652	637	NA	NA	NA	NA	NA	NA	NA	NA	NA
Non-Coding SNP at 785649 > T functional=NULL_NULL_NULL locus_tag=CD630_06580-CD630_06590 Strand Information: CD630_06580=+/CD630_06590=+/;T|intergenic_region|MODIFIER|CD630_06580-CD630_06590|n.785649G>T||||cdu1,tcdR|Transcriptional regulator, beta-lactams repressor,null or hypothetical protein,;_34655	2.1492421415445127	0.08716595046230652	638	NA	NA	NA	NA	NA	NA	NA	NA	NA
Non-Coding SNP at 787167 > A functional=NULL_NULL_NULL locus_tag=CD630_06590-CD630_06600 Strand Information: CD630_06590=+/CD630_06600=+/;A|intergenic_region|MODIFIER|CD630_06590-CD630_06600|n.787167T>A||||tcdR,tcdB|null or hypothetical protein,Toxin B,;_34719	2.1492421415445127	0.08716595046230652	639	NA	NA	NA	NA	NA	NA	NA	NA	NA
Coding SNP at 1678345 > T functional=NULL_NULL_NULL locus_tag=CD630_14470 Strand Information: CD630_14470=+;T|missense_variant|MODERATE|CD630_14470|c.275C>T|p.Pro92Leu|275/744|92/247|pabC|null or hypothetical protein;_71877	2.1492421415445127	0.08716595046230652	640	NA	NA	NA	NA	NA	NA	NA	NA	NA
Non-Coding SNP at 1834974 > A functional=NULL_NULL_NULL locus_tag=CD630_15820-CD630_15830 Strand Information: CD630_15820=+/CD630_15830=-/;A|intergenic_region|MODIFIER|CD630_15820-CD630_15830|n.1834974G>A||||hisD,null or hypothetical protein|null or hypothetical protein,conserved hypothetical protein,;_79423	2.1492421415445127	0.08716595046230652	641	NA	NA	NA	NA	NA	NA	NA	NA	NA
Coding SNP at 2112693 > G functional=NULL_NULL_NULL locus_tag=CD630_18260 Strand Information: CD630_18260=+;G|missense_variant|MODERATE|CD630_18260|c.495T>G|p.Ser165Arg|495/891|165/296|metA|Homoserine O-succinyltransferase;_92496	2.1492421415445127	0.08716595046230652	642	NA	NA	NA	NA	NA	NA	NA	NA	NA
Coding SNP at 2245273 > C,A functional=NULL_NULL_NULL locus_tag=CD630_19480 Strand Information: CD630_19480=-;C|missense_variant|MODERATE|CD630_19480|c.930A>G|p.Ile310Met|930/2478|310/825|CD630_19480|CD630_19480;A|synonymous_variant|LOW|CD630_19480|c.930A>T|p.Ile310Ile|930/2478|310/825|CD630_19480|CD630_19480;_99354	2.1492421415445127	0.08716595046230652	643	NA	NA	NA	NA	NA	NA	NA	NA	NA
Coding SNP at 2698142 > A,T functional=NULL_NULL_NULL locus_tag=CD630_23330 Strand Information: CD630_23330=-;T|synonymous_variant|LOW|CD630_23330|c.501G>A|p.Glu167Glu|501/2130|167/709|mtlR|mtlR;A|missense_variant|MODERATE|CD630_23330|c.501G>T|p.Glu167Asp|501/2130|167/709|mtlR|mtlR;_118076	2.1492421415445127	0.08716595046230652	644	NA	NA	NA	NA	NA	NA	NA	NA	NA
Non-Coding SNP at 2700201 > T functional=NULL_NULL_NULL locus_tag=CD630_23340-CD630_23350 Strand Information: CD630_23340=-/CD630_23350=+/;T|intergenic_region|MODIFIER|CD630_23340-CD630_23350|n.2700201C>T||||mtlA,guaB|null or hypothetical protein,null or hypothetical protein,;_118187	2.1492421415445127	0.08716595046230652	645	NA	NA	NA	NA	NA	NA	NA	NA	NA
Coding SNP at 2725365 > C functional=NULL_NULL_NULL locus_tag=CD630_23570 Strand Information: CD630_23570=-;C|missense_variant|MODERATE|CD630_23570|c.196A>G|p.Lys66Glu|196/372|66/123|grdX|putative glycine reductase complex component;_119021	2.1492421415445127	0.08716595046230652	646	NA	NA	NA	NA	NA	NA	NA	NA	NA
Coding SNP at 2726606 > T functional=NULL_NULL_NULL locus_tag=CD630_23580 Strand Information: CD630_23580=-;T|missense_variant|MODERATE|CD630_23580|c.1195G>A|p.Asp399Asn|1195/1695|399/564|null or hypothetical protein|Oligoendopeptidase-related, clade2, M3B family;_119059	2.1492421415445127	0.08716595046230652	647	NA	NA	NA	NA	NA	NA	NA	NA	NA
Coding SNP at 2726845 > A functional=NULL_NULL_NULL locus_tag=CD630_23580 Strand Information: CD630_23580=-;A|missense_variant|MODERATE|CD630_23580|c.956C>T|p.Thr319Met|956/1695|319/564|null or hypothetical protein|Oligoendopeptidase-related, clade2, M3B family;_119075	2.1492421415445127	0.08716595046230652	648	NA	NA	NA	NA	NA	NA	NA	NA	NA
Coding SNP at 2736121 > C functional=NULL_NULL_NULL locus_tag=CD630_23700 Strand Information: CD630_23700=-;C|missense_variant|MODERATE|CD630_23700|c.542A>G|p.Lys181Arg|542/813|181/270|nadC|Nicotinate-nucleotide pyrophosphorylase;_119785	2.1492421415445127	0.08716595046230652	649	NA	NA	NA	NA	NA	NA	NA	NA	NA
Coding SNP at 3036504 > T functional=NULL_NULL_NULL locus_tag=CD630_26280 Strand Information: CD630_26280=-;T|missense_variant|MODERATE|CD630_26280|c.896C>A|p.Thr299Asn|896/1956|299/651|null or hypothetical protein|null or hypothetical protein;_134008	2.1492421415445127	0.08716595046230652	650	NA	NA	NA	NA	NA	NA	NA	NA	NA
Non-Coding SNP at 3090648 > C functional=NULL_NULL_NULL locus_tag=CD630_26740-CD630_26750 Strand Information: CD630_26740=+/CD630_26750=-/;C|intergenic_region|MODIFIER|CD630_26740-CD630_26750|n.3090648T>C||||appC,null or hypothetical protein|null or hypothetical protein,null or hypothetical protein,;_136454	2.1492421415445127	0.08716595046230652	651	NA	NA	NA	NA	NA	NA	NA	NA	NA
Coding SNP at 3226818 > C functional=NULL_NULL_NULL locus_tag=CD630_27750 Strand Information: CD630_27750=-;C|missense_variant|MODERATE|CD630_27750|c.173A>G|p.Lys58Arg|173/1191|58/396|null or hypothetical protein|putative glycerophosphotransferase;_142211	2.1492421415445127	0.08716595046230652	652	NA	NA	NA	NA	NA	NA	NA	NA	NA
Non-Coding SNP at 3284543 > C,G,T functional=NULL_NULL_NULL locus_tag=CD630_28130-CD630_28140 Strand Information: CD630_28130=-/CD630_28140=+/;G|intergenic_region|MODIFIER|CD630_28130-CD630_28140|n.3284543A>G||||garR-CD630_28140|garR-CD630_28140;T|intergenic_region|MODIFIER|CD630_28130-CD630_28140|n.3284543A>T||||garR-CD630_28140|garR-CD630_28140;C|intergenic_region|MODIFIER|CD630_28130-CD630_281…	2.1492421415445127	0.08716595046230652	653	NA	NA	NA	NA	NA	NA	NA	NA	NA
Coding SNP at 3496895 > C functional=NULL_NULL_NULL locus_tag=CD630_30100 Strand Information: CD630_30100=-;C|missense_variant|MODERATE|CD630_30100|c.737A>G|p.Glu246Gly|737/1278|246/425|null or hypothetical protein|null or hypothetical protein;_154449	2.1492421415445127	0.08716595046230652	654	NA	NA	NA	NA	NA	NA	NA	NA	NA
Coding SNP at 3721504 > A functional=NULL_NULL_NULL locus_tag=CD630_31810 Strand Information: CD630_31810=-;A|missense_variant|MODERATE|CD630_31810|c.437C>T|p.Ala146Val|437/1329|146/442|null or hypothetical protein|putative amidohydrolase;_168236	2.1492421415445127	0.08716595046230652	655	NA	NA	NA	NA	NA	NA	NA	NA	NA
Non-Coding SNP at 3826469 > C functional=NULL_NULL_NULL locus_tag=CD630_32670-CD630_32680 Strand Information: CD630_32670=-/CD630_32680=-/;C|intergenic_region|MODIFIER|CD630_32670-CD630_32680|n.3826469T>C||||null or hypothetical protein,pstS|Two-component response regulator,null or hypothetical protein,;_173390	2.1492421415445127	0.08716595046230652	656	NA	NA	NA	NA	NA	NA	NA	NA	NA
Non-Coding SNP at 3826513 > T functional=NULL_NULL_NULL locus_tag=CD630_32670-CD630_32680 Strand Information: CD630_32670=-/CD630_32680=-/;T|intergenic_region|MODIFIER|CD630_32670-CD630_32680|n.3826513C>T||||null or hypothetical protein,pstS|Two-component response regulator,null or hypothetical protein,;_173395	2.1492421415445127	0.08716595046230652	657	NA	NA	NA	NA	NA	NA	NA	NA	NA
Coding SNP at 4167293 > G functional=NULL_NULL_NULL locus_tag=CD630_35660 Strand Information: CD630_35660=-;G|missense_variant|MODERATE|CD630_35660|c.372A>C|p.Glu124Asp|372/891|124/296|ispE|4-diphosphocytidyl-2-C-methyl-D-erythritol kinase (4-(cytidine-5'-diphospho)-2-C-methyl-D-erythritol kinase);_187205	2.1492421415445127	0.08716595046230652	658	NA	NA	NA	NA	NA	NA	NA	NA	NA
Coding SNP at 4235800 > A functional=NULL_NULL_NULL locus_tag=CD630_36270 Strand Information: CD630_36270=-;A|missense_variant|MODERATE|CD630_36270|c.596C>T|p.Ala199Val|596/906|199/301|dapA4|null or hypothetical protein;_190879	2.1492421415445127	0.08716595046230652	659	NA	NA	NA	NA	NA	NA	NA	NA	NA
Coding SNP at 4256557 > G functional=NULL_NULL_NULL locus_tag=CD630_36460 Strand Information: CD630_36460=-;G|missense_variant|MODERATE|CD630_36460|c.331A>C|p.Asn111His|331/702|111/233|null or hypothetical protein|null or hypothetical protein;_192308	2.1492421415445127	0.08716595046230652	660	NA	NA	NA	NA	NA	NA	NA	NA	NA
Coding SNP at 4256880 > T functional=NULL_NULL_NULL locus_tag=CD630_36460 Strand Information: CD630_36460=-;T|missense_variant|MODERATE|CD630_36460|c.8G>A|p.Arg3Lys|8/702|3/233|null or hypothetical protein|null or hypothetical protein;_192330	2.1492421415445127	0.08716595046230652	661	NA	NA	NA	NA	NA	NA	NA	NA	NA
Coding Indel at 788935 > GAGAA functional=NULL_NULL_NULL locus_tag=CD630_06600 Strand Information: CD630_06600=+;GAGAA|frameshift_variant|HIGH|CD630_06600|c.1544_1545insGAAA|p.Met516fs|1545/7101|515/2366|tcdB|Toxin B;	2.1492421415445127	0.08716595046230652	662	Coding Indel	frameshift_variant	G	GAGAA	NA	tcdB	Toxin B;	FALSE	NA
Coding Indel at 788938 > A functional=NULL_NULL_NULL locus_tag=CD630_06600 Strand Information: CD630_06600=+;A|frameshift_variant|HIGH|CD630_06600|c.1548_1551delGGCT|p.Met516fs|1548/7101|516/2366|tcdB|Toxin B;	2.1492421415445127	0.08716595046230652	663	Coding Indel	frameshift_variant	AGGCT	A	NA	tcdB	Toxin B;	FALSE	NA
Coding Indel at 2110620 > AAAAAAAG functional=NULL_NULL_NULL locus_tag=CD630_18240 Strand Information: CD630_18240=+;AAAAAAAG|frameshift_variant|HIGH|CD630_18240|c.2646_2647insGAAAAAA|p.Leu883fs|2647/2658|883/885|null or hypothetical protein|null or hypothetical protein;	2.1492421415445127	0.08716595046230652	664	Coding Indel	frameshift_variant	A	AAAAAAAG	NA	null or hypothetical protein	null or hypothetical protein;	FALSE	NA
Non-Coding Indel at 3098532 > AG functional=NULL_NULL_NULL locus_tag=CD630_26811-CD630_26820 Strand Information: CD630_26811=-/CD630_26820=-/;AG|intergenic_region|MODIFIER|CD630_26811-CD630_26820|n.3098532_3098533insG||||null or hypothetical protein,pfo|conserved hypothetical protein,null or hypothetical protein,;	2.1492421415445127	0.08716595046230652	665	Non-Coding Indel	intergenic_region	A	AG	NA	null or hypothetical protein,pfo	conserved hypothetical protein,null or hypothetical protein,;	TRUE	NA
Coding Indel at 3306201 > GGCTTTTTATTATCTATTGACTTTTCTCCTTCTGGAGTTTT functional=NULL_NULL_NULL locus_tag=CD630_28310 Strand Information: CD630_28310=-;GGCTTTTTATTATCTATTGACTTTTCTCCTTCTGGAGTTTT|frameshift_variant|HIGH|CD630_28310|c.363_364insAAAACTCCAGAAGGAGAAAAGTCAATAGATAATAAAAAGC|p.Gln122fs|363/2919|121/972|null or hypothetical protein|null or hypothetical protein;	2.1492421415445127	0.08716595046230652	666	Coding Indel	frameshift_variant	G	GGCTTTTTATTATCTATTGACTTTTCTCCTTCTGGAGTTTT	NA	null or hypothetical protein	null or hypothetical protein;	FALSE	NA
Non-Coding Indel at 833394 > CA functional=NULL_NULL_NULL locus_tag=CD630_06880-CD630_06890 Strand Information: CD630_06880=+/CD630_06890=+/;CA|intergenic_region|MODIFIER|CD630_06880-CD630_06890|n.833394_833395insA||||CD630_06880-CD630_06890|CD630_06880-CD630_06890	-0	0.08712316728306956	667	Non-Coding Indel	intergenic_region	C	CA	NA	CD630_06880-CD630_06890	CD630_06880-CD630_06890	TRUE	NA
Coding SNP at 786839 > T functional=NULL_NULL_NULL locus_tag=CD630_06590 Strand Information: CD630_06590=+;T|missense_variant|MODERATE|CD630_06590|c.319A>T|p.Met107Leu|319/555|107/184|tcdR|null or hypothetical protein;_34705	2.1286228543417773	0.08702430839626593	668	NA	NA	NA	NA	NA	NA	NA	NA	NA
Coding SNP at 786864 > T functional=NULL_NULL_NULL locus_tag=CD630_06590 Strand Information: CD630_06590=+;T|missense_variant|MODERATE|CD630_06590|c.344C>T|p.Ser115Phe|344/555|115/184|tcdR|null or hypothetical protein;_34709	2.1286228543417773	0.08702430839626593	669	NA	NA	NA	NA	NA	NA	NA	NA	NA
Non-Coding SNP at 787090 > T functional=NULL_NULL_NULL locus_tag=CD630_06590-CD630_06600 Strand Information: CD630_06590=+/CD630_06600=+/;T|intergenic_region|MODIFIER|CD630_06590-CD630_06600|n.787090G>T||||tcdR,tcdB|null or hypothetical protein,Toxin B,;_34714	2.1286228543417773	0.08702430839626593	670	NA	NA	NA	NA	NA	NA	NA	NA	NA
Non-Coding SNP at 787108 > G functional=NULL_NULL_NULL locus_tag=CD630_06590-CD630_06600 Strand Information: CD630_06590=+/CD630_06600=+/;G|intergenic_region|MODIFIER|CD630_06590-CD630_06600|n.787108A>G||||tcdR,tcdB|null or hypothetical protein,Toxin B,;_34716	2.1286228543417773	0.08702430839626593	671	NA	NA	NA	NA	NA	NA	NA	NA	NA
Coding SNP at 789194 > A functional=NULL_NULL_NULL locus_tag=CD630_06600 Strand Information: CD630_06600=+;A|missense_variant|MODERATE|CD630_06600|c.1802C>A|p.Thr601Asn|1802/7101|601/2366|tcdB|Toxin B;_34916	2.1286228543417773	0.08702430839626593	672	NA	NA	NA	NA	NA	NA	NA	NA	NA
Coding SNP at 789241 > G functional=NULL_NULL_NULL locus_tag=CD630_06600 Strand Information: CD630_06600=+;G|missense_variant|MODERATE|CD630_06600|c.1849A>G|p.Ile617Val|1849/7101|617/2366|tcdB|Toxin B;_34921	2.1286228543417773	0.08702430839626593	673	NA	NA	NA	NA	NA	NA	NA	NA	NA
Coding SNP at 789262 > A functional=NULL_NULL_NULL locus_tag=CD630_06600 Strand Information: CD630_06600=+;A|missense_variant|MODERATE|CD630_06600|c.1870G>A|p.Gly624Arg|1870/7101|624/2366|tcdB|Toxin B;_34924	2.1286228543417773	0.08702430839626593	674	NA	NA	NA	NA	NA	NA	NA	NA	NA
Coding SNP at 789263 > C functional=NULL_NULL_NULL locus_tag=CD630_06600 Strand Information: CD630_06600=+;C|missense_variant|MODERATE|CD630_06600|c.1871G>C|p.Gly624Ala|1871/7101|624/2366|tcdB|Toxin B;_34925	2.1286228543417773	0.08702430839626593	675	NA	NA	NA	NA	NA	NA	NA	NA	NA
Coding SNP at 789268 > A functional=NULL_NULL_NULL locus_tag=CD630_06600 Strand Information: CD630_06600=+;A|missense_variant|MODERATE|CD630_06600|c.1876G>A|p.Gly626Ser|1876/7101|626/2366|tcdB|Toxin B;_34926	2.1286228543417773	0.08702430839626593	676	NA	NA	NA	NA	NA	NA	NA	NA	NA
Coding SNP at 789296 > G functional=NULL_NULL_NULL locus_tag=CD630_06600 Strand Information: CD630_06600=+;G|missense_variant|MODERATE|CD630_06600|c.1904A>G|p.Lys635Arg|1904/7101|635/2366|tcdB|Toxin B;_34929	2.1286228543417773	0.08702430839626593	677	NA	NA	NA	NA	NA	NA	NA	NA	NA
Coding SNP at 789304 > G functional=NULL_NULL_NULL locus_tag=CD630_06600 Strand Information: CD630_06600=+;G|missense_variant|MODERATE|CD630_06600|c.1912A>G|p.Ser638Gly|1912/7101|638/2366|tcdB|Toxin B;_34931	2.1286228543417773	0.08702430839626593	678	NA	NA	NA	NA	NA	NA	NA	NA	NA
Coding SNP at 789305 > A functional=NULL_NULL_NULL locus_tag=CD630_06600 Strand Information: CD630_06600=+;A|missense_variant|MODERATE|CD630_06600|c.1913G>A|p.Ser638Asn|1913/7101|638/2366|tcdB|Toxin B;_34932	2.1286228543417773	0.08702430839626593	679	NA	NA	NA	NA	NA	NA	NA	NA	NA
Coding SNP at 789308 > G functional=NULL_NULL_NULL locus_tag=CD630_06600 Strand Information: CD630_06600=+;G|missense_variant|MODERATE|CD630_06600|c.1916T>G|p.Ile639Arg|1916/7101|639/2366|tcdB|Toxin B;_34933	2.1286228543417773	0.08702430839626593	680	NA	NA	NA	NA	NA	NA	NA	NA	NA
Coding SNP at 789340 > C functional=NULL_NULL_NULL locus_tag=CD630_06600 Strand Information: CD630_06600=+;C|missense_variant|MODERATE|CD630_06600|c.1948T>C|p.Phe650Leu|1948/7101|650/2366|tcdB|Toxin B;_34936	2.1286228543417773	0.08702430839626593	681	NA	NA	NA	NA	NA	NA	NA	NA	NA
Coding SNP at 789359 > C functional=NULL_NULL_NULL locus_tag=CD630_06600 Strand Information: CD630_06600=+;C|missense_variant|MODERATE|CD630_06600|c.1967A>C|p.Asp656Ala|1967/7101|656/2366|tcdB|Toxin B;_34939	2.1286228543417773	0.08702430839626593	682	NA	NA	NA	NA	NA	NA	NA	NA	NA
Coding SNP at 789409 > T functional=NULL_NULL_NULL locus_tag=CD630_06600 Strand Information: CD630_06600=+;T|missense_variant|MODERATE|CD630_06600|c.2017A>T|p.Thr673Ser|2017/7101|673/2366|tcdB|Toxin B;_34944	2.1286228543417773	0.08702430839626593	683	NA	NA	NA	NA	NA	NA	NA	NA	NA
Coding SNP at 789424 > A functional=NULL_NULL_NULL locus_tag=CD630_06600 Strand Information: CD630_06600=+;A|missense_variant|MODERATE|CD630_06600|c.2032G>A|p.Ala678Thr|2032/7101|678/2366|tcdB|Toxin B;_34946	2.1286228543417773	0.08702430839626593	684	NA	NA	NA	NA	NA	NA	NA	NA	NA
Coding SNP at 789425 > T functional=NULL_NULL_NULL locus_tag=CD630_06600 Strand Information: CD630_06600=+;T|missense_variant|MODERATE|CD630_06600|c.2033C>T|p.Ala678Val|2033/7101|678/2366|tcdB|Toxin B;_34947	2.1286228543417773	0.08702430839626593	685	NA	NA	NA	NA	NA	NA	NA	NA	NA
Coding SNP at 789443 > C functional=NULL_NULL_NULL locus_tag=CD630_06600 Strand Information: CD630_06600=+;C|missense_variant|MODERATE|CD630_06600|c.2051A>C|p.Glu684Ala|2051/7101|684/2366|tcdB|Toxin B;_34950	2.1286228543417773	0.08702430839626593	686	NA	NA	NA	NA	NA	NA	NA	NA	NA
Coding SNP at 1443385 > T functional=NULL_NULL_NULL locus_tag=CD630_12400-CD630_12300 Strand Information: CD630_12400=+/CD630_12300=-/;T|synonymous_variant|LOW|CD630_12400|c.360C>T|p.Asn120Asn|360/510|120/169|vanZ,sigK|null or hypothetical protein,Sigma K,;T|intron_variant|MODIFIER|CD630_12300|c.390+965G>A||||vanZ,sigK|null or hypothetical protein,Sigma K,;_62827	2.1286228543417773	0.08702430839626593	687	NA	NA	NA	NA	NA	NA	NA	NA	NA
Coding SNP at 1443449 > G functional=NULL_NULL_NULL locus_tag=CD630_12400-CD630_12300 Strand Information: CD630_12400=+/CD630_12300=-/;G|missense_variant|MODERATE|CD630_12400|c.424A>G|p.Thr142Ala|424/510|142/169|vanZ,sigK|null or hypothetical protein,Sigma K,;G|intron_variant|MODIFIER|CD630_12300|c.390+901T>C||||vanZ,sigK|null or hypothetical protein,Sigma K,;_62844	2.1286228543417773	0.08702430839626593	688	NA	NA	NA	NA	NA	NA	NA	NA	NA
Coding SNP at 1443449 > G functional=NULL_NULL_NULL locus_tag=CD630_12400-CD630_12300 Strand Information: CD630_12400=+/CD630_12300=-/;G|missense_variant|MODERATE|CD630_12400|c.424A>G|p.Thr142Ala|424/510|142/169|vanZ,sigK|null or hypothetical protein,Sigma K,;G|intron_variant|MODIFIER|CD630_12300|c.390+901T>C||||vanZ,sigK|null or hypothetical protein,Sigma K,;_62845	2.1286228543417773	0.08702430839626593	689	NA	NA	NA	NA	NA	NA	NA	NA	NA
Non-Coding SNP at 1916493 > T functional=NULL_NULL_NULL locus_tag=CD630_16520-CD630_16530 Strand Information: CD630_16520=-/CD630_16530=-/;T|intergenic_region|MODIFIER|CD630_16520-CD630_16530|n.1916493C>T||||null or hypothetical protein,null or hypothetical protein|putative tellurium resistance protein,null or hypothetical protein,;_83824	2.1286228543417773	0.08702430839626593	690	NA	NA	NA	NA	NA	NA	NA	NA	NA
Coding SNP at 4239217 > T functional=NULL_NULL_NULL locus_tag=CD630_36310 Strand Information: CD630_36310=-;T|missense_variant|MODERATE|CD630_36310|c.1528G>A|p.Asp510Asn|1528/2088|510/695|null or hypothetical protein|Transcription antiterminator, PTS operon regulator;_191159	2.1286228543417773	0.08702430839626593	691	NA	NA	NA	NA	NA	NA	NA	NA	NA
Coding SNP at 4239855 > C functional=NULL_NULL_NULL locus_tag=CD630_36310 Strand Information: CD630_36310=-;C|missense_variant|MODERATE|CD630_36310|c.890A>G|p.Lys297Arg|890/2088|297/695|null or hypothetical protein|Transcription antiterminator, PTS operon regulator;_191191	2.1286228543417773	0.08702430839626593	692	NA	NA	NA	NA	NA	NA	NA	NA	NA
Non-Coding Indel at 2852606 > TA functional=NULL_NULL_NULL locus_tag=CD630_24700-CD630_24710 Strand Information: CD630_24700=-/CD630_24710=-/;TA|intergenic_region|MODIFIER|CD630_24700-CD630_24710|n.2852606_2852607insA||||gpr,null or hypothetical protein|Spore endopeptidase,conserved hypothetical protein,;	2.1286228543417773	0.08702430839626593	693	Non-Coding Indel	intergenic_region	T	TA	NA	gpr,null or hypothetical protein	Spore endopeptidase,conserved hypothetical protein,;	TRUE	NA
Non-Coding Indel at 2968435 > TC functional=NULL_NULL_NULL locus_tag=CD630_25650-CD630_25660 Strand Information: CD630_25650=-/CD630_25660=+/;TC|intergenic_region|MODIFIER|CD630_25650-CD630_25660|n.2968435_2968436insC||||null or hypothetical protein,null or hypothetical protein|null or hypothetical protein,PTS system, mannose-specfic IIA component,;	2.1286228543417773	0.08702430839626593	694	Non-Coding Indel	intergenic_region	T	TC	NA	null or hypothetical protein,null or hypothetical protein	null or hypothetical protein,PTS system, mannose-specfic IIA component,;	TRUE	NA
group_6208	-0	0.087007918935880793	695	NA	NA	NA	NA	NA	NA	NA	NA	PH100_PROKKA_00510
group_7134	1.134107657284722	0.0868934474497809	696	NA	NA	NA	NA	NA	NA	NA	NA	PH122_PROKKA_01749
group_1376	0.17680344514296234	0.08685563156307168	697	NA	NA	NA	NA	NA	NA	NA	NA	PH100_PROKKA_00283
bglF_5	0.06422075699356214	0.08682851342828088	698	NA	NA	NA	NA	NA	NA	NA	NA	Cdif_630_PROKKA_03378
group_2679	0.06422075699356214	0.08682851342828088	699	NA	NA	NA	NA	NA	NA	NA	NA	PH102_PROKKA_02518
Coding SNP at 1054375 > T,A functional=NULL_NULL_NULL locus_tag=CD630_08770 Strand Information: CD630_08770=-;A|missense_variant|MODERATE|CD630_08770|c.373G>T|p.Asp125Tyr|373/756|125/251|CD630_08770|CD630_08770;T|missense_variant|MODERATE|CD630_08770|c.373G>A|p.Asp125Asn|373/756|125/251|CD630_08770|CD630_08770;_49510	0.19763860582101203	0.08681169415307272	700	NA	NA	NA	NA	NA	NA	NA	NA	NA
group_3573	0.06422075699356214	0.08669814822064785	701	NA	NA	NA	NA	NA	NA	NA	NA	PH122_PROKKA_02624
group_1026	0.002993674250343598	0.08663534001836813	702	NA	NA	NA	NA	NA	NA	NA	NA	PH100_PROKKA_01476
toxA	0.0067595717081111225	0.08661958611304507	703	NA	NA	NA	NA	NA	NA	NA	NA	PH102_PROKKA_00522
acrR	0.31630465809268543	0.08641688417298424	704	NA	NA	NA	NA	NA	NA	NA	NA	PH101_PROKKA_01342
group_5442	0.31630465809268543	0.08641688417298424	705	NA	NA	NA	NA	NA	NA	NA	NA	PH101_PROKKA_01343
group_6347	0.19236206480065493	0.0863905865546781	706	NA	NA	NA	NA	NA	NA	NA	NA	PH101_PROKKA_03436
group_3408	0.051692988824928864	0.08637540970408081	707	NA	NA	NA	NA	NA	NA	NA	NA	PH101_PROKKA_00483
group_5433	0.051692988824928864	0.08637540970408081	708	NA	NA	NA	NA	NA	NA	NA	NA	PH101_PROKKA_00484
group_1834	-0	0.08633686153873729	709	NA	NA	NA	NA	NA	NA	NA	NA	PH100_PROKKA_01321
Coding SNP at 3503551 > A functional=NULL_NULL_NULL locus_tag=CD630_30160 Strand Information: CD630_30160=-;A|missense_variant|MODERATE|CD630_30160|c.1612C>T|p.His538Tyr|1612/1971|538/656|null or hypothetical protein|null or hypothetical protein;_155020	0.3723770061740672	0.08630903961236361	710	NA	NA	NA	NA	NA	NA	NA	NA	NA
group_807	0.09169106308688289	0.08628150472959284	711	NA	NA	NA	NA	NA	NA	NA	NA	PH102_PROKKA_02394
group_1801	0.876194501877639	0.08625565818157181	712	NA	NA	NA	NA	NA	NA	NA	NA	Cdif_630_PROKKA_01968
group_7132	0.06422075699356214	0.08617875199776973	713	NA	NA	NA	NA	NA	NA	NA	NA	PH_11_PROKKA_02104
group_4074	0.2295169152037363	0.08609245696029719	714	NA	NA	NA	NA	NA	NA	NA	NA	PH102_PROKKA_02678
group_2813	0.051692988824928864	0.08603174141308595	715	NA	NA	NA	NA	NA	NA	NA	NA	PH102_PROKKA_02934
group_2789	-0	0.08590624841371224	716	NA	NA	NA	NA	NA	NA	NA	NA	PH101_PROKKA_03489
group_1365	-0	0.08586599679511939	717	NA	NA	NA	NA	NA	NA	NA	NA	PH102_PROKKA_00462
group_636	0.06422075699356214	0.08575251355670417	718	NA	NA	NA	NA	NA	NA	NA	NA	PH115_PROKKA_03209
Non-Coding SNP at 2852560 > G functional=NULL_NULL_NULL locus_tag=CD630_24700-CD630_24710 Strand Information: CD630_24700=-/CD630_24710=-/;G|intergenic_region|MODIFIER|CD630_24700-CD630_24710|n.2852560A>G||||gpr,null or hypothetical protein|Spore endopeptidase,conserved hypothetical protein,;_125077	1.134107657284722	0.08574577781630617	719	NA	NA	NA	NA	NA	NA	NA	NA	NA
group_3464	0.051692988824928864	0.08566219600012105	720	NA	NA	NA	NA	NA	NA	NA	NA	PH102_PROKKA_02854
group_2507	-0	0.08552995299538554	721	NA	NA	NA	NA	NA	NA	NA	NA	Cdif_630_PROKKA_01142
Coding SNP at 1054039 > T functional=NULL_NULL_NULL locus_tag=CD630_08770 Strand Information: CD630_08770=-;T|missense_variant|MODERATE|CD630_08770|c.709G>A|p.Asp237Asn|709/756|237/251|null or hypothetical protein|null or hypothetical protein;_49479	0.6443338348741511	0.08545381677747531	722	NA	NA	NA	NA	NA	NA	NA	NA	NA
Coding SNP at 785015 > G functional=NULL_NULL_NULL locus_tag=CD630_06570 Strand Information: CD630_06570=+;G|missense_variant|MODERATE|CD630_06570|c.1177A>G|p.Lys393Glu|1177/1194|393/397|cdu2|null or hypothetical protein;_34593	1.6696690612826266	0.08542660841887403	723	NA	NA	NA	NA	NA	NA	NA	NA	NA
group_891	0.45021893444845057	0.08542299576590283	724	NA	NA	NA	NA	NA	NA	NA	NA	PH102_PROKKA_03119
group_4381	0.13881545154747282	0.08534009329166822	725	NA	NA	NA	NA	NA	NA	NA	NA	PH115_PROKKA_00891
group_3473	-0	0.08531265904558849	726	NA	NA	NA	NA	NA	NA	NA	NA	PH102_PROKKA_03812
group_3187	0.09169106308688289	0.08524747475418165	727	NA	NA	NA	NA	NA	NA	NA	NA	PH115_PROKKA_01783
group_2232	0.06422075699356214	0.08520402350999226	728	NA	NA	NA	NA	NA	NA	NA	NA	Cdif_630_PROKKA_02482
group_3167	1.3489692198021719	0.08519742084297494	729	NA	NA	NA	NA	NA	NA	NA	NA	Cdif_630_PROKKA_02511
group_2781	-0	0.08513031259561503	730	NA	NA	NA	NA	NA	NA	NA	NA	PH101_PROKKA_03128
group_4139	0.25529796391050724	0.0851274279038883	731	NA	NA	NA	NA	NA	NA	NA	NA	PH102_PROKKA_03197
group_868	0.051692988824928864	0.0850286722485041	732	NA	NA	NA	NA	NA	NA	NA	NA	PH110_PROKKA_00209
group_312	0.0031169360114822278	0.08498975431589856	733	NA	NA	NA	NA	NA	NA	NA	NA	PH110_PROKKA_03924
group_42	0.016548252376111593	0.08482847484423858	734	NA	NA	NA	NA	NA	NA	NA	NA	Cdif_630_PROKKA_01826
group_618	0.06422075699356214	0.08482803582671472	735	NA	NA	NA	NA	NA	NA	NA	NA	Cdif_630_PROKKA_02750
group_1430	0.06066970163139472	0.08462685330392146	736	NA	NA	NA	NA	NA	NA	NA	NA	PH100_PROKKA_03262
group_1253	0.06422075699356214	0.08460069022996339	737	NA	NA	NA	NA	NA	NA	NA	NA	Cdif_630_PROKKA_03203
group_605	0.09169106308688289	0.08441207918702724	738	NA	NA	NA	NA	NA	NA	NA	NA	PH106_PROKKA_02392
group_2893	0.06422075699356214	0.08439188093962938	739	NA	NA	NA	NA	NA	NA	NA	NA	PH108_PROKKA_00070
group_695	0.06422075699356214	0.08437068136886267	740	NA	NA	NA	NA	NA	NA	NA	NA	Cdif_630_PROKKA_02432
group_3002	0.014342513549691668	0.08435389537719597	741	NA	NA	NA	NA	NA	NA	NA	NA	PH101_PROKKA_00566
group_2930	0.05685957376205641	0.0842601989572489	742	NA	NA	NA	NA	NA	NA	NA	NA	Cdif_630_PROKKA_00557
group_2978	1.6065759119228633	0.08419788642855958	743	NA	NA	NA	NA	NA	NA	NA	NA	Cdif_630_PROKKA_00909
yngG	1.6065759119228633	0.08419788642855958	744	NA	NA	NA	NA	NA	NA	NA	NA	Cdif_630_PROKKA_00908
Non-Coding SNP at 858643 > T functional=NULL_NULL_NULL locus_tag=CD630_07040-CD630_07050 Strand Information: CD630_07040=+/CD630_07050=+/;T|intergenic_region|MODIFIER|CD630_07040-CD630_07050|n.858643C>T||||null or hypothetical protein,null or hypothetical protein|putative metal-dependent phosphohydrolase,null or hypothetical protein,;_39130	1.6065759119228633	0.08419788642855958	745	NA	NA	NA	NA	NA	NA	NA	NA	NA
Coding SNP at 2610913 > C functional=NULL_NULL_NULL locus_tag=CD630_22530 Strand Information: CD630_22530=-;C|missense_variant|MODERATE|CD630_22530|c.901A>G|p.Ile301Val|901/1383|301/460|null or hypothetical protein|null or hypothetical protein;_114696	1.6065759119228633	0.08419788642855958	746	NA	NA	NA	NA	NA	NA	NA	NA	NA
group_5545	-0	0.08408941061271194	747	NA	NA	NA	NA	NA	NA	NA	NA	PH102_PROKKA_03504
group_6409	0.6443338348741511	0.08400474531054616	748	NA	NA	NA	NA	NA	NA	NA	NA	PH102_PROKKA_01409
group_5540	0.06422075699356214	0.08397472897564742	749	NA	NA	NA	NA	NA	NA	NA	NA	PH102_PROKKA_03076
group_808	0.18389627035215317	0.08397139795714066	750	NA	NA	NA	NA	NA	NA	NA	NA	PH116_PROKKA_01817
adhE_2	0.10084689401257935	0.08386718624533067	751	NA	NA	NA	NA	NA	NA	NA	NA	Cdif_630_PROKKA_03228
group_338	0.16097615255679634	0.08380538278295026	752	NA	NA	NA	NA	NA	NA	NA	NA	PH100_PROKKA_03837
Non-Coding SNP at 2912908 > A functional=NULL_NULL_NULL locus_tag=CD630_25201-CD630_25210 Strand Information: CD630_25201=-/CD630_25210=-/;A|intergenic_region|MODIFIER|CD630_25201-CD630_25210|n.2912908G>A||||null or hypothetical protein,leuS|Fragment of conserved hypothetical protein (N-terminal part),null or hypothetical protein,;_127671	1.134107657284722	0.08369667956993763	753	NA	NA	NA	NA	NA	NA	NA	NA	NA
group_4278	0.3723770061740672	0.08365770999449314	754	NA	NA	NA	NA	NA	NA	NA	NA	PH102_PROKKA_01441
group_5505	0.3723770061740672	0.08365770999449314	755	NA	NA	NA	NA	NA	NA	NA	NA	PH102_PROKKA_01442
polA_2	0.3723770061740672	0.08365770999449314	756	NA	NA	NA	NA	NA	NA	NA	NA	PH102_PROKKA_01444
group_5507	0.3723770061740672	0.08365770999449314	757	NA	NA	NA	NA	NA	NA	NA	NA	PH102_PROKKA_01445
group_5509	0.3723770061740672	0.08365770999449314	758	NA	NA	NA	NA	NA	NA	NA	NA	PH102_PROKKA_01447
group_5510	0.3723770061740672	0.08365770999449314	759	NA	NA	NA	NA	NA	NA	NA	NA	PH102_PROKKA_01448
group_6413	0.3723770061740672	0.08365770999449314	760	NA	NA	NA	NA	NA	NA	NA	NA	PH102_PROKKA_01439
group_6414	0.3723770061740672	0.08365770999449314	761	NA	NA	NA	NA	NA	NA	NA	NA	PH102_PROKKA_01440
group_6415	0.3723770061740672	0.08365770999449314	762	NA	NA	NA	NA	NA	NA	NA	NA	PH102_PROKKA_01443
Coding SNP at 2810051 > C functional=NULL_NULL_NULL locus_tag=CD630_24320 Strand Information: CD630_24320=-;C|missense_variant|MODERATE|CD630_24320|c.194A>G|p.Asn65Ser|194/2067|65/688|glyS|Glycyl-tRNA synthetase beta subunit (Glycine--tRNA ligase beta subunit) (GlyRS);_123556	1.134107657284722	0.0836514680909611	763	NA	NA	NA	NA	NA	NA	NA	NA	NA
yddE_1	-0	0.08360725295028922	764	NA	NA	NA	NA	NA	NA	NA	NA	PH100_PROKKA_01323
Non-Coding SNP at 3939896 > T functional=NULL_NULL_NULL locus_tag=CD630_33700-CD630_33701 Strand Information: CD630_33700=-/CD630_33701=-/;T|intergenic_region|MODIFIER|CD630_33700-CD630_33701|n.3939896C>T||||null or hypothetical protein,null or hypothetical protein|null or hypothetical protein,putative conjugative transposon protein Tn916-like, CTn7-Orf2,;_178593	0.16097615255679634	0.08360013678100228	765	NA	NA	NA	NA	NA	NA	NA	NA	NA
Non-Coding SNP at 3939912 > T functional=NULL_NULL_NULL locus_tag=CD630_33700-CD630_33701 Strand Information: CD630_33700=-/CD630_33701=-/;T|intergenic_region|MODIFIER|CD630_33700-CD630_33701|n.3939912A>T||||null or hypothetical protein,null or hypothetical protein|null or hypothetical protein,putative conjugative transposon protein Tn916-like, CTn7-Orf2,;_178598	0.16097615255679634	0.08360013678100228	766	NA	NA	NA	NA	NA	NA	NA	NA	NA
Non-Coding SNP at 785040 > T functional=NULL_NULL_NULL locus_tag=CD630_06570-CD630_06580 Strand Information: CD630_06570=+/CD630_06580=+/;T|intergenic_region|MODIFIER|CD630_06570-CD630_06580|n.785040G>T||||cdu2,cdu1|null or hypothetical protein,Transcriptional regulator, beta-lactams repressor,;_34598	1.952815978569016	0.08357404893751456	767	NA	NA	NA	NA	NA	NA	NA	NA	NA
Coding Indel at 788995 > AAG functional=NULL_NULL_NULL locus_tag=CD630_06600 Strand Information: CD630_06600=+;AAG|frameshift_variant|HIGH|CD630_06600|c.1604_1605insGA|p.Arg536fs|1605/7101|535/2366|tcdB|Toxin B;	1.6696690612826266	0.08357353592966052	768	Coding Indel	frameshift_variant	A	AAG	NA	tcdB	Toxin B;	FALSE	NA
Coding Indel at 788998 > A functional=NULL_NULL_NULL locus_tag=CD630_06600 Strand Information: CD630_06600=+;A|frameshift_variant|HIGH|CD630_06600|c.1607_1608delGG|p.Arg536fs|1607/7101|536/2366|tcdB|Toxin B;	1.6696690612826266	0.08357353592966052	769	Coding Indel	frameshift_variant	AGG	A	NA	tcdB	Toxin B;	FALSE	NA
Non-Coding SNP at 785053 > A functional=NULL_NULL_NULL locus_tag=CD630_06570-CD630_06580 Strand Information: CD630_06570=+/CD630_06580=+/;A|intergenic_region|MODIFIER|CD630_06570-CD630_06580|n.785053G>A||||cdu2,cdu1|null or hypothetical protein,Transcriptional regulator, beta-lactams repressor,;_34599	1.7394386318377502	0.0835728973265902	770	NA	NA	NA	NA	NA	NA	NA	NA	NA
Non-Coding SNP at 787224 > T functional=NULL_NULL_NULL locus_tag=CD630_06590-CD630_06600 Strand Information: CD630_06590=+/CD630_06600=+/;T|intergenic_region|MODIFIER|CD630_06590-CD630_06600|n.787224C>T||||tcdR,tcdB|null or hypothetical protein,Toxin B,;_34723	1.7394386318377502	0.0835728973265902	771	NA	NA	NA	NA	NA	NA	NA	NA	NA
Coding SNP at 2123562 > C functional=NULL_NULL_NULL locus_tag=CD630_18340 Strand Information: CD630_18340=+;C|missense_variant|MODERATE|CD630_18340|c.206T>C|p.Ile69Thr|206/1314|69/437|aroA|null or hypothetical protein;_92959	1.7394386318377502	0.0835728973265902	772	NA	NA	NA	NA	NA	NA	NA	NA	NA
Coding SNP at 3260991 > A functional=NULL_NULL_NULL locus_tag=CD630_27970 Strand Information: CD630_27970=-;A|missense_variant|MODERATE|CD630_27970|c.5765C>T|p.Thr1922Ile|5765/5964|1922/1987|null or hypothetical protein|null or hypothetical protein;_144682	1.7394386318377502	0.0835728973265902	773	NA	NA	NA	NA	NA	NA	NA	NA	NA
Coding SNP at 3640003 > A functional=NULL_NULL_NULL locus_tag=CD630_31250 Strand Information: CD630_31250=-;A|missense_variant|MODERATE|CD630_31250|c.464C>T|p.Thr155Ile|464/1929|155/642|bglF4|null or hypothetical protein;_164907	1.7394386318377502	0.0835728973265902	774	NA	NA	NA	NA	NA	NA	NA	NA	NA
group_2311	0.04989075267750782	0.0834986989748472	775	NA	NA	NA	NA	NA	NA	NA	NA	PH100_PROKKA_03263
group_135	0.0067595717081111225	0.08347969608761466	776	NA	NA	NA	NA	NA	NA	NA	NA	PH100_PROKKA_03244
group_885	-0	0.08345534871928242	777	NA	NA	NA	NA	NA	NA	NA	NA	Cdif_630_PROKKA_01071
Non-Coding SNP at 622989 > A functional=NULL_NULL_NULL locus_tag=CD630_05210-CD630_05211 Strand Information: CD630_05210=+/CD630_05211=-/;A|intergenic_region|MODIFIER|CD630_05210-CD630_05211|n.622989G>A||||null or hypothetical protein,null or hypothetical protein|Two-component response regulator,null or hypothetical protein,;_24528	0.252715908313258	0.08340352016845765	778	NA	NA	NA	NA	NA	NA	NA	NA	NA
group_1666	0.08821633638178757	0.08339321820465569	779	NA	NA	NA	NA	NA	NA	NA	NA	PH104_PROKKA_04003
Coding SNP at 785458 > A functional=NULL_NULL_NULL locus_tag=CD630_06580 Strand Information: CD630_06580=+;A|missense_variant|MODERATE|CD630_06580|c.226G>A|p.Ala76Thr|226/381|76/126|cdu1|Transcriptional regulator, beta-lactams repressor;_34635	1.7394386318377502	0.08329890306010994	780	NA	NA	NA	NA	NA	NA	NA	NA	NA
Coding SNP at 789208 > A functional=NULL_NULL_NULL locus_tag=CD630_06600 Strand Information: CD630_06600=+;A|missense_variant|MODERATE|CD630_06600|c.1816G>A|p.Val606Ile|1816/7101|606/2366|tcdB|Toxin B;_34918	1.134107657284722	0.08322994307675857	781	NA	NA	NA	NA	NA	NA	NA	NA	NA
Coding SNP at 2975553 > A,C functional=NULL_NULL_NULL locus_tag=CD630_25700 Strand Information: CD630_25700=-;C|missense_variant|MODERATE|CD630_25700|c.485C>G|p.Ala162Gly|485/2322|162/773|CD630_25700|CD630_25700;A|missense_variant|MODERATE|CD630_25700|c.485C>T|p.Ala162Val|485/2322|162/773|CD630_25700|CD630_25700;_131260	1.134107657284722	0.08322994307675857	782	NA	NA	NA	NA	NA	NA	NA	NA	NA
Non-Coding SNP at 3803219 > C functional=NULL_NULL_NULL locus_tag=CD630_32471-CD630_32480 Strand Information: CD630_32471=+/CD630_32480=-/;C|intergenic_region|MODIFIER|CD630_32471-CD630_32480|n.3803219T>C||||null or hypothetical protein,null or hypothetical protein|conserved hypothetical protein,null or hypothetical protein,;_172464	1.134107657284722	0.08322994307675857	783	NA	NA	NA	NA	NA	NA	NA	NA	NA
group_825	0.008411473306264643	0.08321386163895339	784	NA	NA	NA	NA	NA	NA	NA	NA	PH106_PROKKA_03458
Coding SNP at 2125781 > A functional=NULL_NULL_NULL locus_tag=CD630_18360 Strand Information: CD630_18360=+;A|missense_variant|MODERATE|CD630_18360|c.52C>A|p.Leu18Ile|52/1197|18/398|pheA|null or hypothetical protein;_93108	1.7394386318377502	0.0831836025412918	785	NA	NA	NA	NA	NA	NA	NA	NA	NA
Coding SNP at 3602342 > A,T functional=NULL_NULL_NULL locus_tag=CD630_30970 Strand Information: CD630_30970=-;T|missense_variant|MODERATE|CD630_30970|c.1408G>A|p.Ala470Thr|1408/1917|470/638|bglF2|bglF2;A|missense_variant|MODERATE|CD630_30970|c.1408G>T|p.Ala470Ser|1408/1917|470/638|bglF2|bglF2;_162131	1.7394386318377502	0.0831836025412918	786	NA	NA	NA	NA	NA	NA	NA	NA	NA
Coding SNP at 3652797 > G functional=NULL_NULL_NULL locus_tag=CD630_31340 Strand Information: CD630_31340=-;G|missense_variant|MODERATE|CD630_31340|c.851A>C|p.Lys284Thr|851/1896|284/631|null or hypothetical protein|null or hypothetical protein;_165427	1.7394386318377502	0.0831836025412918	787	NA	NA	NA	NA	NA	NA	NA	NA	NA
Non-Coding SNP at 3801508 > T,A functional=NULL_NULL_NULL locus_tag=CD630_32460-CD630_32470 Strand Information: CD630_32460=-/CD630_32470=-/;A|intergenic_region|MODIFIER|CD630_32460-CD630_32470|n.3801508C>A||||CD630_32460-prdC|CD630_32460-prdC;T|intergenic_region|MODIFIER|CD630_32460-CD630_32470|n.3801508C>T||||CD630_32460-prdC|CD630_32460-prdC;_172423	1.7394386318377502	0.0831836025412918	788	NA	NA	NA	NA	NA	NA	NA	NA	NA
Coding SNP at 803798 > T functional=NULL_NULL_NULL locus_tag=CD630_06630 Strand Information: CD630_06630=+;T|missense_variant|MODERATE|CD630_06630|c.7956A>T|p.Lys2652Asn|7956/8133|2652/2710|tcdA|Toxin A;_35783	1.5181673896269452	0.0831814647948778	789	NA	NA	NA	NA	NA	NA	NA	NA	NA
Coding SNP at 2727336 > A,G functional=NULL_NULL_NULL locus_tag=CD630_23580 Strand Information: CD630_23580=-;A|missense_variant|MODERATE|CD630_23580|c.465A>T|p.Lys155Asn|465/1695|155/564|CD630_23580|CD630_23580;G|missense_variant|MODERATE|CD630_23580|c.465A>C|p.Lys155Asn|465/1695|155/564|CD630_23580|CD630_23580;_119113	1.5181673896269452	0.0831814647948778	790	NA	NA	NA	NA	NA	NA	NA	NA	NA
Coding SNP at 2727605 > G functional=NULL_NULL_NULL locus_tag=CD630_23580 Strand Information: CD630_23580=-;G|missense_variant|MODERATE|CD630_23580|c.196T>C|p.Phe66Leu|196/1695|66/564|null or hypothetical protein|Oligoendopeptidase-related, clade2, M3B family;_119123	1.5181673896269452	0.0831814647948778	791	NA	NA	NA	NA	NA	NA	NA	NA	NA
Coding SNP at 2969042 > T functional=NULL_NULL_NULL locus_tag=CD630_25660 Strand Information: CD630_25660=+;T|missense_variant|MODERATE|CD630_25660|c.380C>T|p.Thr127Ile|380/453|127/150|null or hypothetical protein|PTS system, mannose-specfic IIA component;_130913	1.5181673896269452	0.0831814647948778	792	NA	NA	NA	NA	NA	NA	NA	NA	NA
group_956	0.035059659502300285	0.08316471434113637	793	NA	NA	NA	NA	NA	NA	NA	NA	PH100_PROKKA_03267
group_2457	0.17457898685563242	0.08313839542386074	794	NA	NA	NA	NA	NA	NA	NA	NA	PH102_PROKKA_00560
group_1874	0.3723770061740672	0.08295535368053501	795	NA	NA	NA	NA	NA	NA	NA	NA	PH101_PROKKA_01339
Non-Coding SNP at 1240372 > G functional=NULL_NULL_NULL locus_tag=CD630_10460-CD630_10470 Strand Information: CD630_10460=+/CD630_10470=+/;G|intergenic_region|MODIFIER|CD630_10460-CD630_10470|n.1240372A>G||||pepT,cwp18|null or hypothetical protein,putative cell wall-binding protein cwp18,;_55327	0.3723770061740672	0.08294269872890465	796	NA	NA	NA	NA	NA	NA	NA	NA	NA
group_4407	0.165336073450648	0.08294057879848114	797	NA	NA	NA	NA	NA	NA	NA	NA	PH117_PROKKA_03486
group_5799	0.165336073450648	0.08294057879848114	798	NA	NA	NA	NA	NA	NA	NA	NA	PH122_PROKKA_03396
group_7170	0.165336073450648	0.08294057879848114	799	NA	NA	NA	NA	NA	NA	NA	NA	PH122_PROKKA_02742
group_7177	0.165336073450648	0.08294057879848114	800	NA	NA	NA	NA	NA	NA	NA	NA	PH122_PROKKA_03087
group_264	0.048046837521891164	0.08280870382739862	801	NA	NA	NA	NA	NA	NA	NA	NA	PH109_PROKKA_01408
group_1226	0.17169567324837082	0.082620236542402	802	NA	NA	NA	NA	NA	NA	NA	NA	PH102_PROKKA_03118
group_680	0.17169567324837082	0.082620236542402	803	NA	NA	NA	NA	NA	NA	NA	NA	PH102_PROKKA_03117
group_1249	0.04143515841704865	0.08252575497762933	804	NA	NA	NA	NA	NA	NA	NA	NA	PH100_PROKKA_03652
Coding SNP at 1185509 > C functional=NULL_NULL_NULL locus_tag=CD630_10160 Strand Information: CD630_10160=-;C|missense_variant|MODERATE|CD630_10160|c.688A>G|p.Thr230Ala|688/831|230/276|null or hypothetical protein|null or hypothetical protein;_52875	0.3723770061740672	0.08236830655151965	805	NA	NA	NA	NA	NA	NA	NA	NA	NA
Coding SNP at 3685723 > G functional=NULL_NULL_NULL locus_tag=CD630_31560 Strand Information: CD630_31560=+;G|missense_variant|MODERATE|CD630_31560|c.878T>G|p.Ile293Arg|878/1167|293/388|null or hypothetical protein|phage integrase;_166489	0.3723770061740672	0.08236432422016418	806	NA	NA	NA	NA	NA	NA	NA	NA	NA
Coding SNP at 3685728 > G functional=NULL_NULL_NULL locus_tag=CD630_31560 Strand Information: CD630_31560=+;G|missense_variant|MODERATE|CD630_31560|c.883A>G|p.Asn295Asp|883/1167|295/388|null or hypothetical protein|phage integrase;_166490	0.3723770061740672	0.08236432422016418	807	NA	NA	NA	NA	NA	NA	NA	NA	NA
Non-Coding SNP at 1830991 > A functional=NULL_NULL_NULL locus_tag=CD630_15790-CD630_15800 Strand Information: CD630_15790=+/CD630_15800=+/;A|intergenic_region|MODIFIER|CD630_15790-CD630_15800|n.1830991G>A||||null or hypothetical protein,hom2|Two-component sensor histidine kinase,sporulation-associated spo0A,null or hypothetical protein,;_79254	0.5501154572168938	0.08236058630374252	808	NA	NA	NA	NA	NA	NA	NA	NA	NA
group_3518	1.134107657284722	0.08235177372821197	809	NA	NA	NA	NA	NA	NA	NA	NA	PH110_PROKKA_02622
Non-Coding SNP at 3260676 > A,T functional=NULL_NULL_NULL locus_tag=CD630_27960-CD630_27970 Strand Information: CD630_27960=-/CD630_27970=-/;A|intergenic_region|MODIFIER|CD630_27960-CD630_27970|n.3260676G>A||||cwp10-CD630_27970|cwp10-CD630_27970;T|intergenic_region|MODIFIER|CD630_27960-CD630_27970|n.3260676G>T||||cwp10-CD630_27970|cwp10-CD630_27970;_144643	1.134107657284722	0.08235128927229073	810	NA	NA	NA	NA	NA	NA	NA	NA	NA
Coding SNP at 2851118 > C functional=NULL_NULL_NULL locus_tag=CD630_24690 Strand Information: CD630_24690=-;C|missense_variant|MODERATE|CD630_24690|c.215A>G|p.Glu72Gly|215/1020|72/339|spoIIP|Stage II sporulation protein P;_124962	0.3723770061740672	0.08233438825712491	811	NA	NA	NA	NA	NA	NA	NA	NA	NA
group_3697	0.06422075699356214	0.0822665832242168	812	NA	NA	NA	NA	NA	NA	NA	NA	PH100_PROKKA_00473
group_1156	0.5219629186112986	0.08207820481034586	813	NA	NA	NA	NA	NA	NA	NA	NA	PH100_PROKKA_02633
group_6346	-0	0.08204871691865209	814	NA	NA	NA	NA	NA	NA	NA	NA	PH101_PROKKA_03362
phoR_2	-0	0.08195319141917258	815	NA	NA	NA	NA	NA	NA	NA	NA	Cdif_630_PROKKA_00777
group_4336	-0	0.08189339213534667	816	NA	NA	NA	NA	NA	NA	NA	NA	PH105_PROKKA_01849
group_1805	0.16097615255679634	0.08182856803538156	817	NA	NA	NA	NA	NA	NA	NA	NA	PH122_PROKKA_03906
tnpR	0.3723770061740672	0.08179002034188546	818	NA	NA	NA	NA	NA	NA	NA	NA	Cdif_630_PROKKA_03652
group_2472	-0	0.08174658418681667	819	NA	NA	NA	NA	NA	NA	NA	NA	PH100_PROKKA_04199
group_5494	0.0067595717081111225	0.08174043180625548	820	NA	NA	NA	NA	NA	NA	NA	NA	PH102_PROKKA_00795
group_958	0.051692988824928864	0.08172366108896555	821	NA	NA	NA	NA	NA	NA	NA	NA	PH101_PROKKA_03483
group_4384	0.04143515841704865	0.08167346648029869	822	NA	NA	NA	NA	NA	NA	NA	NA	PH115_PROKKA_03034
group_6355	0.22430187395279247	0.08161175274939453	823	NA	NA	NA	NA	NA	NA	NA	NA	PH101_PROKKA_03520
group_1340	-0	0.08149345327403315	824	NA	NA	NA	NA	NA	NA	NA	NA	PH102_PROKKA_02846
group_548	0.06422075699356214	0.08124117022066879	825	NA	NA	NA	NA	NA	NA	NA	NA	PH110_PROKKA_02674
Coding SNP at 3741367 > A functional=NULL_NULL_NULL locus_tag=CD630_31950 Strand Information: CD630_31950=+;A|missense_variant|MODERATE|CD630_31950|c.2314G>A|p.Val772Ile|2314/2421|772/806|null or hypothetical protein|null or hypothetical protein;_169344	1.134107657284722	0.08114642245872518	826	NA	NA	NA	NA	NA	NA	NA	NA	NA
group_1585	0.339820609519389	0.08111311723252235	827	NA	NA	NA	NA	NA	NA	NA	NA	PH101_PROKKA_00498
Coding SNP at 318912 > A functional=NULL_NULL_NULL locus_tag=CD630_02560 Strand Information: CD630_02560=+;A|missense_variant|MODERATE|CD630_02560|c.317G>A|p.Gly106Glu|317/819|106/272|motA|null or hypothetical protein;_12812	0.3723770061740672	0.0811102376605419	828	NA	NA	NA	NA	NA	NA	NA	NA	NA
group_473	-0	0.08106481158413754	829	NA	NA	NA	NA	NA	NA	NA	NA	Cdif_630_PROKKA_01828
group_1109	-0	0.0809247132132406	830	NA	NA	NA	NA	NA	NA	NA	NA	PH102_PROKKA_00559
Coding SNP at 238578 > G functional=NULL_NULL_NULL locus_tag=CD630_01800 Strand Information: CD630_01800=+;G|missense_variant|MODERATE|CD630_01800|c.224T>G|p.Met75Arg|224/504|75/167|null or hypothetical protein|Fragment of conserved hypothetical protein (N-terminal region);_7983	0.3723770061740672	0.08090868055367041	831	NA	NA	NA	NA	NA	NA	NA	NA	NA
lytC_28	0.6063249114519746	0.08088626284352236	832	NA	NA	NA	NA	NA	NA	NA	NA	Cdif_630_PROKKA_03462
group_4440	0.16097615255679634	0.08074784021738578	833	NA	NA	NA	NA	NA	NA	NA	NA	PH_11_PROKKA_01793
group_2790	0.16097615255679634	0.08055970411087954	834	NA	NA	NA	NA	NA	NA	NA	NA	PH101_PROKKA_03517
group_4369	0.005106024511718793	0.08054184911484705	835	NA	NA	NA	NA	NA	NA	NA	NA	PH113_PROKKA_00554
group_5499	0.5363103398561565	0.08045630316578173	836	NA	NA	NA	NA	NA	NA	NA	NA	PH102_PROKKA_01202
group_2450	-0	0.08044338320269305	837	NA	NA	NA	NA	NA	NA	NA	NA	Cdif_630_PROKKA_00780
group_2766	0.051125931610099484	0.08035890856005894	838	NA	NA	NA	NA	NA	NA	NA	NA	PH106_PROKKA_03794
group_3701	0.09169106308688289	0.08029530432513576	839	NA	NA	NA	NA	NA	NA	NA	NA	PH122_PROKKA_03861
bglF_3	0.39374775764410663	0.08020180609081165	840	NA	NA	NA	NA	NA	NA	NA	NA	PH100_PROKKA_04133
group_372	0.06422075699356214	0.08016829806540976	841	NA	NA	NA	NA	NA	NA	NA	NA	Cdif_630_PROKKA_01064
group_1696	0.10084689401257935	0.08009574652151213	842	NA	NA	NA	NA	NA	NA	NA	NA	PH100_PROKKA_00746
group_7176	0.06422075699356214	0.0800814344284604	843	NA	NA	NA	NA	NA	NA	NA	NA	PH_11_PROKKA_03128
group_1968	0.07902937506401339	0.08003969349451227	844	NA	NA	NA	NA	NA	NA	NA	NA	PH100_PROKKA_03264
group_777	0.17939963747268733	0.07999684347493705	845	NA	NA	NA	NA	NA	NA	NA	NA	PH102_PROKKA_00699
group_4014	0.07430464378836418	0.0799485239133958	846	NA	NA	NA	NA	NA	NA	NA	NA	Cdif_630_PROKKA_03108
group_4056	0.17457898685563242	0.07987291188060933	847	NA	NA	NA	NA	NA	NA	NA	NA	PH102_PROKKA_03149
toxA_1	-0	0.07971050744090001	848	NA	NA	NA	NA	NA	NA	NA	NA	Cdif_630_PROKKA_00927
puuR_7	0.558091227029793	0.07967355180855852	849	NA	NA	NA	NA	NA	NA	NA	NA	Cdif_630_PROKKA_03417
yfkN_2	0.1943609560710125	0.07961310075305522	850	NA	NA	NA	NA	NA	NA	NA	NA	Cdif_630_PROKKA_00795
group_3407	0.014342513549691668	0.07953388610243063	851	NA	NA	NA	NA	NA	NA	NA	NA	PH101_PROKKA_00482
group_2804	-0	0.07952398855307936	852	NA	NA	NA	NA	NA	NA	NA	NA	PH102_PROKKA_01245
Non-Coding Indel at 4106029 > C functional=NULL_NULL_NULL locus_tag=CD630_35130-CD630_35140 Strand Information: CD630_35130=-/CD630_35140=-/;C|intergenic_region|MODIFIER|CD630_35130-CD630_35140|n.4106030delA||||CD630_35130-prs|CD630_35130-prs	0.051692988824928864	0.0793228974419065	853	Non-Coding Indel	intergenic_region	CA	C	NA	CD630_35130-prs	CD630_35130-prs	TRUE	NA
blaI_7	0.1112091719425194	0.07922474467725336	854	NA	NA	NA	NA	NA	NA	NA	NA	Cdif_630_PROKKA_01101
group_1829	0.3723770061740672	0.07909407301925761	855	NA	NA	NA	NA	NA	NA	NA	NA	PH101_PROKKA_03308
group_3809	0.6443338348741511	0.07902248126702173	856	NA	NA	NA	NA	NA	NA	NA	NA	PH109_PROKKA_01260
Non-Coding SNP at 723202 > C functional=NULL_NULL_NULL locus_tag=CD630_06000-CD630_06010 Strand Information: CD630_06000=-/CD630_06010=+/;C|intergenic_region|MODIFIER|CD630_06000-CD630_06010|n.723202T>C||||null or hypothetical protein,ogt1|null or hypothetical protein,null or hypothetical protein,;_30282	0.16839299328263194	0.07900915960203775	857	NA	NA	NA	NA	NA	NA	NA	NA	NA
group_4234	-0	0.0788624102115602	858	NA	NA	NA	NA	NA	NA	NA	NA	PH101_PROKKA_01959
group_46	0.010914764081859776	0.0788359441139327	859	NA	NA	NA	NA	NA	NA	NA	NA	PH100_PROKKA_03265
group_590	0.16129148482420583	0.07877781011769529	860	NA	NA	NA	NA	NA	NA	NA	NA	PH100_PROKKA_00391
group_5551	-0	0.07875239394101921	861	NA	NA	NA	NA	NA	NA	NA	NA	PH103_PROKKA_00212
Coding SNP at 1808271 > C functional=NULL_NULL_NULL locus_tag=CD630_15600 Strand Information: CD630_15600=+;C|missense_variant|MODERATE|CD630_15600|c.256T>C|p.Phe86Leu|256/756|86/251|null or hypothetical protein|null or hypothetical protein;_78135	0.3723770061740672	0.07873984066946801	862	NA	NA	NA	NA	NA	NA	NA	NA	NA
group_1157	0.06422075699356214	0.07871674900954223	863	NA	NA	NA	NA	NA	NA	NA	NA	PH106_PROKKA_03459
patA_2	0.08415310608907743	0.07861491180916128	864	NA	NA	NA	NA	NA	NA	NA	NA	Cdif_630_PROKKA_03097
group_3454	0.051692988824928864	0.07858739039036834	865	NA	NA	NA	NA	NA	NA	NA	NA	PH102_PROKKA_01449
Coding SNP at 1925688 > A functional=NULL_NULL_NULL locus_tag=CD630_16580 Strand Information: CD630_16580=+;A|missense_variant|MODERATE|CD630_16580|c.473G>A|p.Gly158Asp|473/1458|158/485|gcvPB|Glycine decarboxylase;_84171	0.3723770061740672	0.07854893531060488	866	NA	NA	NA	NA	NA	NA	NA	NA	NA
Coding Indel at 2670751 > A functional=NULL_NULL_NULL locus_tag=CD630_23060 Strand Information: CD630_23060=-;A|frameshift_variant|HIGH|CD630_23060|c.217delA|p.Ile73fs|217/288|73/95|null or hypothetical protein|Fragment of putative tranposase (Central region);	0.31576897970803325	0.0785231223754449	867	Coding Indel	frameshift_variant	AA	A	NA	null or hypothetical protein	Fragment of putative tranposase (Central region);	FALSE	NA
Coding SNP at 310458 > G functional=NULL_NULL_NULL locus_tag=CD630_02480 Strand Information: CD630_02480=+;G|missense_variant|MODERATE|CD630_02480|c.106A>G|p.Ile36Val|106/1551|36/516|fliF|null or hypothetical protein;_11833	0.9413817196698571	0.07851543476173169	868	NA	NA	NA	NA	NA	NA	NA	NA	NA
Coding SNP at 312071 > T functional=NULL_NULL_NULL locus_tag=CD630_02490 Strand Information: CD630_02490=+;T|missense_variant|MODERATE|CD630_02490|c.156G>T|p.Leu52Phe|156/1071|52/356|fliG|Flagellar motor switch protein FliG;_11985	0.9413817196698571	0.07851543476173169	869	NA	NA	NA	NA	NA	NA	NA	NA	NA
Coding SNP at 312324 > A functional=NULL_NULL_NULL locus_tag=CD630_02490 Strand Information: CD630_02490=+;A|missense_variant|MODERATE|CD630_02490|c.409G>A|p.Val137Ile|409/1071|137/356|fliG|Flagellar motor switch protein FliG;_12014	0.9413817196698571	0.07851543476173169	870	NA	NA	NA	NA	NA	NA	NA	NA	NA
Coding SNP at 313100 > A functional=NULL_NULL_NULL locus_tag=CD630_02500 Strand Information: CD630_02500=+;A|missense_variant|MODERATE|CD630_02500|c.122G>A|p.Arg41Lys|122/732|41/243|fliH|Flagellar assembly protein FliH;_12111	0.9413817196698571	0.07851543476173169	871	NA	NA	NA	NA	NA	NA	NA	NA	NA
Coding SNP at 313280 > G functional=NULL_NULL_NULL locus_tag=CD630_02500 Strand Information: CD630_02500=+;G|missense_variant|MODERATE|CD630_02500|c.302A>G|p.Lys101Arg|302/732|101/243|fliH|Flagellar assembly protein FliH;_12130	0.9413817196698571	0.07851543476173169	872	NA	NA	NA	NA	NA	NA	NA	NA	NA
Coding SNP at 317179 > A functional=NULL_NULL_NULL locus_tag=CD630_02540 Strand Information: CD630_02540=+;A|missense_variant|MODERATE|CD630_02540|c.418G>A|p.Asp140Asn|418/609|140/202|flgD|Basal-body rod modification protein FlgD;_12641	0.9413817196698571	0.07851543476173169	873	NA	NA	NA	NA	NA	NA	NA	NA	NA
Coding SNP at 319554 > A functional=NULL_NULL_NULL locus_tag=CD630_02570 Strand Information: CD630_02570=+;A|missense_variant|MODERATE|CD630_02570|c.151G>A|p.Asp51Asn|151/696|51/231|motB|null or hypothetical protein;_12898	0.9413817196698571	0.07851543476173169	874	NA	NA	NA	NA	NA	NA	NA	NA	NA
Coding SNP at 319668 > A functional=NULL_NULL_NULL locus_tag=CD630_02570 Strand Information: CD630_02570=+;A|missense_variant|MODERATE|CD630_02570|c.265G>A|p.Glu89Lys|265/696|89/231|motB|null or hypothetical protein;_12914	0.9413817196698571	0.07851543476173169	875	NA	NA	NA	NA	NA	NA	NA	NA	NA
Coding SNP at 319850 > A functional=NULL_NULL_NULL locus_tag=CD630_02570 Strand Information: CD630_02570=+;A|missense_variant|MODERATE|CD630_02570|c.447G>A|p.Met149Ile|447/696|149/231|motB|null or hypothetical protein;_12934	0.9413817196698571	0.07851543476173169	876	NA	NA	NA	NA	NA	NA	NA	NA	NA
Coding SNP at 324771 > T functional=NULL_NULL_NULL locus_tag=CD630_02630 Strand Information: CD630_02630=+;T|missense_variant|MODERATE|CD630_02630|c.1046C>T|p.Ser349Leu|1046/2076|349/691|flhA|null or hypothetical protein;_13363	0.9413817196698571	0.07851543476173169	877	NA	NA	NA	NA	NA	NA	NA	NA	NA
Coding SNP at 325478 > A functional=NULL_NULL_NULL locus_tag=CD630_02630 Strand Information: CD630_02630=+;A|missense_variant|MODERATE|CD630_02630|c.1753G>A|p.Val585Ile|1753/2076|585/691|flhA|null or hypothetical protein;_13421	0.9413817196698571	0.07851543476173169	878	NA	NA	NA	NA	NA	NA	NA	NA	NA
Coding Indel at 312067 > GCC functional=NULL_NULL_NULL locus_tag=CD630_02490 Strand Information: CD630_02490=+;GCC|frameshift_variant|HIGH|CD630_02490|c.152_153insCC|p.Pro53fs|153/1071|51/356|fliG|Flagellar motor switch protein FliG;	0.9413817196698571	0.07851543476173169	879	Coding Indel	frameshift_variant	G	GCC	NA	fliG	Flagellar motor switch protein FliG;	FALSE	NA
Coding Indel at 312069 > T functional=NULL_NULL_NULL locus_tag=CD630_02490 Strand Information: CD630_02490=+;T|frameshift_variant|HIGH|CD630_02490|c.155_156delTG|p.Leu52fs|155/1071|52/356|fliG|Flagellar motor switch protein FliG;	0.9413817196698571	0.07851543476173169	880	Coding Indel	frameshift_variant	TTG	T	NA	fliG	Flagellar motor switch protein FliG;	FALSE	NA
group_88	-0	0.07820397526998649	881	NA	NA	NA	NA	NA	NA	NA	NA	Cdif_630_PROKKA_02086
Coding SNP at 3541415 > G functional=NULL_NULL_NULL locus_tag=CD630_30470 Strand Information: CD630_30470=-;G|missense_variant|MODERATE|CD630_30470|c.254A>C|p.Asn85Thr|254/1098|85/365|null or hypothetical protein|conserved hypothetical protein;_158124	0.3723770061740672	0.0781953667689652	882	NA	NA	NA	NA	NA	NA	NA	NA	NA
group_6487	0.006603161935151455	0.07815788693399087	883	NA	NA	NA	NA	NA	NA	NA	NA	PH102_PROKKA_03706
group_3421	-0	0.07814829802313092	884	NA	NA	NA	NA	NA	NA	NA	NA	PH101_PROKKA_02655
group_6808	0.051692988824928864	0.07807442031624323	885	NA	NA	NA	NA	NA	NA	NA	NA	PH115_PROKKA_03747
xerC_2	-0	0.077906064819493	886	NA	NA	NA	NA	NA	NA	NA	NA	PH100_PROKKA_03703
group_242	0.09169106308688289	0.07787208550346918	887	NA	NA	NA	NA	NA	NA	NA	NA	Cdif_630_PROKKA_03617
group_700	0.062081889773319895	0.07783833465289829	888	NA	NA	NA	NA	NA	NA	NA	NA	PH102_PROKKA_01046
group_6473	0.17680344514296234	0.07779938272698306	889	NA	NA	NA	NA	NA	NA	NA	NA	PH102_PROKKA_02842
group_557	0.005424369018830994	0.07774171503329119	890	NA	NA	NA	NA	NA	NA	NA	NA	PH101_PROKKA_00250
dosP	0.018853779221296017	0.07773345502897766	891	NA	NA	NA	NA	NA	NA	NA	NA	PH100_PROKKA_00858
Coding SNP at 2947365 > T functional=NULL_NULL_NULL locus_tag=CD630_25470 Strand Information: CD630_25470=-;T|missense_variant|MODERATE|CD630_25470|c.409G>A|p.Asp137Asn|409/1749|137/582|null or hypothetical protein|conserved hypothetical protein;_129812	0.4020527360822716	0.07759099150531668	892	NA	NA	NA	NA	NA	NA	NA	NA	NA
group_1030	0.051692988824928864	0.07757008255411092	893	NA	NA	NA	NA	NA	NA	NA	NA	PH101_PROKKA_03503
group_1396	0.051692988824928864	0.07757008255411092	894	NA	NA	NA	NA	NA	NA	NA	NA	PH101_PROKKA_03502
group_277	0.051692988824928864	0.07757008255411092	895	NA	NA	NA	NA	NA	NA	NA	NA	PH101_PROKKA_03504
regX3_2	0.2472115997076976	0.07754520544241579	896	NA	NA	NA	NA	NA	NA	NA	NA	PH100_PROKKA_04130
group_2984	0.2472115997076976	0.07754520544241579	897	NA	NA	NA	NA	NA	NA	NA	NA	Cdif_630_PROKKA_00926
group_54	-0	0.07744696035886181	898	NA	NA	NA	NA	NA	NA	NA	NA	Cdif_630_PROKKA_01087
xkdM_3	0.16097615255679634	0.07744361014435222	899	NA	NA	NA	NA	NA	NA	NA	NA	PH101_PROKKA_00533
Coding SNP at 238472 > A functional=NULL_NULL_NULL locus_tag=CD630_01800 Strand Information: CD630_01800=+;A|missense_variant|MODERATE|CD630_01800|c.118G>A|p.Gly40Ser|118/504|40/167|null or hypothetical protein|Fragment of conserved hypothetical protein (N-terminal region);_7961	0.19236206480065493	0.07741407573389988	900	NA	NA	NA	NA	NA	NA	NA	NA	NA
group_2106	0.06510326567252667	0.07733064929188423	901	NA	NA	NA	NA	NA	NA	NA	NA	PH102_PROKKA_03147
group_1503	0.051692988824928864	0.07730360968282096	902	NA	NA	NA	NA	NA	NA	NA	NA	PH100_PROKKA_00753
group_6580	0.09169106308688289	0.07718302209590372	903	NA	NA	NA	NA	NA	NA	NA	NA	PH106_PROKKA_00541
lytC_6	0.8369650455167372	0.07710976836183121	904	NA	NA	NA	NA	NA	NA	NA	NA	Cdif_630_PROKKA_01617
mecI_2	-0	0.07706761810882184	905	NA	NA	NA	NA	NA	NA	NA	NA	PH100_PROKKA_03557
group_5432	0.02863826081006652	0.0768655495476329	906	NA	NA	NA	NA	NA	NA	NA	NA	PH101_PROKKA_00478
Coding Indel at 1640181 > CA functional=NULL_NULL_NULL locus_tag=CD630_14140 Strand Information: CD630_14140=-;CA|frameshift_variant&start_lost|HIGH|CD630_14140|c.2dupT|p.Met1fs|2/936|1/311|null or hypothetical protein|putative oxidoreductase, Fe-S subunit;	0.9033996158937186	0.0768327694515509	907	Coding Indel	frameshift_variant&start_lost	C	CA	NA	null or hypothetical protein	putative oxidoreductase, Fe-S subunit;	FALSE	NA
group_1531	0.0020201194685977525	0.07666871248480842	908	NA	NA	NA	NA	NA	NA	NA	NA	PH100_PROKKA_01701
group_3534	0.5193445715672064	0.07656637591195926	909	NA	NA	NA	NA	NA	NA	NA	NA	PH115_PROKKA_03383
group_4308	0.0067595717081111225	0.07652702354733683	910	NA	NA	NA	NA	NA	NA	NA	NA	PH103_PROKKA_00658
group_5739	0.0067595717081111225	0.07652702354733683	911	NA	NA	NA	NA	NA	NA	NA	NA	PH103_PROKKA_00659
group_5489	1.1280434144812002	0.07641733664167812	912	NA	NA	NA	NA	NA	NA	NA	NA	PH102_PROKKA_00446
group_274	0.0067595717081111225	0.07622648427199434	913	NA	NA	NA	NA	NA	NA	NA	NA	PH103_PROKKA_00656
Coding SNP at 317273 > A functional=NULL_NULL_NULL locus_tag=CD630_02540 Strand Information: CD630_02540=+;A|missense_variant|MODERATE|CD630_02540|c.512G>A|p.Gly171Asp|512/609|171/202|flgD|Basal-body rod modification protein FlgD;_12656	0.31630465809268543	0.07611954925700519	914	NA	NA	NA	NA	NA	NA	NA	NA	NA
dosC_2	0.051692988824928864	0.07608362349957404	915	NA	NA	NA	NA	NA	NA	NA	NA	PH110_PROKKA_02145
group_2451	-0	0.07607008303234858	916	NA	NA	NA	NA	NA	NA	NA	NA	PH105_PROKKA_00599
group_502	0.039333754197509306	0.07602714233938103	917	NA	NA	NA	NA	NA	NA	NA	NA	Cdif_630_PROKKA_03618
group_81	0.051692988824928864	0.07581029918457947	918	NA	NA	NA	NA	NA	NA	NA	NA	PH102_PROKKA_00521
group_3517	0.1403795145072632	0.07574036400392571	919	NA	NA	NA	NA	NA	NA	NA	NA	Cdif_630_PROKKA_03115
Coding SNP at 2824979 > A,T functional=NULL_NULL_NULL locus_tag=CD630_24500 Strand Information: CD630_24500=-;T|synonymous_variant|LOW|CD630_24500|c.429G>A|p.Glu143Glu|429/948|143/315|prmA|prmA;A|missense_variant|MODERATE|CD630_24500|c.429G>T|p.Glu143Asp|429/948|143/315|prmA|prmA;_123999	0.1943609560710125	0.0755496178633436	920	NA	NA	NA	NA	NA	NA	NA	NA	NA
group_2719	0.5597404474190263	0.07553806526982318	921	NA	NA	NA	NA	NA	NA	NA	NA	PH104_PROKKA_01286
Non-Coding Indel at 1175988 > GC functional=NULL_NULL_NULL locus_tag=CD630_10070-CD630_10080 Strand Information: CD630_10070=+/CD630_10080=-/;GC|intergenic_region|MODIFIER|CD630_10070-CD630_10080|n.1175988_1175989insC||||null or hypothetical protein,null or hypothetical protein|conserved hypothetical protein,s1 rna binding domain protein,;	0.12163624979825609	0.07553107216158705	922	Non-Coding Indel	intergenic_region	G	GC	NA	null or hypothetical protein,null or hypothetical protein	conserved hypothetical protein,s1 rna binding domain protein,;	TRUE	NA
Non-Coding SNP at 3686037 > A functional=NULL_NULL_NULL locus_tag=CD630_31560-CD630_31563 Strand Information: CD630_31560=+/CD630_31563=-/;A|intergenic_region|MODIFIER|CD630_31560-CD630_31563|n.3686037G>A||||null or hypothetical protein,null or hypothetical protein|phage integrase,conserved hypothetical protein,;_166541	1.1280434144812002	0.07552808859753272	923	NA	NA	NA	NA	NA	NA	NA	NA	NA
group_4207	0.02366644034291699	0.07546041304112483	924	NA	NA	NA	NA	NA	NA	NA	NA	PH100_PROKKA_03984
Non-Coding SNP at 15988 > G functional=NULL_NULL_NULL locus_tag=CD630_r0030-CD630_00120 Strand Information: CD630_r0030=+/CD630_00120=+/;G|intergenic_region|MODIFIER|CD630_r0030-CD630_00120|n.15988A>G||||5s rRNA,null or hypothetical protein|5S ribosomal RNA,putative small-molecule-binding protein,;_356	0.26518074251208373	0.07543728332117906	925	NA	NA	NA	NA	NA	NA	NA	NA	NA
Non-Coding SNP at 15989 > T,A functional=NULL_NULL_NULL locus_tag=CD630_r0030-CD630_00120 Strand Information: CD630_r0030=+/CD630_00120=+/;T|intergenic_region|MODIFIER|CD630_r0030-CD630_00120|n.15989G>T||||5s_rRNA-CD630_00120|5s_rRNA-CD630_00120;A|intergenic_region|MODIFIER|CD630_r0030-CD630_00120|n.15989G>A||||5s_rRNA-CD630_00120|5s_rRNA-CD630_00120;_357	0.26518074251208373	0.07543728332117906	926	NA	NA	NA	NA	NA	NA	NA	NA	NA
Non-Coding SNP at 15994 > T functional=NULL_NULL_NULL locus_tag=CD630_r0030-CD630_00120 Strand Information: CD630_r0030=+/CD630_00120=+/;T|intergenic_region|MODIFIER|CD630_r0030-CD630_00120|n.15994G>T||||5s rRNA,null or hypothetical protein|5S ribosomal RNA,putative small-molecule-binding protein,;_359	0.26518074251208373	0.07543728332117906	927	NA	NA	NA	NA	NA	NA	NA	NA	NA
group_367	0.1943609560710125	0.07526414122556184	928	NA	NA	NA	NA	NA	NA	NA	NA	PH101_PROKKA_01334
group_1064	0.1943609560710125	0.07526414122556184	929	NA	NA	NA	NA	NA	NA	NA	NA	PH101_PROKKA_01348
group_688	0.1943609560710125	0.07526414122556184	930	NA	NA	NA	NA	NA	NA	NA	NA	PH101_PROKKA_01350
group_988	0.1943609560710125	0.07526414122556184	931	NA	NA	NA	NA	NA	NA	NA	NA	PH101_PROKKA_01349
group_5451	-0	0.0751752345166484	932	NA	NA	NA	NA	NA	NA	NA	NA	PH101_PROKKA_02649
group_422	0.051692988824928864	0.0750171644063439	933	NA	NA	NA	NA	NA	NA	NA	NA	PH100_PROKKA_03259
group_3076	0.5501154572168938	0.0750028289486993	934	NA	NA	NA	NA	NA	NA	NA	NA	PH101_PROKKA_01125
dapE	-0	0.07492170436905857	935	NA	NA	NA	NA	NA	NA	NA	NA	Cdif_630_PROKKA_03453
Coding SNP at 4227244 > G functional=NULL_NULL_NULL locus_tag=CD630_36210 Strand Information: CD630_36210=-;G|missense_variant|MODERATE|CD630_36210|c.295T>C|p.Ser99Pro|295/867|99/288|null or hypothetical protein|pentapeptide repeat protein;_190382	0.24702422646894315	0.07491694621948822	936	NA	NA	NA	NA	NA	NA	NA	NA	NA
Coding SNP at 819710 > C functional=NULL_NULL_NULL locus_tag=CD630_06760 Strand Information: CD630_06760=-;C|missense_variant|MODERATE|CD630_06760|c.463A>G|p.Asn155Asp|463/780|155/259|rsiT|null or hypothetical protein;_36688	0.09169106308688289	0.07470456462572142	937	NA	NA	NA	NA	NA	NA	NA	NA	NA
Non-Coding Indel at 761471 > CT functional=NULL_NULL_NULL locus_tag=CD630_06380-CD630_06390 Strand Information: CD630_06380=+/CD630_06390=+/;CT|intergenic_region|MODIFIER|CD630_06380-CD630_06390|n.761471_761472insT||||null or hypothetical protein,null or hypothetical protein|null or hypothetical protein,conserved hypothetical protein,;	0.34392404376339625	0.0746478714817687	938	Non-Coding Indel	intergenic_region	C	CT	NA	null or hypothetical protein,null or hypothetical protein	null or hypothetical protein,conserved hypothetical protein,;	TRUE	NA
group_442	0.06422075699356214	0.07464745425639599	939	NA	NA	NA	NA	NA	NA	NA	NA	Cdif_630_PROKKA_03407
group_3525	0.0067595717081111225	0.07443311951382785	940	NA	NA	NA	NA	NA	NA	NA	NA	PH113_PROKKA_03293
group_760	-0	0.07439717064643221	941	NA	NA	NA	NA	NA	NA	NA	NA	Cdif_630_PROKKA_01086
Coding SNP at 1925325 > C functional=NULL_NULL_NULL locus_tag=CD630_16580 Strand Information: CD630_16580=+;C|missense_variant|MODERATE|CD630_16580|c.110A>C|p.Gln37Pro|110/1458|37/485|gcvPB|Glycine decarboxylase;_84146	0.25786763440977667	0.07428764608886784	942	NA	NA	NA	NA	NA	NA	NA	NA	NA
Coding SNP at 816039 > A functional=NULL_NULL_NULL locus_tag=CD630_06720 Strand Information: CD630_06720=+;A|missense_variant|MODERATE|CD630_06720|c.334C>A|p.Leu112Met|334/786|112/261|null or hypothetical protein|conserved hypothetical protein;_36473	0.0867425117785663	0.0742770830246401	943	NA	NA	NA	NA	NA	NA	NA	NA	NA
group_2795	0.3723770061740672	0.07415186366876272	944	NA	NA	NA	NA	NA	NA	NA	NA	PH101_PROKKA_03952
group_2798	0.3723770061740672	0.07415186366876272	945	NA	NA	NA	NA	NA	NA	NA	NA	PH101_PROKKA_03956
group_3039	0.3723770061740672	0.07415186366876272	946	NA	NA	NA	NA	NA	NA	NA	NA	PH101_PROKKA_03928
group_3393	0.3723770061740672	0.07415186366876272	947	NA	NA	NA	NA	NA	NA	NA	NA	PH101_PROKKA_03934
group_3441	0.3723770061740672	0.07415186366876272	948	NA	NA	NA	NA	NA	NA	NA	NA	PH101_PROKKA_03933
group_3442	0.3723770061740672	0.07415186366876272	949	NA	NA	NA	NA	NA	NA	NA	NA	PH101_PROKKA_03935
group_3448	0.3723770061740672	0.07415186366876272	950	NA	NA	NA	NA	NA	NA	NA	NA	PH101_PROKKA_03953
group_5473	0.3723770061740672	0.07415186366876272	951	NA	NA	NA	NA	NA	NA	NA	NA	PH101_PROKKA_03937
Coding SNP at 2055026 > C functional=NULL_NULL_NULL locus_tag=CD630_17730 Strand Information: CD630_17730=+;C|missense_variant|MODERATE|CD630_17730|c.971T>C|p.Val324Ala|971/1308|324/435|null or hypothetical protein|conserved hypothetical protein;_89753	0.16097615255679634	0.07407444262501646	952	NA	NA	NA	NA	NA	NA	NA	NA	NA
Non-Coding SNP at 3687270 > T,A functional=NULL_NULL_NULL locus_tag=CD630_31562-CD630_31570 Strand Information: CD630_31562=-/CD630_31570=-/;A|intergenic_region|MODIFIER|CD630_31562-CD630_31570|n.3687270C>A||||CD630_31562-smpB|CD630_31562-smpB;T|intergenic_region|MODIFIER|CD630_31562-CD630_31570|n.3687270C>T||||CD630_31562-smpB|CD630_31562-smpB;_166601	0.09169106308688289	0.07406737556781635	953	NA	NA	NA	NA	NA	NA	NA	NA	NA
group_480	0.05685957376205641	0.0739869890169153	954	NA	NA	NA	NA	NA	NA	NA	NA	PH102_PROKKA_03479
Non-Coding SNP at 2802435 > C functional=NULL_NULL_NULL locus_tag=CD630_24260-CD630_24270 Strand Information: CD630_24260=-/CD630_24270=-/;C|intergenic_region|MODIFIER|CD630_24260-CD630_24270|n.2802435T>C||||buk1,null or hypothetical protein|Butyrate kinase 1 (BK 1) (Branched-chain carboxylic acid kinase 1),putative flavodoxin/ferredoxin oxidoreductase gamma subunit,;_123217	1.134107657284722	0.07392003325472721	955	NA	NA	NA	NA	NA	NA	NA	NA	NA
group_143	0.11743596888189406	0.07389767429630628	956	NA	NA	NA	NA	NA	NA	NA	NA	PH102_PROKKA_01494
group_4438	0.39758889983242685	0.07389204142908636	957	NA	NA	NA	NA	NA	NA	NA	NA	PH122_PROKKA_02036
group_4443	0.39758889983242685	0.07389204142908636	958	NA	NA	NA	NA	NA	NA	NA	NA	PH122_PROKKA_03911
group_5765	0.39758889983242685	0.07389204142908636	959	NA	NA	NA	NA	NA	NA	NA	NA	PH122_PROKKA_00165
group_5766	0.39758889983242685	0.07389204142908636	960	NA	NA	NA	NA	NA	NA	NA	NA	PH122_PROKKA_00444
group_5774	0.39758889983242685	0.07389204142908636	961	NA	NA	NA	NA	NA	NA	NA	NA	PH122_PROKKA_01075
group_5794	0.39758889983242685	0.07389204142908636	962	NA	NA	NA	NA	NA	NA	NA	NA	PH122_PROKKA_02140
group_5795	0.39758889983242685	0.07389204142908636	963	NA	NA	NA	NA	NA	NA	NA	NA	PH122_PROKKA_02359
group_7127	0.39758889983242685	0.07389204142908636	964	NA	NA	NA	NA	NA	NA	NA	NA	PH122_PROKKA_00786
group_7130	0.39758889983242685	0.07389204142908636	965	NA	NA	NA	NA	NA	NA	NA	NA	PH122_PROKKA_01115
group_7133	0.39758889983242685	0.07389204142908636	966	NA	NA	NA	NA	NA	NA	NA	NA	PH122_PROKKA_01673
group_7167	0.39758889983242685	0.07389204142908636	967	NA	NA	NA	NA	NA	NA	NA	NA	PH122_PROKKA_02651
Non-Coding Indel at 2757855 > AGACTC functional=NULL_NULL_NULL locus_tag=CD630_23870-CD630_23880 Strand Information: CD630_23870=+/CD630_23880=-/;AGACTC|intergenic_region|MODIFIER|CD630_23870-CD630_23880|n.2757855_2757856insGACTC||||null or hypothetical protein,null or hypothetical protein|Alpha-hydroxy acid dehydrogenase,FMN-dependent,putative peptidoglycan-binding/hydrolysing protein,;	0.051692988824928864	0.07373422012660184	968	Non-Coding Indel	intergenic_region	A	AGACTC	NA	null or hypothetical protein,null or hypothetical protein	Alpha-hydroxy acid dehydrogenase,FMN-dependent,putative peptidoglycan-binding/hydrolysing protein,;	TRUE	NA
Non-Coding Indel at 2757862 > TAA functional=NULL_NULL_NULL locus_tag=CD630_23870-CD630_23880 Strand Information: CD630_23870=+/CD630_23880=-/;TAA|intergenic_region|MODIFIER|CD630_23870-CD630_23880|n.2757862_2757863insAA||||null or hypothetical protein,null or hypothetical protein|Alpha-hydroxy acid dehydrogenase,FMN-dependent,putative peptidoglycan-binding/hydrolysing protein,;	0.051692988824928864	0.07373422012660184	969	Non-Coding Indel	intergenic_region	T	TAA	NA	null or hypothetical protein,null or hypothetical protein	Alpha-hydroxy acid dehydrogenase,FMN-dependent,putative peptidoglycan-binding/hydrolysing protein,;	TRUE	NA
Coding SNP at 857218 > C functional=NULL_NULL_NULL locus_tag=CD630_07030 Strand Information: CD630_07030=+;C|missense_variant|MODERATE|CD630_07030|c.1880A>C|p.Tyr627Ser|1880/2601|627/866|null or hypothetical protein|null or hypothetical protein;_39053	0.16097615255679634	0.07368838267068277	970	NA	NA	NA	NA	NA	NA	NA	NA	NA
Non-Coding SNP at 3523280 > A functional=NULL_NULL_NULL locus_tag=CD630_30320-CD630_30330 Strand Information: CD630_30320=+/CD630_30330=-/;A|intergenic_region|MODIFIER|CD630_30320-CD630_30330|n.3523280G>A||||null or hypothetical protein,trxA1|null or hypothetical protein,null or hypothetical protein,;_156741	1.134107657284722	0.07367960013601385	971	NA	NA	NA	NA	NA	NA	NA	NA	NA
Coding SNP at 1431330 > T functional=NULL_NULL_NULL locus_tag=CD630_12300 Strand Information: CD630_12300=-;T|intron_variant|MODIFIER|CD630_12300|c.391-1649G>A||||sigK|Sigma K;_62227	1.0241454462212694	0.0736115777752288	972	NA	NA	NA	NA	NA	NA	NA	NA	NA
Non-Coding Indel at 694666 > ATAGAGATAAAGAATAG functional=NULL_NULL_NULL locus_tag=CD630_05800-CD630_05810 Strand Information: CD630_05800=+/CD630_05810=+/;ATAGAGATAAAGAATAG|intergenic_region|MODIFIER|CD630_05800-CD630_05810|n.694666_694667insTAGAGATAAAGAATAG||||gapN-CD630_05810|gapN-CD630_05810	1.2452215022621722	0.07360603191473733	973	Non-Coding Indel	intergenic_region	A	ATAGAGATAAAGAATAG	NA	gapN-CD630_05810	gapN-CD630_05810	TRUE	NA
Non-Coding Indel at 694666 > A functional=NULL_NULL_NULL locus_tag=CD630_05800-CD630_05810 Strand Information: CD630_05800=+/CD630_05810=+/;A|intergenic_region|MODIFIER|CD630_05800-CD630_05810|n.694667_694682delTAGAGATAAAGAATAG||||gapN-CD630_05810|gapN-CD630_05810	1.2452215022621722	0.07360603191473733	974	Non-Coding Indel	intergenic_region	ATAGAGATAAAGAATAG	A	NA	gapN-CD630_05810	gapN-CD630_05810	TRUE	NA
Non-Coding SNP at 716438 > C functional=NULL_NULL_NULL locus_tag=CD630_05920-CD630_05921 Strand Information: CD630_05920=-/CD630_05921=+/;C|intergenic_region|MODIFIER|CD630_05920-CD630_05921|n.716438A>C||||null or hypothetical protein,null or hypothetical protein|null or hypothetical protein,null or hypothetical protein,;_29854	1.134107657284722	0.07358162313758035	975	NA	NA	NA	NA	NA	NA	NA	NA	NA
Coding SNP at 4043199 > A functional=NULL_NULL_NULL locus_tag=CD630_34500 Strand Information: CD630_34500=+;A|missense_variant|MODERATE|CD630_34500|c.467G>A|p.Arg156Lys|467/918|156/305|null or hypothetical protein|putative oxidoreductase with NAD(P)-binding Rossmann-fold domain;_182376	0.27708716873169464	0.07343618185785301	976	NA	NA	NA	NA	NA	NA	NA	NA	NA
group_4273	-0	0.0733406582608755	977	NA	NA	NA	NA	NA	NA	NA	NA	PH102_PROKKA_00789
group_1248	0.09169106308688289	0.073288896951096	978	NA	NA	NA	NA	NA	NA	NA	NA	PH104_PROKKA_01644
group_1108	0.011902186116993735	0.07323066078452509	979	NA	NA	NA	NA	NA	NA	NA	NA	PH103_PROKKA_00655
group_2819	0.011902186116993735	0.07323066078452509	980	NA	NA	NA	NA	NA	NA	NA	NA	PH103_PROKKA_00654
group_3479	0.011902186116993735	0.07323066078452509	981	NA	NA	NA	NA	NA	NA	NA	NA	PH103_PROKKA_00651
group_5553	0.011902186116993735	0.07323066078452509	982	NA	NA	NA	NA	NA	NA	NA	NA	PH103_PROKKA_00657
sglT_1	0.051692988824928864	0.07312798336612089	983	NA	NA	NA	NA	NA	NA	NA	NA	Cdif_630_PROKKA_00788
group_6622	0.9989157100155359	0.07311003485382328	984	NA	NA	NA	NA	NA	NA	NA	NA	PH109_PROKKA_01265
group_1786	-0	0.07308758682156305	985	NA	NA	NA	NA	NA	NA	NA	NA	PH101_PROKKA_00921
Coding SNP at 3742365 > G functional=NULL_NULL_NULL locus_tag=CD630_31960 Strand Information: CD630_31960=+;G|missense_variant|MODERATE|CD630_31960|c.832A>G|p.Thr278Ala|832/963|278/320|null or hypothetical protein|putative penicillin-binding protein;_169411	0.3899652282757621	0.07300650849223136	986	NA	NA	NA	NA	NA	NA	NA	NA	NA
group_747	-0	0.07290553663553709	987	NA	NA	NA	NA	NA	NA	NA	NA	Cdif_630_PROKKA_00475
group_2163	0.02366644034291699	0.07290130352269476	988	NA	NA	NA	NA	NA	NA	NA	NA	PH103_PROKKA_02121
lipM	0.09169106308688289	0.07289880983929052	989	NA	NA	NA	NA	NA	NA	NA	NA	Cdif_630_PROKKA_00842
group_5800	0.09169106308688289	0.07289880983929052	990	NA	NA	NA	NA	NA	NA	NA	NA	PH122_PROKKA_03860
group_7180	0.09169106308688289	0.07289880983929052	991	NA	NA	NA	NA	NA	NA	NA	NA	PH122_PROKKA_03257
group_2788	0.4054705182727882	0.07287104570277954	992	NA	NA	NA	NA	NA	NA	NA	NA	PH101_PROKKA_03939
Coding SNP at 3514612 > C functional=NULL_NULL_NULL locus_tag=CD630_30250 Strand Information: CD630_30250=-;C|missense_variant|MODERATE|CD630_30250|c.232A>G|p.Lys78Glu|232/675|78/224|null or hypothetical protein|null or hypothetical protein;_156064	0.9674523463974951	0.07280595496335032	993	NA	NA	NA	NA	NA	NA	NA	NA	NA
Coding SNP at 3514638 > G functional=NULL_NULL_NULL locus_tag=CD630_30250 Strand Information: CD630_30250=-;G|missense_variant|MODERATE|CD630_30250|c.206T>C|p.Val69Ala|206/675|69/224|null or hypothetical protein|null or hypothetical protein;_156068	0.9674523463974951	0.07280595496335032	994	NA	NA	NA	NA	NA	NA	NA	NA	NA
Coding SNP at 3256832 > T functional=NULL_NULL_NULL locus_tag=CD630_27950 Strand Information: CD630_27950=-;T|missense_variant|MODERATE|CD630_27950|c.1504G>A|p.Asp502Asn|1504/1602|502/533|cwp11|null or hypothetical protein;_144257	0.6443338348741511	0.0727642560998494	995	NA	NA	NA	NA	NA	NA	NA	NA	NA
dnaB	0.05784419219003768	0.07269335547573129	996	NA	NA	NA	NA	NA	NA	NA	NA	PH100_PROKKA_03823
group_1173	0.06422075699356214	0.07261635680585142	997	NA	NA	NA	NA	NA	NA	NA	NA	PH100_PROKKA_03872
group_2880	0.6443338348741511	0.07255661230074884	998	NA	NA	NA	NA	NA	NA	NA	NA	PH122_PROKKA_00021
group_5511	0.08864639382543878	0.0725202781856405	999	NA	NA	NA	NA	NA	NA	NA	NA	PH102_PROKKA_01450
group_1244	0.03361596368534735	0.0725121662415507	1000	NA	NA	NA	NA	NA	NA	NA	NA	PH101_PROKKA_01126
gmr_11	0.014342513549691668	0.07251123057814393	1001	NA	NA	NA	NA	NA	NA	NA	NA	PH100_PROKKA_02271
group_5549	0.16097615255679634	0.07243883830824618	1002	NA	NA	NA	NA	NA	NA	NA	NA	PH102_PROKKA_03977
Coding SNP at 1483175 > A functional=NULL_NULL_NULL locus_tag=CD630_12760 Strand Information: CD630_12760=+;A|missense_variant|MODERATE|CD630_12760|c.538G>A|p.Asp180Asn|538/1266|180/421|null or hypothetical protein|null or hypothetical protein;_64756	0.31630465809268543	0.0724132375959105	1003	NA	NA	NA	NA	NA	NA	NA	NA	NA
Coding Indel at 623257 > A functional=NULL_NULL_NULL locus_tag=CD630_05211 Strand Information: CD630_05211=-;A|frameshift_variant|HIGH|CD630_05211|c.151delA|p.Met51fs|151/159|51/52|null or hypothetical protein|null or hypothetical protein;	0.3723770061740672	0.07240772451782546	1004	Coding Indel	frameshift_variant	AA	A	NA	null or hypothetical protein	null or hypothetical protein;	FALSE	NA
ytrF_5	0.6443338348741511	0.07233242773427855	1005	NA	NA	NA	NA	NA	NA	NA	NA	Cdif_630_PROKKA_01615
ytrA_2	0.6443338348741511	0.07233242773427855	1006	NA	NA	NA	NA	NA	NA	NA	NA	Cdif_630_PROKKA_01610
group_5502	0.006312932161523462	0.0723211041929486	1007	NA	NA	NA	NA	NA	NA	NA	NA	PH102_PROKKA_01419
group_1127	0.051692988824928864	0.0722875262197164	1008	NA	NA	NA	NA	NA	NA	NA	NA	Cdif_630_PROKKA_01025
group_288	0.002656224837104936	0.07224429212926899	1009	NA	NA	NA	NA	NA	NA	NA	NA	Cdif_630_PROKKA_01037
group_1259	0.09169106308688289	0.07217611700218937	1010	NA	NA	NA	NA	NA	NA	NA	NA	PH100_PROKKA_02553
group_3227	0.09169106308688289	0.07216151685290599	1011	NA	NA	NA	NA	NA	NA	NA	NA	PH103_PROKKA_00214
group_1590	0.051692988824928864	0.07193302657890684	1012	NA	NA	NA	NA	NA	NA	NA	NA	PH101_PROKKA_00513
group_601	0.39648789144886426	0.07192279451776168	1013	NA	NA	NA	NA	NA	NA	NA	NA	Cdif_630_PROKKA_01243
yhdJ	0.39648789144886426	0.07192279451776168	1014	NA	NA	NA	NA	NA	NA	NA	NA	Cdif_630_PROKKA_01239
group_628	0.16341950235178485	0.0719129685426478	1015	NA	NA	NA	NA	NA	NA	NA	NA	Cdif_630_PROKKA_02514
group_3481	0.004783743063959451	0.07190709053704523	1016	NA	NA	NA	NA	NA	NA	NA	NA	PH103_PROKKA_00652
group_4307	0.004783743063959451	0.07190709053704523	1017	NA	NA	NA	NA	NA	NA	NA	NA	PH103_PROKKA_00653
Coding SNP at 1823701 > G functional=NULL_NULL_NULL locus_tag=CD630_15740 Strand Information: CD630_15740=-;G|missense_variant|MODERATE|CD630_15740|c.110A>C|p.Glu37Ala|110/522|37/173|null or hypothetical protein|conserved hypothetical protein;_78906	0.34151206146309904	0.07177065981102063	1018	NA	NA	NA	NA	NA	NA	NA	NA	NA
licR_9	0.3723770061740672	0.0717704717897727	1019	NA	NA	NA	NA	NA	NA	NA	NA	Cdif_630_PROKKA_03344
group_4202	0.5000955105192215	0.07171369132278406	1020	NA	NA	NA	NA	NA	NA	NA	NA	PH100_PROKKA_03867
group_3558	0.6443338348741511	0.0716960480333251	1021	NA	NA	NA	NA	NA	NA	NA	NA	PH122_PROKKA_00355
group_5773	0.6443338348741511	0.0716960480333251	1022	NA	NA	NA	NA	NA	NA	NA	NA	PH122_PROKKA_00765
group_558	0.051692988824928864	0.0715742543084231	1023	NA	NA	NA	NA	NA	NA	NA	NA	Cdif_630_PROKKA_00769
iap_4	0.06422075699356214	0.07157046556173231	1024	NA	NA	NA	NA	NA	NA	NA	NA	PH100_PROKKA_03534
group_1556	0.06422075699356214	0.07157046556173231	1025	NA	NA	NA	NA	NA	NA	NA	NA	PH100_PROKKA_00918
group_3386	0.174315941622703	0.07153390410390857	1026	NA	NA	NA	NA	NA	NA	NA	NA	PH100_PROKKA_03199
group_2371	0.16362100871533866	0.07150902157374146	1027	NA	NA	NA	NA	NA	NA	NA	NA	PH102_PROKKA_03200
Coding SNP at 2780161 > T functional=NULL_NULL_NULL locus_tag=CD630_24080 Strand Information: CD630_24080=+;T|missense_variant|MODERATE|CD630_24080|c.881C>T|p.Thr294Met|881/1311|294/436|null or hypothetical protein|null or hypothetical protein;_121838	0.3531690914911934	0.07142566574041391	1028	NA	NA	NA	NA	NA	NA	NA	NA	NA
Non-Coding SNP at 805888 > T functional=NULL_NULL_NULL locus_tag=CD630_06641-CD630_06642 Strand Information: CD630_06641=+/CD630_06642=-/;T|intergenic_region|MODIFIER|CD630_06641-CD630_06642|n.805888C>T||||null or hypothetical protein,null or hypothetical protein|conserved hypothetical protein,conserved hypothetical protein,;_35874	0.25529796391050724	0.07141183628234798	1029	NA	NA	NA	NA	NA	NA	NA	NA	NA
group_2764	0.00982274836743881	0.07125374024020963	1030	NA	NA	NA	NA	NA	NA	NA	NA	PH101_PROKKA_00916
group_2628	0.6443338348741511	0.0712277626860325	1031	NA	NA	NA	NA	NA	NA	NA	NA	PH104_PROKKA_04018
Coding SNP at 3531584 > T functional=NULL_NULL_NULL locus_tag=CD630_30390 Strand Information: CD630_30390=-;T|missense_variant|MODERATE|CD630_30390|c.802G>A|p.Glu268Lys|802/1131|268/376|null or hypothetical protein|null or hypothetical protein;_157455	0.6443338348741511	0.07118474814182103	1032	NA	NA	NA	NA	NA	NA	NA	NA	NA
group_1994	0.6063249114519746	0.07114731633106289	1033	NA	NA	NA	NA	NA	NA	NA	NA	PH102_PROKKA_02384
group_2087	0.6063249114519746	0.07114731633106289	1034	NA	NA	NA	NA	NA	NA	NA	NA	PH102_PROKKA_02387
group_321	0.03913401836060467	0.07113617513022281	1035	NA	NA	NA	NA	NA	NA	NA	NA	PH116_PROKKA_04089
group_6418	0.09169106308688289	0.07112304872301521	1036	NA	NA	NA	NA	NA	NA	NA	NA	PH102_PROKKA_01458
group_1446	0.6443338348741511	0.07108492263579437	1037	NA	NA	NA	NA	NA	NA	NA	NA	PH108_PROKKA_02152
group_2166	0.8141705255864213	0.07103590236662866	1038	NA	NA	NA	NA	NA	NA	NA	NA	PH115_PROKKA_03382
Coding SNP at 317780 > A functional=NULL_NULL_NULL locus_tag=CD630_02550 Strand Information: CD630_02550=+;A|missense_variant|MODERATE|CD630_02550|c.384T>A|p.Asp128Glu|384/984|128/327|flgE|Flagellar hook protein FlgE (Distal rod protein);_12703	0.6443338348741511	0.07098365420330048	1039	NA	NA	NA	NA	NA	NA	NA	NA	NA
Coding SNP at 317790 > C functional=NULL_NULL_NULL locus_tag=CD630_02550 Strand Information: CD630_02550=+;C|missense_variant|MODERATE|CD630_02550|c.394A>C|p.Lys132Gln|394/984|132/327|flgE|Flagellar hook protein FlgE (Distal rod protein);_12707	0.6443338348741511	0.07098365420330048	1040	NA	NA	NA	NA	NA	NA	NA	NA	NA
Coding SNP at 317794 > G functional=NULL_NULL_NULL locus_tag=CD630_02550 Strand Information: CD630_02550=+;G|missense_variant|MODERATE|CD630_02550|c.398A>G|p.Asn133Ser|398/984|133/327|flgE|Flagellar hook protein FlgE (Distal rod protein);_12710	0.6443338348741511	0.07098365420330048	1041	NA	NA	NA	NA	NA	NA	NA	NA	NA
group_801	0.31630465809268543	0.07097467272400435	1042	NA	NA	NA	NA	NA	NA	NA	NA	PH101_PROKKA_01347
Coding SNP at 228364 > A functional=NULL_NULL_NULL locus_tag=CD630_01720 Strand Information: CD630_01720=+;A|missense_variant|MODERATE|CD630_01720|c.100G>A|p.Glu34Lys|100/540|34/179|null or hypothetical protein|fwde family protein;_7566	0.1943609560710125	0.07094840371188865	1043	NA	NA	NA	NA	NA	NA	NA	NA	NA
group_4022	0.051692988824928864	0.07083947333912165	1044	NA	NA	NA	NA	NA	NA	NA	NA	Cdif_630_PROKKA_03213
group_4236	-0	0.07083858076446212	1045	NA	NA	NA	NA	NA	NA	NA	NA	PH101_PROKKA_02654
Coding SNP at 2851286 > G functional=NULL_NULL_NULL locus_tag=CD630_24690 Strand Information: CD630_24690=-;G|missense_variant|MODERATE|CD630_24690|c.47T>C|p.Val16Ala|47/1020|16/339|spoIIP|Stage II sporulation protein P;_124976	0.6443338348741511	0.07080086519403841	1046	NA	NA	NA	NA	NA	NA	NA	NA	NA
Non-Coding SNP at 3512444 > A functional=NULL_NULL_NULL locus_tag=CD630_30230-CD630_30240 Strand Information: CD630_30230=-/CD630_30240=-/;A|intergenic_region|MODIFIER|CD630_30230-CD630_30240|n.3512444G>A||||null or hypothetical protein,null or hypothetical protein|conserved hypothetical protein,uncharacterised protein,;_155821	0.8529079247555046	0.07078406234435164	1047	NA	NA	NA	NA	NA	NA	NA	NA	NA
Coding SNP at 3261274 > G functional=NULL_NULL_NULL locus_tag=CD630_27970 Strand Information: CD630_27970=-;G|missense_variant|MODERATE|CD630_27970|c.5482T>C|p.Ser1828Pro|5482/5964|1828/1987|null or hypothetical protein|null or hypothetical protein;_144722	1.134107657284722	0.07073229297972393	1048	NA	NA	NA	NA	NA	NA	NA	NA	NA
Coding SNP at 295257 > G functional=NULL_NULL_NULL locus_tag=CD630_02300 Strand Information: CD630_02300=+;G|missense_variant|MODERATE|CD630_02300|c.382A>G|p.Thr128Ala|382/417|128/138|null or hypothetical protein|putative flagellar biosynthesis protein;_10875	0.6443338348741511	0.07069763311139374	1049	NA	NA	NA	NA	NA	NA	NA	NA	NA
Coding SNP at 318229 > A functional=NULL_NULL_NULL locus_tag=CD630_02550 Strand Information: CD630_02550=+;A|missense_variant|MODERATE|CD630_02550|c.833C>A|p.Thr278Lys|833/984|278/327|flgE|Flagellar hook protein FlgE (Distal rod protein);_12757	0.6443338348741511	0.07069763311139374	1050	NA	NA	NA	NA	NA	NA	NA	NA	NA
Coding SNP at 325465 > A functional=NULL_NULL_NULL locus_tag=CD630_02630 Strand Information: CD630_02630=+;A|missense_variant|MODERATE|CD630_02630|c.1740T>A|p.Asp580Glu|1740/2076|580/691|flhA|null or hypothetical protein;_13417	0.17680344514296234	0.0706694105771564	1051	NA	NA	NA	NA	NA	NA	NA	NA	NA
Coding SNP at 325472 > G,T functional=NULL_NULL_NULL locus_tag=CD630_02630 Strand Information: CD630_02630=+;G|missense_variant|MODERATE|CD630_02630|c.1747A>G|p.Thr583Ala|1747/2076|583/691|flhA|flhA;T|missense_variant|MODERATE|CD630_02630|c.1747A>T|p.Thr583Ser|1747/2076|583/691|flhA|flhA;_13419	0.17680344514296234	0.0706694105771564	1052	NA	NA	NA	NA	NA	NA	NA	NA	NA
group_2894	0.32463615854416167	0.07061194937849297	1053	NA	NA	NA	NA	NA	NA	NA	NA	PH129_PROKKA_00054
Coding SNP at 3515485 > C functional=NULL_NULL_NULL locus_tag=CD630_30260 Strand Information: CD630_30260=-;C|missense_variant|MODERATE|CD630_30260|c.166A>G|p.Met56Val|166/747|56/248|null or hypothetical protein|null or hypothetical protein;_156150	0.38369588317402137	0.07046039708223296	1054	NA	NA	NA	NA	NA	NA	NA	NA	NA
Coding SNP at 238722 > T functional=NULL_NULL_NULL locus_tag=CD630_01800 Strand Information: CD630_01800=+;T|missense_variant|MODERATE|CD630_01800|c.368C>T|p.Thr123Ile|368/504|123/167|null or hypothetical protein|Fragment of conserved hypothetical protein (N-terminal region);_8008	0.12861824168844774	0.0704406725367772	1055	NA	NA	NA	NA	NA	NA	NA	NA	NA
regX3_7	0.16097615255679634	0.07035147241585399	1056	NA	NA	NA	NA	NA	NA	NA	NA	Cdif_630_PROKKA_00930
Coding SNP at 3732266 > G functional=NULL_NULL_NULL locus_tag=CD630_31890 Strand Information: CD630_31890=-;G|missense_variant|MODERATE|CD630_31890|c.86T>C|p.Val29Ala|86/540|29/179|null or hypothetical protein|putative NADPH-dependent FMN reductase;_168648	0.8240024443603451	0.07033848390147864	1057	NA	NA	NA	NA	NA	NA	NA	NA	NA
Coding SNP at 3007818 > C functional=NULL_NULL_NULL locus_tag=CD630_26000 Strand Information: CD630_26000=-;C|missense_variant|MODERATE|CD630_26000|c.1339A>G|p.Ile447Val|1339/1422|447/473|cstA|null or hypothetical protein;_132820	0.09169106308688289	0.07029452473759175	1058	NA	NA	NA	NA	NA	NA	NA	NA	NA
group_1158	0.6063249114519746	0.07023490074790018	1059	NA	NA	NA	NA	NA	NA	NA	NA	PH116_PROKKA_03793
Coding SNP at 3007821 > T functional=NULL_NULL_NULL locus_tag=CD630_26000 Strand Information: CD630_26000=-;T|missense_variant|MODERATE|CD630_26000|c.1336G>A|p.Val446Ile|1336/1422|446/473|cstA|null or hypothetical protein;_132821	0.09169106308688289	0.07018183231157364	1060	NA	NA	NA	NA	NA	NA	NA	NA	NA
group_3333	0.16341950235178485	0.07016338473254476	1061	NA	NA	NA	NA	NA	NA	NA	NA	PH100_PROKKA_00227
lolD_2	0.16341950235178485	0.07016338473254476	1062	NA	NA	NA	NA	NA	NA	NA	NA	PH100_PROKKA_00228
group_5322	0.16341950235178485	0.07016338473254476	1063	NA	NA	NA	NA	NA	NA	NA	NA	PH100_PROKKA_00226
group_1554	0.0067595717081111225	0.07013530613059418	1064	NA	NA	NA	NA	NA	NA	NA	NA	PH100_PROKKA_00432
group_1828	0.08516768975060965	0.07011062579028138	1065	NA	NA	NA	NA	NA	NA	NA	NA	PH101_PROKKA_03307
group_3478	-0	0.07008121536099676	1066	NA	NA	NA	NA	NA	NA	NA	NA	PH103_PROKKA_00622
group_4313	-0	0.07008121536099676	1067	NA	NA	NA	NA	NA	NA	NA	NA	PH103_PROKKA_01161
group_4314	-0	0.07008121536099676	1068	NA	NA	NA	NA	NA	NA	NA	NA	PH103_PROKKA_01162
Non-Coding SNP at 3527706 > C,A functional=NULL_NULL_NULL locus_tag=CD630_30360-CD630_30370 Strand Information: CD630_30360=-/CD630_30370=-/;C|intergenic_region|MODIFIER|CD630_30360-CD630_30370|n.3527706T>C||||CD630_30360-CD630_30370|CD630_30360-CD630_30370;A|intergenic_region|MODIFIER|CD630_30360-CD630_30370|n.3527706T>A||||CD630_30360-CD630_30370|CD630_30360-CD630_30370;_157179	0.7733627914173988	0.07006498999003007	1069	NA	NA	NA	NA	NA	NA	NA	NA	NA
Non-Coding Indel at 1969479 > G functional=NULL_NULL_NULL locus_tag=CD630_16960-CD630_16970 Strand Information: CD630_16960=+/CD630_16970=-/;G|intergenic_region|MODIFIER|CD630_16960-CD630_16970|n.1969480delT||||null or hypothetical protein,ribH|null or hypothetical protein,6,7-dimethyl-8-ribityllumazine synthase,;	0.16097615255679634	0.06996944197056995	1070	Non-Coding Indel	intergenic_region	GT	G	NA	null or hypothetical protein,ribH	null or hypothetical protein,6,7-dimethyl-8-ribityllumazine synthase,;	TRUE	NA
Coding SNP at 1618127 > G functional=NULL_NULL_NULL locus_tag=CD630_13980 Strand Information: CD630_13980=-;G|missense_variant|MODERATE|CD630_13980|c.938T>C|p.Val313Ala|938/1179|313/392|null or hypothetical protein|putative peptidase, M20D family;_69040	0.7693937447304479	0.0699007248094076	1071	NA	NA	NA	NA	NA	NA	NA	NA	NA
Coding SNP at 2393336 > A functional=NULL_NULL_NULL locus_tag=CD630_20750 Strand Information: CD630_20750=-;A|missense_variant|MODERATE|CD630_20750|c.136G>T|p.Ala46Ser|136/1359|46/452|pbuX|null or hypothetical protein;_104852	0.3723770061740672	0.06989344082415735	1072	NA	NA	NA	NA	NA	NA	NA	NA	NA
group_1194	0.0067595717081111225	0.06980249445070959	1073	NA	NA	NA	NA	NA	NA	NA	NA	PH101_PROKKA_00570
group_3013	0.0067595717081111225	0.06980249445070959	1074	NA	NA	NA	NA	NA	NA	NA	NA	PH101_PROKKA_00474
group_5431	0.0067595717081111225	0.06980249445070959	1075	NA	NA	NA	NA	NA	NA	NA	NA	PH101_PROKKA_00477
group_6324	0.0067595717081111225	0.06980249445070959	1076	NA	NA	NA	NA	NA	NA	NA	NA	PH101_PROKKA_00476
Non-Coding Indel at 771370 > C functional=NULL_NULL_NULL locus_tag=CD630_06480-CD630_06490 Strand Information: CD630_06480=+/CD630_06490=+/;C|intergenic_region|MODIFIER|CD630_06480-CD630_06490|n.771371_771381delTAAGTATAGAT||||null or hypothetical protein,null or hypothetical protein|Transcriptional regulator, GntR family,putative peptidase, S9 family,;	0.16097615255679634	0.06979231193838308	1077	Non-Coding Indel	intergenic_region	CTAAGTATAGAT	C	NA	null or hypothetical protein,null or hypothetical protein	Transcriptional regulator, GntR family,putative peptidase, S9 family,;	TRUE	NA
drrA_6	0.6063249114519746	0.06976302687910926	1078	NA	NA	NA	NA	NA	NA	NA	NA	PH110_PROKKA_00681
group_5585	0.16097615255679634	0.06973303414803132	1079	NA	NA	NA	NA	NA	NA	NA	NA	PH104_PROKKA_03829
group_1669	1.134107657284722	0.06970185578934569	1080	NA	NA	NA	NA	NA	NA	NA	NA	PH122_PROKKA_01570
group_2216	0.17457898685563242	0.06961106533244071	1081	NA	NA	NA	NA	NA	NA	NA	NA	Cdif_630_PROKKA_01952
group_1536	0.00245971977949253	0.06955290381742728	1082	NA	NA	NA	NA	NA	NA	NA	NA	PH101_PROKKA_00569
group_5728	0.0923068264773351	0.06951052048171755	1083	NA	NA	NA	NA	NA	NA	NA	NA	PH117_PROKKA_03519
Coding Indel at 3686534 > TA functional=NULL_NULL_NULL locus_tag=CD630_31561 Strand Information: CD630_31561=-;TA|frameshift_variant|HIGH|CD630_31561|c.308_309insT|p.Leu104fs|308/477|103/158|CD630_31561|CD630_31561	0.17457898685563242	0.06950082342053242	1084	Coding Indel	frameshift_variant	T	TA	NA	CD630_31561	CD630_31561	FALSE	NA
Coding Indel at 2669412 > A functional=NULL_NULL_NULL locus_tag=CD630_23050 Strand Information: CD630_23050=+;A|frameshift_variant|HIGH|CD630_23050|c.219delG|p.Asp75fs|219/495|73/164|null or hypothetical protein|null or hypothetical protein;	0.051692988824928864	0.06949192550092063	1085	Coding Indel	frameshift_variant	AG	A	NA	null or hypothetical protein	null or hypothetical protein;	FALSE	NA
group_607	0.06422075699356214	0.06946531631696423	1086	NA	NA	NA	NA	NA	NA	NA	NA	PH110_PROKKA_03686
Coding Indel at 3255173 > G functional=NULL_NULL_NULL locus_tag=CD630_27940 Strand Information: CD630_27940=-;G|frameshift_variant|HIGH|CD630_27940|c.1342delG|p.Ala448fs|1342/1587|448/528|cwp12|null or hypothetical protein;	-0	0.06935705586630028	1087	Coding Indel	frameshift_variant	GG	G	NA	cwp12	null or hypothetical protein;	FALSE	NA
Coding Indel at 3255178 > TC functional=NULL_NULL_NULL locus_tag=CD630_27940 Strand Information: CD630_27940=-;TC|frameshift_variant|HIGH|CD630_27940|c.1337_1338insG|p.Asn447fs|1337/1587|446/528|cwp12|null or hypothetical protein;	-0	0.06935705586630028	1088	Coding Indel	frameshift_variant	T	TC	NA	cwp12	null or hypothetical protein;	FALSE	NA
Coding SNP at 2533774 > T functional=NULL_NULL_NULL locus_tag=CD630_21880 Strand Information: CD630_21880=-;T|missense_variant|MODERATE|CD630_21880|c.694G>A|p.Val232Ile|694/2286|232/761|mapA|Maltose phosphorylase/glycosyl hydrolase/vacuolar acid trehalase;_110962	0.16097615255679634	0.06932662170515073	1089	NA	NA	NA	NA	NA	NA	NA	NA	NA
Coding SNP at 2307514 > T functional=NULL_NULL_NULL locus_tag=CD630_19970 Strand Information: CD630_19970=-;T|missense_variant|MODERATE|CD630_19970|c.730G>A|p.Ala244Thr|730/1023|244/340|null or hypothetical protein|null or hypothetical protein;_101761	0.5597911634202978	0.06931484739716362	1090	NA	NA	NA	NA	NA	NA	NA	NA	NA
group_3445	0.34392404376339625	0.06929844326010683	1091	NA	NA	NA	NA	NA	NA	NA	NA	PH101_PROKKA_03938
Coding SNP at 1638378 > T,G functional=NULL_NULL_NULL locus_tag=CD630_14130 Strand Information: CD630_14130=+;G|missense_variant|MODERATE|CD630_14130|c.346A>G|p.Ile116Val|346/945|116/314|CD630_14130|CD630_14130;T|missense_variant|MODERATE|CD630_14130|c.346A>T|p.Ile116Leu|346/945|116/314|CD630_14130|CD630_14130;_69870	1.134107657284722	0.06920428357326704	1092	NA	NA	NA	NA	NA	NA	NA	NA	NA
Non-Coding SNP at 3936206 > C,T functional=NULL_NULL_NULL locus_tag=CD630_33681-CD630_33682 Strand Information: CD630_33681=-/CD630_33682=+/;T|intergenic_region|MODIFIER|CD630_33681-CD630_33682|n.3936206G>T||||CD630_33681-CD630_33682|CD630_33681-CD630_33682;C|intergenic_region|MODIFIER|CD630_33681-CD630_33682|n.3936206G>C||||CD630_33681-CD630_33682|CD630_33681-CD630_33682;_178359	0.6929826191187315	0.06920408080548582	1093	NA	NA	NA	NA	NA	NA	NA	NA	NA
Coding SNP at 3363769 > C functional=NULL_NULL_NULL locus_tag=CD630_28740 Strand Information: CD630_28740=-;C|missense_variant|MODERATE|CD630_28740|c.360T>G|p.Asp120Glu|360/1341|120/446|null or hypothetical protein|null or hypothetical protein;_150998	1.134107657284722	0.06920031654736124	1094	NA	NA	NA	NA	NA	NA	NA	NA	NA
Coding and Non-coding Indel at 745327 > G functional=NULL_NULL_NULL locus_tag=CD630_06240-CD630_06250 Strand Information: CD630_06240=+/CD630_06250=+/;G|intergenic_region|MODIFIER|CD630_06240-CD630_06250|n.745328_745348delAAAATAGTGTTTAAATATAAT||||null or hypothetical protein,null or hypothetical protein|null or hypothetical protein,null or hypothetical protein,	0.3723770061740672	0.06916519782406026	1095	Coding and Non-coding Indel	intergenic_region	GAAAATAGTGTTTAAATATAAT	G	NA	null or hypothetical protein,null or hypothetical protein	null or hypothetical protein,null or hypothetical protein,	TRUE	NA
Coding and Non-coding Indel at 745327 > G functional=NULL_NULL_NULL locus_tag=CD630_06240-CD630_06250 Strand Information: CD630_06240=+/CD630_06250=+/;G|frameshift_variant&stop_lost&splice_region_variant|HIGH|CD630_06240|c.245_*7delAAAATAGTGTTTAAATATAAT|p.Glu82fs|245/258|82/85|null or hypothetical protein,null or hypothetical protein|null or hypothetical protein,null or hypothetical protein,	0.3723770061740672	0.06916519782406026	1096	Coding and Non-coding Indel	frameshift_variant&stop_lost&splice_region_variant	GAAAATAGTGTTTAAATATAAT	G	NA	null or hypothetical protein,null or hypothetical protein	null or hypothetical protein,null or hypothetical protein,	FALSE	NA
group_582	-0	0.06916416143244376	1097	NA	NA	NA	NA	NA	NA	NA	NA	PH101_PROKKA_02615
group_1581	0.3723770061740672	0.0689723913255923	1098	NA	NA	NA	NA	NA	NA	NA	NA	PH100_PROKKA_03864
Non-Coding SNP at 1617251 > C functional=NULL_NULL_NULL locus_tag=CD630_13960-CD630_13970 Strand Information: CD630_13960=-/CD630_13970=-/;C|intergenic_region|MODIFIER|CD630_13960-CD630_13970|n.1617251G>C||||null or hypothetical protein,null or hypothetical protein|putative amino acid amidase,conserved hypothetical protein,;_68978	0.3723770061740672	0.06888549319306257	1099	NA	NA	NA	NA	NA	NA	NA	NA	NA
Non-Coding Indel at 2947808 > T functional=NULL_NULL_NULL locus_tag=CD630_25470-CD630_25480 Strand Information: CD630_25470=-/CD630_25480=-/;T|intergenic_region|MODIFIER|CD630_25470-CD630_25480|n.2947809delA||||null or hypothetical protein,null or hypothetical protein|conserved hypothetical protein,null or hypothetical protein,;	1.134107657284722	0.06886873739190953	1100	Non-Coding Indel	intergenic_region	TA	T	NA	null or hypothetical protein,null or hypothetical protein	conserved hypothetical protein,null or hypothetical protein,;	TRUE	NA
group_1698	-0	0.06885187650717887	1101	NA	NA	NA	NA	NA	NA	NA	NA	PH100_PROKKA_01501
yjiR_1	0.3723770061740672	0.0688441445556058	1102	NA	NA	NA	NA	NA	NA	NA	NA	Cdif_630_PROKKA_02469
group_4126	0.16341950235178485	0.06882350751267266	1103	NA	NA	NA	NA	NA	NA	NA	NA	PH100_PROKKA_00751
group_1144	0.6745974515553571	0.06880935770849139	1104	NA	NA	NA	NA	NA	NA	NA	NA	Cdif_630_PROKKA_01234
group_2518	0.6745974515553571	0.06880935770849139	1105	NA	NA	NA	NA	NA	NA	NA	NA	Cdif_630_PROKKA_01227
group_2524	0.6745974515553571	0.06880935770849139	1106	NA	NA	NA	NA	NA	NA	NA	NA	Cdif_630_PROKKA_01236
group_2528	0.6745974515553571	0.06880935770849139	1107	NA	NA	NA	NA	NA	NA	NA	NA	Cdif_630_PROKKA_01238
group_3017	0.6745974515553571	0.06880935770849139	1108	NA	NA	NA	NA	NA	NA	NA	NA	Cdif_630_PROKKA_01237
group_3760	0.6745974515553571	0.06880935770849139	1109	NA	NA	NA	NA	NA	NA	NA	NA	Cdif_630_PROKKA_01228
group_3761	0.6745974515553571	0.06880935770849139	1110	NA	NA	NA	NA	NA	NA	NA	NA	Cdif_630_PROKKA_01241
group_513	-0	0.06862410688620156	1111	NA	NA	NA	NA	NA	NA	NA	NA	Cdif_630_PROKKA_01045
group_5764	0.3723770061740672	0.0685531480436331	1112	NA	NA	NA	NA	NA	NA	NA	NA	PH_11_PROKKA_00516
Coding SNP at 2944881 > C functional=NULL_NULL_NULL locus_tag=CD630_25460 Strand Information: CD630_25460=-;C|missense_variant|MODERATE|CD630_25460|c.883A>G|p.Ile295Val|883/1023|295/340|null or hypothetical protein|null or hypothetical protein;_129601	0.5501154572168938	0.06850580457019563	1113	NA	NA	NA	NA	NA	NA	NA	NA	NA
Coding SNP at 2944899 > T functional=NULL_NULL_NULL locus_tag=CD630_25460 Strand Information: CD630_25460=-;T|missense_variant|MODERATE|CD630_25460|c.865G>A|p.Ala289Thr|865/1023|289/340|null or hypothetical protein|null or hypothetical protein;_129605	0.5501154572168938	0.06850580457019563	1114	NA	NA	NA	NA	NA	NA	NA	NA	NA
group_481	0.06422075699356214	0.06847581537735552	1115	NA	NA	NA	NA	NA	NA	NA	NA	PH102_PROKKA_01506
Coding SNP at 3503552 > C,T functional=NULL_NULL_NULL locus_tag=CD630_30160 Strand Information: CD630_30160=-;C|missense_variant|MODERATE|CD630_30160|c.1611T>G|p.Asn537Lys|1611/1971|537/656|CD630_30160|CD630_30160;T|missense_variant|MODERATE|CD630_30160|c.1611T>A|p.Asn537Lys|1611/1971|537/656|CD630_30160|CD630_30160;_155021	0.085548956832816	0.06835201463884957	1116	NA	NA	NA	NA	NA	NA	NA	NA	NA
Non-Coding SNP at 1352602 > A functional=NULL_NULL_NULL locus_tag=CD630_11530-CD630_11540 Strand Information: CD630_11530=+/CD630_11540=+/;A|intergenic_region|MODIFIER|CD630_11530-CD630_11540|n.1352602T>A||||mgsA,null or hypothetical protein|null or hypothetical protein,Transcriptional regulator, PadR family,;_58494	1.134107657284722	0.068351446508697	1117	NA	NA	NA	NA	NA	NA	NA	NA	NA
group_1385	0.051692988824928864	0.06831383938815737	1118	NA	NA	NA	NA	NA	NA	NA	NA	PH116_PROKKA_04090
group_5608	0.07430464378836418	0.06822241728329949	1119	NA	NA	NA	NA	NA	NA	NA	NA	PH108_PROKKA_02354
group_940	-0	0.06819623315569952	1120	NA	NA	NA	NA	NA	NA	NA	NA	PH113_PROKKA_00513
group_2364	-0	0.06814473160907841	1121	NA	NA	NA	NA	NA	NA	NA	NA	PH102_PROKKA_02369
group_3266	0.09169106308688289	0.06806762642337992	1122	NA	NA	NA	NA	NA	NA	NA	NA	PH110_PROKKA_02516
Int-Tn_3	0.2512354531222385	0.06806115505729791	1123	NA	NA	NA	NA	NA	NA	NA	NA	Cdif_630_PROKKA_03421
group_1641	1.134107657284722	0.0680532907098958	1124	NA	NA	NA	NA	NA	NA	NA	NA	PH117_PROKKA_03101
group_2188	1.134107657284722	0.0680532907098958	1125	NA	NA	NA	NA	NA	NA	NA	NA	PH121_PROKKA_03652
group_2532	1.134107657284722	0.0680532907098958	1126	NA	NA	NA	NA	NA	NA	NA	NA	PH121_PROKKA_03717
group_982	1.134107657284722	0.0680532907098958	1127	NA	NA	NA	NA	NA	NA	NA	NA	PH121_PROKKA_01050
Coding Indel at 1300203 > T functional=NULL_NULL_NULL locus_tag=CD630_11050 Strand Information: CD630_11050=-;T|frameshift_variant|HIGH|CD630_11050|c.102_103delGC|p.His35fs|103/4032|34/1343|null or hypothetical protein|null or hypothetical protein;	1.134107657284722	0.0680532907098958	1128	Coding Indel	frameshift_variant	TGC	T	NA	null or hypothetical protein	null or hypothetical protein;	FALSE	NA
group_1211	-0	0.06802978028417168	1129	NA	NA	NA	NA	NA	NA	NA	NA	PH113_PROKKA_00511
group_1339	0.1403795145072632	0.067846311853160493	1130	NA	NA	NA	NA	NA	NA	NA	NA	PH110_PROKKA_02787
group_5498	0.018760715961229333	0.06781312660692515	1131	NA	NA	NA	NA	NA	NA	NA	NA	PH102_PROKKA_01060
group_804	0.06422075699356214	0.06775843206559715	1132	NA	NA	NA	NA	NA	NA	NA	NA	Cdif_630_PROKKA_02201
Coding SNP at 3732122 > T functional=NULL_NULL_NULL locus_tag=CD630_31890 Strand Information: CD630_31890=-;T|missense_variant|MODERATE|CD630_31890|c.230G>A|p.Gly77Glu|230/540|77/179|null or hypothetical protein|putative NADPH-dependent FMN reductase;_168636	0.16097615255679634	0.06775772612856833	1133	NA	NA	NA	NA	NA	NA	NA	NA	NA
Coding SNP at 2195064 > A,T functional=NULL_NULL_NULL locus_tag=CD630_18910-CD630_18900 Strand Information: CD630_18910=-/CD630_18900=+/;A|intron_variant|MODIFIER|CD630_18910|c.573+1172C>T||||CD630_18910|CD630_18910;T|intron_variant|MODIFIER|CD630_18910|c.573+1172C>A||||CD630_18910|CD630_18910;A|synonymous_variant|LOW|CD630_18900|c.294G>A|p.Gly98Gly|294/1242|98/413|CD630_18900|CD630_18900;T|synon…	0.22988601521174987	0.06773792203909176	1134	NA	NA	NA	NA	NA	NA	NA	NA	NA
Coding SNP at 2195067 > C functional=NULL_NULL_NULL locus_tag=CD630_18910-CD630_18900 Strand Information: CD630_18910=-/CD630_18900=+/;C|intron_variant|MODIFIER|CD630_18910|c.573+1169A>G||||null or hypothetical protein,null or hypothetical protein|Fragment of ABC-type transport system,substrate-binding protein,null or hypothetical protein,;C|synonymous_variant|LOW|CD630_18900|c.297T>C|p.Phe99Phe|…	0.22988601521174987	0.06773792203909176	1135	NA	NA	NA	NA	NA	NA	NA	NA	NA
Coding SNP at 2195071 > G functional=NULL_NULL_NULL locus_tag=CD630_18910-CD630_18900 Strand Information: CD630_18910=-/CD630_18900=+/;G|intron_variant|MODIFIER|CD630_18910|c.573+1165T>C||||null or hypothetical protein,null or hypothetical protein|Fragment of ABC-type transport system,substrate-binding protein,null or hypothetical protein,;G|missense_variant|MODERATE|CD630_18900|c.301A>G|p.Asn101…	0.22988601521174987	0.06773792203909176	1136	NA	NA	NA	NA	NA	NA	NA	NA	NA
Coding SNP at 2195071 > G functional=NULL_NULL_NULL locus_tag=CD630_18910-CD630_18900 Strand Information: CD630_18910=-/CD630_18900=+/;G|intron_variant|MODIFIER|CD630_18910|c.573+1165T>C||||null or hypothetical protein,null or hypothetical protein|Fragment of ABC-type transport system,substrate-binding protein,null or hypothetical protein,;G|missense_variant|MODERATE|CD630_18900|c.301A>G|p.Asn101…	0.22988601521174987	0.06773792203909176	1137	NA	NA	NA	NA	NA	NA	NA	NA	NA
Coding Indel at 2195057 > A functional=NULL_NULL_NULL locus_tag=CD630_18910-CD630_18900 Strand Information: CD630_18910=-/CD630_18900=+/;A|intron_variant|MODIFIER|CD630_18910|c.573+1177_573+1178delCT||||null or hypothetical protein,null or hypothetical protein|Fragment of ABC-type transport system,substrate-binding protein,null or hypothetical protein,	0.22988601521174987	0.06773792203909176	1138	Coding Indel	intron_variant	ACT	A	NA	null or hypothetical protein,null or hypothetical protein	Fragment of ABC-type transport system,substrate-binding protein,null or hypothetical protein,	FALSE	NA
Coding Indel at 2195057 > A functional=NULL_NULL_NULL locus_tag=CD630_18910-CD630_18900 Strand Information: CD630_18910=-/CD630_18900=+/;A|frameshift_variant|HIGH|CD630_18900|c.288_289delAG|p.Gly97fs|288/1242|96/413|null or hypothetical protein,null or hypothetical protein|Fragment of ABC-type transport system,substrate-binding protein,null or hypothetical protein,	0.22988601521174987	0.06773792203909176	1139	Coding Indel	frameshift_variant	AAG	A	NA	null or hypothetical protein,null or hypothetical protein	Fragment of ABC-type transport system,substrate-binding protein,null or hypothetical protein,	FALSE	NA
Coding Indel at 2195060 > GTC functional=NULL_NULL_NULL locus_tag=CD630_18900-CD630_18910 Strand Information: CD630_18900=+/CD630_18910=-/;GTC|frameshift_variant|HIGH|CD630_18900|c.291_292insCT|p.Gly98fs|292/1242|98/413|null or hypothetical protein,null or hypothetical protein|null or hypothetical protein,Fragment of ABC-type transport system,substrate-binding protein,	0.22988601521174987	0.06773792203909176	1140	Coding Indel	frameshift_variant	G	GTC	NA	null or hypothetical protein,null or hypothetical protein	null or hypothetical protein,Fragment of ABC-type transport system,substrate-binding protein,	FALSE	NA
Coding Indel at 2195060 > GTC functional=NULL_NULL_NULL locus_tag=CD630_18900-CD630_18910 Strand Information: CD630_18900=+/CD630_18910=-/;GTC|intron_variant|MODIFIER|CD630_18910|c.573+1175_573+1176insGA||||null or hypothetical protein,null or hypothetical protein|null or hypothetical protein,Fragment of ABC-type transport system,substrate-binding protein,	0.22988601521174987	0.06773792203909176	1141	Coding Indel	intron_variant	G	GTC	NA	null or hypothetical protein,null or hypothetical protein	null or hypothetical protein,Fragment of ABC-type transport system,substrate-binding protein,	FALSE	NA
group_4370	0.0067595717081111225	0.06767238414991165	1142	NA	NA	NA	NA	NA	NA	NA	NA	PH113_PROKKA_03470
group_4211	0.1403795145072632	0.06765876986993001	1143	NA	NA	NA	NA	NA	NA	NA	NA	PH100_PROKKA_04198
group_5429	0.1403795145072632	0.06765876986993001	1144	NA	NA	NA	NA	NA	NA	NA	NA	PH100_PROKKA_04197
group_6322	0.1403795145072632	0.06765876986993001	1145	NA	NA	NA	NA	NA	NA	NA	NA	PH100_PROKKA_04196
group_540	-0	0.0676049492508216	1146	NA	NA	NA	NA	NA	NA	NA	NA	Cdif_630_PROKKA_01032
Coding SNP at 238540 > G functional=NULL_NULL_NULL locus_tag=CD630_01800 Strand Information: CD630_01800=+;G|missense_variant|MODERATE|CD630_01800|c.186A>G|p.Ile62Met|186/504|62/167|null or hypothetical protein|Fragment of conserved hypothetical protein (N-terminal region);_7975	0.3723770061740672	0.06747936460623294	1147	NA	NA	NA	NA	NA	NA	NA	NA	NA
Coding SNP at 3517127 > A,G functional=NULL_NULL_NULL locus_tag=CD630_30290 Strand Information: CD630_30290=-;G|missense_variant|MODERATE|CD630_30290|c.1178A>C|p.Asn393Thr|1178/1185|393/394|malY|malY;A|missense_variant|MODERATE|CD630_30290|c.1178A>T|p.Asn393Ile|1178/1185|393/394|malY|malY;_156280	0.09169106308688289	0.06743283529092044	1148	NA	NA	NA	NA	NA	NA	NA	NA	NA
Coding SNP at 760723 > C functional=NULL_NULL_NULL locus_tag=CD630_06370 Strand Information: CD630_06370=+;C|missense_variant|MODERATE|CD630_06370|c.112T>C|p.Tyr38His|112/444|38/147|null or hypothetical protein|putative acetyltransferase;_33000	0.3723770061740672	0.0674277467458396	1149	NA	NA	NA	NA	NA	NA	NA	NA	NA
cysK_2	0.48071531274040596	0.0674008789071603	1150	NA	NA	NA	NA	NA	NA	NA	NA	Cdif_630_PROKKA_01832
group_98	0.051692988824928864	0.06724984892018893	1151	NA	NA	NA	NA	NA	NA	NA	NA	PH103_PROKKA_00628
Coding SNP at 2947164 > T functional=NULL_NULL_NULL locus_tag=CD630_25470 Strand Information: CD630_25470=-;T|missense_variant|MODERATE|CD630_25470|c.610G>A|p.Val204Ile|610/1749|204/582|null or hypothetical protein|conserved hypothetical protein;_129793	0.4759659013625379	0.0672472923128996	1152	NA	NA	NA	NA	NA	NA	NA	NA	NA
group_1806	0.06422075699356214	0.06711906634125198	1153	NA	NA	NA	NA	NA	NA	NA	NA	Cdif_630_PROKKA_02189
group_587	0.43806431829460457	0.06710477498881787	1154	NA	NA	NA	NA	NA	NA	NA	NA	PH112_PROKKA_00254
group_2393	0.6443338348741511	0.0670858735906247	1155	NA	NA	NA	NA	NA	NA	NA	NA	PH110_PROKKA_02662
group_2500	0.4749816574099315	0.06707609294236903	1156	NA	NA	NA	NA	NA	NA	NA	NA	Cdif_630_PROKKA_01094
group_201	0.056716041635365776	0.0670318111424743	1157	NA	NA	NA	NA	NA	NA	NA	NA	Cdif_630_PROKKA_01066
yheH	0.19236206480065493	0.06701711386867946	1158	NA	NA	NA	NA	NA	NA	NA	NA	PH102_PROKKA_00479
Non-Coding Indel at 762996 > A functional=NULL_NULL_NULL locus_tag=CD630_06390-CD630_06400 Strand Information: CD630_06390=+/CD630_06400=+/;A|intergenic_region|MODIFIER|CD630_06390-CD630_06400|n.762997_763002delAATAAT||||null or hypothetical protein,null or hypothetical protein|conserved hypothetical protein,conserved hypothetical protein,;	0.6443338348741511	0.06698487622259741	1159	Non-Coding Indel	intergenic_region	AAATAAT	A	NA	null or hypothetical protein,null or hypothetical protein	conserved hypothetical protein,conserved hypothetical protein,;	TRUE	NA
rbr3A_2	-0	0.0669739613660892	1160	NA	NA	NA	NA	NA	NA	NA	NA	Cdif_630_PROKKA_01676
carB_4	0.08163505751167971	0.06696737170647932	1161	NA	NA	NA	NA	NA	NA	NA	NA	PH131_PROKKA_04189
Coding SNP at 692542 > C functional=NULL_NULL_NULL locus_tag=CD630_05790 Strand Information: CD630_05790=-;C|missense_variant|MODERATE|CD630_05790|c.280T>G|p.Ser94Ala|280/588|94/195|null or hypothetical protein|Transcriptional regulator, TetR family;_28098	0.1403795145072632	0.06696689697382045	1162	NA	NA	NA	NA	NA	NA	NA	NA	NA
group_3027	0.06422075699356214	0.06693477863185213	1163	NA	NA	NA	NA	NA	NA	NA	NA	PH102_PROKKA_00934
group_4441	1.134107657284722	0.06691414534752843	1164	NA	NA	NA	NA	NA	NA	NA	NA	PH122_PROKKA_02657
Coding SNP at 3086156 > T functional=NULL_NULL_NULL locus_tag=CD630_26710 Strand Information: CD630_26710=-;T|missense_variant|MODERATE|CD630_26710|c.778G>A|p.Val260Ile|778/978|260/325|null or hypothetical protein|null or hypothetical protein;_136126	1.134107657284722	0.06691414534752843	1165	NA	NA	NA	NA	NA	NA	NA	NA	NA
Non-Coding Indel at 849155 > T functional=NULL_NULL_NULL locus_tag=CD630_06980-CD630_06990 Strand Information: CD630_06980=+/CD630_06990=+/;T|intergenic_region|MODIFIER|CD630_06980-CD630_06990|n.849156_849183delTATATAAAAAATAATTGAGTTAATTATG||||null or hypothetical protein,pheS|putative tRNA/rRNA methyltransferase, SpoU,null or hypothetical protein,;	1.134107657284722	0.06691414534752843	1166	Non-Coding Indel	intergenic_region	TTATATAAAAAATAATTGAGTTAATTATG	T	NA	null or hypothetical protein,pheS	putative tRNA/rRNA methyltransferase, SpoU,null or hypothetical protein,;	TRUE	NA
Non-Coding Indel at 849184 > C functional=NULL_NULL_NULL locus_tag=CD630_06980-CD630_06990 Strand Information: CD630_06980=+/CD630_06990=+/;C|intergenic_region|MODIFIER|CD630_06980-CD630_06990|n.849185_849282delATTAGATATATATTATATAAAAAATAATTGAGTTAATTATGCATTAGGTGTATATTATATAAAAAATAATTGAGTTAATTATGCATTAGATGTATATT||||CD630_06980-pheS|CD630_06980-pheS	1.134107657284722	0.06691414534752843	1167	Non-Coding Indel	intergenic_region	CATTAGATATATATTATATAAAAAATAATTGAGTTAATTATGCATTAGGTGTATATTATATAAAAAATAATTGAGTTAATTATGCATTAGATGTATATT	C	NA	CD630_06980-pheS	CD630_06980-pheS	TRUE	NA
Coding SNP at 310860 > A functional=NULL_NULL_NULL locus_tag=CD630_02480 Strand Information: CD630_02480=+;A|missense_variant|MODERATE|CD630_02480|c.508G>A|p.Val170Ile|508/1551|170/516|fliF|null or hypothetical protein;_11856	0.879500836514727	0.06681923669138794	1168	NA	NA	NA	NA	NA	NA	NA	NA	NA
Coding SNP at 311071 > T functional=NULL_NULL_NULL locus_tag=CD630_02480 Strand Information: CD630_02480=+;T|missense_variant|MODERATE|CD630_02480|c.719G>T|p.Gly240Val|719/1551|240/516|fliF|null or hypothetical protein;_11884	0.879500836514727	0.06681923669138794	1169	NA	NA	NA	NA	NA	NA	NA	NA	NA
rlmCD_1	0.19236206480065493	0.06681742363846305	1170	NA	NA	NA	NA	NA	NA	NA	NA	PH102_PROKKA_00310
group_5481	0.08026791853120237	0.06680344152802269	1171	NA	NA	NA	NA	NA	NA	NA	NA	PH101_PROKKA_04011
group_647	0.08251405313766208	0.06679866865372155	1172	NA	NA	NA	NA	NA	NA	NA	NA	PH104_PROKKA_03860
Non-Coding SNP at 717126 > T functional=NULL_NULL_NULL locus_tag=CD630_05920-CD630_05921 Strand Information: CD630_05920=-/CD630_05921=+/;T|intergenic_region|MODIFIER|CD630_05920-CD630_05921|n.717126C>T||||null or hypothetical protein,null or hypothetical protein|null or hypothetical protein,null or hypothetical protein,;_29904	0.6443338348741511	0.06675969488031143	1173	NA	NA	NA	NA	NA	NA	NA	NA	NA
Coding SNP at 2945261 > T functional=NULL_NULL_NULL locus_tag=CD630_25460 Strand Information: CD630_25460=-;T|missense_variant|MODERATE|CD630_25460|c.503C>A|p.Ser168Tyr|503/1023|168/340|null or hypothetical protein|null or hypothetical protein;_129645	0.3723770061740672	0.06667437810063122	1174	NA	NA	NA	NA	NA	NA	NA	NA	NA
group_2085	0.16097615255679634	0.06665888886332898	1175	NA	NA	NA	NA	NA	NA	NA	NA	PH101_PROKKA_00915
group_2389	0.051692988824928864	0.0666330362682208	1176	NA	NA	NA	NA	NA	NA	NA	NA	PH113_PROKKA_01704
group_2475	0.13197722513978544	0.06660502094876894	1177	NA	NA	NA	NA	NA	NA	NA	NA	PH103_PROKKA_01148
Coding Indel at 2557577 > A functional=NULL_NULL_NULL locus_tag=CD630_22070 Strand Information: CD630_22070=-;A|frameshift_variant|HIGH|CD630_22070|c.224delA|p.Asn75fs|224/525|75/174|null or hypothetical protein|null or hypothetical protein;	1.134107657284722	0.06659689998138424	1178	Coding Indel	frameshift_variant	AA	A	NA	null or hypothetical protein	null or hypothetical protein;	FALSE	NA
group_140	0.16097615255679634	0.06657937051032621	1179	NA	NA	NA	NA	NA	NA	NA	NA	Cdif_630_PROKKA_01092
yicJ	0.0923068264773351	0.06655996022848847	1180	NA	NA	NA	NA	NA	NA	NA	NA	Cdif_630_PROKKA_00085
group_1583	0.051692988824928864	0.06655008686076612	1181	NA	NA	NA	NA	NA	NA	NA	NA	PH111_PROKKA_03908
Non-Coding SNP at 620416 > C,G functional=NULL_NULL_NULL locus_tag=CD630_05190-CD630_05200 Strand Information: CD630_05190=+/CD630_05200=+/;G|intergenic_region|MODIFIER|CD630_05190-CD630_05200|n.620416T>G||||CD630_05190-CD630_05200|CD630_05190-CD630_05200;C|intergenic_region|MODIFIER|CD630_05190-CD630_05200|n.620416T>C||||CD630_05190-CD630_05200|CD630_05190-CD630_05200;_24410	1.1280434144812002	0.06647292962016495	1182	NA	NA	NA	NA	NA	NA	NA	NA	NA
Coding SNP at 795254 > G functional=NULL_NULL_NULL locus_tag=CD630_06620 Strand Information: CD630_06620=+;G|missense_variant|MODERATE|CD630_06620|c.31T>G|p.Tyr11Asp|31/132|11/43|null or hypothetical protein|conserved hypothetical protein;_35565	1.1280434144812002	0.06647292962016495	1183	NA	NA	NA	NA	NA	NA	NA	NA	NA
Non-Coding SNP at 2922538 > G functional=NULL_NULL_NULL locus_tag=CD630_25280-CD630_25290 Strand Information: CD630_25280=+/CD630_25290=-/;G|intergenic_region|MODIFIER|CD630_25280-CD630_25290|n.2922538A>G||||null or hypothetical protein,null or hypothetical protein|conserved hypothetical protein,conserved hypothetical protein,;_128056	1.1280434144812002	0.06647292962016495	1184	NA	NA	NA	NA	NA	NA	NA	NA	NA
group_3572	0.6443338348741511	0.06644462729485452	1185	NA	NA	NA	NA	NA	NA	NA	NA	PH122_PROKKA_02116
Coding Indel at 300102 > GAA functional=NULL_NULL_NULL locus_tag=CD630_02370 Strand Information: CD630_02370=+;GAA|frameshift_variant|HIGH|CD630_02370|c.1124_1125insAA|p.His376fs|1125/1524|375/507|fliD|Flagellar hook-associated protein 2 FliD (or HAP2);	0.3723770061740672	0.0664194698679575	1186	Coding Indel	frameshift_variant	G	GAA	NA	fliD	Flagellar hook-associated protein 2 FliD (or HAP2);	FALSE	NA
Coding Indel at 300105 > C functional=NULL_NULL_NULL locus_tag=CD630_02370 Strand Information: CD630_02370=+;C|frameshift_variant|HIGH|CD630_02370|c.1127_1128delAT|p.His376fs|1127/1524|376/507|fliD|Flagellar hook-associated protein 2 FliD (or HAP2);	0.3723770061740672	0.0664194698679575	1187	Coding Indel	frameshift_variant	CAT	C	NA	fliD	Flagellar hook-associated protein 2 FliD (or HAP2);	FALSE	NA
Coding SNP at 3632194 > T functional=NULL_NULL_NULL locus_tag=CD630_31180 Strand Information: CD630_31180=-;T|missense_variant|MODERATE|CD630_31180|c.80G>A|p.Cys27Tyr|80/405|27/134|null or hypothetical protein|null or hypothetical protein;_164376	0.16097615255679634	0.06637578935073876	1188	NA	NA	NA	NA	NA	NA	NA	NA	NA
Coding SNP at 2670966 > T functional=NULL_NULL_NULL locus_tag=CD630_23060 Strand Information: CD630_23060=-;T|start_lost|HIGH|CD630_23060|c.3G>A|p.Leu1?|3/288|1/95|null or hypothetical protein|Fragment of putative tranposase (Central region);_116931	1.134107657284722	0.06636406693095724	1189	NA	NA	NA	NA	NA	NA	NA	NA	NA
Coding SNP at 1245737 > A functional=NULL_NULL_NULL locus_tag=CD630_10521 Strand Information: CD630_10521=+;A|missense_variant|MODERATE|CD630_10521|c.71G>A|p.Gly24Asp|71/78|24/25|null or hypothetical protein|conserved hypothetical protein;_55546	0.3723770061740672	0.06617633953015874	1190	NA	NA	NA	NA	NA	NA	NA	NA	NA
Coding Indel at 3255007 > CACTGT functional=NULL_NULL_NULL locus_tag=CD630_27940 Strand Information: CD630_27940=-;CACTGT|frameshift_variant|HIGH|CD630_27940|c.1508_1509insACAGT|p.Phe504fs|1508/1587|503/528|cwp12|cwp12	0.10084689401257935	0.06613764377783132	1191	Coding Indel	frameshift_variant	C	CACTGT	NA	cwp12	cwp12	FALSE	NA
Non-Coding Indel at 2757868 > TCTATA functional=NULL_NULL_NULL locus_tag=CD630_23870-CD630_23880 Strand Information: CD630_23870=+/CD630_23880=-/;TCTATA|intergenic_region|MODIFIER|CD630_23870-CD630_23880|n.2757868_2757869insCTATA||||CD630_23870-CD630_23880|CD630_23870-CD630_23880	0.3300456326175949	0.06613351967207437	1192	Non-Coding Indel	intergenic_region	T	TCTATA	NA	CD630_23870-CD630_23880	CD630_23870-CD630_23880	TRUE	NA
Coding SNP at 2885624 > T functional=NULL_NULL_NULL locus_tag=CD630_25000 Strand Information: CD630_25000=-;T|missense_variant|MODERATE|CD630_25000|c.386G>A|p.Gly129Asp|386/1317|129/438|argH|null or hypothetical protein;_126558	0.16097615255679634	0.06609813626486104	1193	NA	NA	NA	NA	NA	NA	NA	NA	NA
xis	0.009093064710399688	0.0660486169312251	1194	NA	NA	NA	NA	NA	NA	NA	NA	PH103_PROKKA_01150
group_3142	0.06422075699356214	0.06596422273588486	1195	NA	NA	NA	NA	NA	NA	NA	NA	PH114_PROKKA_01088
group_2403	0.39758889983242685	0.0659137240332919	1196	NA	NA	NA	NA	NA	NA	NA	NA	PH110_PROKKA_02668
Coding SNP at 2101687 > T functional=NULL_NULL_NULL locus_tag=CD630_18190 Strand Information: CD630_18190=+;T|missense_variant|MODERATE|CD630_18190|c.445C>T|p.Pro149Ser|445/1155|149/384|null or hypothetical protein|null or hypothetical protein;_92052	0.16097615255679634	0.06582961005071657	1197	NA	NA	NA	NA	NA	NA	NA	NA	NA
group_2182	0.0067595717081111225	0.06581046429482595	1198	NA	NA	NA	NA	NA	NA	NA	NA	PH103_PROKKA_00623
group_2284	-0	0.06580199968237616	1199	NA	NA	NA	NA	NA	NA	NA	NA	PH100_PROKKA_00382
Coding SNP at 3002209 > T functional=NULL_NULL_NULL locus_tag=CD630_25940 Strand Information: CD630_25940=-;T|missense_variant|MODERATE|CD630_25940|c.1096G>A|p.Val366Ile|1096/1212|366/403|uraA|null or hypothetical protein;_132513	0.40956643982612345	0.0657998892430996	1200	NA	NA	NA	NA	NA	NA	NA	NA	NA
Non-Coding SNP at 725932 > T functional=NULL_NULL_NULL locus_tag=CD630_06030-CD630_06040 Strand Information: CD630_06030=+/CD630_06040=+/;T|intergenic_region|MODIFIER|CD630_06030-CD630_06040|n.725932G>T||||null or hypothetical protein,null or hypothetical protein|Fragment of putative membrane protein (C-terminal region),conserved hypothetical protein,;_30506	0.6443338348741511	0.06579075859291644	1201	NA	NA	NA	NA	NA	NA	NA	NA	NA
group_1281	0.051692988824928864	0.06576326231440965	1202	NA	NA	NA	NA	NA	NA	NA	NA	PH103_PROKKA_00663
group_2113	0.07204592337194791	0.06571525426275394	1203	NA	NA	NA	NA	NA	NA	NA	NA	PH110_PROKKA_02670
group_4373	0.17457898685563242	0.06571520341731917	1204	NA	NA	NA	NA	NA	NA	NA	NA	PH113_PROKKA_03836
Coding SNP at 762146 > C functional=NULL_NULL_NULL locus_tag=CD630_06390 Strand Information: CD630_06390=+;C|missense_variant|MODERATE|CD630_06390|c.377T>C|p.Val126Ala|377/1122|126/373|null or hypothetical protein|conserved hypothetical protein;_33121	1.0919627505451812	0.06570245815682516	1205	NA	NA	NA	NA	NA	NA	NA	NA	NA
Coding SNP at 299628 > G functional=NULL_NULL_NULL locus_tag=CD630_02370 Strand Information: CD630_02370=+;G|missense_variant|MODERATE|CD630_02370|c.649A>G|p.Ile217Val|649/1524|217/507|fliD|Flagellar hook-associated protein 2 FliD (or HAP2);_11456	1.1280434144812002	0.06568344344641555	1206	NA	NA	NA	NA	NA	NA	NA	NA	NA
Coding SNP at 302872 > A functional=NULL_NULL_NULL locus_tag=CD630_02400 Strand Information: CD630_02400=+;A|missense_variant|MODERATE|CD630_02400|c.965G>A|p.Arg322Lys|965/2142|322/713|null or hypothetical protein|null or hypothetical protein;_11704	1.1280434144812002	0.06568344344641555	1207	NA	NA	NA	NA	NA	NA	NA	NA	NA
Coding SNP at 758778 > A functional=NULL_NULL_NULL locus_tag=CD630_06350 Strand Information: CD630_06350=+;A|missense_variant|MODERATE|CD630_06350|c.718C>A|p.His240Asn|718/813|240/270|null or hypothetical protein|putative hydrolase;_32856	1.1280434144812002	0.06568344344641555	1208	NA	NA	NA	NA	NA	NA	NA	NA	NA
group_1113	-0	0.06565084808266018	1209	NA	NA	NA	NA	NA	NA	NA	NA	PH105_PROKKA_00616
group_1695	0.05024148766792184	0.06559493992216708	1210	NA	NA	NA	NA	NA	NA	NA	NA	PH100_PROKKA_00476
Coding SNP at 3246900 > A functional=NULL_NULL_NULL locus_tag=CD630_27900 Strand Information: CD630_27900=-;A|missense_variant|MODERATE|CD630_27900|c.677C>T|p.Thr226Ile|677/708|226/235|null or hypothetical protein|putative LmbE-like deacetylase;_143274	0.10084689401257935	0.06552681479133707	1211	NA	NA	NA	NA	NA	NA	NA	NA	NA
group_1082	0.3977077757111512	0.06551577899461213	1212	NA	NA	NA	NA	NA	NA	NA	NA	PH103_PROKKA_00878
group_378	0.05685957376205641	0.06549845564397039	1213	NA	NA	NA	NA	NA	NA	NA	NA	PH100_PROKKA_03247
Coding SNP at 4097433 > C functional=NULL_NULL_NULL locus_tag=CD630_35060 Strand Information: CD630_35060=-;C|missense_variant|MODERATE|CD630_35060|c.857T>G|p.Ile286Ser|857/1539|286/512|null or hypothetical protein|null or hypothetical protein;_184334	0.3723770061740672	0.0653455265545913	1214	NA	NA	NA	NA	NA	NA	NA	NA	NA
Non-Coding SNP at 623218 > A functional=NULL_NULL_NULL locus_tag=CD630_05210-CD630_05211 Strand Information: CD630_05210=+/CD630_05211=-/;A|intergenic_region|MODIFIER|CD630_05210-CD630_05211|n.623218G>A||||null or hypothetical protein,null or hypothetical protein|Two-component response regulator,null or hypothetical protein,;_24554	0.3723770061740672	0.06533373056701125	1215	NA	NA	NA	NA	NA	NA	NA	NA	NA
Coding SNP at 623332 > G,T functional=NULL_NULL_NULL locus_tag=CD630_05211 Strand Information: CD630_05211=-;T|missense_variant|MODERATE|CD630_05211|c.77T>A|p.Val26Glu|77/159|26/52|CD630_05211|CD630_05211;G|missense_variant|MODERATE|CD630_05211|c.77T>C|p.Val26Ala|77/159|26/52|CD630_05211|CD630_05211;_24575	0.3723770061740672	0.06530645145144001	1216	NA	NA	NA	NA	NA	NA	NA	NA	NA
group_394	0.051692988824928864	0.06529418588654777	1217	NA	NA	NA	NA	NA	NA	NA	NA	PH100_PROKKA_03176
group_3433	0.051692988824928864	0.06528167171634762	1218	NA	NA	NA	NA	NA	NA	NA	NA	PH101_PROKKA_03519
group_4253	0.051692988824928864	0.06528167171634762	1219	NA	NA	NA	NA	NA	NA	NA	NA	PH101_PROKKA_03521
Non-Coding SNP at 3282095 > A functional=NULL_NULL_NULL locus_tag=CD630_28110-CD630_28120 Strand Information: CD630_28110=-/CD630_28120=-/;A|intergenic_region|MODIFIER|CD630_28110-CD630_28120|n.3282095G>A||||null or hypothetical protein,null or hypothetical protein|conserved hypothetical protein,null or hypothetical protein,;_146169	0.3723770061740672	0.06524272711848551	1220	NA	NA	NA	NA	NA	NA	NA	NA	NA
group_384	0.642327863433039	0.06515345674086742	1221	NA	NA	NA	NA	NA	NA	NA	NA	PH110_PROKKA_02608
Coding SNP at 2674417 > A functional=NULL_NULL_NULL locus_tag=CD630_23120 Strand Information: CD630_23120=+;A|missense_variant|MODERATE|CD630_23120|c.409G>A|p.Val137Ile|409/792|137/263|null or hypothetical protein|null or hypothetical protein;_117080	0.6443338348741511	0.06512765796403436	1222	NA	NA	NA	NA	NA	NA	NA	NA	NA
Non-Coding SNP at 4133486 > G functional=NULL_NULL_NULL locus_tag=CD630_35380-CD630_35390 Strand Information: CD630_35380=-/CD630_35390=-/;G|intergenic_region|MODIFIER|CD630_35380-CD630_35390|n.4133486A>G||||phnG,null or hypothetical protein|putative phosphonate metabolism protein,null or hypothetical protein,;_186083	0.3723770061740672	0.0651098240451013	1223	NA	NA	NA	NA	NA	NA	NA	NA	NA
group_5779	0.3723770061740672	0.0651055621478739	1224	NA	NA	NA	NA	NA	NA	NA	NA	PH122_PROKKA_01897
Non-Coding SNP at 3690782 > G functional=NULL_NULL_NULL locus_tag=CD630_31580-CD630_31590 Strand Information: CD630_31580=+/CD630_31590=+/;G|intergenic_region|MODIFIER|CD630_31580-CD630_31590|n.3690782C>G||||null or hypothetical protein,null or hypothetical protein|Transcriptional regulator, TRAP family,putative FemA-like peptidoglycan biosynthesis protein,;_166738	0.3764883611549034	0.06508123080961518	1225	NA	NA	NA	NA	NA	NA	NA	NA	NA
group_2774	0.06422075699356214	0.06507120168924567	1226	NA	NA	NA	NA	NA	NA	NA	NA	PH101_PROKKA_02664
Coding SNP at 741870 > C functional=NULL_NULL_NULL locus_tag=CD630_06170 Strand Information: CD630_06170=-;C|missense_variant|MODERATE|CD630_06170|c.253A>G|p.Arg85Gly|253/894|85/297|null or hypothetical protein|null or hypothetical protein;_31780	0.09169106308688289	0.06504974485108787	1227	NA	NA	NA	NA	NA	NA	NA	NA	NA
Coding SNP at 2219061 > T functional=NULL_NULL_NULL locus_tag=CD630_19170-CD630_19270 Strand Information: CD630_19170=+/CD630_19270=-/;T|synonymous_variant|LOW|CD630_19170|c.1050C>T|p.Phe350Phe|1050/1470|350/489|eutE,null or hypothetical protein|null or hypothetical protein,Fragment of ABC-type transport system,ATP-binding protein,;T|intron_variant|MODIFIER|CD630_19270|c.594+6172G>A||||eutE,null …	0.39648789144886426	0.06499105281410358	1228	NA	NA	NA	NA	NA	NA	NA	NA	NA
group_2162	-0	0.06497017811578086	1229	NA	NA	NA	NA	NA	NA	NA	NA	Cdif_630_PROKKA_00738
group_1410	0.06422075699356214	0.06495534000416434	1230	NA	NA	NA	NA	NA	NA	NA	NA	Cdif_630_PROKKA_01372
group_7129	0.6443338348741511	0.06494122194580312	1231	NA	NA	NA	NA	NA	NA	NA	NA	PH_11_PROKKA_04050
Coding SNP at 3740624 > C functional=NULL_NULL_NULL locus_tag=CD630_31950 Strand Information: CD630_31950=+;C|missense_variant|MODERATE|CD630_31950|c.1571T>C|p.Ile524Thr|1571/2421|524/806|null or hypothetical protein|null or hypothetical protein;_169266	0.31630465809268543	0.0649264111936207	1232	NA	NA	NA	NA	NA	NA	NA	NA	NA
Coding SNP at 2940415 > T functional=NULL_NULL_NULL locus_tag=CD630_25430 Strand Information: CD630_25430=-;T|missense_variant|MODERATE|CD630_25430|c.911C>A|p.Ala304Glu|911/1419|304/472|null or hypothetical protein|null or hypothetical protein;_129279	1.0473020627837284	0.06485614246901691	1233	NA	NA	NA	NA	NA	NA	NA	NA	NA
Non-Coding SNP at 2263890 > A functional=NULL_NULL_NULL locus_tag=CD630_19620-CD630_19630 Strand Information: CD630_19620=+/CD630_19630=-/;A|intergenic_region|MODIFIER|CD630_19620-CD630_19630|n.2263890G>A||||null or hypothetical protein,null or hypothetical protein|null or hypothetical protein,putative methyltransferase,;_99941	0.09169106308688289	0.06477032822655296	1234	NA	NA	NA	NA	NA	NA	NA	NA	NA
Non-Coding SNP at 723301 > C functional=NULL_NULL_NULL locus_tag=CD630_06000-CD630_06010 Strand Information: CD630_06000=-/CD630_06010=+/;C|intergenic_region|MODIFIER|CD630_06000-CD630_06010|n.723301T>C||||null or hypothetical protein,ogt1|null or hypothetical protein,null or hypothetical protein,;_30290	0.30255454670255283	0.06470149231868354	1235	NA	NA	NA	NA	NA	NA	NA	NA	NA
group_1802	0.6443338348741511	0.064651265694253085	1236	NA	NA	NA	NA	NA	NA	NA	NA	PH122_PROKKA_03089
Non-Coding SNP at 1832876 > C,T functional=NULL_NULL_NULL locus_tag=CD630_15800-CD630_15810 Strand Information: CD630_15800=+/CD630_15810=+/;C|intergenic_region|MODIFIER|CD630_15800-CD630_15810|n.1832876A>C||||hom2-CD630_15810|hom2-CD630_15810;T|intergenic_region|MODIFIER|CD630_15800-CD630_15810|n.1832876A>T||||hom2-CD630_15810|hom2-CD630_15810;_79309	0.9178932675529613	0.06462887751881483	1237	NA	NA	NA	NA	NA	NA	NA	NA	NA
Non-Coding SNP at 3346784 > C functional=NULL_NULL_NULL locus_tag=CD630_28620-CD630_28630 Strand Information: CD630_28620=-/CD630_28630=-/;C|intergenic_region|MODIFIER|CD630_28620-CD630_28630|n.3346784T>C||||null or hypothetical protein,null or hypothetical protein|putative peptidase, M19 family,null or hypothetical protein,;_149934	0.6359701966833997	0.06457041726241776	1238	NA	NA	NA	NA	NA	NA	NA	NA	NA
group_2265	0.19236206480065493	0.06439841986141871	1239	NA	NA	NA	NA	NA	NA	NA	NA	Cdif_630_PROKKA_03416
group_5202	0.19236206480065493	0.06439841986141871	1240	NA	NA	NA	NA	NA	NA	NA	NA	Cdif_630_PROKKA_03415
Coding SNP at 874632 > C functional=NULL_NULL_NULL locus_tag=CD630_07141 Strand Information: CD630_07141=+;C|missense_variant|MODERATE|CD630_07141|c.113T>C|p.Val38Ala|113/135|38/44|null or hypothetical protein|Fragment of sugar O-acetyltransferase (C-terminal region);_39985	0.5354982492538374	0.06434073798844626	1241	NA	NA	NA	NA	NA	NA	NA	NA	NA
group_107	0.3723770061740672	0.06433996833693574	1242	NA	NA	NA	NA	NA	NA	NA	NA	PH101_PROKKA_03929
group_4258	0.3723770061740672	0.06433996833693574	1243	NA	NA	NA	NA	NA	NA	NA	NA	PH101_PROKKA_03955
group_736	-0	0.06433503468521438	1244	NA	NA	NA	NA	NA	NA	NA	NA	PH109_PROKKA_03686
Non-Coding Indel at 402053 > A functional=NULL_NULL_NULL locus_tag=CD630_03320-CD630_03330 Strand Information: CD630_03320=+/CD630_03330=-/;A|intergenic_region|MODIFIER|CD630_03320-CD630_03330|n.402054_402059delATATAT||||bclA1-ppaC|bclA1-ppaC	0.043723035101540374	0.06430729733052645	1245	Non-Coding Indel	intergenic_region	AATATAT	A	NA	bclA1-ppaC	bclA1-ppaC	TRUE	NA
Non-Coding Indel at 402053 > AATATAT functional=NULL_NULL_NULL locus_tag=CD630_03320-CD630_03330 Strand Information: CD630_03320=+/CD630_03330=-/;AATATAT|intergenic_region|MODIFIER|CD630_03320-CD630_03330|n.402053_402054insATATAT||||bclA1-ppaC|bclA1-ppaC	0.043723035101540374	0.06430729733052645	1246	Non-Coding Indel	intergenic_region	A	AATATAT	NA	bclA1-ppaC	bclA1-ppaC	TRUE	NA
Non-Coding Indel at 402053 > A functional=NULL_NULL_NULL locus_tag=CD630_03320-CD630_03330 Strand Information: CD630_03320=+/CD630_03330=-/;A|intergenic_region|MODIFIER|CD630_03320-CD630_03330|n.402054_402061delATATATAT||||bclA1-ppaC|bclA1-ppaC	0.043723035101540374	0.06430729733052645	1247	Non-Coding Indel	intergenic_region	AATATATAT	A	NA	bclA1-ppaC	bclA1-ppaC	TRUE	NA
group_532	0.051692988824928864	0.06426418915951053	1248	NA	NA	NA	NA	NA	NA	NA	NA	PH100_PROKKA_03249
yvdM	0.0923068264773351	0.0641046412599515	1249	NA	NA	NA	NA	NA	NA	NA	NA	Cdif_630_PROKKA_03391
Coding SNP at 2217994 > C functional=NULL_NULL_NULL locus_tag=CD630_19270-CD630_19160 Strand Information: CD630_19270=-/CD630_19160=+/;C|intron_variant|MODIFIER|CD630_19270|c.594+7239A>G||||null or hypothetical protein,eutM|Fragment of ABC-type transport system,ATP-binding protein,Ethanolamine carboxysome strutural protein,;C|synonymous_variant|LOW|CD630_19160|c.687T>C|p.Ser229Ser|687/702|229/233…	0.06422075699356214	0.06409867800281897	1250	NA	NA	NA	NA	NA	NA	NA	NA	NA
Non-Coding Indel at 3470468 > AATTTACATCTTTATCAAACT functional=NULL_NULL_NULL locus_tag=CD630_29860-CD630_29870 Strand Information: CD630_29860=-/CD630_29870=-/;AATTTACATCTTTATCAAACT|intergenic_region|MODIFIER|CD630_29860-CD630_29870|n.3470468_3470469insATTTACATCTTTATCAAACT||||uppP2-CD630_29870|uppP2-CD630_29870	0.3019171958923277	0.06408005452891424	1251	Non-Coding Indel	intergenic_region	A	AATTTACATCTTTATCAAACT	NA	uppP2-CD630_29870	uppP2-CD630_29870	TRUE	NA
group_2659	0.10084689401257935	0.06407052725056972	1252	NA	NA	NA	NA	NA	NA	NA	NA	Cdif_630_PROKKA_03193
Non-Coding SNP at 308951 > A functional=NULL_NULL_NULL locus_tag=CD630_02440-CD630_02450 Strand Information: CD630_02440=+/CD630_02450=+/;A|intergenic_region|MODIFIER|CD630_02440-CD630_02450|n.308951T>A||||null or hypothetical protein,flgB|null or hypothetical protein,null or hypothetical protein,;_11751	0.8573884059684265	0.06402828484854309	1253	NA	NA	NA	NA	NA	NA	NA	NA	NA
group_196	0.09169106308688289	0.06402262288581377	1254	NA	NA	NA	NA	NA	NA	NA	NA	PH102_PROKKA_02361
ftsK	0.09169106308688289	0.06402262288581377	1255	NA	NA	NA	NA	NA	NA	NA	NA	PH102_PROKKA_02368
group_5520	0.09169106308688289	0.06402262288581377	1256	NA	NA	NA	NA	NA	NA	NA	NA	PH102_PROKKA_02364
group_634	0.09169106308688289	0.06402262288581377	1257	NA	NA	NA	NA	NA	NA	NA	NA	PH102_PROKKA_02370
group_1428	0.9498251537544377	0.06401828129548896	1258	NA	NA	NA	NA	NA	NA	NA	NA	PH122_PROKKA_02731
group_2209	0.9498251537544377	0.06401828129548896	1259	NA	NA	NA	NA	NA	NA	NA	NA	PH122_PROKKA_02734
Coding SNP at 1429797 > C functional=NULL_NULL_NULL locus_tag=CD630_12310-CD630_12300 Strand Information: CD630_12310=-/CD630_12300=-/;C|synonymous_variant|LOW|CD630_12310|c.1440A>G|p.Ala480Ala|1440/1518|480/505|null or hypothetical protein,sigK|putative site-specific recombinase,Sigma K,;C|intron_variant|MODIFIER|CD630_12300|c.391-116A>G||||null or hypothetical protein,sigK|putative site-specifi…	0.9033996158937186	0.06392564735500281	1260	NA	NA	NA	NA	NA	NA	NA	NA	NA
Coding SNP at 2558018 > C functional=NULL_NULL_NULL locus_tag=CD630_22080 Strand Information: CD630_22080=-;C|missense_variant|MODERATE|CD630_22080|c.331C>G|p.Gln111Glu|331/498|111/165|null or hypothetical protein|null or hypothetical protein;_112171	0.3157923480921322	0.06392281766286102	1261	NA	NA	NA	NA	NA	NA	NA	NA	NA
group_1919	-0	0.06391993457146092	1262	NA	NA	NA	NA	NA	NA	NA	NA	PH_11_PROKKA_00660
group_959	0.06422075699356214	0.06388805949922176	1263	NA	NA	NA	NA	NA	NA	NA	NA	Cdif_630_PROKKA_01072
Coding SNP at 185793 > T functional=NULL_NULL_NULL locus_tag=CD630_01390 Strand Information: CD630_01390=+;T|missense_variant|MODERATE|CD630_01390|c.491C>T|p.Ala164Val|491/960|164/319|null or hypothetical protein|N(4)-(beta-N-acetylglucosaminyl)-L-asparaginase;_5587	0.3181876161693499	0.0638833797181896	1264	NA	NA	NA	NA	NA	NA	NA	NA	NA
group_4222	0.19236206480065493	0.06387961408391826	1265	NA	NA	NA	NA	NA	NA	NA	NA	PH101_PROKKA_00918
Coding SNP at 1206895 > T functional=NULL_NULL_NULL locus_tag=CD630_10330 Strand Information: CD630_10330=+;T|missense_variant|MODERATE|CD630_10330|c.99A>T|p.Lys33Asn|99/1125|33/374|mnaA|UDP-N-acetylglucosamine 2-epimerase (UDP-GlcNAc-2-epimerase);_53987	0.37079378703499316	0.06385069941328783	1266	NA	NA	NA	NA	NA	NA	NA	NA	NA
group_1182	0.17486211716476674	0.06380392025795263	1267	NA	NA	NA	NA	NA	NA	NA	NA	PH110_PROKKA_00217
Coding SNP at 2530049 > T functional=NULL_NULL_NULL locus_tag=CD630_21850 Strand Information: CD630_21850=-;T|missense_variant|MODERATE|CD630_21850|c.62G>A|p.Gly21Glu|62/957|21/318|null or hypothetical protein|conserved hypothetical protein;_110780	0.6063249114519746	0.06378446510208748	1268	NA	NA	NA	NA	NA	NA	NA	NA	NA
Non-Coding SNP at 683291 > G functional=NULL_NULL_NULL locus_tag=CD630_05730-CD630_05740 Strand Information: CD630_05730=+/CD630_05740=+/;G|intergenic_region|MODIFIER|CD630_05730-CD630_05740|n.683291A>G||||null or hypothetical protein,thrS|null or hypothetical protein,null or hypothetical protein,;_27638	0.06422075699356214	0.06378425268568798	1269	NA	NA	NA	NA	NA	NA	NA	NA	NA
Coding Indel at 3255240 > C functional=NULL_NULL_NULL locus_tag=CD630_27940 Strand Information: CD630_27940=-;C|frameshift_variant|HIGH|CD630_27940|c.1272_1275delAATG|p.Met425fs|1275/1587|424/528|cwp12|null or hypothetical protein;	0.051692988824928864	0.06374437069854832	1270	Coding Indel	frameshift_variant	CAATG	C	NA	cwp12	null or hypothetical protein;	FALSE	NA
group_5555	0.051692988824928864	0.06372735825078657	1271	NA	NA	NA	NA	NA	NA	NA	NA	PH103_PROKKA_00931
Non-Coding SNP at 102111 > T functional=NULL_NULL_NULL locus_tag=CD630_00710-CD630_00720 Strand Information: CD630_00710=+/CD630_00720=+/;T|intergenic_region|MODIFIER|CD630_00710-CD630_00720|n.102111C>T||||tuf,rpsJ|null or hypothetical protein,null or hypothetical protein,;_3782	0.7396794850503096	0.0637162678708401	1272	NA	NA	NA	NA	NA	NA	NA	NA	NA
Non-Coding SNP at 3533569 > G functional=NULL_NULL_NULL locus_tag=CD630_30400-CD630_30410 Strand Information: CD630_30400=-/CD630_30410=-/;G|intergenic_region|MODIFIER|CD630_30400-CD630_30410|n.3533569A>G||||null or hypothetical protein,pepI|conserved hypothetical protein,Proline iminopeptidase (Proline aminopeptidase) (PIP), peptidase S33 family,;_157630	0.09169106308688289	0.0637049488291992	1273	NA	NA	NA	NA	NA	NA	NA	NA	NA
Coding SNP at 1811609 > G functional=NULL_NULL_NULL locus_tag=CD630_15650 Strand Information: CD630_15650=+;G|missense_variant|MODERATE|CD630_15650|c.130A>G|p.Met44Val|130/990|44/329|ilvC|Ketol-acid reductoisomerase;_78329	0.18095672617561995	0.0636576602279248	1274	NA	NA	NA	NA	NA	NA	NA	NA	NA
nhaP_2	0.06422075699356214	0.06358252446964324	1275	NA	NA	NA	NA	NA	NA	NA	NA	Cdif_630_PROKKA_03912
group_2547	0.3723770061740672	0.06357709443162206	1276	NA	NA	NA	NA	NA	NA	NA	NA	Cdif_630_PROKKA_01453
group_99	0.3176642729504491	0.06356605938629939	1277	NA	NA	NA	NA	NA	NA	NA	NA	PH117_PROKKA_03900
group_3317	0.07430464378836418	0.06353244845558735	1278	NA	NA	NA	NA	NA	NA	NA	NA	PH102_PROKKA_02398
group_848	0.09169106308688289	0.06352203080282375	1279	NA	NA	NA	NA	NA	NA	NA	NA	PH102_PROKKA_03819
group_51	-0	0.06348803299235213	1280	NA	NA	NA	NA	NA	NA	NA	NA	Cdif_630_PROKKA_01074
Non-Coding Indel at 205973 > TA functional=NULL_NULL_NULL locus_tag=CD630_01550-CD630_01560 Strand Information: CD630_01550=+/CD630_01560=+/;TA|intergenic_region|MODIFIER|CD630_01550-CD630_01560|n.205973_205974insA||||null or hypothetical protein,null or hypothetical protein|null or hypothetical protein,null or hypothetical protein,;	0.30885576012681865	0.0634541511121856	1281	Non-Coding Indel	intergenic_region	T	TA	NA	null or hypothetical protein,null or hypothetical protein	null or hypothetical protein,null or hypothetical protein,;	TRUE	NA
group_1019	0.051692988824928864	0.06342647544643185	1282	NA	NA	NA	NA	NA	NA	NA	NA	PH115_PROKKA_02070
group_2410	0.051692988824928864	0.06342647544643185	1283	NA	NA	NA	NA	NA	NA	NA	NA	PH115_PROKKA_02082
group_3527	0.051692988824928864	0.06342647544643185	1284	NA	NA	NA	NA	NA	NA	NA	NA	PH115_PROKKA_02072
group_5664	0.051692988824928864	0.06342647544643185	1285	NA	NA	NA	NA	NA	NA	NA	NA	PH115_PROKKA_02071
group_6781	0.051692988824928864	0.06342647544643185	1286	NA	NA	NA	NA	NA	NA	NA	NA	PH115_PROKKA_02073
group_1280	0.019177133139734404	0.06342324860645308	1287	NA	NA	NA	NA	NA	NA	NA	NA	PH100_PROKKA_03561
Non-Coding SNP at 723393 > C functional=NULL_NULL_NULL locus_tag=CD630_06000-CD630_06010 Strand Information: CD630_06000=-/CD630_06010=+/;C|intergenic_region|MODIFIER|CD630_06000-CD630_06010|n.723393T>C||||null or hypothetical protein,ogt1|null or hypothetical protein,null or hypothetical protein,;_30302	0.40956643982612345	0.06336063194501024	1288	NA	NA	NA	NA	NA	NA	NA	NA	NA
Coding SNP at 712192 > C,A functional=NULL_NULL_NULL locus_tag=CD630_05900 Strand Information: CD630_05900=+;A|missense_variant|MODERATE|CD630_05900|c.3908G>A|p.Gly1303Glu|3908/5211|1303/1736|CD630_05900|CD630_05900;C|missense_variant|MODERATE|CD630_05900|c.3908G>C|p.Gly1303Ala|3908/5211|1303/1736|CD630_05900|CD630_05900;_29469	0.4749816574099315	0.0633333554681193	1289	NA	NA	NA	NA	NA	NA	NA	NA	NA
lytC_2	0.051692988824928864	0.06329480830430538	1290	NA	NA	NA	NA	NA	NA	NA	NA	Cdif_630_PROKKA_00619
group_1355	0.5672789063910343	0.0632423842571366	1291	NA	NA	NA	NA	NA	NA	NA	NA	PH102_PROKKA_03148
Non-Coding SNP at 1612278 > A functional=NULL_NULL_NULL locus_tag=CD630_13910-CD630_13920 Strand Information: CD630_13910=+/CD630_13920=-/;A|intergenic_region|MODIFIER|CD630_13910-CD630_13920|n.1612278G>A||||null or hypothetical protein,null or hypothetical protein|putative hydrolase, CocE/NonD family,null or hypothetical protein,;_68774	0.3723770061740672	0.06323152137673381	1292	NA	NA	NA	NA	NA	NA	NA	NA	NA
Non-Coding SNP at 1612288 > G functional=NULL_NULL_NULL locus_tag=CD630_13910-CD630_13920 Strand Information: CD630_13910=+/CD630_13920=-/;G|intergenic_region|MODIFIER|CD630_13910-CD630_13920|n.1612288A>G||||null or hypothetical protein,null or hypothetical protein|putative hydrolase, CocE/NonD family,null or hypothetical protein,;_68778	0.3723770061740672	0.06323152137673381	1293	NA	NA	NA	NA	NA	NA	NA	NA	NA
group_5550	0.5501154572168938	0.06320359679021705	1294	NA	NA	NA	NA	NA	NA	NA	NA	PH102_PROKKA_04059
ygeX	-0	0.06315903903248349	1295	NA	NA	NA	NA	NA	NA	NA	NA	PH107_PROKKA_03857
group_567	-0	0.06315903903248349	1296	NA	NA	NA	NA	NA	NA	NA	NA	PH107_PROKKA_03856
Coding SNP at 318819 > A functional=NULL_NULL_NULL locus_tag=CD630_02560 Strand Information: CD630_02560=+;A|missense_variant|MODERATE|CD630_02560|c.224G>A|p.Ser75Asn|224/819|75/272|motA|null or hypothetical protein;_12797	0.3723770061740672	0.06313005419864973	1297	NA	NA	NA	NA	NA	NA	NA	NA	NA
Coding SNP at 318821 > A functional=NULL_NULL_NULL locus_tag=CD630_02560 Strand Information: CD630_02560=+;A|missense_variant|MODERATE|CD630_02560|c.226G>A|p.Val76Ile|226/819|76/272|motA|null or hypothetical protein;_12798	0.3723770061740672	0.06313005419864973	1298	NA	NA	NA	NA	NA	NA	NA	NA	NA
Coding SNP at 318842 > A functional=NULL_NULL_NULL locus_tag=CD630_02560 Strand Information: CD630_02560=+;A|missense_variant|MODERATE|CD630_02560|c.247G>A|p.Glu83Lys|247/819|83/272|motA|null or hypothetical protein;_12803	0.3723770061740672	0.06313005419864973	1299	NA	NA	NA	NA	NA	NA	NA	NA	NA
Coding SNP at 318844 > T functional=NULL_NULL_NULL locus_tag=CD630_02560 Strand Information: CD630_02560=+;T|missense_variant|MODERATE|CD630_02560|c.249A>T|p.Glu83Asp|249/819|83/272|motA|null or hypothetical protein;_12804	0.3723770061740672	0.06313005419864973	1300	NA	NA	NA	NA	NA	NA	NA	NA	NA
Coding SNP at 318911 > A functional=NULL_NULL_NULL locus_tag=CD630_02560 Strand Information: CD630_02560=+;A|missense_variant|MODERATE|CD630_02560|c.316G>A|p.Gly106Arg|316/819|106/272|motA|null or hypothetical protein;_12811	0.3723770061740672	0.06313005419864973	1301	NA	NA	NA	NA	NA	NA	NA	NA	NA
Coding SNP at 318917 > C functional=NULL_NULL_NULL locus_tag=CD630_02560 Strand Information: CD630_02560=+;C|missense_variant|MODERATE|CD630_02560|c.322G>C|p.Glu108Gln|322/819|108/272|motA|null or hypothetical protein;_12813	0.3723770061740672	0.06313005419864973	1302	NA	NA	NA	NA	NA	NA	NA	NA	NA
Coding SNP at 319018 > A functional=NULL_NULL_NULL locus_tag=CD630_02560 Strand Information: CD630_02560=+;A|missense_variant|MODERATE|CD630_02560|c.423T>A|p.Asp141Glu|423/819|141/272|motA|null or hypothetical protein;_12820	0.3723770061740672	0.06313005419864973	1303	NA	NA	NA	NA	NA	NA	NA	NA	NA
Coding SNP at 319115 > T functional=NULL_NULL_NULL locus_tag=CD630_02560 Strand Information: CD630_02560=+;T|missense_variant|MODERATE|CD630_02560|c.520G>T|p.Ala174Ser|520/819|174/272|motA|null or hypothetical protein;_12834	0.3723770061740672	0.06313005419864973	1304	NA	NA	NA	NA	NA	NA	NA	NA	NA
Coding SNP at 2872257 > G functional=NULL_NULL_NULL locus_tag=CD630_24900 Strand Information: CD630_24900=-;G|missense_variant|MODERATE|CD630_24900|c.1015A>C|p.Ile339Leu|1015/1371|339/456|null or hypothetical protein|putative peptidase, M20A family;_125962	0.17680344514296234	0.06311611094740298	1305	NA	NA	NA	NA	NA	NA	NA	NA	NA
Coding SNP at 166542 > G functional=NULL_NULL_NULL locus_tag=CD630_01210 Strand Information: CD630_01210=+;G|missense_variant|MODERATE|CD630_01210|c.877A>G|p.Ile293Val|877/1296|293/431|null or hypothetical protein|putative thiosulfate sulfurtransferase;_4742	0.17680344514296234	0.06310481187868706	1306	NA	NA	NA	NA	NA	NA	NA	NA	NA
Non-Coding SNP at 166975 > A functional=NULL_NULL_NULL locus_tag=CD630_01210-CD630_01220 Strand Information: CD630_01210=+/CD630_01220=+/;A|intergenic_region|MODIFIER|CD630_01210-CD630_01220|n.166975G>A||||null or hypothetical protein,null or hypothetical protein|putative thiosulfate sulfurtransferase,null or hypothetical protein,;_4760	0.17680344514296234	0.06310481187868706	1307	NA	NA	NA	NA	NA	NA	NA	NA	NA
group_1602	0.06422075699356214	0.06310361671163793	1308	NA	NA	NA	NA	NA	NA	NA	NA	PH113_PROKKA_01705
group_3574	0.27708716873169464	0.0630816344184233	1309	NA	NA	NA	NA	NA	NA	NA	NA	PH122_PROKKA_03853
Coding SNP at 298715 > C,G functional=NULL_NULL_NULL locus_tag=CD630_02360 Strand Information: CD630_02360=+;G|synonymous_variant|LOW|CD630_02360|c.117A>G|p.Lys39Lys|117/354|39/117|fliS2|fliS2;C|missense_variant|MODERATE|CD630_02360|c.117A>C|p.Lys39Asn|117/354|39/117|fliS2|fliS2;_11331	0.6063249114519746	0.0630796270529524	1310	NA	NA	NA	NA	NA	NA	NA	NA	NA
Coding SNP at 298842 > T,G functional=NULL_NULL_NULL locus_tag=CD630_02360 Strand Information: CD630_02360=+;T|missense_variant|MODERATE|CD630_02360|c.244C>T|p.His82Tyr|244/354|82/117|fliS2|fliS2;G|missense_variant|MODERATE|CD630_02360|c.244C>G|p.His82Asp|244/354|82/117|fliS2|fliS2;_11351	0.6063249114519746	0.0630796270529524	1311	NA	NA	NA	NA	NA	NA	NA	NA	NA
Coding SNP at 298852 > C functional=NULL_NULL_NULL locus_tag=CD630_02360 Strand Information: CD630_02360=+;C|missense_variant|MODERATE|CD630_02360|c.254T>C|p.Val85Ala|254/354|85/117|fliS2|Flagellar protein FliS2;_11354	0.6063249114519746	0.0630796270529524	1312	NA	NA	NA	NA	NA	NA	NA	NA	NA
Coding SNP at 298855 > T,G functional=NULL_NULL_NULL locus_tag=CD630_02360 Strand Information: CD630_02360=+;T|missense_variant|MODERATE|CD630_02360|c.257A>T|p.Lys86Met|257/354|86/117|fliS2|fliS2;G|missense_variant|MODERATE|CD630_02360|c.257A>G|p.Lys86Arg|257/354|86/117|fliS2|fliS2;_11355	0.6063249114519746	0.0630796270529524	1313	NA	NA	NA	NA	NA	NA	NA	NA	NA
Coding SNP at 298864 > A functional=NULL_NULL_NULL locus_tag=CD630_02360 Strand Information: CD630_02360=+;A|missense_variant|MODERATE|CD630_02360|c.266T>A|p.Ile89Lys|266/354|89/117|fliS2|Flagellar protein FliS2;_11359	0.6063249114519746	0.0630796270529524	1314	NA	NA	NA	NA	NA	NA	NA	NA	NA
Coding SNP at 298908 > A functional=NULL_NULL_NULL locus_tag=CD630_02360 Strand Information: CD630_02360=+;A|missense_variant|MODERATE|CD630_02360|c.310G>A|p.Glu104Lys|310/354|104/117|fliS2|Flagellar protein FliS2;_11364	0.6063249114519746	0.0630796270529524	1315	NA	NA	NA	NA	NA	NA	NA	NA	NA
Coding SNP at 298944 > C functional=NULL_NULL_NULL locus_tag=CD630_02360 Strand Information: CD630_02360=+;C|missense_variant|MODERATE|CD630_02360|c.346A>C|p.Lys116Gln|346/354|116/117|fliS2|Flagellar protein FliS2;_11371	0.6063249114519746	0.0630796270529524	1316	NA	NA	NA	NA	NA	NA	NA	NA	NA
Coding SNP at 298950 > A,G functional=NULL_NULL_NULL locus_tag=CD630_02360 Strand Information: CD630_02360=+;A|stop_lost&splice_region_variant|HIGH|CD630_02360|c.352T>A|p.Ter118Lysext*?|352/354|118/117|fliS2|fliS2;G|stop_lost&splice_region_variant|HIGH|CD630_02360|c.352T>G|p.Ter118Gluext*?|352/354|118/117|fliS2|fliS2;_11374	0.6063249114519746	0.0630796270529524	1317	NA	NA	NA	NA	NA	NA	NA	NA	NA
Non-Coding SNP at 298953 > A,G functional=NULL_NULL_NULL locus_tag=CD630_02360-CD630_02370 Strand Information: CD630_02360=+/CD630_02370=+/;A|intergenic_region|MODIFIER|CD630_02360-CD630_02370|n.298953C>A||||fliS2-fliD|fliS2-fliD;G|intergenic_region|MODIFIER|CD630_02360-CD630_02370|n.298953C>G||||fliS2-fliD|fliS2-fliD;_11375	0.6063249114519746	0.0630796270529524	1318	NA	NA	NA	NA	NA	NA	NA	NA	NA
Non-Coding SNP at 298968 > A functional=NULL_NULL_NULL locus_tag=CD630_02360-CD630_02370 Strand Information: CD630_02360=+/CD630_02370=+/;A|intergenic_region|MODIFIER|CD630_02360-CD630_02370|n.298968G>A||||fliS2,fliD|Flagellar protein FliS2,Flagellar hook-associated protein 2 FliD (or HAP2),;_11377	0.6063249114519746	0.0630796270529524	1319	NA	NA	NA	NA	NA	NA	NA	NA	NA
Non-Coding SNP at 298977 > G,T,A functional=NULL_NULL_NULL locus_tag=CD630_02360-CD630_02370 Strand Information: CD630_02360=+/CD630_02370=+/;G|intergenic_region|MODIFIER|CD630_02360-CD630_02370|n.298977C>G||||fliS2-fliD|fliS2-fliD;A|intergenic_region|MODIFIER|CD630_02360-CD630_02370|n.298977C>A||||fliS2-fliD|fliS2-fliD;T|intergenic_region|MODIFIER|CD630_02360-CD630_02370|n.298977C>T||||fliS2-fli…	0.6063249114519746	0.0630796270529524	1320	NA	NA	NA	NA	NA	NA	NA	NA	NA
Non-Coding SNP at 298978 > G functional=NULL_NULL_NULL locus_tag=CD630_02360-CD630_02370 Strand Information: CD630_02360=+/CD630_02370=+/;G|intergenic_region|MODIFIER|CD630_02360-CD630_02370|n.298978A>G||||fliS2,fliD|Flagellar protein FliS2,Flagellar hook-associated protein 2 FliD (or HAP2),;_11380	0.6063249114519746	0.0630796270529524	1321	NA	NA	NA	NA	NA	NA	NA	NA	NA
Coding SNP at 299096 > A,G functional=NULL_NULL_NULL locus_tag=CD630_02370 Strand Information: CD630_02370=+;G|missense_variant|MODERATE|CD630_02370|c.117T>G|p.Asp39Glu|117/1524|39/507|fliD|fliD;A|missense_variant|MODERATE|CD630_02370|c.117T>A|p.Asp39Glu|117/1524|39/507|fliD|fliD;_11393	0.6063249114519746	0.0630796270529524	1322	NA	NA	NA	NA	NA	NA	NA	NA	NA
Coding SNP at 299199 > G functional=NULL_NULL_NULL locus_tag=CD630_02370 Strand Information: CD630_02370=+;G|missense_variant|MODERATE|CD630_02370|c.220A>G|p.Thr74Ala|220/1524|74/507|fliD|Flagellar hook-associated protein 2 FliD (or HAP2);_11398	0.6063249114519746	0.0630796270529524	1323	NA	NA	NA	NA	NA	NA	NA	NA	NA
Coding SNP at 299205 > G,C functional=NULL_NULL_NULL locus_tag=CD630_02370 Strand Information: CD630_02370=+;G|missense_variant|MODERATE|CD630_02370|c.226A>G|p.Lys76Glu|226/1524|76/507|fliD|fliD;C|missense_variant|MODERATE|CD630_02370|c.226A>C|p.Lys76Gln|226/1524|76/507|fliD|fliD;_11401	0.6063249114519746	0.0630796270529524	1324	NA	NA	NA	NA	NA	NA	NA	NA	NA
Coding SNP at 299220 > T functional=NULL_NULL_NULL locus_tag=CD630_02370 Strand Information: CD630_02370=+;T|missense_variant|MODERATE|CD630_02370|c.241G>T|p.Ala81Ser|241/1524|81/507|fliD|Flagellar hook-associated protein 2 FliD (or HAP2);_11406	0.6063249114519746	0.0630796270529524	1325	NA	NA	NA	NA	NA	NA	NA	NA	NA
Coding SNP at 299571 > A functional=NULL_NULL_NULL locus_tag=CD630_02370 Strand Information: CD630_02370=+;A|missense_variant|MODERATE|CD630_02370|c.592G>A|p.Asp198Asn|592/1524|198/507|fliD|Flagellar hook-associated protein 2 FliD (or HAP2);_11446	0.6063249114519746	0.0630796270529524	1326	NA	NA	NA	NA	NA	NA	NA	NA	NA
Coding SNP at 299641 > A,G functional=NULL_NULL_NULL locus_tag=CD630_02370 Strand Information: CD630_02370=+;A|missense_variant|MODERATE|CD630_02370|c.662C>A|p.Thr221Asn|662/1524|221/507|fliD|fliD;G|missense_variant|MODERATE|CD630_02370|c.662C>G|p.Thr221Ser|662/1524|221/507|fliD|fliD;_11461	0.6063249114519746	0.0630796270529524	1327	NA	NA	NA	NA	NA	NA	NA	NA	NA
Coding SNP at 299841 > C functional=NULL_NULL_NULL locus_tag=CD630_02370 Strand Information: CD630_02370=+;C|missense_variant|MODERATE|CD630_02370|c.862A>C|p.Lys288Gln|862/1524|288/507|fliD|Flagellar hook-associated protein 2 FliD (or HAP2);_11483	0.6063249114519746	0.0630796270529524	1328	NA	NA	NA	NA	NA	NA	NA	NA	NA
Coding SNP at 300066 > A functional=NULL_NULL_NULL locus_tag=CD630_02370 Strand Information: CD630_02370=+;A|missense_variant|MODERATE|CD630_02370|c.1087G>A|p.Asp363Asn|1087/1524|363/507|fliD|Flagellar hook-associated protein 2 FliD (or HAP2);_11517	0.6063249114519746	0.0630796270529524	1329	NA	NA	NA	NA	NA	NA	NA	NA	NA
group_4184	0.06422075699356214	0.06306821131131109	1330	NA	NA	NA	NA	NA	NA	NA	NA	PH100_PROKKA_03499
group_4185	0.06422075699356214	0.06306821131131109	1331	NA	NA	NA	NA	NA	NA	NA	NA	PH100_PROKKA_03500
group_4187	0.06422075699356214	0.06306821131131109	1332	NA	NA	NA	NA	NA	NA	NA	NA	PH100_PROKKA_03514
group_1282	0.3059221975673178	0.06290359964365519	1333	NA	NA	NA	NA	NA	NA	NA	NA	PH103_PROKKA_00441
Coding SNP at 2323791 > A functional=NULL_NULL_NULL locus_tag=CD630_20140 Strand Information: CD630_20140=-;A|missense_variant|MODERATE|CD630_20140|c.1369C>T|p.His457Tyr|1369/1656|457/551|ilvD|null or hypothetical protein;_102184	0.5309467752763514	0.06286142733669779	1334	NA	NA	NA	NA	NA	NA	NA	NA	NA
Non-Coding SNP at 2560480 > G functional=NULL_NULL_NULL locus_tag=CD630_22090-CD630_22100 Strand Information: CD630_22090=-/CD630_22100=-/;G|intergenic_region|MODIFIER|CD630_22090-CD630_22100|n.2560480A>G||||null or hypothetical protein,null or hypothetical protein|null or hypothetical protein,null or hypothetical protein,;_112312	0.08821633638178757	0.06284434406635657	1335	NA	NA	NA	NA	NA	NA	NA	NA	NA
Non-Coding SNP at 195387 > A functional=NULL_NULL_NULL locus_tag=CD630_01450-CD630_01460 Strand Information: CD630_01450=+/CD630_01460=+/;A|intergenic_region|MODIFIER|CD630_01450-CD630_01460|n.195387G>A||||null or hypothetical protein,null or hypothetical protein|null or hypothetical protein,putative hydrolase,;_6072	0.3183677736704442	0.06280512307963344	1336	NA	NA	NA	NA	NA	NA	NA	NA	NA
Non-Coding SNP at 692055 > G functional=NULL_NULL_NULL locus_tag=CD630_05780-CD630_05790 Strand Information: CD630_05780=-/CD630_05790=-/;G|intergenic_region|MODIFIER|CD630_05780-CD630_05790|n.692055C>G||||null or hypothetical protein,null or hypothetical protein|null or hypothetical protein,Transcriptional regulator, TetR family,;_28056	0.06422075699356214	0.06277882931131475	1337	NA	NA	NA	NA	NA	NA	NA	NA	NA
Non-Coding SNP at 692233 > A functional=NULL_NULL_NULL locus_tag=CD630_05780-CD630_05790 Strand Information: CD630_05780=-/CD630_05790=-/;A|intergenic_region|MODIFIER|CD630_05780-CD630_05790|n.692233G>A||||null or hypothetical protein,null or hypothetical protein|null or hypothetical protein,Transcriptional regulator, TetR family,;_28066	0.06422075699356214	0.06277882931131475	1338	NA	NA	NA	NA	NA	NA	NA	NA	NA
group_128	0.4749816574099315	0.06277802657697033	1339	NA	NA	NA	NA	NA	NA	NA	NA	PH122_PROKKA_01891
group_2882	0.4749816574099315	0.06277802657697033	1340	NA	NA	NA	NA	NA	NA	NA	NA	PH122_PROKKA_01947
group_3560	0.4749816574099315	0.06277802657697033	1341	NA	NA	NA	NA	NA	NA	NA	NA	PH122_PROKKA_01909
group_3563	0.4749816574099315	0.06277802657697033	1342	NA	NA	NA	NA	NA	NA	NA	NA	PH122_PROKKA_01931
group_3565	0.4749816574099315	0.06277802657697033	1343	NA	NA	NA	NA	NA	NA	NA	NA	PH122_PROKKA_01932
group_3567	0.4749816574099315	0.06277802657697033	1344	NA	NA	NA	NA	NA	NA	NA	NA	PH122_PROKKA_01935
group_3569	0.4749816574099315	0.06277802657697033	1345	NA	NA	NA	NA	NA	NA	NA	NA	PH122_PROKKA_01943
group_3570	0.4749816574099315	0.06277802657697033	1346	NA	NA	NA	NA	NA	NA	NA	NA	PH122_PROKKA_01945
group_3571	0.4749816574099315	0.06277802657697033	1347	NA	NA	NA	NA	NA	NA	NA	NA	PH122_PROKKA_01948
group_4426	0.4749816574099315	0.06277802657697033	1348	NA	NA	NA	NA	NA	NA	NA	NA	PH122_PROKKA_01924
group_4428	0.4749816574099315	0.06277802657697033	1349	NA	NA	NA	NA	NA	NA	NA	NA	PH122_PROKKA_01925
group_4431	0.4749816574099315	0.06277802657697033	1350	NA	NA	NA	NA	NA	NA	NA	NA	PH122_PROKKA_01933
group_4433	0.4749816574099315	0.06277802657697033	1351	NA	NA	NA	NA	NA	NA	NA	NA	PH122_PROKKA_01937
group_4434	0.4749816574099315	0.06277802657697033	1352	NA	NA	NA	NA	NA	NA	NA	NA	PH122_PROKKA_01938
group_4435	0.4749816574099315	0.06277802657697033	1353	NA	NA	NA	NA	NA	NA	NA	NA	PH122_PROKKA_01939
group_4436	0.4749816574099315	0.06277802657697033	1354	NA	NA	NA	NA	NA	NA	NA	NA	PH122_PROKKA_01940
group_4437	0.4749816574099315	0.06277802657697033	1355	NA	NA	NA	NA	NA	NA	NA	NA	PH122_PROKKA_01944
group_5788	0.4749816574099315	0.06277802657697033	1356	NA	NA	NA	NA	NA	NA	NA	NA	PH122_PROKKA_01929
group_5789	0.4749816574099315	0.06277802657697033	1357	NA	NA	NA	NA	NA	NA	NA	NA	PH122_PROKKA_01930
group_5790	0.4749816574099315	0.06277802657697033	1358	NA	NA	NA	NA	NA	NA	NA	NA	PH122_PROKKA_01934
group_5791	0.4749816574099315	0.06277802657697033	1359	NA	NA	NA	NA	NA	NA	NA	NA	PH122_PROKKA_01936
group_5792	0.4749816574099315	0.06277802657697033	1360	NA	NA	NA	NA	NA	NA	NA	NA	PH122_PROKKA_01941
group_7143	0.4749816574099315	0.06277802657697033	1361	NA	NA	NA	NA	NA	NA	NA	NA	PH122_PROKKA_01926
group_7144	0.4749816574099315	0.06277802657697033	1362	NA	NA	NA	NA	NA	NA	NA	NA	PH122_PROKKA_01927
group_7146	0.4749816574099315	0.06277802657697033	1363	NA	NA	NA	NA	NA	NA	NA	NA	PH122_PROKKA_01949
group_337	0.876194501877639	0.06265733738592869	1364	NA	NA	NA	NA	NA	NA	NA	NA	PH110_PROKKA_02647
group_4280	0.26518074251208373	0.06265411146672181	1365	NA	NA	NA	NA	NA	NA	NA	NA	PH102_PROKKA_01735
Non-Coding SNP at 1179104 > T functional=NULL_NULL_NULL locus_tag=CD630_10100-CD630_10110 Strand Information: CD630_10100=+/CD630_10110=+/;T|intergenic_region|MODIFIER|CD630_10100-CD630_10110|n.1179104A>T||||nagA,nagB|null or hypothetical protein,Glucosamine-6-phosphate deaminase,;_52557	0.17680344514296234	0.06257999015404532	1366	NA	NA	NA	NA	NA	NA	NA	NA	NA
Coding SNP at 2829372 > T functional=NULL_NULL_NULL locus_tag=CD630_24530 Strand Information: CD630_24530=-;T|missense_variant|MODERATE|CD630_24530|c.741G>A|p.Met247Ile|741/1017|247/338|null or hypothetical protein|putative CRISPR-associated negative autoregulator;_124168	0.1403795145072632	0.06253354851024716	1367	NA	NA	NA	NA	NA	NA	NA	NA	NA
group_5778	0.3723770061740672	0.06252408288757222	1368	NA	NA	NA	NA	NA	NA	NA	NA	PH122_PROKKA_01573
Non-Coding Indel at 3254873 > G functional=NULL_NULL_NULL locus_tag=CD630_27930-CD630_27940 Strand Information: CD630_27930=-/CD630_27940=-/;G|intergenic_region|MODIFIER|CD630_27930-CD630_27940|n.3254874_3254876delTTT||||slpA-cwp12|slpA-cwp12	0.051692988824928864	0.06250640336323725	1369	Non-Coding Indel	intergenic_region	GTTT	G	NA	slpA-cwp12	slpA-cwp12	TRUE	NA
Non-Coding SNP at 758877 > T functional=NULL_NULL_NULL locus_tag=CD630_06350-CD630_06360 Strand Information: CD630_06350=+/CD630_06360=+/;T|intergenic_region|MODIFIER|CD630_06350-CD630_06360|n.758877C>T||||null or hypothetical protein,null or hypothetical protein|putative hydrolase,null or hypothetical protein,;_32859	0.10084689401257935	0.06249795993046406	1370	NA	NA	NA	NA	NA	NA	NA	NA	NA
group_2506	-0	0.06248686030358513	1371	NA	NA	NA	NA	NA	NA	NA	NA	PH113_PROKKA_00694
Coding SNP at 322740 > A functional=NULL_NULL_NULL locus_tag=CD630_02620 Strand Information: CD630_02620=+;A|missense_variant|MODERATE|CD630_02620|c.838G>A|p.Val280Ile|838/1815|280/604|flhB|null or hypothetical protein;_13181	0.5564471738823601	0.06247936500654063	1372	NA	NA	NA	NA	NA	NA	NA	NA	NA
mgtB	0.06422075699356214	0.06244541372461913	1373	NA	NA	NA	NA	NA	NA	NA	NA	Cdif_630_PROKKA_03656
group_5251	0.06422075699356214	0.06244541372461913	1374	NA	NA	NA	NA	NA	NA	NA	NA	Cdif_630_PROKKA_03657
walR_4	0.06422075699356214	0.06244541372461913	1375	NA	NA	NA	NA	NA	NA	NA	NA	Cdif_630_PROKKA_03659
mgtA	0.06422075699356214	0.06244541372461913	1376	NA	NA	NA	NA	NA	NA	NA	NA	Cdif_630_PROKKA_03660
group_6195	0.06422075699356214	0.06244541372461913	1377	NA	NA	NA	NA	NA	NA	NA	NA	Cdif_630_PROKKA_03658
Coding SNP at 3607052 > G functional=NULL_NULL_NULL locus_tag=CD630_31000 Strand Information: CD630_31000=-;G|missense_variant|MODERATE|CD630_31000|c.590T>C|p.Val197Ala|590/1407|197/468|null or hypothetical protein|null or hypothetical protein;_162602	0.09169106308688289	0.06244299974834145	1378	NA	NA	NA	NA	NA	NA	NA	NA	NA
Non-Coding SNP at 167110 > C functional=NULL_NULL_NULL locus_tag=CD630_01210-CD630_01220 Strand Information: CD630_01210=+/CD630_01220=+/;C|intergenic_region|MODIFIER|CD630_01210-CD630_01220|n.167110T>C||||null or hypothetical protein,null or hypothetical protein|putative thiosulfate sulfurtransferase,null or hypothetical protein,;_4775	0.31630465809268543	0.062439271781724544	1379	NA	NA	NA	NA	NA	NA	NA	NA	NA
group_6640	0.8240024443603451	0.06242101431033447	1380	NA	NA	NA	NA	NA	NA	NA	NA	PH110_PROKKA_01422
group_5833	0.051692988824928864	0.062375621893416854	1381	NA	NA	NA	NA	NA	NA	NA	NA	PH_11_PROKKA_01539
Coding SNP at 2864777 > A functional=NULL_NULL_NULL locus_tag=CD630_24830 Strand Information: CD630_24830=+;A|missense_variant|MODERATE|CD630_24830|c.637G>A|p.Asp213Asn|637/1059|213/352|null or hypothetical protein|null or hypothetical protein;_125632	0.1361311417211007	0.062347543613558834	1382	NA	NA	NA	NA	NA	NA	NA	NA	NA
group_1126	0.06422075699356214	0.062311941261217814	1383	NA	NA	NA	NA	NA	NA	NA	NA	PH101_PROKKA_00488
group_92	-0	0.06226481983316524	1384	NA	NA	NA	NA	NA	NA	NA	NA	PH101_PROKKA_03500
Coding SNP at 2865925 > G functional=NULL_NULL_NULL locus_tag=CD630_24840 Strand Information: CD630_24840=-;G|missense_variant|MODERATE|CD630_24840|c.644A>C|p.Lys215Thr|644/1179|215/392|null or hypothetical protein|putative aminotransferase;_125684	0.3723770061740672	0.062256070063476186	1385	NA	NA	NA	NA	NA	NA	NA	NA	NA
group_272	0.0067595717081111225	0.06221521440417223	1386	NA	NA	NA	NA	NA	NA	NA	NA	PH103_PROKKA_00631
yedQ	-0	0.06215997213645676	1387	NA	NA	NA	NA	NA	NA	NA	NA	PH101_PROKKA_00262
group_3831	0.29445340667690373	0.062152514832345386	1388	NA	NA	NA	NA	NA	NA	NA	NA	Cdif_630_PROKKA_01820
group_2080	0.06422075699356214	0.06212697511121379	1389	NA	NA	NA	NA	NA	NA	NA	NA	PH100_PROKKA_04209
ykfC	-0	0.06211991398488824	1390	NA	NA	NA	NA	NA	NA	NA	NA	Cdif_630_PROKKA_03153
group_3254	0.17910841888219084	0.0621198080835089	1391	NA	NA	NA	NA	NA	NA	NA	NA	PH102_PROKKA_02521
Coding SNP at 203711 > C functional=NULL_NULL_NULL locus_tag=CD630_01530 Strand Information: CD630_01530=+;C|missense_variant|MODERATE|CD630_01530|c.1672T>C|p.Tyr558His|1672/2709|558/902|null or hypothetical protein|null or hypothetical protein;_6475	0.31630465809268543	0.06208409080812198	1392	NA	NA	NA	NA	NA	NA	NA	NA	NA
adeC_2	0.09763819904125294	0.062067037692503	1393	NA	NA	NA	NA	NA	NA	NA	NA	Cdif_630_PROKKA_02005
group_2236	0.3723770061740672	0.062063951949995595	1394	NA	NA	NA	NA	NA	NA	NA	NA	Cdif_630_PROKKA_02524
Non-Coding SNP at 3750444 > T functional=NULL_NULL_NULL locus_tag=CD630_32030-CD630_32040 Strand Information: CD630_32030=-/CD630_32040=-/;T|intergenic_region|MODIFIER|CD630_32030-CD630_32040|n.3750444C>T||||null or hypothetical protein,null or hypothetical protein|Two-component response regulator,null or hypothetical protein,;_169854	0.7881111363273633	0.06200205473176351	1395	NA	NA	NA	NA	NA	NA	NA	NA	NA
group_1610	0.22393813848307512	0.061973545686498675	1396	NA	NA	NA	NA	NA	NA	NA	NA	PH102_PROKKA_02170
Coding Indel at 1832910 > TATGCAAATGGTG functional=NULL_NULL_NULL locus_tag=CD630_15810 Strand Information: CD630_15810=+;TATGCAAATGGTG|disruptive_inframe_insertion|MODERATE|CD630_15810|c.16_17insATGCAAATGGTG|p.Cys6delinsTyrAlaAsnGlyGly|17/483|6/160|CD630_15810|CD630_15810	0.3965026527948042	0.061959052490476535	1397	Coding Indel	disruptive_inframe_insertion	T	TATGCAAATGGTG	NA	CD630_15810	CD630_15810	FALSE	NA
group_5456	0.07430464378836418	0.0619427014214341	1398	NA	NA	NA	NA	NA	NA	NA	NA	PH101_PROKKA_03241
Coding SNP at 1607942 > G functional=NULL_NULL_NULL locus_tag=CD630_13890 Strand Information: CD630_13890=+;G|missense_variant|MODERATE|CD630_13890|c.94A>G|p.Ile32Val|94/1068|32/355|null or hypothetical protein|putative chloromuconate cycloisomerase;_68506	0.10084689401257935	0.06189838453011949	1399	NA	NA	NA	NA	NA	NA	NA	NA	NA
lytC_30	0.051692988824928864	0.061816183593730485	1400	NA	NA	NA	NA	NA	NA	NA	NA	PH111_PROKKA_03824
group_3545	0.06422075699356214	0.061780951404649904	1401	NA	NA	NA	NA	NA	NA	NA	NA	Cdif_630_PROKKA_00568
group_1239	-0	0.061683382826329486	1402	NA	NA	NA	NA	NA	NA	NA	NA	PH101_PROKKA_01724
group_213	0.044182071024612767	0.06167237648699426	1403	NA	NA	NA	NA	NA	NA	NA	NA	Cdif_630_PROKKA_03676
Non-Coding SNP at 612914 > G functional=NULL_NULL_NULL locus_tag=CD630_05140-CD630_05150 Strand Information: CD630_05140=+/CD630_05150=-/;G|intergenic_region|MODIFIER|CD630_05140-CD630_05150|n.612914A>G||||cwpV,null or hypothetical protein|putative hemagglutinin/adhesin cwpV,null or hypothetical protein,;_24101	0.5149926467976949	0.06163527323049984	1404	NA	NA	NA	NA	NA	NA	NA	NA	NA
Coding SNP at 612928 > A functional=NULL_NULL_NULL locus_tag=CD630_05150 Strand Information: CD630_05150=-;A|missense_variant|MODERATE|CD630_05150|c.1226C>T|p.Ala409Val|1226/1230|409/409|null or hypothetical protein|null or hypothetical protein;_24103	0.5149926467976949	0.06163527323049984	1405	NA	NA	NA	NA	NA	NA	NA	NA	NA
Coding SNP at 2642946 > T functional=NULL_NULL_NULL locus_tag=CD630_22770 Strand Information: CD630_22770=-;T|missense_variant|MODERATE|CD630_22770|c.25G>A|p.Val9Ile|25/648|9/215|null or hypothetical protein|Class II aldolase;_116044	0.2522928196849011	0.0616086019437089	1406	NA	NA	NA	NA	NA	NA	NA	NA	NA
group_3104	0.09169106308688289	0.061584472157808205	1407	NA	NA	NA	NA	NA	NA	NA	NA	Cdif_630_PROKKA_02071
group_3529	0.015930009257171956	0.06157466577285668	1408	NA	NA	NA	NA	NA	NA	NA	NA	PH115_PROKKA_03109
Non-Coding SNP at 4198017 > A functional=NULL_NULL_NULL locus_tag=CD630_35910-CD630_35920 Strand Information: CD630_35910=-/CD630_35920=-/;A|intergenic_region|MODIFIER|CD630_35910-CD630_35920|n.4198017G>A||||carA1,pyrF|null or hypothetical protein,null or hypothetical protein,;_188896	0.10084689401257935	0.0615165434348196	1409	NA	NA	NA	NA	NA	NA	NA	NA	NA
Coding SNP at 4249685 > C functional=NULL_NULL_NULL locus_tag=CD630_36400 Strand Information: CD630_36400=-;C|missense_variant|MODERATE|CD630_36400|c.674A>G|p.Asp225Gly|674/993|225/330|null or hypothetical protein|putative ribokinase family sugar kinase;_191808	1.4555827970809265	0.061489241509432614	1410	NA	NA	NA	NA	NA	NA	NA	NA	NA
group_1729	0.10084689401257935	0.061487910895774545	1411	NA	NA	NA	NA	NA	NA	NA	NA	PH102_PROKKA_02586
group_6330	0.06422075699356214	0.061486596876520146	1412	NA	NA	NA	NA	NA	NA	NA	NA	PH101_PROKKA_00541
Non-Coding SNP at 2910228 > T functional=NULL_NULL_NULL locus_tag=CD630_25180-CD630_25190 Strand Information: CD630_25180=-/CD630_25190=+/;T|intergenic_region|MODIFIER|CD630_25180-CD630_25190|n.2910228C>T||||cwp29,null or hypothetical protein|Cell surface protein cwp29,Integrase,;_127597	0.3136065229494549	0.06145258192704492	1413	NA	NA	NA	NA	NA	NA	NA	NA	NA
Non-Coding SNP at 2910232 > A functional=NULL_NULL_NULL locus_tag=CD630_25180-CD630_25190 Strand Information: CD630_25180=-/CD630_25190=+/;A|intergenic_region|MODIFIER|CD630_25180-CD630_25190|n.2910232C>A||||cwp29,null or hypothetical protein|Cell surface protein cwp29,Integrase,;_127599	0.3136065229494549	0.06145258192704492	1414	NA	NA	NA	NA	NA	NA	NA	NA	NA
Coding SNP at 2910500 > G functional=NULL_NULL_NULL locus_tag=CD630_25190 Strand Information: CD630_25190=+;G|missense_variant|MODERATE|CD630_25190|c.225A>G|p.Ile75Met|225/1119|75/372|null or hypothetical protein|Integrase;_127602	0.3136065229494549	0.06145258192704492	1415	NA	NA	NA	NA	NA	NA	NA	NA	NA
Coding SNP at 2910576 > C functional=NULL_NULL_NULL locus_tag=CD630_25190 Strand Information: CD630_25190=+;C|missense_variant|MODERATE|CD630_25190|c.301T>C|p.Phe101Leu|301/1119|101/372|null or hypothetical protein|Integrase;_127605	0.3136065229494549	0.06145258192704492	1416	NA	NA	NA	NA	NA	NA	NA	NA	NA
Coding SNP at 2911059 > A functional=NULL_NULL_NULL locus_tag=CD630_25190 Strand Information: CD630_25190=+;A|missense_variant|MODERATE|CD630_25190|c.784G>A|p.Glu262Lys|784/1119|262/372|null or hypothetical protein|Integrase;_127611	0.3136065229494549	0.06145258192704492	1417	NA	NA	NA	NA	NA	NA	NA	NA	NA
Coding SNP at 575523 > C functional=NULL_NULL_NULL locus_tag=CD630_04850 Strand Information: CD630_04850=-;C|missense_variant|MODERATE|CD630_04850|c.785A>G|p.Asn262Ser|785/1143|262/380|null or hypothetical protein|null or hypothetical protein;_23446	0.06422075699356214	0.06144273299402634	1418	NA	NA	NA	NA	NA	NA	NA	NA	NA
Coding SNP at 2589609 > C functional=NULL_NULL_NULL locus_tag=CD630_22380 Strand Information: CD630_22380=-;C|missense_variant|MODERATE|CD630_22380|c.161A>G|p.Lys54Arg|161/453|54/150|null or hypothetical protein|conserved hypothetical protein;_113424	0.760201554756597	0.061438092735577335	1419	NA	NA	NA	NA	NA	NA	NA	NA	NA
group_4856	0.3723770061740672	0.06142963207899776	1420	NA	NA	NA	NA	NA	NA	NA	NA	Cdif_630_PROKKA_01739
Coding SNP at 2888809 > A,T functional=NULL_NULL_NULL locus_tag=CD630_25030 Strand Information: CD630_25030=-;T|synonymous_variant|LOW|CD630_25030|c.2559G>A|p.Leu853Leu|2559/2640|853/879|CD630_25030|CD630_25030;A|missense_variant|MODERATE|CD630_25030|c.2559G>T|p.Leu853Phe|2559/2640|853/879|CD630_25030|CD630_25030;_126707	0.4861914582810492	0.0614283105008214	1421	NA	NA	NA	NA	NA	NA	NA	NA	NA
Non-Coding SNP at 2851338 > T,A functional=NULL_NULL_NULL locus_tag=CD630_24690-CD630_24700 Strand Information: CD630_24690=-/CD630_24700=-/;A|intergenic_region|MODIFIER|CD630_24690-CD630_24700|n.2851338C>A||||spoIIP-gpr|spoIIP-gpr;T|intergenic_region|MODIFIER|CD630_24690-CD630_24700|n.2851338C>T||||spoIIP-gpr|spoIIP-gpr;_124979	0.752447911317825	0.06142644998795078	1422	NA	NA	NA	NA	NA	NA	NA	NA	NA
Coding SNP at 1603483 > A functional=NULL_NULL_NULL locus_tag=CD630_13840 Strand Information: CD630_13840=+;A|missense_variant|MODERATE|CD630_13840|c.542G>A|p.Ser181Asn|542/792|181/263|null or hypothetical protein|putative lamB-like protein, UPF0271 family;_68325	0.20340045047313865	0.061418904298780636	1423	NA	NA	NA	NA	NA	NA	NA	NA	NA
Coding SNP at 2581443 > G functional=NULL_NULL_NULL locus_tag=CD630_22290 Strand Information: CD630_22290=-;G|missense_variant|MODERATE|CD630_22290|c.73A>C|p.Ile25Leu|73/2022|25/673|null or hypothetical protein|null or hypothetical protein;_112961	0.7187674367333519	0.06141053494270347	1424	NA	NA	NA	NA	NA	NA	NA	NA	NA
Non-Coding SNP at 238239 > A functional=NULL_NULL_NULL locus_tag=CD630_01790-CD630_01800 Strand Information: CD630_01790=+/CD630_01800=+/;A|intergenic_region|MODIFIER|CD630_01790-CD630_01800|n.238239G>A||||gluD,null or hypothetical protein|null or hypothetical protein,Fragment of conserved hypothetical protein (N-terminal region),;_7948	0.19236206480065493	0.061372109862241675	1425	NA	NA	NA	NA	NA	NA	NA	NA	NA
Coding SNP at 2222449 > C functional=NULL_NULL_NULL locus_tag=CD630_19230-CD630_19270 Strand Information: CD630_19230=+/CD630_19270=-/;C|synonymous_variant|LOW|CD630_19230|c.21T>C|p.Ala7Ala|21/552|7/183|null or hypothetical protein,null or hypothetical protein|putative ethanolamine utilization protein,Fragment of ABC-type transport system,ATP-binding protein,;C|intron_variant|MODIFIER|CD630_19270…	0.09169106308688289	0.061370905780093965	1426	NA	NA	NA	NA	NA	NA	NA	NA	NA
Non-Coding SNP at 664443 > C functional=NULL_NULL_NULL locus_tag=CD630_05570-CD630_05580 Strand Information: CD630_05570=+/CD630_05580=+/;C|intergenic_region|MODIFIER|CD630_05570-CD630_05580|n.664443T>C||||null or hypothetical protein,glsA|null or hypothetical protein,Glutaminase (L-glutamine amidohydrolase),;_26733	0.3142781970577749	0.06136735347529919	1427	NA	NA	NA	NA	NA	NA	NA	NA	NA
Coding SNP at 2828668 > T functional=NULL_NULL_NULL locus_tag=CD630_24520 Strand Information: CD630_24520=-;T|missense_variant|MODERATE|CD630_24520|c.413G>A|p.Arg138Lys|413/798|138/265|null or hypothetical protein|putative CRISPR-associated protein;_124136	0.44174940491448444	0.061318061642605975	1428	NA	NA	NA	NA	NA	NA	NA	NA	NA
group_732	0.014342513549691668	0.06130258222918003	1429	NA	NA	NA	NA	NA	NA	NA	NA	Cdif_630_PROKKA_01073
group_3344	0.019816880749494576	0.06127742735840913	1430	NA	NA	NA	NA	NA	NA	NA	NA	PH100_PROKKA_01478
Coding SNP at 2183130 > C functional=NULL_NULL_NULL locus_tag=CD630_18440 Strand Information: CD630_18440=+;C|missense_variant|MODERATE|CD630_18440|c.1325T>C|p.Val442Ala|1325/4125|442/1374|null or hypothetical protein|conserved repeat protein;_94390	0.4759659013625379	0.06126393419927547	1431	NA	NA	NA	NA	NA	NA	NA	NA	NA
Non-Coding SNP at 3286963 > T,A functional=NULL_NULL_NULL locus_tag=CD630_28160-CD630_28170 Strand Information: CD630_28160=+/CD630_28170=-/;T|intergenic_region|MODIFIER|CD630_28160-CD630_28170|n.3286963G>T||||CD630_28160-CD630_28170|CD630_28160-CD630_28170;A|intergenic_region|MODIFIER|CD630_28160-CD630_28170|n.3286963G>A||||CD630_28160-CD630_28170|CD630_28160-CD630_28170;_146437	0.7187674367333519	0.06124570466561208	1432	NA	NA	NA	NA	NA	NA	NA	NA	NA
Coding SNP at 280874 > C functional=NULL_NULL_NULL locus_tag=CD630_02170 Strand Information: CD630_02170=-;C|missense_variant|MODERATE|CD630_02170|c.400T>G|p.Leu134Val|400/513|134/170|null or hypothetical protein|putative nitroreductase;_10149	0.41493175848354097	0.06122915384430879	1433	NA	NA	NA	NA	NA	NA	NA	NA	NA
group_1174	0.06422075699356214	0.061190451764025044	1434	NA	NA	NA	NA	NA	NA	NA	NA	PH101_PROKKA_00550
group_4161	0.17680344514296234	0.06118947483559091	1435	NA	NA	NA	NA	NA	NA	NA	NA	PH100_PROKKA_03187
Coding Indel at 2758995 > T functional=NULL_NULL_NULL locus_tag=CD630_23890 Strand Information: CD630_23890=-;T|frameshift_variant|HIGH|CD630_23890|c.709_710delGT|p.Val237fs|710/1149|237/382|null or hypothetical protein|null or hypothetical protein;	0.6443338348741511	0.06116595806946922	1436	Coding Indel	frameshift_variant	TGT	T	NA	null or hypothetical protein	null or hypothetical protein;	FALSE	NA
Coding SNP at 1067782 > T,A functional=NULL_NULL_NULL locus_tag=CD630_08860 Strand Information: CD630_08860=+;A|synonymous_variant|LOW|CD630_08860|c.1113G>A|p.Lys371Lys|1113/1866|371/621|CD630_08860|CD630_08860;T|missense_variant|MODERATE|CD630_08860|c.1113G>T|p.Lys371Asn|1113/1866|371/621|CD630_08860|CD630_08860;_50033	1.412695645450012	0.06114868766362407	1437	NA	NA	NA	NA	NA	NA	NA	NA	NA
group_4424	0.22988601521174987	0.06113051801826759	1438	NA	NA	NA	NA	NA	NA	NA	NA	PH122_PROKKA_01059
Non-Coding Indel at 3466359 > ACCCC functional=NULL_NULL_NULL locus_tag=CD630_29830-CD630_29840 Strand Information: CD630_29830=-/CD630_29840=-/;ACCCC|intergenic_region|MODIFIER|CD630_29830-CD630_29840|n.3466359_3466360insCCCC||||CD630_29830-CD630_29840|CD630_29830-CD630_29840	0.07493910881916466	0.061123983641285295	1439	Non-Coding Indel	intergenic_region	A	ACCCC	NA	CD630_29830-CD630_29840	CD630_29830-CD630_29840	TRUE	NA
Non-Coding SNP at 757954 > A,C functional=NULL_NULL_NULL locus_tag=CD630_06340-CD630_06350 Strand Information: CD630_06340=+/CD630_06350=+/;A|intergenic_region|MODIFIER|CD630_06340-CD630_06350|n.757954T>A||||CD630_06340-CD630_06350|CD630_06340-CD630_06350;C|intergenic_region|MODIFIER|CD630_06340-CD630_06350|n.757954T>C||||CD630_06340-CD630_06350|CD630_06340-CD630_06350;_32812	0.4749816574099315	0.061115629588204254	1440	NA	NA	NA	NA	NA	NA	NA	NA	NA
group_6408	0.25786763440977667	0.06111477306349012	1441	NA	NA	NA	NA	NA	NA	NA	NA	PH102_PROKKA_01322
Coding SNP at 789559 > G functional=NULL_NULL_NULL locus_tag=CD630_06600 Strand Information: CD630_06600=+;G|missense_variant|MODERATE|CD630_06600|c.2167A>G|p.Ile723Val|2167/7101|723/2366|tcdB|Toxin B;_34967	0.6929826191187315	0.06109946448183474	1442	NA	NA	NA	NA	NA	NA	NA	NA	NA
group_800	0.6929826191187315	0.06108268269339861	1443	NA	NA	NA	NA	NA	NA	NA	NA	PH102_PROKKA_02391
Non-Coding SNP at 88592 > G functional=NULL_NULL_NULL locus_tag=CD630_00640-CD630_00650 Strand Information: CD630_00640=+/CD630_00650=+/;G|intergenic_region|MODIFIER|CD630_00640-CD630_00650|n.88592A>G||||rplL,null or hypothetical protein|50S ribosomal protein L7/L12,null or hypothetical protein,;_3333	0.6929826191187315	0.06108268269339861	1444	NA	NA	NA	NA	NA	NA	NA	NA	NA
Coding SNP at 249500 > G functional=NULL_NULL_NULL locus_tag=CD630_01910 Strand Information: CD630_01910=+;G|missense_variant|MODERATE|CD630_01910|c.134A>G|p.Lys45Arg|134/876|45/291|null or hypothetical protein|putative DNA glycosylase;_8502	0.6929826191187315	0.06108268269339861	1445	NA	NA	NA	NA	NA	NA	NA	NA	NA
Coding SNP at 3281196 > T,A functional=NULL_NULL_NULL locus_tag=CD630_28110 Strand Information: CD630_28110=-;A|synonymous_variant|LOW|CD630_28110|c.862C>T|p.Leu288Leu|862/1437|288/478|CD630_28110|CD630_28110;T|missense_variant|MODERATE|CD630_28110|c.862C>A|p.Leu288Ile|862/1437|288/478|CD630_28110|CD630_28110;_146115	0.6929826191187315	0.06108268269339861	1446	NA	NA	NA	NA	NA	NA	NA	NA	NA
Non-Coding Indel at 80893 > AG functional=NULL_NULL_NULL locus_tag=CD630_00530-CD630_00540 Strand Information: CD630_00530=+/CD630_00540=+/;AG|intergenic_region|MODIFIER|CD630_00530-CD630_00540|n.80893_80894insG||||mrnC,thyX|Ribonuclease III,Thymidylate synthase thyX (TS) (TSase),;	0.6929826191187315	0.06108268269339861	1447	Non-Coding Indel	intergenic_region	A	AG	NA	mrnC,thyX	Ribonuclease III,Thymidylate synthase thyX (TS) (TSase),;	TRUE	NA
Coding Indel at 301441 > TTGC functional=NULL_NULL_NULL locus_tag=CD630_02390 Strand Information: CD630_02390=+;TTGC|conservative_inframe_insertion|MODERATE|CD630_02390|c.501_502insGCT|p.Ile167_Gln168insAla|502/873|168/290|fliC|Flagellin C;	0.06422075699356214	0.06108055097188017	1448	Coding Indel	conservative_inframe_insertion	T	TTGC	NA	fliC	Flagellin C;	FALSE	NA
Coding Indel at 301443 > C functional=NULL_NULL_NULL locus_tag=CD630_02390 Strand Information: CD630_02390=+;C|disruptive_inframe_deletion|MODERATE|CD630_02390|c.503_505delAAT|p.Gln168del|503/873|168/290|fliC|Flagellin C;	0.06422075699356214	0.06108055097188017	1449	Coding Indel	disruptive_inframe_deletion	CAAT	C	NA	fliC	Flagellin C;	FALSE	NA
group_3998	0.051692988824928864	0.060959847735380324	1450	NA	NA	NA	NA	NA	NA	NA	NA	Cdif_630_PROKKA_02995
Coding SNP at 4097402 > T,A functional=NULL_NULL_NULL locus_tag=CD630_35060 Strand Information: CD630_35060=-;A|synonymous_variant|LOW|CD630_35060|c.888C>T|p.Asn296Asn|888/1539|296/512|CD630_35060|CD630_35060;T|missense_variant|MODERATE|CD630_35060|c.888C>A|p.Asn296Lys|888/1539|296/512|CD630_35060|CD630_35060;_184333	0.6969410142919588	0.06094310746298581	1451	NA	NA	NA	NA	NA	NA	NA	NA	NA
Coding SNP at 2261145 > A functional=NULL_NULL_NULL locus_tag=CD630_19610 Strand Information: CD630_19610=+;A|missense_variant|MODERATE|CD630_19610|c.414G>A|p.Met138Ile|414/666|138/221|null or hypothetical protein|null or hypothetical protein;_99836	0.22612560897758247	0.060940540802308533	1452	NA	NA	NA	NA	NA	NA	NA	NA	NA
Coding SNP at 299907 > C functional=NULL_NULL_NULL locus_tag=CD630_02370 Strand Information: CD630_02370=+;C|missense_variant|MODERATE|CD630_02370|c.928T>C|p.Ser310Pro|928/1524|310/507|fliD|Flagellar hook-associated protein 2 FliD (or HAP2);_11496	0.43253289958541535	0.06088810116149109	1453	NA	NA	NA	NA	NA	NA	NA	NA	NA
Coding SNP at 300025 > G functional=NULL_NULL_NULL locus_tag=CD630_02370 Strand Information: CD630_02370=+;G|missense_variant|MODERATE|CD630_02370|c.1046C>G|p.Ala349Gly|1046/1524|349/507|fliD|Flagellar hook-associated protein 2 FliD (or HAP2);_11510	0.43253289958541535	0.06088810116149109	1454	NA	NA	NA	NA	NA	NA	NA	NA	NA
Coding SNP at 301224 > G functional=NULL_NULL_NULL locus_tag=CD630_02390 Strand Information: CD630_02390=+;G|missense_variant|MODERATE|CD630_02390|c.283T>G|p.Leu95Val|283/873|95/290|fliC|Flagellin C;_11601	0.43253289958541535	0.06088810116149109	1455	NA	NA	NA	NA	NA	NA	NA	NA	NA
Non-Coding SNP at 2300722 > G functional=NULL_NULL_NULL locus_tag=CD630_19921-CD630_19930 Strand Information: CD630_19921=-/CD630_19930=-/;G|intergenic_region|MODIFIER|CD630_19921-CD630_19930|n.2300722A>G||||null or hypothetical protein,null or hypothetical protein|conserved hypothetical protein,putative decarboxylase,;_101451	0.6828070863711141	0.060886466761856405	1456	NA	NA	NA	NA	NA	NA	NA	NA	NA
Non-Coding SNP at 3931285 > T functional=NULL_NULL_NULL locus_tag=CD630_33650-CD630_33660 Strand Information: CD630_33650=+/CD630_33660=-/;T|intergenic_region|MODIFIER|CD630_33650-CD630_33660|n.3931285C>T||||null or hypothetical protein,null or hypothetical protein|putative diguanylate kinase signaling protein,null or hypothetical protein,;_177956	0.34392404376339625	0.06087827108009938	1457	NA	NA	NA	NA	NA	NA	NA	NA	NA
Coding SNP at 311062 > C functional=NULL_NULL_NULL locus_tag=CD630_02480 Strand Information: CD630_02480=+;C|missense_variant|MODERATE|CD630_02480|c.710T>C|p.Ile237Thr|710/1551|237/516|fliF|null or hypothetical protein;_11880	1.134107657284722	0.060870055470945365	1458	NA	NA	NA	NA	NA	NA	NA	NA	NA
Coding SNP at 311070 > T,C functional=NULL_NULL_NULL locus_tag=CD630_02480 Strand Information: CD630_02480=+;C|missense_variant|MODERATE|CD630_02480|c.718G>C|p.Gly240Arg|718/1551|240/516|fliF|fliF;T|missense_variant|MODERATE|CD630_02480|c.718G>T|p.Gly240Cys|718/1551|240/516|fliF|fliF;_11883	1.134107657284722	0.060870055470945365	1459	NA	NA	NA	NA	NA	NA	NA	NA	NA
Coding SNP at 311077 > A functional=NULL_NULL_NULL locus_tag=CD630_02480 Strand Information: CD630_02480=+;A|missense_variant|MODERATE|CD630_02480|c.725G>A|p.Ser242Asn|725/1551|242/516|fliF|null or hypothetical protein;_11887	1.134107657284722	0.060870055470945365	1460	NA	NA	NA	NA	NA	NA	NA	NA	NA
Non-Coding SNP at 346643 > A functional=NULL_NULL_NULL locus_tag=CD630_02830-CD630_02840 Strand Information: CD630_02830=+/CD630_02840=+/;A|intergenic_region|MODIFIER|CD630_02830-CD630_02840|n.346643G>A||||null or hypothetical protein,null or hypothetical protein|null or hypothetical protein,PTS system, mannose/fructose/sorbose IIA component,;_14749	1.134107657284722	0.060870055470945365	1461	NA	NA	NA	NA	NA	NA	NA	NA	NA
Non-Coding SNP at 2693912 > T,A functional=NULL_NULL_NULL locus_tag=CD630_23290-CD630_23300 Strand Information: CD630_23290=-/CD630_23300=-/;T|intergenic_region|MODIFIER|CD630_23290-CD630_23300|n.2693912G>T||||tal-xpt|tal-xpt;A|intergenic_region|MODIFIER|CD630_23290-CD630_23300|n.2693912G>A||||tal-xpt|tal-xpt;_117879	1.134107657284722	0.060870055470945365	1462	NA	NA	NA	NA	NA	NA	NA	NA	NA
Coding SNP at 3823139 > T functional=NULL_NULL_NULL locus_tag=CD630_32650 Strand Information: CD630_32650=-;T|missense_variant|MODERATE|CD630_32650|c.77G>A|p.Gly26Glu|77/681|26/226|null or hypothetical protein|Two-component response regulator;_173215	1.134107657284722	0.060870055470945365	1463	NA	NA	NA	NA	NA	NA	NA	NA	NA
Coding SNP at 3926011 > T functional=NULL_NULL_NULL locus_tag=CD630_33610 Strand Information: CD630_33610=-;T|missense_variant|MODERATE|CD630_33610|c.701G>A|p.Gly234Glu|701/1380|234/459|null or hypothetical protein|null or hypothetical protein;_177560	1.134107657284722	0.060870055470945365	1464	NA	NA	NA	NA	NA	NA	NA	NA	NA
Coding Indel at 311068 > GTT functional=NULL_NULL_NULL locus_tag=CD630_02480 Strand Information: CD630_02480=+;GTT|frameshift_variant|HIGH|CD630_02480|c.717_718insTT|p.Gly240fs|718/1551|240/516|fliF|null or hypothetical protein;	1.134107657284722	0.060870055470945365	1465	Coding Indel	frameshift_variant	G	GTT	NA	fliF	null or hypothetical protein;	FALSE	NA
Coding Indel at 311070 > G functional=NULL_NULL_NULL locus_tag=CD630_02480 Strand Information: CD630_02480=+;G|frameshift_variant|HIGH|CD630_02480|c.719_720delGC|p.Gly240fs|719/1551|240/516|fliF|null or hypothetical protein;	1.134107657284722	0.060870055470945365	1466	Coding Indel	frameshift_variant	GGC	G	NA	fliF	null or hypothetical protein;	FALSE	NA
Coding SNP at 2479316 > C functional=NULL_NULL_NULL locus_tag=CD630_21420 Strand Information: CD630_21420=-;C|missense_variant|MODERATE|CD630_21420|c.71A>G|p.Tyr24Cys|71/1059|24/352|null or hypothetical protein|null or hypothetical protein;_108219	1.134107657284722	0.06084138379082846	1467	NA	NA	NA	NA	NA	NA	NA	NA	NA
Non-Coding SNP at 2479403 > A functional=NULL_NULL_NULL locus_tag=CD630_21420-CD630_21430 Strand Information: CD630_21420=-/CD630_21430=-/;A|intergenic_region|MODIFIER|CD630_21420-CD630_21430|n.2479403G>A||||null or hypothetical protein,null or hypothetical protein|null or hypothetical protein,null or hypothetical protein,;_108221	1.134107657284722	0.06084138379082846	1468	NA	NA	NA	NA	NA	NA	NA	NA	NA
Coding SNP at 3329646 > T functional=NULL_NULL_NULL locus_tag=CD630_28480 Strand Information: CD630_28480=-;T|missense_variant|MODERATE|CD630_28480|c.437G>A|p.Ser146Asn|437/822|146/273|null or hypothetical protein|conserved hypothetical protein;_149138	1.134107657284722	0.06084138379082846	1469	NA	NA	NA	NA	NA	NA	NA	NA	NA
Coding Indel at 1444335 > AT functional=NULL_NULL_NULL locus_tag=CD630_12300 Strand Information: CD630_12300=-;AT|intron_variant|MODIFIER|CD630_12300|c.390+14_390+15insA||||sigK|Sigma K;	1.134107657284722	0.06084138379082846	1470	Coding Indel	intron_variant	A	AT	NA	sigK	Sigma K;	FALSE	NA
Coding Indel at 1444342 > GA functional=NULL_NULL_NULL locus_tag=CD630_12300 Strand Information: CD630_12300=-;GA|splice_region_variant&intron_variant|LOW|CD630_12300|c.390+7_390+8insT||||sigK|Sigma K;	1.134107657284722	0.06084138379082846	1471	Coding Indel	splice_region_variant&intron_variant	G	GA	NA	sigK	Sigma K;	FALSE	NA
group_486	-0	0.06078304934596841	1472	NA	NA	NA	NA	NA	NA	NA	NA	Cdif_630_PROKKA_00986
Coding SNP at 2184945 > C functional=NULL_NULL_NULL locus_tag=CD630_18440 Strand Information: CD630_18440=+;C|missense_variant|MODERATE|CD630_18440|c.3140T>C|p.Ile1047Thr|3140/4125|1047/1374|null or hypothetical protein|conserved repeat protein;_94549	0.24702422646894315	0.06076644127857814	1473	NA	NA	NA	NA	NA	NA	NA	NA	NA
group_1092	0.06422075699356214	0.06074760127939162	1474	NA	NA	NA	NA	NA	NA	NA	NA	PH101_PROKKA_00481
group_1856	0.06422075699356214	0.06074760127939162	1475	NA	NA	NA	NA	NA	NA	NA	NA	PH101_PROKKA_00479
group_3405	0.06422075699356214	0.06074760127939162	1476	NA	NA	NA	NA	NA	NA	NA	NA	PH101_PROKKA_00480
Coding SNP at 959385 > G functional=NULL_NULL_NULL locus_tag=CD630_07860 Strand Information: CD630_07860=+;G|missense_variant|MODERATE|CD630_07860|c.5A>G|p.Lys2Arg|5/648|2/215|null or hypothetical protein|null or hypothetical protein;_44346	0.3723770061740672	0.060732669794151484	1477	NA	NA	NA	NA	NA	NA	NA	NA	NA
group_6637	0.6745974515553571	0.060731961438450895	1478	NA	NA	NA	NA	NA	NA	NA	NA	PH110_PROKKA_01271
group_5434	0.06422075699356214	0.06073145207245979	1479	NA	NA	NA	NA	NA	NA	NA	NA	PH101_PROKKA_00487
group_3025	0.008983497941479639	0.060727247713372345	1480	NA	NA	NA	NA	NA	NA	NA	NA	Cdif_630_PROKKA_01252
Non-Coding SNP at 3306594 > G,C functional=NULL_NULL_NULL locus_tag=CD630_28310-CD630_28320 Strand Information: CD630_28310=-/CD630_28320=-/;C|intergenic_region|MODIFIER|CD630_28310-CD630_28320|n.3306594A>C||||CD630_28310-CD630_28320|CD630_28310-CD630_28320;G|intergenic_region|MODIFIER|CD630_28310-CD630_28320|n.3306594A>G||||CD630_28310-CD630_28320|CD630_28310-CD630_28320;_147730	0.06422075699356214	0.06062552151799697	1481	NA	NA	NA	NA	NA	NA	NA	NA	NA
Non-Coding SNP at 2912420 > C functional=NULL_NULL_NULL locus_tag=CD630_25200-CD630_25201 Strand Information: CD630_25200=-/CD630_25201=-/;C|intergenic_region|MODIFIER|CD630_25200-CD630_25201|n.2912420A>C||||null or hypothetical protein,null or hypothetical protein|null or hypothetical protein,Fragment of conserved hypothetical protein (N-terminal part),;_127643	0.16097615255679634	0.06061292837506641	1482	NA	NA	NA	NA	NA	NA	NA	NA	NA
Coding SNP at 936416 > G functional=NULL_NULL_NULL locus_tag=CD630_07620 Strand Information: CD630_07620=+;G|missense_variant|MODERATE|CD630_07620|c.1795A>G|p.Ile599Val|1795/1986|599/661|srlR|null or hypothetical protein;_43063	0.6443338348741511	0.060539259988894985	1483	NA	NA	NA	NA	NA	NA	NA	NA	NA
Non-Coding SNP at 3274262 > T functional=NULL_NULL_NULL locus_tag=CD630_28030-CD630_28040 Strand Information: CD630_28030=-/CD630_28040=-/;T|intergenic_region|MODIFIER|CD630_28030-CD630_28040|n.3274262C>T||||null or hypothetical protein,queA|null or hypothetical protein,S-adenosylmethionine:tRNA ribosyltransferase-isomerase (Queuosine biosynthesis protein QueA),;_145763	0.6443338348741511	0.060522640633059344	1484	NA	NA	NA	NA	NA	NA	NA	NA	NA
group_2392	0.6725811894094498	0.060521824400945494	1485	NA	NA	NA	NA	NA	NA	NA	NA	PH110_PROKKA_01402
group_1198	0.06422075699356214	0.060521153574899525	1486	NA	NA	NA	NA	NA	NA	NA	NA	PH110_PROKKA_02598
Coding SNP at 2918444 > G functional=NULL_NULL_NULL locus_tag=CD630_25250 Strand Information: CD630_25250=+;G|missense_variant|MODERATE|CD630_25250|c.433A>G|p.Asn145Asp|433/639|145/212|recX|Regulatory protein RecX;_127910	0.3723770061740672	0.060516031816587	1487	NA	NA	NA	NA	NA	NA	NA	NA	NA
group_146	0.16097615255679634	0.06048500670455214	1488	NA	NA	NA	NA	NA	NA	NA	NA	Cdif_630_PROKKA_03143
Coding Indel at 3251957 > TTA functional=NULL_NULL_NULL locus_tag=CD630_27920 Strand Information: CD630_27920=-;TTA|frameshift_variant|HIGH|CD630_27920|c.357_358insTA|p.Thr120fs|357/2346|119/781|secA2|null or hypothetical protein;	0.0067595717081111225	0.06048426776140658	1489	Coding Indel	frameshift_variant	T	TTA	NA	secA2	null or hypothetical protein;	FALSE	NA
Coding Indel at 3251959 > A functional=NULL_NULL_NULL locus_tag=CD630_27920 Strand Information: CD630_27920=-;A|frameshift_variant|HIGH|CD630_27920|c.354_355delCC|p.Leu119fs|355/2346|118/781|secA2|null or hypothetical protein;	0.0067595717081111225	0.06048426776140658	1490	Coding Indel	frameshift_variant	ACC	A	NA	secA2	null or hypothetical protein;	FALSE	NA
group_2097	0.06422075699356214	0.0604476483007219	1491	NA	NA	NA	NA	NA	NA	NA	NA	PH102_PROKKA_02374
Coding SNP at 2829902 > T functional=NULL_NULL_NULL locus_tag=CD630_24530 Strand Information: CD630_24530=-;T|missense_variant|MODERATE|CD630_24530|c.211G>A|p.Val71Ile|211/1017|71/338|null or hypothetical protein|putative CRISPR-associated negative autoregulator;_124205	0.3723770061740672	0.0604025535262775	1492	NA	NA	NA	NA	NA	NA	NA	NA	NA
Coding SNP at 2920460 > G functional=NULL_NULL_NULL locus_tag=CD630_25260 Strand Information: CD630_25260=+;G|missense_variant|MODERATE|CD630_25260|c.1658A>G|p.Asn553Ser|1658/2004|553/667|glgB|null or hypothetical protein;_127998	0.1403795145072632	0.060388618338045534	1493	NA	NA	NA	NA	NA	NA	NA	NA	NA
group_6325	0.06422075699356214	0.060383815436653776	1494	NA	NA	NA	NA	NA	NA	NA	NA	PH101_PROKKA_00486
Coding SNP at 2183393 > T,A functional=NULL_NULL_NULL locus_tag=CD630_18440 Strand Information: CD630_18440=+;T|missense_variant|MODERATE|CD630_18440|c.1588G>T|p.Val530Leu|1588/4125|530/1374|CD630_18440|CD630_18440;A|missense_variant|MODERATE|CD630_18440|c.1588G>A|p.Val530Ile|1588/4125|530/1374|CD630_18440|CD630_18440;_94413	0.3723770061740672	0.06037379984626021	1495	NA	NA	NA	NA	NA	NA	NA	NA	NA
Coding SNP at 2183457 > A functional=NULL_NULL_NULL locus_tag=CD630_18440 Strand Information: CD630_18440=+;A|missense_variant|MODERATE|CD630_18440|c.1652C>A|p.Thr551Asn|1652/4125|551/1374|null or hypothetical protein|conserved repeat protein;_94423	0.3723770061740672	0.06037379984626021	1496	NA	NA	NA	NA	NA	NA	NA	NA	NA
Coding SNP at 2183499 > A functional=NULL_NULL_NULL locus_tag=CD630_18440 Strand Information: CD630_18440=+;A|missense_variant|MODERATE|CD630_18440|c.1694G>A|p.Arg565Lys|1694/4125|565/1374|null or hypothetical protein|conserved repeat protein;_94427	0.3723770061740672	0.06037379984626021	1497	NA	NA	NA	NA	NA	NA	NA	NA	NA
Coding SNP at 317779 > C functional=NULL_NULL_NULL locus_tag=CD630_02550 Strand Information: CD630_02550=+;C|missense_variant|MODERATE|CD630_02550|c.383A>C|p.Asp128Ala|383/984|128/327|flgE|Flagellar hook protein FlgE (Distal rod protein);_12702	0.3723770061740672	0.060364827513056635	1498	NA	NA	NA	NA	NA	NA	NA	NA	NA
Coding SNP at 317784 > C functional=NULL_NULL_NULL locus_tag=CD630_02550 Strand Information: CD630_02550=+;C|missense_variant|MODERATE|CD630_02550|c.388G>C|p.Ala130Pro|388/984|130/327|flgE|Flagellar hook protein FlgE (Distal rod protein);_12705	0.3723770061740672	0.060364827513056635	1499	NA	NA	NA	NA	NA	NA	NA	NA	NA
Coding SNP at 317793 > G functional=NULL_NULL_NULL locus_tag=CD630_02550 Strand Information: CD630_02550=+;G|missense_variant|MODERATE|CD630_02550|c.397A>G|p.Asn133Asp|397/984|133/327|flgE|Flagellar hook protein FlgE (Distal rod protein);_12709	0.3723770061740672	0.060364827513056635	1500	NA	NA	NA	NA	NA	NA	NA	NA	NA
Coding SNP at 317796 > G functional=NULL_NULL_NULL locus_tag=CD630_02550 Strand Information: CD630_02550=+;G|missense_variant|MODERATE|CD630_02550|c.400A>G|p.Ile134Val|400/984|134/327|flgE|Flagellar hook protein FlgE (Distal rod protein);_12711	0.3723770061740672	0.060364827513056635	1501	NA	NA	NA	NA	NA	NA	NA	NA	NA
Coding SNP at 318003 > A functional=NULL_NULL_NULL locus_tag=CD630_02550 Strand Information: CD630_02550=+;A|missense_variant|MODERATE|CD630_02550|c.607G>A|p.Val203Ile|607/984|203/327|flgE|Flagellar hook protein FlgE (Distal rod protein);_12735	0.3723770061740672	0.060364827513056635	1502	NA	NA	NA	NA	NA	NA	NA	NA	NA
Coding SNP at 729623 > T functional=NULL_NULL_NULL locus_tag=CD630_06060 Strand Information: CD630_06060=+;T|missense_variant|MODERATE|CD630_06060|c.1561G>T|p.Ala521Ser|1561/1575|521/524|null or hypothetical protein|chloride ion channel protein;_30777	0.09126403566223201	0.06036118575538159	1503	NA	NA	NA	NA	NA	NA	NA	NA	NA
group_7168	0.3807843978493435	0.06030867496549546	1504	NA	NA	NA	NA	NA	NA	NA	NA	PH_11_PROKKA_00275
group_4178	0.06422075699356214	0.06028795444281471	1505	NA	NA	NA	NA	NA	NA	NA	NA	PH100_PROKKA_03481
group_5388	0.06422075699356214	0.06028795444281471	1506	NA	NA	NA	NA	NA	NA	NA	NA	PH100_PROKKA_03493
group_6434	0.2438490202068858	0.06021126049718846	1507	NA	NA	NA	NA	NA	NA	NA	NA	PH102_PROKKA_02527
Non-Coding SNP at 3635441 > A functional=NULL_NULL_NULL locus_tag=CD630_31210-CD630_31220 Strand Information: CD630_31210=+/CD630_31220=-/;A|intergenic_region|MODIFIER|CD630_31210-CD630_31220|n.3635441T>A||||null or hypothetical protein,null or hypothetical protein|null or hypothetical protein,null or hypothetical protein,;_164540	0.24702422646894315	0.06019359741295807	1508	NA	NA	NA	NA	NA	NA	NA	NA	NA
group_286	0.22832528319009623	0.06015233136608396	1509	NA	NA	NA	NA	NA	NA	NA	NA	PH104_PROKKA_03810
group_6280	0.22324368613558201	0.06014919555350827	1510	NA	NA	NA	NA	NA	NA	NA	NA	PH100_PROKKA_03231
group_6281	0.22324368613558201	0.06014919555350827	1511	NA	NA	NA	NA	NA	NA	NA	NA	PH100_PROKKA_03232
Non-Coding SNP at 228903 > C,T functional=NULL_NULL_NULL locus_tag=CD630_01720-CD630_01721 Strand Information: CD630_01720=+/CD630_01721=-/;C|intergenic_region|MODIFIER|CD630_01720-CD630_01721|n.228903A>C||||CD630_01720-fdxA|CD630_01720-fdxA;T|intergenic_region|MODIFIER|CD630_01720-CD630_01721|n.228903A>T||||CD630_01720-fdxA|CD630_01720-fdxA;_7602	0.3723770061740672	0.06014916835031162	1512	NA	NA	NA	NA	NA	NA	NA	NA	NA
Non-Coding SNP at 228944 > G functional=NULL_NULL_NULL locus_tag=CD630_01720-CD630_01721 Strand Information: CD630_01720=+/CD630_01721=-/;G|intergenic_region|MODIFIER|CD630_01720-CD630_01721|n.228944T>G||||null or hypothetical protein,fdxA|fwde family protein,null or hypothetical protein,;_7605	0.3723770061740672	0.06014916835031162	1513	NA	NA	NA	NA	NA	NA	NA	NA	NA
Coding SNP at 218785 > C functional=NULL_NULL_NULL locus_tag=CD630_01650 Strand Information: CD630_01650=-;C|missense_variant|MODERATE|CD630_01650|c.371A>G|p.Tyr124Cys|371/1350|124/449|null or hypothetical protein|null or hypothetical protein;_6964	1.412695645450012	0.06010086157848772	1514	NA	NA	NA	NA	NA	NA	NA	NA	NA
Coding SNP at 229849 > A functional=NULL_NULL_NULL locus_tag=CD630_01730 Strand Information: CD630_01730=+;A|missense_variant|MODERATE|CD630_01730|c.415G>A|p.Val139Ile|415/1068|139/355|null or hypothetical protein|null or hypothetical protein;_7636	1.412695645450012	0.06010086157848772	1515	NA	NA	NA	NA	NA	NA	NA	NA	NA
Coding SNP at 522724 > A functional=NULL_NULL_NULL locus_tag=CD630_04400 Strand Information: CD630_04400=+;A|missense_variant|MODERATE|CD630_04400|c.877G>A|p.Val293Ile|877/1161|293/386|cwp27|null or hypothetical protein;_20483	1.412695645450012	0.06010086157848772	1516	NA	NA	NA	NA	NA	NA	NA	NA	NA
Non-Coding SNP at 632845 > G functional=NULL_NULL_NULL locus_tag=CD630_05270-CD630_05280 Strand Information: CD630_05270=-/CD630_05280=-/;G|intergenic_region|MODIFIER|CD630_05270-CD630_05280|n.632845A>G||||null or hypothetical protein,null or hypothetical protein|putative beta-lactamase-like hydrolase,putative amidohydrolase,;_25268	1.412695645450012	0.06010086157848772	1517	NA	NA	NA	NA	NA	NA	NA	NA	NA
Non-Coding SNP at 716821 > T functional=NULL_NULL_NULL locus_tag=CD630_05920-CD630_05921 Strand Information: CD630_05920=-/CD630_05921=+/;T|intergenic_region|MODIFIER|CD630_05920-CD630_05921|n.716821C>T||||null or hypothetical protein,null or hypothetical protein|null or hypothetical protein,null or hypothetical protein,;_29877	1.412695645450012	0.06010086157848772	1518	NA	NA	NA	NA	NA	NA	NA	NA	NA
Non-Coding SNP at 716822 > A functional=NULL_NULL_NULL locus_tag=CD630_05920-CD630_05921 Strand Information: CD630_05920=-/CD630_05921=+/;A|intergenic_region|MODIFIER|CD630_05920-CD630_05921|n.716822G>A||||null or hypothetical protein,null or hypothetical protein|null or hypothetical protein,null or hypothetical protein,;_29878	1.412695645450012	0.06010086157848772	1519	NA	NA	NA	NA	NA	NA	NA	NA	NA
Coding SNP at 735937 > T functional=NULL_NULL_NULL locus_tag=CD630_06120 Strand Information: CD630_06120=-;T|missense_variant|MODERATE|CD630_06120|c.1196G>A|p.Gly399Asp|1196/2112|399/703|null or hypothetical protein|null or hypothetical protein;_31257	1.412695645450012	0.06010086157848772	1520	NA	NA	NA	NA	NA	NA	NA	NA	NA
Coding SNP at 1179422 > T functional=NULL_NULL_NULL locus_tag=CD630_10110 Strand Information: CD630_10110=+;T|missense_variant|MODERATE|CD630_10110|c.287C>T|p.Pro96Leu|287/750|96/249|nagB|Glucosamine-6-phosphate deaminase;_52574	1.412695645450012	0.06010086157848772	1521	NA	NA	NA	NA	NA	NA	NA	NA	NA
Coding SNP at 1188106 > T functional=NULL_NULL_NULL locus_tag=CD630_10180 Strand Information: CD630_10180=+;T|missense_variant|MODERATE|CD630_10180|c.74C>T|p.Ala25Val|74/1863|25/620|null or hypothetical protein|null or hypothetical protein;_53066	1.412695645450012	0.06010086157848772	1522	NA	NA	NA	NA	NA	NA	NA	NA	NA
Coding SNP at 1461065 > G functional=NULL_NULL_NULL locus_tag=CD630_12580 Strand Information: CD630_12580=+;G|missense_variant|MODERATE|CD630_12580|c.793A>G|p.Thr265Ala|793/870|265/289|null or hypothetical protein|null or hypothetical protein;_63523	1.412695645450012	0.06010086157848772	1523	NA	NA	NA	NA	NA	NA	NA	NA	NA
Non-Coding SNP at 1461162 > G functional=NULL_NULL_NULL locus_tag=CD630_12580-CD630_12590 Strand Information: CD630_12580=+/CD630_12590=+/;G|intergenic_region|MODIFIER|CD630_12580-CD630_12590|n.1461162A>G||||null or hypothetical protein,brnQ-1|null or hypothetical protein,null or hypothetical protein,;_63530	1.412695645450012	0.06010086157848772	1524	NA	NA	NA	NA	NA	NA	NA	NA	NA
Non-Coding SNP at 1617283 > A functional=NULL_NULL_NULL locus_tag=CD630_13960-CD630_13970 Strand Information: CD630_13960=-/CD630_13970=-/;A|intergenic_region|MODIFIER|CD630_13960-CD630_13970|n.1617283G>A||||null or hypothetical protein,null or hypothetical protein|putative amino acid amidase,conserved hypothetical protein,;_68980	1.412695645450012	0.06010086157848772	1525	NA	NA	NA	NA	NA	NA	NA	NA	NA
Coding SNP at 1617581 > T functional=NULL_NULL_NULL locus_tag=CD630_13970 Strand Information: CD630_13970=-;T|missense_variant|MODERATE|CD630_13970|c.205G>A|p.Asp69Asn|205/477|69/158|null or hypothetical protein|conserved hypothetical protein;_68995	1.412695645450012	0.06010086157848772	1526	NA	NA	NA	NA	NA	NA	NA	NA	NA
Coding SNP at 1636841 > G functional=NULL_NULL_NULL locus_tag=CD630_14120 Strand Information: CD630_14120=-;G|missense_variant|MODERATE|CD630_14120|c.875T>C|p.Val292Ala|875/1431|292/476|null or hypothetical protein|null or hypothetical protein;_69790	1.412695645450012	0.06010086157848772	1527	NA	NA	NA	NA	NA	NA	NA	NA	NA
Non-Coding SNP at 1645106 > A functional=NULL_NULL_NULL locus_tag=CD630_14182-CD630_14190 Strand Information: CD630_14182=+/CD630_14190=-/;A|intergenic_region|MODIFIER|CD630_14182-CD630_14190|n.1645106G>A||||null or hypothetical protein,null or hypothetical protein|null or hypothetical protein,putative diguanylate kinase signaling protein,;_70191	1.412695645450012	0.06010086157848772	1528	NA	NA	NA	NA	NA	NA	NA	NA	NA
Coding SNP at 2054270 > T functional=NULL_NULL_NULL locus_tag=CD630_17730 Strand Information: CD630_17730=+;T|missense_variant|MODERATE|CD630_17730|c.215C>T|p.Ala72Val|215/1308|72/435|null or hypothetical protein|conserved hypothetical protein;_89721	1.412695645450012	0.06010086157848772	1529	NA	NA	NA	NA	NA	NA	NA	NA	NA
Coding SNP at 2881589 > T functional=NULL_NULL_NULL locus_tag=CD630_24960 Strand Information: CD630_24960=-;T|missense_variant|MODERATE|CD630_24960|c.130G>A|p.Asp44Asn|130/951|44/316|selD|Selenide, water dikinase (Selenophosphate synthetase) (Selenium donor protein);_126370	1.412695645450012	0.06010086157848772	1530	NA	NA	NA	NA	NA	NA	NA	NA	NA
Coding SNP at 2887694 > G functional=NULL_NULL_NULL locus_tag=CD630_25020 Strand Information: CD630_25020=+;G|missense_variant|MODERATE|CD630_25020|c.128A>G|p.Asn43Ser|128/1104|43/367|null or hypothetical protein|null or hypothetical protein;_126640	1.412695645450012	0.06010086157848772	1531	NA	NA	NA	NA	NA	NA	NA	NA	NA
Coding SNP at 2947257 > T functional=NULL_NULL_NULL locus_tag=CD630_25470 Strand Information: CD630_25470=-;T|missense_variant|MODERATE|CD630_25470|c.517G>A|p.Glu173Lys|517/1749|173/582|null or hypothetical protein|conserved hypothetical protein;_129800	1.412695645450012	0.06010086157848772	1532	NA	NA	NA	NA	NA	NA	NA	NA	NA
Coding SNP at 2947571 > T functional=NULL_NULL_NULL locus_tag=CD630_25470 Strand Information: CD630_25470=-;T|missense_variant|MODERATE|CD630_25470|c.203G>A|p.Gly68Glu|203/1749|68/582|null or hypothetical protein|conserved hypothetical protein;_129835	1.412695645450012	0.06010086157848772	1533	NA	NA	NA	NA	NA	NA	NA	NA	NA
Coding SNP at 2947693 > C functional=NULL_NULL_NULL locus_tag=CD630_25470 Strand Information: CD630_25470=-;C|missense_variant|MODERATE|CD630_25470|c.81T>G|p.Asp27Glu|81/1749|27/582|null or hypothetical protein|conserved hypothetical protein;_129844	1.412695645450012	0.06010086157848772	1534	NA	NA	NA	NA	NA	NA	NA	NA	NA
Coding SNP at 2976146 > T functional=NULL_NULL_NULL locus_tag=CD630_25710 Strand Information: CD630_25710=-;T|missense_variant|MODERATE|CD630_25710|c.595G>A|p.Val199Ile|595/717|199/238|null or hypothetical protein|Two-component response regulator;_131318	1.412695645450012	0.06010086157848772	1535	NA	NA	NA	NA	NA	NA	NA	NA	NA
Coding SNP at 2977381 > A functional=NULL_NULL_NULL locus_tag=CD630_25720 Strand Information: CD630_25720=-;A|missense_variant|MODERATE|CD630_25720|c.430G>T|p.Ala144Ser|430/657|144/218|null or hypothetical protein|putative nitroreductase;_131411	1.412695645450012	0.06010086157848772	1536	NA	NA	NA	NA	NA	NA	NA	NA	NA
Coding SNP at 3531533 > G functional=NULL_NULL_NULL locus_tag=CD630_30390 Strand Information: CD630_30390=-;G|missense_variant|MODERATE|CD630_30390|c.853T>C|p.Ser285Pro|853/1131|285/376|null or hypothetical protein|null or hypothetical protein;_157447	1.412695645450012	0.06010086157848772	1537	NA	NA	NA	NA	NA	NA	NA	NA	NA
Coding SNP at 3531551 > T functional=NULL_NULL_NULL locus_tag=CD630_30390 Strand Information: CD630_30390=-;T|missense_variant|MODERATE|CD630_30390|c.835G>A|p.Gly279Arg|835/1131|279/376|null or hypothetical protein|null or hypothetical protein;_157448	1.412695645450012	0.06010086157848772	1538	NA	NA	NA	NA	NA	NA	NA	NA	NA
Coding SNP at 3643961 > C functional=NULL_NULL_NULL locus_tag=CD630_31290 Strand Information: CD630_31290=-;C|missense_variant|MODERATE|CD630_31290|c.2312C>G|p.Thr771Ser|2312/2391|771/796|null or hypothetical protein|Glycosyl hydrolase/phosphorylase;_165101	1.412695645450012	0.06010086157848772	1539	NA	NA	NA	NA	NA	NA	NA	NA	NA
Coding SNP at 3707222 > A functional=NULL_NULL_NULL locus_tag=CD630_31720 Strand Information: CD630_31720=-;A|missense_variant|MODERATE|CD630_31720|c.475G>T|p.Ala159Ser|475/744|159/247|tpi|null or hypothetical protein;_167712	1.412695645450012	0.06010086157848772	1540	NA	NA	NA	NA	NA	NA	NA	NA	NA
Coding SNP at 3740671 > A functional=NULL_NULL_NULL locus_tag=CD630_31950 Strand Information: CD630_31950=+;A|missense_variant|MODERATE|CD630_31950|c.1618G>A|p.Val540Ile|1618/2421|540/806|null or hypothetical protein|null or hypothetical protein;_169272	1.412695645450012	0.06010086157848772	1541	NA	NA	NA	NA	NA	NA	NA	NA	NA
Coding SNP at 4274684 > C,T functional=NULL_NULL_NULL locus_tag=CD630_36640 Strand Information: CD630_36640=-;C|missense_variant|MODERATE|CD630_36640|c.1038T>G|p.Asp346Glu|1038/1197|346/398|CD630_36640|CD630_36640;T|missense_variant|MODERATE|CD630_36640|c.1038T>A|p.Asp346Glu|1038/1197|346/398|CD630_36640|CD630_36640;_193106	1.412695645450012	0.06010086157848772	1542	NA	NA	NA	NA	NA	NA	NA	NA	NA
Coding Indel at 3952037 > ACC functional=NULL_NULL_NULL locus_tag=CD630_33800 Strand Information: CD630_33800=-;ACC|frameshift_variant|HIGH|CD630_33800|c.734_735insGG|p.Thr246fs|734/1008|245/335|null or hypothetical protein|null or hypothetical protein;	0.4009190208157637	0.06009579200569555	1543	Coding Indel	frameshift_variant	A	ACC	NA	null or hypothetical protein	null or hypothetical protein;	FALSE	NA
Coding SNP at 3247207 > T functional=NULL_NULL_NULL locus_tag=CD630_27900 Strand Information: CD630_27900=-;T|missense_variant|MODERATE|CD630_27900|c.370G>A|p.Asp124Asn|370/708|124/235|null or hypothetical protein|putative LmbE-like deacetylase;_143319	0.3977077757111512	0.06007424361435242	1544	NA	NA	NA	NA	NA	NA	NA	NA	NA
Coding SNP at 3247283 > T functional=NULL_NULL_NULL locus_tag=CD630_27900 Strand Information: CD630_27900=-;T|missense_variant|MODERATE|CD630_27900|c.294T>A|p.Asp98Glu|294/708|98/235|null or hypothetical protein|putative LmbE-like deacetylase;_143321	0.3977077757111512	0.06007424361435242	1545	NA	NA	NA	NA	NA	NA	NA	NA	NA
Coding SNP at 3251183 > T functional=NULL_NULL_NULL locus_tag=CD630_27920 Strand Information: CD630_27920=-;T|missense_variant|MODERATE|CD630_27920|c.1132G>A|p.Gly378Arg|1132/2346|378/781|secA2|null or hypothetical protein;_143921	0.3977077757111512	0.06007424361435242	1546	NA	NA	NA	NA	NA	NA	NA	NA	NA
Coding SNP at 3251288 > T functional=NULL_NULL_NULL locus_tag=CD630_27920 Strand Information: CD630_27920=-;T|missense_variant|MODERATE|CD630_27920|c.1027G>A|p.Glu343Lys|1027/2346|343/781|secA2|null or hypothetical protein;_143956	0.3977077757111512	0.06007424361435242	1547	NA	NA	NA	NA	NA	NA	NA	NA	NA
Coding SNP at 2631505 > G functional=NULL_NULL_NULL locus_tag=CD630_22700 Strand Information: CD630_22700=-;G|missense_variant|MODERATE|CD630_22700|c.910A>C|p.Lys304Gln|910/918|304/305|fruK|null or hypothetical protein;_115490	0.1403795145072632	0.060022012961727045	1548	NA	NA	NA	NA	NA	NA	NA	NA	NA
Coding SNP at 1751210 > T functional=NULL_NULL_NULL locus_tag=CD630_15130 Strand Information: CD630_15130=-;T|missense_variant|MODERATE|CD630_15130|c.766G>A|p.Ala256Thr|766/828|256/275|panB|Ketopantoate hydroxymethyltransferase;_75589	0.26518074251208373	0.05998987603537623	1549	NA	NA	NA	NA	NA	NA	NA	NA	NA
Coding SNP at 3251279 > C functional=NULL_NULL_NULL locus_tag=CD630_27920 Strand Information: CD630_27920=-;C|missense_variant|MODERATE|CD630_27920|c.1036A>G|p.Asn346Asp|1036/2346|346/781|secA2|null or hypothetical protein;_143951	0.3723770061740672	0.05992560026539878	1550	NA	NA	NA	NA	NA	NA	NA	NA	NA
Non-Coding SNP at 4186803 > A functional=NULL_NULL_NULL locus_tag=CD630_35850-CD630_35860 Strand Information: CD630_35850=-/CD630_35860=-/;A|intergenic_region|MODIFIER|CD630_35850-CD630_35860|n.4186803G>A||||null or hypothetical protein,null or hypothetical protein|null or hypothetical protein,null or hypothetical protein,;_188434	0.19236206480065493	0.059890623158091114	1551	NA	NA	NA	NA	NA	NA	NA	NA	NA
Coding SNP at 228599 > G functional=NULL_NULL_NULL locus_tag=CD630_01720 Strand Information: CD630_01720=+;G|missense_variant|MODERATE|CD630_01720|c.335A>G|p.Lys112Arg|335/540|112/179|null or hypothetical protein|fwde family protein;_7584	-0	0.059852046101967794	1552	NA	NA	NA	NA	NA	NA	NA	NA	NA
Coding SNP at 3261676 > T functional=NULL_NULL_NULL locus_tag=CD630_27970 Strand Information: CD630_27970=-;T|missense_variant|MODERATE|CD630_27970|c.5080G>A|p.Ala1694Thr|5080/5964|1694/1987|null or hypothetical protein|null or hypothetical protein;_144769	0.3723770061740672	0.05983759704512366	1553	NA	NA	NA	NA	NA	NA	NA	NA	NA
group_1000	0.14118694983801883	0.059802923824350845	1554	NA	NA	NA	NA	NA	NA	NA	NA	PH100_PROKKA_03281
group_2123	0.3488570628050134	0.059795584302979043	1555	NA	NA	NA	NA	NA	NA	NA	NA	PH122_PROKKA_01890
group_7135	0.3488570628050134	0.059795584302979043	1556	NA	NA	NA	NA	NA	NA	NA	NA	PH122_PROKKA_01894
Coding SNP at 300105 > A functional=NULL_NULL_NULL locus_tag=CD630_02370 Strand Information: CD630_02370=+;A|missense_variant|MODERATE|CD630_02370|c.1126C>A|p.His376Asn|1126/1524|376/507|fliD|Flagellar hook-associated protein 2 FliD (or HAP2);_11526	0.3723770061740672	0.059786040429344385	1557	NA	NA	NA	NA	NA	NA	NA	NA	NA
Coding SNP at 301284 > C,T,G functional=NULL_NULL_NULL locus_tag=CD630_02390 Strand Information: CD630_02390=+;G|missense_variant|MODERATE|CD630_02390|c.343A>G|p.Thr115Ala|343/873|115/290|fliC|fliC;T|missense_variant|MODERATE|CD630_02390|c.343A>T|p.Thr115Ser|343/873|115/290|fliC|fliC;C|missense_variant|MODERATE|CD630_02390|c.343A>C|p.Thr115Pro|343/873|115/290|fliC|fliC;_11610	0.3723770061740672	0.059786040429344385	1558	NA	NA	NA	NA	NA	NA	NA	NA	NA
Coding SNP at 209705 > G functional=NULL_NULL_NULL locus_tag=CD630_01590 Strand Information: CD630_01590=+;G|missense_variant|MODERATE|CD630_01590|c.266A>G|p.Asp89Gly|266/468|89/155|null or hypothetical protein|null or hypothetical protein;_6857	0.3807843978493435	0.05976112977926334	1559	NA	NA	NA	NA	NA	NA	NA	NA	NA
Non-Coding Indel at 2285880 > GA functional=NULL_NULL_NULL locus_tag=CD630_19801-CD630_19810 Strand Information: CD630_19801=-/CD630_19810=-/;GA|intergenic_region|MODIFIER|CD630_19801-CD630_19810|n.2285880_2285881insA||||null or hypothetical protein,null or hypothetical protein|conserved hypothetical protein,null or hypothetical protein,;	0.39648789144886426	0.05975697636137747	1560	Non-Coding Indel	intergenic_region	G	GA	NA	null or hypothetical protein,null or hypothetical protein	conserved hypothetical protein,null or hypothetical protein,;	TRUE	NA
group_4526	0.16097615255679634	0.059749882133835405	1561	NA	NA	NA	NA	NA	NA	NA	NA	PH_16_PROKKA_03552
group_2290	-0	0.05972437372454691	1562	NA	NA	NA	NA	NA	NA	NA	NA	PH100_PROKKA_01063
group_361	0.012328483856069418	0.05969920977991638	1563	NA	NA	NA	NA	NA	NA	NA	NA	PH101_PROKKA_02658
group_4357	0.42400335465802	0.059667988083827485	1564	NA	NA	NA	NA	NA	NA	NA	NA	PH110_PROKKA_03974
group_5443	0.06422075699356214	0.05959379591444324	1565	NA	NA	NA	NA	NA	NA	NA	NA	PH101_PROKKA_01510
group_4714	-0	0.059583290132985564	1566	NA	NA	NA	NA	NA	NA	NA	NA	Cdif_630_PROKKA_01044
group_1791	0.03737470846721491	0.0595529499656106	1567	NA	NA	NA	NA	NA	NA	NA	NA	PH102_PROKKA_01323
group_5428	-0	0.0595464515003224	1568	NA	NA	NA	NA	NA	NA	NA	NA	PH100_PROKKA_03941
group_2242	0.022362820865504396	0.05951290235735856	1569	NA	NA	NA	NA	NA	NA	NA	NA	PH113_PROKKA_01899
Coding SNP at 295809 > A functional=NULL_NULL_NULL locus_tag=CD630_02310 Strand Information: CD630_02310=+;A|missense_variant|MODERATE|CD630_02310|c.500G>A|p.Gly167Glu|500/1311|167/436|flgK|Flagellar hook-associated protein FlgK (or HAP1);_10935	0.24342878720349348	0.05949182919931713	1570	NA	NA	NA	NA	NA	NA	NA	NA	NA
Coding SNP at 296009 > G functional=NULL_NULL_NULL locus_tag=CD630_02310 Strand Information: CD630_02310=+;G|missense_variant|MODERATE|CD630_02310|c.700T>G|p.Ser234Ala|700/1311|234/436|flgK|Flagellar hook-associated protein FlgK (or HAP1);_10965	0.24342878720349348	0.05949182919931713	1571	NA	NA	NA	NA	NA	NA	NA	NA	NA
Coding SNP at 296045 > C functional=NULL_NULL_NULL locus_tag=CD630_02310 Strand Information: CD630_02310=+;C|missense_variant|MODERATE|CD630_02310|c.736G>C|p.Ala246Pro|736/1311|246/436|flgK|Flagellar hook-associated protein FlgK (or HAP1);_10971	0.24342878720349348	0.05949182919931713	1572	NA	NA	NA	NA	NA	NA	NA	NA	NA
Coding SNP at 296252 > A functional=NULL_NULL_NULL locus_tag=CD630_02310 Strand Information: CD630_02310=+;A|missense_variant|MODERATE|CD630_02310|c.943G>A|p.Val315Ile|943/1311|315/436|flgK|Flagellar hook-associated protein FlgK (or HAP1);_11002	0.24342878720349348	0.05949182919931713	1573	NA	NA	NA	NA	NA	NA	NA	NA	NA
Coding SNP at 296408 > A functional=NULL_NULL_NULL locus_tag=CD630_02310 Strand Information: CD630_02310=+;A|missense_variant|MODERATE|CD630_02310|c.1099G>A|p.Val367Ile|1099/1311|367/436|flgK|Flagellar hook-associated protein FlgK (or HAP1);_11021	0.24342878720349348	0.05949182919931713	1574	NA	NA	NA	NA	NA	NA	NA	NA	NA
Coding SNP at 296445 > C functional=NULL_NULL_NULL locus_tag=CD630_02310 Strand Information: CD630_02310=+;C|missense_variant|MODERATE|CD630_02310|c.1136T>C|p.Val379Ala|1136/1311|379/436|flgK|Flagellar hook-associated protein FlgK (or HAP1);_11025	0.24342878720349348	0.05949182919931713	1575	NA	NA	NA	NA	NA	NA	NA	NA	NA
Coding SNP at 296957 > T,C functional=NULL_NULL_NULL locus_tag=CD630_02320 Strand Information: CD630_02320=+;T|missense_variant|MODERATE|CD630_02320|c.319A>T|p.Ile107Leu|319/933|107/310|flgL|flgL;C|missense_variant|MODERATE|CD630_02320|c.319A>C|p.Ile107Leu|319/933|107/310|flgL|flgL;_11095	0.24342878720349348	0.05949182919931713	1576	NA	NA	NA	NA	NA	NA	NA	NA	NA
Coding SNP at 297304 > T,C functional=NULL_NULL_NULL locus_tag=CD630_02320 Strand Information: CD630_02320=+;T|missense_variant|MODERATE|CD630_02320|c.666G>T|p.Leu222Phe|666/933|222/310|flgL|flgL;C|missense_variant|MODERATE|CD630_02320|c.666G>C|p.Leu222Phe|666/933|222/310|flgL|flgL;_11150	0.24342878720349348	0.05949182919931713	1577	NA	NA	NA	NA	NA	NA	NA	NA	NA
Non-Coding Indel at 2316300 > GGAATT functional=NULL_NULL_NULL locus_tag=CD630_20052-CD630_20051 Strand Information: CD630_20052=-/CD630_20051=-/;GGAATT|intergenic_region|MODIFIER|CD630_20052-CD630_20051|n.2316300_2316301insGAATT||||null or hypothetical protein,null or hypothetical protein|Fragment of conserved hypothetical protein (Central region),Fragment of conserved hypothetical protein (N-te…	0.19236206480065493	0.05948342587138952	1578	Non-Coding Indel	intergenic_region	G	GGAATT	NA	null or hypothetical protein,null or hypothetical protein	Fragment of conserved hypothetical protein (Central region),Fragment of conserved hypothetical protein (N-terminal region),;	TRUE	NA
Coding SNP at 2008687 > G functional=NULL_NULL_NULL locus_tag=CD630_17330 Strand Information: CD630_17330=+;G|missense_variant|MODERATE|CD630_17330|c.889A>G|p.Arg297Gly|889/1023|297/340|hemE|Uroporphyrinogen decarboxylase (URO-D);_87761	0.14415578469672388	0.059465355684973874	1579	NA	NA	NA	NA	NA	NA	NA	NA	NA
Non-Coding SNP at 847208 > C functional=NULL_NULL_NULL locus_tag=CD630_06960-CD630_06970 Strand Information: CD630_06960=+/CD630_06970=+/;C|intergenic_region|MODIFIER|CD630_06960-CD630_06970|n.847208T>C||||null or hypothetical protein,null or hypothetical protein|null or hypothetical protein,putative regulator of K+ conductance,;_38548	0.21923786698148895	0.059436758275656254	1580	NA	NA	NA	NA	NA	NA	NA	NA	NA
group_1507	-0	0.05941562213697223	1581	NA	NA	NA	NA	NA	NA	NA	NA	PH100_PROKKA_00754
Non-Coding SNP at 937672 > G functional=NULL_NULL_NULL locus_tag=CD630_07640-CD630_07650 Strand Information: CD630_07640=+/CD630_07650=+/;G|intergenic_region|MODIFIER|CD630_07640-CD630_07650|n.937672A>G||||srlA,srlEa|null or hypothetical protein,PTS system, sorbitol-specific IIB N-terminal component (Glucitol),;_43187	0.39648789144886426	0.059387482789548696	1582	NA	NA	NA	NA	NA	NA	NA	NA	NA
Coding SNP at 2950217 > A functional=NULL_NULL_NULL locus_tag=CD630_25500 Strand Information: CD630_25500=-;A|missense_variant|MODERATE|CD630_25500|c.732G>T|p.Lys244Asn|732/1278|244/425|null or hypothetical protein|null or hypothetical protein;_129965	0.21923786698148895	0.05937532566840181	1583	NA	NA	NA	NA	NA	NA	NA	NA	NA
group_546	0.34392404376339625	0.059360050080962116	1584	NA	NA	NA	NA	NA	NA	NA	NA	PH109_PROKKA_01392
Non-Coding Indel at 294518 > A functional=NULL_NULL_NULL locus_tag=CD630_02280-CD630_02290 Strand Information: CD630_02280=+/CD630_02290=+/;A|intergenic_region|MODIFIER|CD630_02280-CD630_02290|n.294519_294520delTC||||fliN,flgM|Flagellar motor switch protein FliN,Negative regulator of flagellin synthesis (Anti-sigma-d factor),;	0.3723770061740672	0.05931360148882868	1585	Non-Coding Indel	intergenic_region	ATC	A	NA	fliN,flgM	Flagellar motor switch protein FliN,Negative regulator of flagellin synthesis (Anti-sigma-d factor),;	TRUE	NA
Non-Coding Indel at 294523 > TGC functional=NULL_NULL_NULL locus_tag=CD630_02280-CD630_02290 Strand Information: CD630_02280=+/CD630_02290=+/;TGC|intergenic_region|MODIFIER|CD630_02280-CD630_02290|n.294523_294524insGC||||fliN,flgM|Flagellar motor switch protein FliN,Negative regulator of flagellin synthesis (Anti-sigma-d factor),;	0.3723770061740672	0.05931360148882868	1586	Non-Coding Indel	intergenic_region	T	TGC	NA	fliN,flgM	Flagellar motor switch protein FliN,Negative regulator of flagellin synthesis (Anti-sigma-d factor),;	TRUE	NA
Coding SNP at 773529 > G functional=NULL_NULL_NULL locus_tag=CD630_06490 Strand Information: CD630_06490=+;G|missense_variant|MODERATE|CD630_06490|c.1940A>G|p.Lys647Arg|1940/2010|647/669|null or hypothetical protein|putative peptidase, S9 family;_33750	0.6443338348741511	0.059267378055617985	1587	NA	NA	NA	NA	NA	NA	NA	NA	NA
group_3736	-0	0.05924615909853146	1588	NA	NA	NA	NA	NA	NA	NA	NA	PH103_PROKKA_03725
group_2385	0.051692988824928864	0.05922527293264951	1589	NA	NA	NA	NA	NA	NA	NA	NA	PH100_PROKKA_02631
Non-Coding SNP at 1653132 > T functional=NULL_NULL_NULL locus_tag=CD630_14220-CD630_14230 Strand Information: CD630_14220=+/CD630_14230=+/;T|intergenic_region|MODIFIER|CD630_14220-CD630_14230|n.1653132C>T||||null or hypothetical protein,null or hypothetical protein|null or hypothetical protein,conserved hypothetical protein,;_70599	0.39101846826517733	0.05915404100041496	1590	NA	NA	NA	NA	NA	NA	NA	NA	NA
group_4420	0.3895284503397083	0.05914577117023976	1591	NA	NA	NA	NA	NA	NA	NA	NA	PH122_PROKKA_00714
group_4460	0.0067595717081111225	0.05907425178893379	1592	NA	NA	NA	NA	NA	NA	NA	NA	PH_11_PROKKA_01439
group_5841	0.0067595717081111225	0.05907425178893379	1593	NA	NA	NA	NA	NA	NA	NA	NA	PH_11_PROKKA_01814
group_1987	-0	0.05905097963423284	1594	NA	NA	NA	NA	NA	NA	NA	NA	PH102_PROKKA_01504
Coding SNP at 2828798 > T functional=NULL_NULL_NULL locus_tag=CD630_24520 Strand Information: CD630_24520=-;T|missense_variant|MODERATE|CD630_24520|c.283C>A|p.Gln95Lys|283/798|95/265|null or hypothetical protein|putative CRISPR-associated protein;_124142	0.3500214696912333	0.059050237830079184	1595	NA	NA	NA	NA	NA	NA	NA	NA	NA
Coding SNP at 2828831 > C functional=NULL_NULL_NULL locus_tag=CD630_24520 Strand Information: CD630_24520=-;C|missense_variant|MODERATE|CD630_24520|c.250A>G|p.Arg84Gly|250/798|84/265|null or hypothetical protein|putative CRISPR-associated protein;_124145	0.3500214696912333	0.059050237830079184	1596	NA	NA	NA	NA	NA	NA	NA	NA	NA
Coding SNP at 2828835 > T functional=NULL_NULL_NULL locus_tag=CD630_24520 Strand Information: CD630_24520=-;T|missense_variant|MODERATE|CD630_24520|c.246T>A|p.Asn82Lys|246/798|82/265|null or hypothetical protein|putative CRISPR-associated protein;_124146	0.3500214696912333	0.059050237830079184	1597	NA	NA	NA	NA	NA	NA	NA	NA	NA
Coding SNP at 2828839 > A functional=NULL_NULL_NULL locus_tag=CD630_24520 Strand Information: CD630_24520=-;A|missense_variant|MODERATE|CD630_24520|c.242C>T|p.Thr81Ile|242/798|81/265|null or hypothetical protein|putative CRISPR-associated protein;_124147	0.3500214696912333	0.059050237830079184	1598	NA	NA	NA	NA	NA	NA	NA	NA	NA
Coding SNP at 2884783 > T functional=NULL_NULL_NULL locus_tag=CD630_25000 Strand Information: CD630_25000=-;T|missense_variant|MODERATE|CD630_25000|c.1227T>A|p.His409Gln|1227/1317|409/438|argH|null or hypothetical protein;_126515	0.09169106308688289	0.05903780660581364	1599	NA	NA	NA	NA	NA	NA	NA	NA	NA
group_5405	0.051692988824928864	0.05903598347245812	1600	NA	NA	NA	NA	NA	NA	NA	NA	PH100_PROKKA_03543
group_1104	0.3723770061740672	0.059023576615720934	1601	NA	NA	NA	NA	NA	NA	NA	NA	PH121_PROKKA_04254
group_1717	0.3723770061740672	0.059023576615720934	1602	NA	NA	NA	NA	NA	NA	NA	NA	PH121_PROKKA_04258
Non-Coding SNP at 4224890 > C functional=NULL_NULL_NULL locus_tag=CD630_36170-CD630_36180 Strand Information: CD630_36170=-/CD630_36180=+/;C|intergenic_region|MODIFIER|CD630_36170-CD630_36180|n.4224890A>C||||null or hypothetical protein,null or hypothetical protein|null or hypothetical protein,null or hypothetical protein,;_190214	0.3723770061740672	0.059017716464935296	1603	NA	NA	NA	NA	NA	NA	NA	NA	NA
Non-Coding SNP at 4227720 > C functional=NULL_NULL_NULL locus_tag=CD630_36210-CD630_36220 Strand Information: CD630_36210=-/CD630_36220=-/;C|intergenic_region|MODIFIER|CD630_36210-CD630_36220|n.4227720T>C||||null or hypothetical protein,null or hypothetical protein|pentapeptide repeat protein,conserved hypothetical protein, PhnA family,;_190428	0.3723770061740672	0.059017716464935296	1604	NA	NA	NA	NA	NA	NA	NA	NA	NA
group_1584	0.2067681858228256	0.05901054764536186	1605	NA	NA	NA	NA	NA	NA	NA	NA	PH122_PROKKA_00712
Coding Indel at 3606798 > C functional=NULL_NULL_NULL locus_tag=CD630_31000 Strand Information: CD630_31000=-;C|frameshift_variant|HIGH|CD630_31000|c.840_843delACTA|p.Leu281fs|843/1407|280/468|null or hypothetical protein|null or hypothetical protein;	0.08516768975060965	0.059003750184689924	1606	Coding Indel	frameshift_variant	CACTA	C	NA	null or hypothetical protein	null or hypothetical protein;	FALSE	NA
Coding Indel at 3606803 > CAACT functional=NULL_NULL_NULL locus_tag=CD630_31000 Strand Information: CD630_31000=-;CAACT|frameshift_variant|HIGH|CD630_31000|c.838_839insAGTT|p.Arg280fs|838/1407|280/468|null or hypothetical protein|null or hypothetical protein;	0.08516768975060965	0.059003750184689924	1607	Coding Indel	frameshift_variant	C	CAACT	NA	null or hypothetical protein	null or hypothetical protein;	FALSE	NA
drrA_4	0.3723770061740672	0.05898177932973657	1608	NA	NA	NA	NA	NA	NA	NA	NA	Cdif_630_PROKKA_00932
Coding SNP at 538488 > C functional=NULL_NULL_NULL locus_tag=CD630_04532 Strand Information: CD630_04532=+;C|missense_variant|MODERATE|CD630_04532|c.172T>C|p.Phe58Leu|172/297|58/98|null or hypothetical protein|conserved hypothetical protein;_21261	0.3723770061740672	0.058979750987310446	1609	NA	NA	NA	NA	NA	NA	NA	NA	NA
Coding SNP at 538495 > G functional=NULL_NULL_NULL locus_tag=CD630_04532 Strand Information: CD630_04532=+;G|missense_variant|MODERATE|CD630_04532|c.179A>G|p.Asp60Gly|179/297|60/98|null or hypothetical protein|conserved hypothetical protein;_21263	0.3723770061740672	0.058979750987310446	1610	NA	NA	NA	NA	NA	NA	NA	NA	NA
Non-Coding SNP at 794609 > C functional=NULL_NULL_NULL locus_tag=CD630_06600-CD630_06610 Strand Information: CD630_06600=+/CD630_06610=+/;C|intergenic_region|MODIFIER|CD630_06600-CD630_06610|n.794609T>C||||tcdB,tcdE|Toxin B,null or hypothetical protein,;_35548	0.6443338348741511	0.058958136292450725	1611	NA	NA	NA	NA	NA	NA	NA	NA	NA
Coding SNP at 2053295 > A functional=NULL_NULL_NULL locus_tag=CD630_17720 Strand Information: CD630_17720=+;A|missense_variant|MODERATE|CD630_17720|c.322G>A|p.Glu108Lys|322/441|108/146|null or hypothetical protein|conserved hypothetical protein;_89693	0.6443338348741511	0.058958136292450725	1612	NA	NA	NA	NA	NA	NA	NA	NA	NA
Non-Coding Indel at 1087265 > T functional=NULL_NULL_NULL locus_tag=CD630_09020-CD630_09030 Strand Information: CD630_09020=+/CD630_09030=+/;T|intergenic_region|MODIFIER|CD630_09020-CD630_09030|n.1087266delA||||null or hypothetical protein,null or hypothetical protein|null or hypothetical protein,null or hypothetical protein,;	0.6443338348741511	0.058958136292450725	1613	Non-Coding Indel	intergenic_region	TA	T	NA	null or hypothetical protein,null or hypothetical protein	null or hypothetical protein,null or hypothetical protein,;	TRUE	NA
group_193	0.002993674250343598	0.05891934091966441	1614	NA	NA	NA	NA	NA	NA	NA	NA	Cdif_630_PROKKA_00486
hhaIM	0.051692988824928864	0.05891541785532741	1615	NA	NA	NA	NA	NA	NA	NA	NA	PH101_PROKKA_00503
Non-Coding SNP at 833680 > T functional=NULL_NULL_NULL locus_tag=CD630_06880-CD630_06890 Strand Information: CD630_06880=+/CD630_06890=+/;T|intergenic_region|MODIFIER|CD630_06880-CD630_06890|n.833680A>T||||null or hypothetical protein,null or hypothetical protein|conserved hypothetical protein,null or hypothetical protein,;_37699	0.6443338348741511	0.058860713296343986	1616	NA	NA	NA	NA	NA	NA	NA	NA	NA
group_35	0.06422075699356214	0.05883295855014515	1617	NA	NA	NA	NA	NA	NA	NA	NA	PH100_PROKKA_02585
group_453	0.37546793921581917	0.05882728057007642	1618	NA	NA	NA	NA	NA	NA	NA	NA	PH110_PROKKA_00202
group_454	0.3723770061740672	0.05875103186497361	1619	NA	NA	NA	NA	NA	NA	NA	NA	Cdif_630_PROKKA_00600
group_1611	0.21825401694922508	0.05873658542090769	1620	NA	NA	NA	NA	NA	NA	NA	NA	Cdif_630_PROKKA_00381
group_6635	1.412695645450012	0.05871724850002296	1621	NA	NA	NA	NA	NA	NA	NA	NA	PH110_PROKKA_01268
group_122	0.35434552182020446	0.05862654398894881	1622	NA	NA	NA	NA	NA	NA	NA	NA	PH122_PROKKA_01480
Coding SNP at 200536 > T functional=NULL_NULL_NULL locus_tag=CD630_01510 Strand Information: CD630_01510=+;T|missense_variant|MODERATE|CD630_01510|c.292G>T|p.Gly98Cys|292/477|98/158|rimI|putative alanine acetyltransferase, ribosomal family;_6314	0.5597404474190263	0.0586259116457077	1623	NA	NA	NA	NA	NA	NA	NA	NA	NA
Coding SNP at 799705 > C functional=NULL_NULL_NULL locus_tag=CD630_06630 Strand Information: CD630_06630=+;C|missense_variant|MODERATE|CD630_06630|c.3863T>C|p.Ile1288Thr|3863/8133|1288/2710|tcdA|Toxin A;_35699	0.5597404474190263	0.0586259116457077	1624	NA	NA	NA	NA	NA	NA	NA	NA	NA
Coding SNP at 803335 > A functional=NULL_NULL_NULL locus_tag=CD630_06630 Strand Information: CD630_06630=+;A|missense_variant|MODERATE|CD630_06630|c.7493C>A|p.Ser2498Tyr|7493/8133|2498/2710|tcdA|Toxin A;_35765	0.5597404474190263	0.0586259116457077	1625	NA	NA	NA	NA	NA	NA	NA	NA	NA
Non-Coding SNP at 2938644 > T functional=NULL_NULL_NULL locus_tag=CD630_25410-CD630_25420 Strand Information: CD630_25410=+/CD630_25420=-/;T|intergenic_region|MODIFIER|CD630_25410-CD630_25420|n.2938644C>T||||null or hypothetical protein,null or hypothetical protein|null or hypothetical protein,null or hypothetical protein,;_129136	0.5597404474190263	0.0586259116457077	1626	NA	NA	NA	NA	NA	NA	NA	NA	NA
Coding SNP at 3240160 > T functional=NULL_NULL_NULL locus_tag=CD630_27860 Strand Information: CD630_27860=-;T|missense_variant|MODERATE|CD630_27860|c.1462G>A|p.Asp488Asn|1462/1578|488/525|cwp5|null or hypothetical protein;_142833	0.5597404474190263	0.0586259116457077	1627	NA	NA	NA	NA	NA	NA	NA	NA	NA
Coding SNP at 3642885 > C functional=NULL_NULL_NULL locus_tag=CD630_31270 Strand Information: CD630_31270=-;C|missense_variant|MODERATE|CD630_31270|c.286A>G|p.Lys96Glu|286/1401|96/466|null or hypothetical protein|null or hypothetical protein;_165074	0.5597404474190263	0.0586259116457077	1628	NA	NA	NA	NA	NA	NA	NA	NA	NA
group_3866	0.1403795145072632	0.058620236054584295	1629	NA	NA	NA	NA	NA	NA	NA	NA	Cdif_630_PROKKA_02074
sigW	0.1403795145072632	0.058620236054584295	1630	NA	NA	NA	NA	NA	NA	NA	NA	Cdif_630_PROKKA_02075
group_4931	0.1403795145072632	0.058620236054584295	1631	NA	NA	NA	NA	NA	NA	NA	NA	Cdif_630_PROKKA_02072
group_4932	0.1403795145072632	0.058620236054584295	1632	NA	NA	NA	NA	NA	NA	NA	NA	Cdif_630_PROKKA_02076
group_4933	0.1403795145072632	0.058620236054584295	1633	NA	NA	NA	NA	NA	NA	NA	NA	Cdif_630_PROKKA_02077
axe1-6A_1	0.1403795145072632	0.058620236054584295	1634	NA	NA	NA	NA	NA	NA	NA	NA	Cdif_630_PROKKA_02073
group_3513	0.1403795145072632	0.058620236054584295	1635	NA	NA	NA	NA	NA	NA	NA	NA	Cdif_630_PROKKA_02070
Non-Coding SNP at 875691 > T functional=NULL_NULL_NULL locus_tag=CD630_07150-CD630_07160 Strand Information: CD630_07150=+/CD630_07160=+/;T|intergenic_region|MODIFIER|CD630_07150-CD630_07160|n.875691C>T||||ptb1,cooS1|Phosphate butyryltransferase (Phosphotransbutyrylase),Bifunctional carbon monoxide dehydrogenase/acetyl-CoA synthase (CODH),;_40026	0.37262404899282026	0.05859394652576154	1636	NA	NA	NA	NA	NA	NA	NA	NA	NA
group_5389	0.051692988824928864	0.058593232487460914	1637	NA	NA	NA	NA	NA	NA	NA	NA	PH100_PROKKA_03496
Coding SNP at 219898 > A functional=NULL_NULL_NULL locus_tag=CD630_01660 Strand Information: CD630_01660=-;A|missense_variant|MODERATE|CD630_01660|c.515C>T|p.Ala172Val|515/1221|172/406|null or hypothetical protein|putative peptidase, M20D family;_7061	0.3723770061740672	0.058568780204047384	1638	NA	NA	NA	NA	NA	NA	NA	NA	NA
group_1230	0.10084689401257935	0.05856763576717199	1639	NA	NA	NA	NA	NA	NA	NA	NA	PH110_PROKKA_01214
Coding SNP at 1619652 > C functional=NULL_NULL_NULL locus_tag=CD630_13990 Strand Information: CD630_13990=+;C|missense_variant|MODERATE|CD630_13990|c.435A>C|p.Glu145Asp|435/864|145/287|null or hypothetical protein|putative muramoyltetrapeptide carboxypeptidase,S66 family;_69135	0.3723770061740672	0.05853577933984705	1640	NA	NA	NA	NA	NA	NA	NA	NA	NA
Coding SNP at 1219616 > C functional=NULL_NULL_NULL locus_tag=CD630_10370 Strand Information: CD630_10370=+;C|missense_variant|MODERATE|CD630_10370|c.272T>C|p.Val91Ala|272/1914|91/637|null or hypothetical protein|conserved hypothetical protein;_54343	0.6443338348741511	0.058482950136135685	1641	NA	NA	NA	NA	NA	NA	NA	NA	NA
group_6601	0.08821633638178757	0.058476121317639664	1642	NA	NA	NA	NA	NA	NA	NA	NA	PH108_PROKKA_01475
group_6602	0.08821633638178757	0.058476121317639664	1643	NA	NA	NA	NA	NA	NA	NA	NA	PH108_PROKKA_01476
group_6603	0.08821633638178757	0.058476121317639664	1644	NA	NA	NA	NA	NA	NA	NA	NA	PH108_PROKKA_01477
yihN_1	0.07430464378836418	0.05845967762270273	1645	NA	NA	NA	NA	NA	NA	NA	NA	PH100_PROKKA_02134
Coding SNP at 2213448 > A functional=NULL_NULL_NULL locus_tag=CD630_19270-CD630_19120 Strand Information: CD630_19270=-/CD630_19120=+/;A|intron_variant|MODIFIER|CD630_19270|c.595-7265C>T||||null or hypothetical protein,eutA|Fragment of ABC-type transport system,ATP-binding protein,Ethanolamine reactivating factor for ammonia lyase eutBC,;A|synonymous_variant|LOW|CD630_19120|c.534G>A|p.Arg178Arg|5…	0.16097615255679634	0.05845791020969389	1646	NA	NA	NA	NA	NA	NA	NA	NA	NA
group_2322	0.06422075699356214	0.05843554759473435	1647	NA	NA	NA	NA	NA	NA	NA	NA	PH100_PROKKA_03536
xylR	0.06422075699356214	0.05843554759473435	1648	NA	NA	NA	NA	NA	NA	NA	NA	PH100_PROKKA_03537
group_1781	0.06422075699356214	0.05843554759473435	1649	NA	NA	NA	NA	NA	NA	NA	NA	PH100_PROKKA_03535
dnaB_1	0.06422075699356214	0.05843554759473435	1650	NA	NA	NA	NA	NA	NA	NA	NA	PH100_PROKKA_03497
group_2737	0.06422075699356214	0.05843554759473435	1651	NA	NA	NA	NA	NA	NA	NA	NA	PH100_PROKKA_03512
sigF_3	0.06422075699356214	0.05843554759473435	1652	NA	NA	NA	NA	NA	NA	NA	NA	PH100_PROKKA_03502
group_3399	0.06422075699356214	0.05843554759473435	1653	NA	NA	NA	NA	NA	NA	NA	NA	PH100_PROKKA_03530
group_4177	0.06422075699356214	0.05843554759473435	1654	NA	NA	NA	NA	NA	NA	NA	NA	PH100_PROKKA_03476
blaI_8	0.06422075699356214	0.05843554759473435	1655	NA	NA	NA	NA	NA	NA	NA	NA	PH100_PROKKA_03485
group_4186	0.06422075699356214	0.05843554759473435	1656	NA	NA	NA	NA	NA	NA	NA	NA	PH100_PROKKA_03504
group_4188	0.06422075699356214	0.05843554759473435	1657	NA	NA	NA	NA	NA	NA	NA	NA	PH100_PROKKA_03523
group_4189	0.06422075699356214	0.05843554759473435	1658	NA	NA	NA	NA	NA	NA	NA	NA	PH100_PROKKA_03529
group_4190	0.06422075699356214	0.05843554759473435	1659	NA	NA	NA	NA	NA	NA	NA	NA	PH100_PROKKA_03532
ssb_3	0.06422075699356214	0.05843554759473435	1660	NA	NA	NA	NA	NA	NA	NA	NA	PH100_PROKKA_03501
group_5394	0.06422075699356214	0.05843554759473435	1661	NA	NA	NA	NA	NA	NA	NA	NA	PH100_PROKKA_03509
group_5395	0.06422075699356214	0.05843554759473435	1662	NA	NA	NA	NA	NA	NA	NA	NA	PH100_PROKKA_03513
group_5396	0.06422075699356214	0.05843554759473435	1663	NA	NA	NA	NA	NA	NA	NA	NA	PH100_PROKKA_03516
group_5397	0.06422075699356214	0.05843554759473435	1664	NA	NA	NA	NA	NA	NA	NA	NA	PH100_PROKKA_03522
group_5398	0.06422075699356214	0.05843554759473435	1665	NA	NA	NA	NA	NA	NA	NA	NA	PH100_PROKKA_03524
group_5399	0.06422075699356214	0.05843554759473435	1666	NA	NA	NA	NA	NA	NA	NA	NA	PH100_PROKKA_03525
group_5400	0.06422075699356214	0.05843554759473435	1667	NA	NA	NA	NA	NA	NA	NA	NA	PH100_PROKKA_03526
group_5401	0.06422075699356214	0.05843554759473435	1668	NA	NA	NA	NA	NA	NA	NA	NA	PH100_PROKKA_03527
group_5402	0.06422075699356214	0.05843554759473435	1669	NA	NA	NA	NA	NA	NA	NA	NA	PH100_PROKKA_03528
group_5403	0.06422075699356214	0.05843554759473435	1670	NA	NA	NA	NA	NA	NA	NA	NA	PH100_PROKKA_03531
group_6300	0.06422075699356214	0.05843554759473435	1671	NA	NA	NA	NA	NA	NA	NA	NA	PH100_PROKKA_03477
group_6305	0.06422075699356214	0.05843554759473435	1672	NA	NA	NA	NA	NA	NA	NA	NA	PH100_PROKKA_03510
group_6306	0.06422075699356214	0.05843554759473435	1673	NA	NA	NA	NA	NA	NA	NA	NA	PH100_PROKKA_03511
group_6307	0.06422075699356214	0.05843554759473435	1674	NA	NA	NA	NA	NA	NA	NA	NA	PH100_PROKKA_03519
group_6308	0.06422075699356214	0.05843554759473435	1675	NA	NA	NA	NA	NA	NA	NA	NA	PH100_PROKKA_03520
group_6309	0.06422075699356214	0.05843554759473435	1676	NA	NA	NA	NA	NA	NA	NA	NA	PH100_PROKKA_03521
group_896	0.06422075699356214	0.05843554759473435	1677	NA	NA	NA	NA	NA	NA	NA	NA	PH100_PROKKA_03480
Non-Coding SNP at 3670298 > T functional=NULL_NULL_NULL locus_tag=CD630_31461-CD630_31470 Strand Information: CD630_31461=+/CD630_31470=-/;T|intergenic_region|MODIFIER|CD630_31461-CD630_31470|n.3670298A>T||||null or hypothetical protein,null or hypothetical protein|Fragment of putative transposase, IS4 family (C-terminal region),null or hypothetical protein,;_166280	0.3723770061740672	0.05842087696351658	1678	NA	NA	NA	NA	NA	NA	NA	NA	NA
Non-Coding Indel at 920096 > A functional=NULL_NULL_NULL locus_tag=CD630_07520-CD630_07530 Strand Information: CD630_07520=+/CD630_07530=+/;A|intergenic_region|MODIFIER|CD630_07520-CD630_07530|n.920097delT||||null or hypothetical protein,iscS1|null or hypothetical protein,null or hypothetical protein,;	0.06422075699356214	0.05836284967339228	1679	Non-Coding Indel	intergenic_region	AT	A	NA	null or hypothetical protein,iscS1	null or hypothetical protein,null or hypothetical protein,;	TRUE	NA
group_1218	0.6443338348741511	0.05830927124199328	1680	NA	NA	NA	NA	NA	NA	NA	NA	PH122_PROKKA_00681
group_729	0.06422075699356214	0.058295298363278424	1681	NA	NA	NA	NA	NA	NA	NA	NA	PH101_PROKKA_01727
group_87	0.0067595717081111225	0.05827149638971459	1682	NA	NA	NA	NA	NA	NA	NA	NA	PH100_PROKKA_03472
hpcH	0.06422075699356214	0.05817434229496638	1683	NA	NA	NA	NA	NA	NA	NA	NA	PH100_PROKKA_01454
group_662	0.06422075699356214	0.058133289282522274	1684	NA	NA	NA	NA	NA	NA	NA	NA	PH103_PROKKA_00633
group_4715	0.06422075699356214	0.05808844465638437	1685	NA	NA	NA	NA	NA	NA	NA	NA	Cdif_630_PROKKA_01050
group_566	0.051692988824928864	0.058067665302549004	1686	NA	NA	NA	NA	NA	NA	NA	NA	PH131_PROKKA_02388
group_506	-0	0.05804606608128083	1687	NA	NA	NA	NA	NA	NA	NA	NA	PH116_PROKKA_00299
group_869	0.06422075699356214	0.05804366627101376	1688	NA	NA	NA	NA	NA	NA	NA	NA	PH102_PROKKA_02376
group_3055	0.6443338348741511	0.05803723132710688	1689	NA	NA	NA	NA	NA	NA	NA	NA	PH103_PROKKA_00876
group_5338	0.023750317680242793	0.05801900787209908	1690	NA	NA	NA	NA	NA	NA	NA	NA	PH100_PROKKA_01697
group_5798	1.134107657284722	0.0579989433234228	1691	NA	NA	NA	NA	NA	NA	NA	NA	PH122_PROKKA_03378
group_7181	1.134107657284722	0.0579989433234228	1692	NA	NA	NA	NA	NA	NA	NA	NA	PH122_PROKKA_03379
group_1353	1.134107657284722	0.0579989433234228	1693	NA	NA	NA	NA	NA	NA	NA	NA	PH122_PROKKA_00095
group_5772	1.134107657284722	0.0579989433234228	1694	NA	NA	NA	NA	NA	NA	NA	NA	PH122_PROKKA_00705
group_7179	1.134107657284722	0.0579989433234228	1695	NA	NA	NA	NA	NA	NA	NA	NA	PH122_PROKKA_03209
Non-Coding SNP at 71468 > A,T functional=NULL_NULL_NULL locus_tag=CD630_00460-CD630_00470 Strand Information: CD630_00460=+/CD630_00470=+/;A|intergenic_region|MODIFIER|CD630_00460-CD630_00470|n.71468G>A||||CD630_00460-ispD|CD630_00460-ispD;T|intergenic_region|MODIFIER|CD630_00460-CD630_00470|n.71468G>T||||CD630_00460-ispD|CD630_00460-ispD;_2823	1.134107657284722	0.0579989433234228	1696	NA	NA	NA	NA	NA	NA	NA	NA	NA
Coding SNP at 173289 > G functional=NULL_NULL_NULL locus_tag=CD630_01280 Strand Information: CD630_01280=+;G|missense_variant|MODERATE|CD630_01280|c.380A>G|p.Glu127Gly|380/429|127/142|fabZ|(3R)-hydroxymyristoyl-[acyl-carrier-protein] dehydratase;_4964	1.134107657284722	0.0579989433234228	1697	NA	NA	NA	NA	NA	NA	NA	NA	NA
Coding SNP at 198679 > C functional=NULL_NULL_NULL locus_tag=CD630_01480 Strand Information: CD630_01480=+;C|missense_variant|MODERATE|CD630_01480|c.772T>C|p.Tyr258His|772/1041|258/346|null or hypothetical protein|uncharacterised protein;_6208	1.134107657284722	0.0579989433234228	1698	NA	NA	NA	NA	NA	NA	NA	NA	NA
Coding SNP at 199987 > G functional=NULL_NULL_NULL locus_tag=CD630_01500 Strand Information: CD630_01500=+;G|missense_variant|MODERATE|CD630_01500|c.449A>G|p.Glu150Gly|449/717|150/238|null or hypothetical protein|putative peptidase, M22 family;_6279	1.134107657284722	0.0579989433234228	1699	NA	NA	NA	NA	NA	NA	NA	NA	NA
Coding SNP at 278005 > C functional=NULL_NULL_NULL locus_tag=CD630_02130 Strand Information: CD630_02130=-;C|missense_variant|MODERATE|CD630_02130|c.275C>G|p.Ser92Cys|275/294|92/97|null or hypothetical protein|putative spore coat protein;_9857	1.134107657284722	0.0579989433234228	1700	NA	NA	NA	NA	NA	NA	NA	NA	NA
Coding SNP at 298620 > A functional=NULL_NULL_NULL locus_tag=CD630_02360 Strand Information: CD630_02360=+;A|missense_variant|MODERATE|CD630_02360|c.22G>A|p.Glu8Lys|22/354|8/117|fliS2|Flagellar protein FliS2;_11316	1.134107657284722	0.0579989433234228	1701	NA	NA	NA	NA	NA	NA	NA	NA	NA
Coding SNP at 298677 > G functional=NULL_NULL_NULL locus_tag=CD630_02360 Strand Information: CD630_02360=+;G|missense_variant|MODERATE|CD630_02360|c.79A>G|p.Lys27Glu|79/354|27/117|fliS2|Flagellar protein FliS2;_11326	1.134107657284722	0.0579989433234228	1702	NA	NA	NA	NA	NA	NA	NA	NA	NA
Coding SNP at 298696 > G functional=NULL_NULL_NULL locus_tag=CD630_02360 Strand Information: CD630_02360=+;G|missense_variant|MODERATE|CD630_02360|c.98A>G|p.Lys33Arg|98/354|33/117|fliS2|Flagellar protein FliS2;_11329	1.134107657284722	0.0579989433234228	1703	NA	NA	NA	NA	NA	NA	NA	NA	NA
Coding SNP at 298736 > A,C functional=NULL_NULL_NULL locus_tag=CD630_02360 Strand Information: CD630_02360=+;A|missense_variant|MODERATE|CD630_02360|c.138T>A|p.Asn46Lys|138/354|46/117|fliS2|fliS2;C|synonymous_variant|LOW|CD630_02360|c.138T>C|p.Asn46Asn|138/354|46/117|fliS2|fliS2;_11335	1.134107657284722	0.0579989433234228	1704	NA	NA	NA	NA	NA	NA	NA	NA	NA
Coding SNP at 298851 > A functional=NULL_NULL_NULL locus_tag=CD630_02360 Strand Information: CD630_02360=+;A|missense_variant|MODERATE|CD630_02360|c.253G>A|p.Val85Ile|253/354|85/117|fliS2|Flagellar protein FliS2;_11353	1.134107657284722	0.0579989433234228	1705	NA	NA	NA	NA	NA	NA	NA	NA	NA
Coding SNP at 298860 > A functional=NULL_NULL_NULL locus_tag=CD630_02360 Strand Information: CD630_02360=+;A|missense_variant|MODERATE|CD630_02360|c.262G>A|p.Asp88Asn|262/354|88/117|fliS2|Flagellar protein FliS2;_11357	1.134107657284722	0.0579989433234228	1706	NA	NA	NA	NA	NA	NA	NA	NA	NA
Coding SNP at 298942 > G functional=NULL_NULL_NULL locus_tag=CD630_02360 Strand Information: CD630_02360=+;G|missense_variant|MODERATE|CD630_02360|c.344A>G|p.Asn115Ser|344/354|115/117|fliS2|Flagellar protein FliS2;_11370	1.134107657284722	0.0579989433234228	1707	NA	NA	NA	NA	NA	NA	NA	NA	NA
Coding SNP at 299095 > C functional=NULL_NULL_NULL locus_tag=CD630_02370 Strand Information: CD630_02370=+;C|missense_variant|MODERATE|CD630_02370|c.116A>C|p.Asp39Ala|116/1524|39/507|fliD|Flagellar hook-associated protein 2 FliD (or HAP2);_11392	1.134107657284722	0.0579989433234228	1708	NA	NA	NA	NA	NA	NA	NA	NA	NA
Coding SNP at 299164 > C functional=NULL_NULL_NULL locus_tag=CD630_02370 Strand Information: CD630_02370=+;C|missense_variant|MODERATE|CD630_02370|c.185A>C|p.Asp62Ala|185/1524|62/507|fliD|Flagellar hook-associated protein 2 FliD (or HAP2);_11396	1.134107657284722	0.0579989433234228	1709	NA	NA	NA	NA	NA	NA	NA	NA	NA
Coding SNP at 299210 > C,T functional=NULL_NULL_NULL locus_tag=CD630_02370 Strand Information: CD630_02370=+;C|missense_variant|MODERATE|CD630_02370|c.231A>C|p.Lys77Asn|231/1524|77/507|fliD|fliD;T|missense_variant|MODERATE|CD630_02370|c.231A>T|p.Lys77Asn|231/1524|77/507|fliD|fliD;_11402	1.134107657284722	0.0579989433234228	1710	NA	NA	NA	NA	NA	NA	NA	NA	NA
Coding SNP at 299211 > T functional=NULL_NULL_NULL locus_tag=CD630_02370 Strand Information: CD630_02370=+;T|missense_variant|MODERATE|CD630_02370|c.232G>T|p.Ala78Ser|232/1524|78/507|fliD|Flagellar hook-associated protein 2 FliD (or HAP2);_11404	1.134107657284722	0.0579989433234228	1711	NA	NA	NA	NA	NA	NA	NA	NA	NA
Coding SNP at 299280 > A functional=NULL_NULL_NULL locus_tag=CD630_02370 Strand Information: CD630_02370=+;A|missense_variant|MODERATE|CD630_02370|c.301G>A|p.Glu101Lys|301/1524|101/507|fliD|Flagellar hook-associated protein 2 FliD (or HAP2);_11412	1.134107657284722	0.0579989433234228	1712	NA	NA	NA	NA	NA	NA	NA	NA	NA
Coding SNP at 299282 > T,G functional=NULL_NULL_NULL locus_tag=CD630_02370 Strand Information: CD630_02370=+;T|missense_variant|MODERATE|CD630_02370|c.303A>T|p.Glu101Asp|303/1524|101/507|fliD|fliD;G|synonymous_variant|LOW|CD630_02370|c.303A>G|p.Glu101Glu|303/1524|101/507|fliD|fliD;_11413	1.134107657284722	0.0579989433234228	1713	NA	NA	NA	NA	NA	NA	NA	NA	NA
Coding SNP at 301003 > G functional=NULL_NULL_NULL locus_tag=CD630_02390 Strand Information: CD630_02390=+;G|missense_variant|MODERATE|CD630_02390|c.62A>G|p.Asn21Ser|62/873|21/290|fliC|Flagellin C;_11582	1.134107657284722	0.0579989433234228	1714	NA	NA	NA	NA	NA	NA	NA	NA	NA
Coding SNP at 315871 > G functional=NULL_NULL_NULL locus_tag=CD630_02530 Strand Information: CD630_02530=+;G|missense_variant|MODERATE|CD630_02530|c.333A>G|p.Ile111Met|333/1206|111/401|fliK|Flagellar hook-length control protein FliK;_12404	1.134107657284722	0.0579989433234228	1715	NA	NA	NA	NA	NA	NA	NA	NA	NA
Coding SNP at 697512 > A functional=NULL_NULL_NULL locus_tag=CD630_05820 Strand Information: CD630_05820=+;A|missense_variant|MODERATE|CD630_05820|c.1873G>A|p.Gly625Ser|1873/2568|625/855|null or hypothetical protein|putative pyruvate phosphate dikinase,PEP/pyruvate-binding;_28355	1.134107657284722	0.0579989433234228	1716	NA	NA	NA	NA	NA	NA	NA	NA	NA
Non-Coding SNP at 720775 > T,G functional=NULL_NULL_NULL locus_tag=CD630_05950-CD630_05960 Strand Information: CD630_05950=+/CD630_05960=+/;T|intergenic_region|MODIFIER|CD630_05950-CD630_05960|n.720775C>T||||CD630_05950-CD630_05960|CD630_05950-CD630_05960;G|intergenic_region|MODIFIER|CD630_05950-CD630_05960|n.720775C>G||||CD630_05950-CD630_05960|CD630_05950-CD630_05960;_30117	1.134107657284722	0.0579989433234228	1717	NA	NA	NA	NA	NA	NA	NA	NA	NA
Coding SNP at 762865 > A functional=NULL_NULL_NULL locus_tag=CD630_06390 Strand Information: CD630_06390=+;A|missense_variant|MODERATE|CD630_06390|c.1096G>A|p.Val366Ile|1096/1122|366/373|null or hypothetical protein|conserved hypothetical protein;_33144	1.134107657284722	0.0579989433234228	1718	NA	NA	NA	NA	NA	NA	NA	NA	NA
Coding SNP at 781231 > A functional=NULL_NULL_NULL locus_tag=CD630_06550 Strand Information: CD630_06550=+;A|missense_variant|MODERATE|CD630_06550|c.394G>A|p.Gly132Arg|394/735|132/244|null or hypothetical protein|null or hypothetical protein;_34284	1.134107657284722	0.0579989433234228	1719	NA	NA	NA	NA	NA	NA	NA	NA	NA
Non-Coding SNP at 817134 > T functional=NULL_NULL_NULL locus_tag=CD630_06720-CD630_06730 Strand Information: CD630_06720=+/CD630_06730=+/;T|intergenic_region|MODIFIER|CD630_06720-CD630_06730|n.817134C>T||||null or hypothetical protein,null or hypothetical protein|conserved hypothetical protein,putative methyltransferase,;_36529	1.134107657284722	0.0579989433234228	1720	NA	NA	NA	NA	NA	NA	NA	NA	NA
Coding SNP at 819934 > A functional=NULL_NULL_NULL locus_tag=CD630_06760 Strand Information: CD630_06760=-;A|missense_variant|MODERATE|CD630_06760|c.239C>T|p.Thr80Ile|239/780|80/259|rsiT|null or hypothetical protein;_36709	1.134107657284722	0.0579989433234228	1721	NA	NA	NA	NA	NA	NA	NA	NA	NA
Coding SNP at 820108 > T functional=NULL_NULL_NULL locus_tag=CD630_06760 Strand Information: CD630_06760=-;T|missense_variant|MODERATE|CD630_06760|c.65G>A|p.Ser22Asn|65/780|22/259|rsiT|null or hypothetical protein;_36734	1.134107657284722	0.0579989433234228	1722	NA	NA	NA	NA	NA	NA	NA	NA	NA
Coding SNP at 933605 > G functional=NULL_NULL_NULL locus_tag=CD630_07610 Strand Information: CD630_07610=+;G|missense_variant|MODERATE|CD630_07610|c.872A>G|p.Asn291Ser|872/1614|291/537|null or hypothetical protein|null or hypothetical protein;_42803	1.134107657284722	0.0579989433234228	1723	NA	NA	NA	NA	NA	NA	NA	NA	NA
Coding SNP at 977979 > T,A functional=NULL_NULL_NULL locus_tag=CD630_08050 Strand Information: CD630_08050=+;T|missense_variant|MODERATE|CD630_08050|c.75G>T|p.Arg25Ser|75/1023|25/340|etfA2|etfA2;A|synonymous_variant|LOW|CD630_08050|c.75G>A|p.Arg25Arg|75/1023|25/340|etfA2|etfA2;_45147	1.134107657284722	0.0579989433234228	1724	NA	NA	NA	NA	NA	NA	NA	NA	NA
Coding SNP at 978178 > T functional=NULL_NULL_NULL locus_tag=CD630_08050 Strand Information: CD630_08050=+;T|missense_variant|MODERATE|CD630_08050|c.274G>T|p.Ala92Ser|274/1023|92/340|etfA2|null or hypothetical protein;_45156	1.134107657284722	0.0579989433234228	1725	NA	NA	NA	NA	NA	NA	NA	NA	NA
Non-Coding SNP at 983282 > C functional=NULL_NULL_NULL locus_tag=CD630_08100-CD630_08110 Strand Information: CD630_08100=+/CD630_08110=+/;C|intergenic_region|MODIFIER|CD630_08100-CD630_08110|n.983282T>C||||null or hypothetical protein,null or hypothetical protein|null or hypothetical protein,null or hypothetical protein,;_45408	1.134107657284722	0.0579989433234228	1726	NA	NA	NA	NA	NA	NA	NA	NA	NA
Coding SNP at 1145353 > T functional=NULL_NULL_NULL locus_tag=CD630_09810 Strand Information: CD630_09810=+;T|missense_variant|MODERATE|CD630_09810|c.572C>T|p.Ala191Val|572/1239|191/412|null or hypothetical protein|null or hypothetical protein;_50983	1.134107657284722	0.0579989433234228	1727	NA	NA	NA	NA	NA	NA	NA	NA	NA
Coding SNP at 1204452 > A functional=NULL_NULL_NULL locus_tag=CD630_10310 Strand Information: CD630_10310=+;A|missense_variant|MODERATE|CD630_10310|c.913C>A|p.Gln305Lys|913/2082|305/693|null or hypothetical protein|null or hypothetical protein;_53856	1.134107657284722	0.0579989433234228	1728	NA	NA	NA	NA	NA	NA	NA	NA	NA
Coding SNP at 1253762 > T functional=NULL_NULL_NULL locus_tag=CD630_10600 Strand Information: CD630_10600=+;T|missense_variant|MODERATE|CD630_10600|c.620C>T|p.Ser207Leu|620/903|207/300|null or hypothetical protein|null or hypothetical protein;_55752	1.134107657284722	0.0579989433234228	1729	NA	NA	NA	NA	NA	NA	NA	NA	NA
Non-Coding SNP at 1352272 > T functional=NULL_NULL_NULL locus_tag=CD630_11530-CD630_11540 Strand Information: CD630_11530=+/CD630_11540=+/;T|intergenic_region|MODIFIER|CD630_11530-CD630_11540|n.1352272C>T||||mgsA,null or hypothetical protein|null or hypothetical protein,Transcriptional regulator, PadR family,;_58490	1.134107657284722	0.0579989433234228	1730	NA	NA	NA	NA	NA	NA	NA	NA	NA
Coding SNP at 1369791 > A,T functional=NULL_NULL_NULL locus_tag=CD630_11700 Strand Information: CD630_11700=+;T|missense_variant|MODERATE|CD630_11700|c.1051G>T|p.Val351Leu|1051/1275|351/424|CD630_11700|CD630_11700;A|missense_variant|MODERATE|CD630_11700|c.1051G>A|p.Val351Ile|1051/1275|351/424|CD630_11700|CD630_11700;_59293	1.134107657284722	0.0579989433234228	1731	NA	NA	NA	NA	NA	NA	NA	NA	NA
Coding SNP at 1374101 > C functional=NULL_NULL_NULL locus_tag=CD630_11740 Strand Information: CD630_11740=-;C|missense_variant|MODERATE|CD630_11740|c.898T>G|p.Phe300Val|898/1281|300/426|null or hypothetical protein|conserved hypothetical protein, DUF795 family,UPF0348 family;_59487	1.134107657284722	0.0579989433234228	1732	NA	NA	NA	NA	NA	NA	NA	NA	NA
Coding SNP at 1381906 > T functional=NULL_NULL_NULL locus_tag=CD630_11810 Strand Information: CD630_11810=+;T|missense_variant|MODERATE|CD630_11810|c.569C>T|p.Ala190Val|569/951|190/316|fabD|Malonyl CoA-acyl carrier protein transacylase (MCT);_59736	1.134107657284722	0.0579989433234228	1733	NA	NA	NA	NA	NA	NA	NA	NA	NA
Non-Coding SNP at 1388575 > A functional=NULL_NULL_NULL locus_tag=CD630_11860-CD630_11870 Strand Information: CD630_11860=+/CD630_11870=+/;A|intergenic_region|MODIFIER|CD630_11860-CD630_11870|n.1388575G>A||||null or hypothetical protein,null or hypothetical protein|null or hypothetical protein,conserved hypothetical protein,;_60095	1.134107657284722	0.0579989433234228	1734	NA	NA	NA	NA	NA	NA	NA	NA	NA
Coding SNP at 1430618 > A functional=NULL_NULL_NULL locus_tag=CD630_12300-CD630_12310 Strand Information: CD630_12300=-/CD630_12310=-/;A|intron_variant|MODIFIER|CD630_12300|c.391-937C>T||||sigK,null or hypothetical protein|Sigma K,putative site-specific recombinase,;A|synonymous_variant|LOW|CD630_12310|c.619C>T|p.Leu207Leu|619/1518|207/505|sigK,null or hypothetical protein|Sigma K,putative site-s…	1.134107657284722	0.0579989433234228	1735	NA	NA	NA	NA	NA	NA	NA	NA	NA
Coding SNP at 1439224 > G functional=NULL_NULL_NULL locus_tag=CD630_12360-CD630_12300 Strand Information: CD630_12360=+/CD630_12300=-/;G|missense_variant|MODERATE|CD630_12360|c.19A>G|p.Lys7Glu|19/729|7/242|null or hypothetical protein,sigK|Fragment of putative phage protein,Sigma K,;G|intron_variant|MODIFIER|CD630_12300|c.390+5126T>C||||null or hypothetical protein,sigK|Fragment of putative phage…	1.134107657284722	0.0579989433234228	1736	NA	NA	NA	NA	NA	NA	NA	NA	NA
Coding SNP at 1439224 > G functional=NULL_NULL_NULL locus_tag=CD630_12360-CD630_12300 Strand Information: CD630_12360=+/CD630_12300=-/;G|missense_variant|MODERATE|CD630_12360|c.19A>G|p.Lys7Glu|19/729|7/242|null or hypothetical protein,sigK|Fragment of putative phage protein,Sigma K,;G|intron_variant|MODIFIER|CD630_12300|c.390+5126T>C||||null or hypothetical protein,sigK|Fragment of putative phage…	1.134107657284722	0.0579989433234228	1737	NA	NA	NA	NA	NA	NA	NA	NA	NA
Coding SNP at 1440782 > T functional=NULL_NULL_NULL locus_tag=CD630_12371-CD630_12300 Strand Information: CD630_12371=-/CD630_12300=-/;T|missense_variant|MODERATE|CD630_12371|c.92G>A|p.Arg31Lys|92/120|31/39|null or hypothetical protein,sigK|conserved hypothetical protein,Sigma K,;T|intron_variant|MODIFIER|CD630_12300|c.390+3568G>A||||null or hypothetical protein,sigK|conserved hypothetical protei…	1.134107657284722	0.0579989433234228	1738	NA	NA	NA	NA	NA	NA	NA	NA	NA
Coding SNP at 1440782 > T functional=NULL_NULL_NULL locus_tag=CD630_12371-CD630_12300 Strand Information: CD630_12371=-/CD630_12300=-/;T|missense_variant|MODERATE|CD630_12371|c.92G>A|p.Arg31Lys|92/120|31/39|null or hypothetical protein,sigK|conserved hypothetical protein,Sigma K,;T|intron_variant|MODIFIER|CD630_12300|c.390+3568G>A||||null or hypothetical protein,sigK|conserved hypothetical protei…	1.134107657284722	0.0579989433234228	1739	NA	NA	NA	NA	NA	NA	NA	NA	NA
Coding SNP at 1599747 > T functional=NULL_NULL_NULL locus_tag=CD630_13810 Strand Information: CD630_13810=-;T|missense_variant|MODERATE|CD630_13810|c.107G>A|p.Arg36Lys|107/543|36/180|null or hypothetical protein|null or hypothetical protein;_68175	1.134107657284722	0.0579989433234228	1740	NA	NA	NA	NA	NA	NA	NA	NA	NA
Coding SNP at 1616224 > A functional=NULL_NULL_NULL locus_tag=CD630_13960 Strand Information: CD630_13960=-;A|missense_variant|MODERATE|CD630_13960|c.520C>T|p.Pro174Ser|520/795|174/264|null or hypothetical protein|putative amino acid amidase;_68941	1.134107657284722	0.0579989433234228	1741	NA	NA	NA	NA	NA	NA	NA	NA	NA
Non-Coding SNP at 1638989 > C functional=NULL_NULL_NULL locus_tag=CD630_14130-CD630_14140 Strand Information: CD630_14130=+/CD630_14140=-/;C|intergenic_region|MODIFIER|CD630_14130-CD630_14140|n.1638989T>C||||null or hypothetical protein,null or hypothetical protein|null or hypothetical protein,putative oxidoreductase, Fe-S subunit,;_69921	1.134107657284722	0.0579989433234228	1742	NA	NA	NA	NA	NA	NA	NA	NA	NA
Non-Coding SNP at 1639017 > A functional=NULL_NULL_NULL locus_tag=CD630_14130-CD630_14140 Strand Information: CD630_14130=+/CD630_14140=-/;A|intergenic_region|MODIFIER|CD630_14130-CD630_14140|n.1639017G>A||||null or hypothetical protein,null or hypothetical protein|null or hypothetical protein,putative oxidoreductase, Fe-S subunit,;_69926	1.134107657284722	0.0579989433234228	1743	NA	NA	NA	NA	NA	NA	NA	NA	NA
Non-Coding SNP at 1639056 > G functional=NULL_NULL_NULL locus_tag=CD630_14130-CD630_14140 Strand Information: CD630_14130=+/CD630_14140=-/;G|intergenic_region|MODIFIER|CD630_14130-CD630_14140|n.1639056A>G||||null or hypothetical protein,null or hypothetical protein|null or hypothetical protein,putative oxidoreductase, Fe-S subunit,;_69931	1.134107657284722	0.0579989433234228	1744	NA	NA	NA	NA	NA	NA	NA	NA	NA
Non-Coding SNP at 1639133 > A functional=NULL_NULL_NULL locus_tag=CD630_14130-CD630_14140 Strand Information: CD630_14130=+/CD630_14140=-/;A|intergenic_region|MODIFIER|CD630_14130-CD630_14140|n.1639133C>A||||null or hypothetical protein,null or hypothetical protein|null or hypothetical protein,putative oxidoreductase, Fe-S subunit,;_69933	1.134107657284722	0.0579989433234228	1745	NA	NA	NA	NA	NA	NA	NA	NA	NA
Coding SNP at 1676865 > G functional=NULL_NULL_NULL locus_tag=CD630_14460 Strand Information: CD630_14460=+;G|missense_variant|MODERATE|CD630_14460|c.143A>G|p.Gln48Arg|143/1359|48/452|pabB|Para-aminobenzoate synthase component I;_71796	1.134107657284722	0.0579989433234228	1746	NA	NA	NA	NA	NA	NA	NA	NA	NA
Coding SNP at 1713883 > A functional=NULL_NULL_NULL locus_tag=CD630_14760 Strand Information: CD630_14760=+;A|missense_variant|MODERATE|CD630_14760|c.2826G>A|p.Met942Ile|2826/2898|942/965|null or hypothetical protein|null or hypothetical protein;_73738	1.134107657284722	0.0579989433234228	1747	NA	NA	NA	NA	NA	NA	NA	NA	NA
Non-Coding SNP at 1734145 > G functional=NULL_NULL_NULL locus_tag=CD630_14960-CD630_14970 Strand Information: CD630_14960=-/CD630_14970=+/;G|intergenic_region|MODIFIER|CD630_14960-CD630_14970|n.1734145A>G||||null or hypothetical protein,null or hypothetical protein|uncharacterised protein,uncharacterised protein,;_74618	1.134107657284722	0.0579989433234228	1748	NA	NA	NA	NA	NA	NA	NA	NA	NA
Non-Coding SNP at 1804065 > A functional=NULL_NULL_NULL locus_tag=CD630_15550-CD630_15560 Strand Information: CD630_15550=+/CD630_15560=+/;A|intergenic_region|MODIFIER|CD630_15550-CD630_15560|n.1804065G>A||||null or hypothetical protein,null or hypothetical protein|null or hypothetical protein,null or hypothetical protein,;_77992	1.134107657284722	0.0579989433234228	1749	NA	NA	NA	NA	NA	NA	NA	NA	NA
Coding SNP at 1816733 > G functional=NULL_NULL_NULL locus_tag=CD630_15680 Strand Information: CD630_15680=+;G|missense_variant|MODERATE|CD630_15680|c.1462A>G|p.Asn488Asp|1462/2037|488/678|null or hypothetical protein|conserved hypothetical protein;_78586	1.134107657284722	0.0579989433234228	1750	NA	NA	NA	NA	NA	NA	NA	NA	NA
Coding SNP at 1825392 > T functional=NULL_NULL_NULL locus_tag=CD630_15760 Strand Information: CD630_15760=+;T|missense_variant|MODERATE|CD630_15760|c.320C>T|p.Pro107Leu|320/591|107/196|null or hypothetical protein|putative esterase, SGNH hydrolase-type;_79005	1.134107657284722	0.0579989433234228	1751	NA	NA	NA	NA	NA	NA	NA	NA	NA
Coding SNP at 1892459 > T functional=NULL_NULL_NULL locus_tag=CD630_16320 Strand Information: CD630_16320=+;T|missense_variant|MODERATE|CD630_16320|c.1772C>T|p.Thr591Met|1772/1875|591/624|asnB1|Asparagine synthetase;_82726	1.134107657284722	0.0579989433234228	1752	NA	NA	NA	NA	NA	NA	NA	NA	NA
Non-Coding SNP at 1942457 > T functional=NULL_NULL_NULL locus_tag=CD630_16670-CD630_16671 Strand Information: CD630_16670=+/CD630_16671=-/;T|intergenic_region|MODIFIER|CD630_16670-CD630_16671|n.1942457C>T||||null or hypothetical protein,null or hypothetical protein|putative maltose O-acetyltransferase,conserved hypothetical protein,;_84991	1.134107657284722	0.0579989433234228	1753	NA	NA	NA	NA	NA	NA	NA	NA	NA
Coding SNP at 2038220 > G functional=NULL_NULL_NULL locus_tag=CD630_17591 Strand Information: CD630_17591=+;G|stop_lost&splice_region_variant|HIGH|CD630_17591|c.133T>G|p.Ter45Gluext*?|133/135|45/44|null or hypothetical protein|Fragment of conserved hypothetical protein,UPF0027 family (C-terminal region);_88994	1.134107657284722	0.0579989433234228	1754	NA	NA	NA	NA	NA	NA	NA	NA	NA
Non-Coding SNP at 2038470 > T functional=NULL_NULL_NULL locus_tag=CD630_17591-CD630_17600 Strand Information: CD630_17591=+/CD630_17600=+/;T|intergenic_region|MODIFIER|CD630_17591-CD630_17600|n.2038470C>T||||null or hypothetical protein,null or hypothetical protein|Fragment of conserved hypothetical protein,UPF0027 family (C-terminal region),null or hypothetical protein,;_89004	1.134107657284722	0.0579989433234228	1755	NA	NA	NA	NA	NA	NA	NA	NA	NA
Coding SNP at 2084845 > G functional=NULL_NULL_NULL locus_tag=CD630_18030 Strand Information: CD630_18030=+;G|missense_variant|MODERATE|CD630_18030|c.660T>G|p.Asn220Lys|660/1755|220/584|cwp23|putative cell wall-binding protein cwp23;_91110	1.134107657284722	0.0579989433234228	1756	NA	NA	NA	NA	NA	NA	NA	NA	NA
Coding SNP at 2085500 > A functional=NULL_NULL_NULL locus_tag=CD630_18030 Strand Information: CD630_18030=+;A|missense_variant|MODERATE|CD630_18030|c.1315G>A|p.Val439Ile|1315/1755|439/584|cwp23|putative cell wall-binding protein cwp23;_91187	1.134107657284722	0.0579989433234228	1757	NA	NA	NA	NA	NA	NA	NA	NA	NA
Non-Coding SNP at 2087377 > A functional=NULL_NULL_NULL locus_tag=CD630_18040-CD630_18050 Strand Information: CD630_18040=+/CD630_18050=+/;A|intergenic_region|MODIFIER|CD630_18040-CD630_18050|n.2087377G>A||||scrR,scrB|null or hypothetical protein,null or hypothetical protein,;_91302	1.134107657284722	0.0579989433234228	1758	NA	NA	NA	NA	NA	NA	NA	NA	NA
Coding SNP at 2091665 > A functional=NULL_NULL_NULL locus_tag=CD630_18080 Strand Information: CD630_18080=+;A|missense_variant|MODERATE|CD630_18080|c.417G>A|p.Met139Ile|417/1212|139/403|null or hypothetical protein|Pyridoxal-dependent decarboxylase, group IV decarboxylase family;_91582	1.134107657284722	0.0579989433234228	1759	NA	NA	NA	NA	NA	NA	NA	NA	NA
Non-Coding SNP at 2202638 > A functional=NULL_NULL_NULL locus_tag=CD630_18990-CD630_19000 Strand Information: CD630_18990=-/CD630_19000=-/;A|intergenic_region|MODIFIER|CD630_18990-CD630_19000|n.2202638G>A||||null or hypothetical protein,null or hypothetical protein|null or hypothetical protein,conserved hypothetical protein,;_95259	1.134107657284722	0.0579989433234228	1760	NA	NA	NA	NA	NA	NA	NA	NA	NA
Coding SNP at 2206486 > A functional=NULL_NULL_NULL locus_tag=CD630_19270-CD630_19050 Strand Information: CD630_19270=-/CD630_19050=-/;A|intron_variant|MODIFIER|CD630_19270|c.595-303C>T||||null or hypothetical protein,null or hypothetical protein|Fragment of ABC-type transport system,ATP-binding protein,Site-specific recombinase, resolvase family,;A|missense_variant|MODERATE|CD630_19050|c.1319C>T…	1.134107657284722	0.0579989433234228	1761	NA	NA	NA	NA	NA	NA	NA	NA	NA
Coding SNP at 2206486 > A functional=NULL_NULL_NULL locus_tag=CD630_19270-CD630_19050 Strand Information: CD630_19270=-/CD630_19050=-/;A|intron_variant|MODIFIER|CD630_19270|c.595-303C>T||||null or hypothetical protein,null or hypothetical protein|Fragment of ABC-type transport system,ATP-binding protein,Site-specific recombinase, resolvase family,;A|missense_variant|MODERATE|CD630_19050|c.1319C>T…	1.134107657284722	0.0579989433234228	1762	NA	NA	NA	NA	NA	NA	NA	NA	NA
Coding SNP at 2208040 > C functional=NULL_NULL_NULL locus_tag=CD630_19270 Strand Information: CD630_19270=-;C|intron_variant|MODIFIER|CD630_19270|c.595-1857A>G||||null or hypothetical protein|Fragment of ABC-type transport system,ATP-binding protein;_95804	1.134107657284722	0.0579989433234228	1763	NA	NA	NA	NA	NA	NA	NA	NA	NA
Coding SNP at 2220152 > A functional=NULL_NULL_NULL locus_tag=CD630_19270-CD630_19190 Strand Information: CD630_19270=-/CD630_19190=+/;A|intron_variant|MODIFIER|CD630_19270|c.594+5081C>T||||null or hypothetical protein,eutT|Fragment of ABC-type transport system,ATP-binding protein,Ethanolamine corrinoid cobalamin adenosyltransferase,;A|missense_variant|MODERATE|CD630_19190|c.172G>A|p.Glu58Lys|172…	1.134107657284722	0.0579989433234228	1764	NA	NA	NA	NA	NA	NA	NA	NA	NA
Coding SNP at 2220152 > A functional=NULL_NULL_NULL locus_tag=CD630_19270-CD630_19190 Strand Information: CD630_19270=-/CD630_19190=+/;A|intron_variant|MODIFIER|CD630_19270|c.594+5081C>T||||null or hypothetical protein,eutT|Fragment of ABC-type transport system,ATP-binding protein,Ethanolamine corrinoid cobalamin adenosyltransferase,;A|missense_variant|MODERATE|CD630_19190|c.172G>A|p.Glu58Lys|172…	1.134107657284722	0.0579989433234228	1765	NA	NA	NA	NA	NA	NA	NA	NA	NA
Coding SNP at 2220743 > C functional=NULL_NULL_NULL locus_tag=CD630_19270 Strand Information: CD630_19270=-;C|intron_variant|MODIFIER|CD630_19270|c.594+4490A>G||||null or hypothetical protein|Fragment of ABC-type transport system,ATP-binding protein;_97781	1.134107657284722	0.0579989433234228	1766	NA	NA	NA	NA	NA	NA	NA	NA	NA
Coding SNP at 2221318 > T functional=NULL_NULL_NULL locus_tag=CD630_19200-CD630_19270 Strand Information: CD630_19200=+/CD630_19270=-/;T|synonymous_variant|LOW|CD630_19200|c.564C>T|p.Asp188Asp|564/630|188/209|null or hypothetical protein,null or hypothetical protein|putative ethanolamine utilization protein,Fragment of ABC-type transport system,ATP-binding protein,;T|intron_variant|MODIFIER|CD630…	1.134107657284722	0.0579989433234228	1767	NA	NA	NA	NA	NA	NA	NA	NA	NA
Coding SNP at 2223532 > A functional=NULL_NULL_NULL locus_tag=CD630_19240-CD630_19270 Strand Information: CD630_19240=+/CD630_19270=-/;A|missense_variant|MODERATE|CD630_19240|c.541G>A|p.Val181Ile|541/1092|181/363|eutH,null or hypothetical protein|null or hypothetical protein,Fragment of ABC-type transport system,ATP-binding protein,;A|intron_variant|MODIFIER|CD630_19270|c.594+1701C>T||||eutH,null…	1.134107657284722	0.0579989433234228	1768	NA	NA	NA	NA	NA	NA	NA	NA	NA
Coding SNP at 2223532 > A functional=NULL_NULL_NULL locus_tag=CD630_19240-CD630_19270 Strand Information: CD630_19240=+/CD630_19270=-/;A|missense_variant|MODERATE|CD630_19240|c.541G>A|p.Val181Ile|541/1092|181/363|eutH,null or hypothetical protein|null or hypothetical protein,Fragment of ABC-type transport system,ATP-binding protein,;A|intron_variant|MODIFIER|CD630_19270|c.594+1701C>T||||eutH,null…	1.134107657284722	0.0579989433234228	1769	NA	NA	NA	NA	NA	NA	NA	NA	NA
Coding SNP at 2240146 > G functional=NULL_NULL_NULL locus_tag=CD630_19420 Strand Information: CD630_19420=-;G|missense_variant|MODERATE|CD630_19420|c.83T>C|p.Leu28Ser|83/645|28/214|trmB|transfer RNA (guanine-N(7)-)-methyltransferase (tRNA(m7G46)-methyltransferase);_98988	1.134107657284722	0.0579989433234228	1770	NA	NA	NA	NA	NA	NA	NA	NA	NA
Coding SNP at 2305068 > G functional=NULL_NULL_NULL locus_tag=CD630_19960 Strand Information: CD630_19960=-;G|missense_variant|MODERATE|CD630_19960|c.881T>C|p.Ile294Thr|881/1656|294/551|null or hypothetical protein|null or hypothetical protein;_101606	1.134107657284722	0.0579989433234228	1771	NA	NA	NA	NA	NA	NA	NA	NA	NA
Non-Coding SNP at 2329714 > T functional=NULL_NULL_NULL locus_tag=CD630_20180-CD630_20190 Strand Information: CD630_20180=-/CD630_20190=+/;T|intergenic_region|MODIFIER|CD630_20180-CD630_20190|n.2329714C>T||||null or hypothetical protein,null or hypothetical protein|null or hypothetical protein,null or hypothetical protein,;_102494	1.134107657284722	0.0579989433234228	1772	NA	NA	NA	NA	NA	NA	NA	NA	NA
Coding SNP at 2333781 > T functional=NULL_NULL_NULL locus_tag=CD630_20200 Strand Information: CD630_20200=-;T|missense_variant|MODERATE|CD630_20200|c.220G>A|p.Val74Ile|220/2595|74/864|clpB|null or hypothetical protein;_102768	1.134107657284722	0.0579989433234228	1773	NA	NA	NA	NA	NA	NA	NA	NA	NA
Coding SNP at 2626074 > T functional=NULL_NULL_NULL locus_tag=CD630_22650 Strand Information: CD630_22650=-;T|missense_variant|MODERATE|CD630_22650|c.40T>A|p.Leu14Met|40/564|14/187|null or hypothetical protein|null or hypothetical protein;_115348	1.134107657284722	0.0579989433234228	1774	NA	NA	NA	NA	NA	NA	NA	NA	NA
Coding SNP at 2629687 > T functional=NULL_NULL_NULL locus_tag=CD630_22690 Strand Information: CD630_22690=-;T|missense_variant|MODERATE|CD630_22690|c.1774G>A|p.Ala592Thr|1774/1920|592/639|fruABC|null or hypothetical protein;_115417	1.134107657284722	0.0579989433234228	1775	NA	NA	NA	NA	NA	NA	NA	NA	NA
Non-Coding SNP at 2643714 > G functional=NULL_NULL_NULL locus_tag=CD630_22780-CD630_22790 Strand Information: CD630_22780=-/CD630_22790=-/;G|intergenic_region|MODIFIER|CD630_22780-CD630_22790|n.2643714A>G||||araD,null or hypothetical protein|L-ribulose-5-phosphate 4-epimerase (Phosphoribulose isomerase),null or hypothetical protein,;_116087	1.134107657284722	0.0579989433234228	1776	NA	NA	NA	NA	NA	NA	NA	NA	NA
Coding SNP at 2790923 > T functional=NULL_NULL_NULL locus_tag=CD630_24170 Strand Information: CD630_24170=-;T|missense_variant|MODERATE|CD630_24170|c.384G>A|p.Met128Ile|384/1014|128/337|null or hypothetical protein|null or hypothetical protein;_122350	1.134107657284722	0.0579989433234228	1777	NA	NA	NA	NA	NA	NA	NA	NA	NA
Non-Coding SNP at 2838463 > G functional=NULL_NULL_NULL locus_tag=CD630_24591-CD630_24600 Strand Information: CD630_24591=-/CD630_24600=-/;G|intergenic_region|MODIFIER|CD630_24591-CD630_24600|n.2838463A>G||||null or hypothetical protein,dnaJ|null or hypothetical protein,null or hypothetical protein,;_124506	1.134107657284722	0.0579989433234228	1778	NA	NA	NA	NA	NA	NA	NA	NA	NA
Coding SNP at 2845655 > T functional=NULL_NULL_NULL locus_tag=CD630_24650 Strand Information: CD630_24650=-;T|missense_variant|MODERATE|CD630_24650|c.571G>A|p.Gly191Ser|571/1314|191/437|null or hypothetical protein|null or hypothetical protein;_124735	1.134107657284722	0.0579989433234228	1779	NA	NA	NA	NA	NA	NA	NA	NA	NA
Coding SNP at 2845844 > T,A functional=NULL_NULL_NULL locus_tag=CD630_24650 Strand Information: CD630_24650=-;A|missense_variant|MODERATE|CD630_24650|c.382G>T|p.Ala128Ser|382/1314|128/437|CD630_24650|CD630_24650;T|missense_variant|MODERATE|CD630_24650|c.382G>A|p.Ala128Thr|382/1314|128/437|CD630_24650|CD630_24650;_124751	1.134107657284722	0.0579989433234228	1780	NA	NA	NA	NA	NA	NA	NA	NA	NA
Non-Coding SNP at 2846357 > A functional=NULL_NULL_NULL locus_tag=CD630_24650-CD630_24660 Strand Information: CD630_24650=-/CD630_24660=-/;A|intergenic_region|MODIFIER|CD630_24650-CD630_24660|n.2846357C>A||||null or hypothetical protein,null or hypothetical protein|null or hypothetical protein,putative tRNA-nucleotidyltransferase/Poly(A) polymerase family member,;_124775	1.134107657284722	0.0579989433234228	1781	NA	NA	NA	NA	NA	NA	NA	NA	NA
Non-Coding SNP at 2846382 > A functional=NULL_NULL_NULL locus_tag=CD630_24650-CD630_24660 Strand Information: CD630_24650=-/CD630_24660=-/;A|intergenic_region|MODIFIER|CD630_24650-CD630_24660|n.2846382T>A||||null or hypothetical protein,null or hypothetical protein|null or hypothetical protein,putative tRNA-nucleotidyltransferase/Poly(A) polymerase family member,;_124778	1.134107657284722	0.0579989433234228	1782	NA	NA	NA	NA	NA	NA	NA	NA	NA
Coding SNP at 2846921 > T functional=NULL_NULL_NULL locus_tag=CD630_24660 Strand Information: CD630_24660=-;T|missense_variant|MODERATE|CD630_24660|c.884G>A|p.Arg295Lys|884/1347|295/448|null or hypothetical protein|putative tRNA-nucleotidyltransferase/Poly(A) polymerase family member;_124790	1.134107657284722	0.0579989433234228	1783	NA	NA	NA	NA	NA	NA	NA	NA	NA
Coding SNP at 2851165 > T functional=NULL_NULL_NULL locus_tag=CD630_24690 Strand Information: CD630_24690=-;T|missense_variant|MODERATE|CD630_24690|c.168T>A|p.Asn56Lys|168/1020|56/339|spoIIP|Stage II sporulation protein P;_124969	1.134107657284722	0.0579989433234228	1784	NA	NA	NA	NA	NA	NA	NA	NA	NA
Coding SNP at 2856234 > A functional=NULL_NULL_NULL locus_tag=CD630_24750 Strand Information: CD630_24750=-;A|missense_variant|MODERATE|CD630_24750|c.1088C>T|p.Thr363Ile|1088/1296|363/431|null or hypothetical protein|null or hypothetical protein;_125294	1.134107657284722	0.0579989433234228	1785	NA	NA	NA	NA	NA	NA	NA	NA	NA
Coding SNP at 2862494 > T functional=NULL_NULL_NULL locus_tag=CD630_24800 Strand Information: CD630_24800=-;T|missense_variant|MODERATE|CD630_24800|c.250G>A|p.Val84Ile|250/840|84/279|null or hypothetical protein|null or hypothetical protein;_125539	1.134107657284722	0.0579989433234228	1786	NA	NA	NA	NA	NA	NA	NA	NA	NA
Non-Coding SNP at 2862779 > G functional=NULL_NULL_NULL locus_tag=CD630_24800-CD630_24810 Strand Information: CD630_24800=-/CD630_24810=-/;G|intergenic_region|MODIFIER|CD630_24800-CD630_24810|n.2862779A>G||||null or hypothetical protein,ung|null or hypothetical protein,null or hypothetical protein,;_125549	1.134107657284722	0.0579989433234228	1787	NA	NA	NA	NA	NA	NA	NA	NA	NA
Non-Coding SNP at 2865240 > C functional=NULL_NULL_NULL locus_tag=CD630_24830-CD630_24840 Strand Information: CD630_24830=+/CD630_24840=-/;C|intergenic_region|MODIFIER|CD630_24830-CD630_24840|n.2865240T>C||||null or hypothetical protein,null or hypothetical protein|null or hypothetical protein,putative aminotransferase,;_125660	1.134107657284722	0.0579989433234228	1788	NA	NA	NA	NA	NA	NA	NA	NA	NA
Coding SNP at 2899325 > T functional=NULL_NULL_NULL locus_tag=CD630_25100 Strand Information: CD630_25100=-;T|missense_variant|MODERATE|CD630_25100|c.366G>A|p.Met122Ile|366/1551|122/516|null or hypothetical protein|null or hypothetical protein;_127278	1.134107657284722	0.0579989433234228	1789	NA	NA	NA	NA	NA	NA	NA	NA	NA
Coding SNP at 2918912 > T functional=NULL_NULL_NULL locus_tag=CD630_25260 Strand Information: CD630_25260=+;T|missense_variant|MODERATE|CD630_25260|c.110C>T|p.Thr37Ile|110/2004|37/667|glgB|null or hypothetical protein;_127926	1.134107657284722	0.0579989433234228	1790	NA	NA	NA	NA	NA	NA	NA	NA	NA
Coding SNP at 2919088 > G functional=NULL_NULL_NULL locus_tag=CD630_25260 Strand Information: CD630_25260=+;G|missense_variant|MODERATE|CD630_25260|c.286T>G|p.Ser96Ala|286/2004|96/667|glgB|null or hypothetical protein;_127938	1.134107657284722	0.0579989433234228	1791	NA	NA	NA	NA	NA	NA	NA	NA	NA
Coding SNP at 2920419 > A functional=NULL_NULL_NULL locus_tag=CD630_25260 Strand Information: CD630_25260=+;A|missense_variant|MODERATE|CD630_25260|c.1617C>A|p.Ser539Arg|1617/2004|539/667|glgB|null or hypothetical protein;_127995	1.134107657284722	0.0579989433234228	1792	NA	NA	NA	NA	NA	NA	NA	NA	NA
Non-Coding SNP at 2965422 > G functional=NULL_NULL_NULL locus_tag=CD630_25630-CD630_25640 Strand Information: CD630_25630=-/CD630_25640=+/;G|intergenic_region|MODIFIER|CD630_25630-CD630_25640|n.2965422A>G||||null or hypothetical protein,null or hypothetical protein|conserved hypothetical protein,null or hypothetical protein,;_130748	1.134107657284722	0.0579989433234228	1793	NA	NA	NA	NA	NA	NA	NA	NA	NA
Coding SNP at 2965582 > G functional=NULL_NULL_NULL locus_tag=CD630_25640 Strand Information: CD630_25640=+;G|missense_variant|MODERATE|CD630_25640|c.103T>G|p.Ser35Ala|103/762|35/253|null or hypothetical protein|null or hypothetical protein;_130756	1.134107657284722	0.0579989433234228	1794	NA	NA	NA	NA	NA	NA	NA	NA	NA
Coding SNP at 3263218 > C functional=NULL_NULL_NULL locus_tag=CD630_27970 Strand Information: CD630_27970=-;C|missense_variant|MODERATE|CD630_27970|c.3538A>G|p.Lys1180Glu|3538/5964|1180/1987|null or hypothetical protein|null or hypothetical protein;_144951	1.134107657284722	0.0579989433234228	1795	NA	NA	NA	NA	NA	NA	NA	NA	NA
Coding SNP at 3270803 > C,A functional=NULL_NULL_NULL locus_tag=CD630_27990 Strand Information: CD630_27990=-;C|missense_variant|MODERATE|CD630_27990|c.94A>G|p.Thr32Ala|94/1896|32/631|cwp8|cwp8;A|missense_variant|MODERATE|CD630_27990|c.94A>T|p.Thr32Ser|94/1896|32/631|cwp8|cwp8;_145627	1.134107657284722	0.0579989433234228	1796	NA	NA	NA	NA	NA	NA	NA	NA	NA
Coding SNP at 3287162 > T functional=NULL_NULL_NULL locus_tag=CD630_28170 Strand Information: CD630_28170=-;T|missense_variant|MODERATE|CD630_28170|c.1630G>A|p.Val544Ile|1630/1791|544/596|null or hypothetical protein|null or hypothetical protein;_146455	1.134107657284722	0.0579989433234228	1797	NA	NA	NA	NA	NA	NA	NA	NA	NA
Coding SNP at 3363791 > G functional=NULL_NULL_NULL locus_tag=CD630_28740 Strand Information: CD630_28740=-;G|missense_variant|MODERATE|CD630_28740|c.338T>C|p.Leu113Ser|338/1341|113/446|null or hypothetical protein|null or hypothetical protein;_151002	1.134107657284722	0.0579989433234228	1798	NA	NA	NA	NA	NA	NA	NA	NA	NA
Non-Coding SNP at 3501193 > C functional=NULL_NULL_NULL locus_tag=CD630_30120-CD630_30130 Strand Information: CD630_30120=-/CD630_30130=-/;C|intergenic_region|MODIFIER|CD630_30120-CD630_30130|n.3501193T>C||||null or hypothetical protein,null or hypothetical protein|putative alpha-mannosidase,null or hypothetical protein,;_154871	1.134107657284722	0.0579989433234228	1799	NA	NA	NA	NA	NA	NA	NA	NA	NA
Non-Coding SNP at 3514897 > G functional=NULL_NULL_NULL locus_tag=CD630_30250-CD630_30260 Strand Information: CD630_30250=-/CD630_30260=-/;G|intergenic_region|MODIFIER|CD630_30250-CD630_30260|n.3514897A>G||||null or hypothetical protein,null or hypothetical protein|null or hypothetical protein,null or hypothetical protein,;_156098	1.134107657284722	0.0579989433234228	1800	NA	NA	NA	NA	NA	NA	NA	NA	NA
Non-Coding SNP at 3533404 > G functional=NULL_NULL_NULL locus_tag=CD630_30400-CD630_30410 Strand Information: CD630_30400=-/CD630_30410=-/;G|intergenic_region|MODIFIER|CD630_30400-CD630_30410|n.3533404A>G||||null or hypothetical protein,pepI|conserved hypothetical protein,Proline iminopeptidase (Proline aminopeptidase) (PIP), peptidase S33 family,;_157617	1.134107657284722	0.0579989433234228	1801	NA	NA	NA	NA	NA	NA	NA	NA	NA
Coding SNP at 3642455 > A functional=NULL_NULL_NULL locus_tag=CD630_31270 Strand Information: CD630_31270=-;A|missense_variant|MODERATE|CD630_31270|c.716C>T|p.Thr239Ile|716/1401|239/466|null or hypothetical protein|null or hypothetical protein;_165058	1.134107657284722	0.0579989433234228	1802	NA	NA	NA	NA	NA	NA	NA	NA	NA
Coding SNP at 3649205 > C functional=NULL_NULL_NULL locus_tag=CD630_31320 Strand Information: CD630_31320=-;C|missense_variant|MODERATE|CD630_31320|c.383A>G|p.Asn128Ser|383/450|128/149|null or hypothetical protein|null or hypothetical protein;_165227	1.134107657284722	0.0579989433234228	1803	NA	NA	NA	NA	NA	NA	NA	NA	NA
Coding SNP at 3732283 > T functional=NULL_NULL_NULL locus_tag=CD630_31890 Strand Information: CD630_31890=-;T|missense_variant|MODERATE|CD630_31890|c.69C>A|p.Asp23Glu|69/540|23/179|null or hypothetical protein|putative NADPH-dependent FMN reductase;_168650	1.134107657284722	0.0579989433234228	1804	NA	NA	NA	NA	NA	NA	NA	NA	NA
Non-Coding SNP at 3734329 > C functional=NULL_NULL_NULL locus_tag=CD630_31910-CD630_31920 Strand Information: CD630_31910=-/CD630_31920=+/;C|intergenic_region|MODIFIER|CD630_31910-CD630_31920|n.3734329T>C||||null or hypothetical protein,cwp21|null or hypothetical protein,null or hypothetical protein,;_168791	1.134107657284722	0.0579989433234228	1805	NA	NA	NA	NA	NA	NA	NA	NA	NA
Coding SNP at 3738489 > A functional=NULL_NULL_NULL locus_tag=CD630_31940 Strand Information: CD630_31940=+;A|missense_variant|MODERATE|CD630_31940|c.442G>A|p.Glu148Lys|442/921|148/306|null or hypothetical protein|null or hypothetical protein;_169090	1.134107657284722	0.0579989433234228	1806	NA	NA	NA	NA	NA	NA	NA	NA	NA
Coding SNP at 3742096 > G functional=NULL_NULL_NULL locus_tag=CD630_31960 Strand Information: CD630_31960=+;G|missense_variant|MODERATE|CD630_31960|c.563A>G|p.Asp188Gly|563/963|188/320|null or hypothetical protein|putative penicillin-binding protein;_169399	1.134107657284722	0.0579989433234228	1807	NA	NA	NA	NA	NA	NA	NA	NA	NA
Coding SNP at 3742670 > A functional=NULL_NULL_NULL locus_tag=CD630_31970 Strand Information: CD630_31970=+;A|missense_variant|MODERATE|CD630_31970|c.22G>A|p.Glu8Lys|22/747|8/248|null or hypothetical protein|null or hypothetical protein;_169423	1.134107657284722	0.0579989433234228	1808	NA	NA	NA	NA	NA	NA	NA	NA	NA
Non-Coding SNP at 3826034 > T functional=NULL_NULL_NULL locus_tag=CD630_32670-CD630_32680 Strand Information: CD630_32670=-/CD630_32680=-/;T|intergenic_region|MODIFIER|CD630_32670-CD630_32680|n.3826034C>T||||null or hypothetical protein,pstS|Two-component response regulator,null or hypothetical protein,;_173376	1.134107657284722	0.0579989433234228	1809	NA	NA	NA	NA	NA	NA	NA	NA	NA
Coding SNP at 3828205 > T functional=NULL_NULL_NULL locus_tag=CD630_32690 Strand Information: CD630_32690=-;T|missense_variant|MODERATE|CD630_32690|c.1600C>A|p.Gln534Lys|1600/1785|534/594|null or hypothetical protein|null or hypothetical protein;_173487	1.134107657284722	0.0579989433234228	1810	NA	NA	NA	NA	NA	NA	NA	NA	NA
Coding SNP at 3980527 > A functional=NULL_NULL_NULL locus_tag=CD630_34020 Strand Information: CD630_34020=-;A|missense_variant|MODERATE|CD630_34020|c.301A>T|p.Thr101Ser|301/915|101/304|murB|UDP-N-acetylenolpyruvoylglucosamine reductase;_179494	1.134107657284722	0.0579989433234228	1811	NA	NA	NA	NA	NA	NA	NA	NA	NA
Non-Coding SNP at 4219338 > A functional=NULL_NULL_NULL locus_tag=CD630_36110-CD630_36130 Strand Information: CD630_36110=-/CD630_36130=+/;A|intergenic_region|MODIFIER|CD630_36110-CD630_36130|n.4219338G>A||||null or hypothetical protein,null or hypothetical protein|Fragment of putative drug/sodium antiporter,MATE family,uncharacterised protein,;_189837	1.134107657284722	0.0579989433234228	1812	NA	NA	NA	NA	NA	NA	NA	NA	NA
Coding SNP at 4221293 > G functional=NULL_NULL_NULL locus_tag=CD630_36150 Strand Information: CD630_36150=-;G|missense_variant|MODERATE|CD630_36150|c.557T>C|p.Ile186Thr|557/813|186/270|null or hypothetical protein|Transcriptional regulator, MerR family;_189975	1.134107657284722	0.0579989433234228	1813	NA	NA	NA	NA	NA	NA	NA	NA	NA
Coding SNP at 4221386 > T functional=NULL_NULL_NULL locus_tag=CD630_36150 Strand Information: CD630_36150=-;T|missense_variant|MODERATE|CD630_36150|c.464G>A|p.Gly155Glu|464/813|155/270|null or hypothetical protein|Transcriptional regulator, MerR family;_189984	1.134107657284722	0.0579989433234228	1814	NA	NA	NA	NA	NA	NA	NA	NA	NA
Non-Coding SNP at 4224848 > T functional=NULL_NULL_NULL locus_tag=CD630_36170-CD630_36180 Strand Information: CD630_36170=-/CD630_36180=+/;T|intergenic_region|MODIFIER|CD630_36170-CD630_36180|n.4224848C>T||||null or hypothetical protein,null or hypothetical protein|null or hypothetical protein,null or hypothetical protein,;_190205	1.134107657284722	0.0579989433234228	1815	NA	NA	NA	NA	NA	NA	NA	NA	NA
Non-Coding SNP at 4224850 > A,T functional=NULL_NULL_NULL locus_tag=CD630_36170-CD630_36180 Strand Information: CD630_36170=-/CD630_36180=+/;T|intergenic_region|MODIFIER|CD630_36170-CD630_36180|n.4224850G>T||||CD630_36170-CD630_36180|CD630_36170-CD630_36180;A|intergenic_region|MODIFIER|CD630_36170-CD630_36180|n.4224850G>A||||CD630_36170-CD630_36180|CD630_36170-CD630_36180;_190208	1.134107657284722	0.0579989433234228	1816	NA	NA	NA	NA	NA	NA	NA	NA	NA
Non-Coding SNP at 4227642 > A functional=NULL_NULL_NULL locus_tag=CD630_36210-CD630_36220 Strand Information: CD630_36210=-/CD630_36220=-/;A|intergenic_region|MODIFIER|CD630_36210-CD630_36220|n.4227642G>A||||null or hypothetical protein,null or hypothetical protein|pentapeptide repeat protein,conserved hypothetical protein, PhnA family,;_190424	1.134107657284722	0.0579989433234228	1817	NA	NA	NA	NA	NA	NA	NA	NA	NA
Coding SNP at 4238458 > C functional=NULL_NULL_NULL locus_tag=CD630_36300 Strand Information: CD630_36300=-;C|missense_variant|MODERATE|CD630_36300|c.185A>G|p.Lys62Arg|185/288|62/95|null or hypothetical protein|PTS system, fructose/mannitol-family IIB component;_191110	1.134107657284722	0.0579989433234228	1818	NA	NA	NA	NA	NA	NA	NA	NA	NA
Coding Indel at 298675 > T functional=NULL_NULL_NULL locus_tag=CD630_02360 Strand Information: CD630_02360=+;T|frameshift_variant|HIGH|CD630_02360|c.78_79delCA|p.Lys27fs|78/354|26/117|fliS2|Flagellar protein FliS2;	1.134107657284722	0.0579989433234228	1819	Coding Indel	frameshift_variant	TCA	T	NA	fliS2	Flagellar protein FliS2;	FALSE	NA
Coding Indel at 298679 > GAA functional=NULL_NULL_NULL locus_tag=CD630_02360 Strand Information: CD630_02360=+;GAA|frameshift_variant|HIGH|CD630_02360|c.81_82insAA|p.Tyr28fs|82/354|28/117|fliS2|Flagellar protein FliS2;	1.134107657284722	0.0579989433234228	1820	Coding Indel	frameshift_variant	G	GAA	NA	fliS2	Flagellar protein FliS2;	FALSE	NA
Coding Indel at 299175 > AGT functional=NULL_NULL_NULL locus_tag=CD630_02370 Strand Information: CD630_02370=+;AGT|frameshift_variant|HIGH|CD630_02370|c.196_197insGT|p.Asn66fs|197/1524|66/507|fliD|fliD	1.134107657284722	0.0579989433234228	1821	Coding Indel	frameshift_variant	A	AGT	NA	fliD	fliD	FALSE	NA
Non-Coding Indel at 764975 > C functional=NULL_NULL_NULL locus_tag=CD630_06420-CD630_06421 Strand Information: CD630_06420=+/CD630_06421=+/;C|intergenic_region|MODIFIER|CD630_06420-CD630_06421|n.764976delA||||null or hypothetical protein,null or hypothetical protein|null or hypothetical protein,null or hypothetical protein,;	1.134107657284722	0.0579989433234228	1822	Non-Coding Indel	intergenic_region	CA	C	NA	null or hypothetical protein,null or hypothetical protein	null or hypothetical protein,null or hypothetical protein,;	TRUE	NA
Coding Indel at 794631 > C functional=NULL_NULL_NULL locus_tag=CD630_06610 Strand Information: CD630_06610=+;C|frameshift_variant|HIGH|CD630_06610|c.21_22delTT|p.Phe7fs|21/501|7/166|tcdE|null or hypothetical protein;	1.134107657284722	0.0579989433234228	1823	Coding Indel	frameshift_variant	CTT	C	NA	tcdE	null or hypothetical protein;	FALSE	NA
Coding Indel at 794642 > T functional=NULL_NULL_NULL locus_tag=CD630_06610 Strand Information: CD630_06610=+;T|frameshift_variant|HIGH|CD630_06610|c.29delC|p.Ser10fs|29/501|10/166|tcdE|null or hypothetical protein;	1.134107657284722	0.0579989433234228	1824	Coding Indel	frameshift_variant	TC	T	NA	tcdE	null or hypothetical protein;	FALSE	NA
Non-Coding Indel at 815440 > ATAAAT functional=NULL_NULL_NULL locus_tag=CD630_06710-CD630_06720 Strand Information: CD630_06710=+/CD630_06720=+/;ATAAAT|intergenic_region|MODIFIER|CD630_06710-CD630_06720|n.815440_815441insTAAAT||||CD630_06710-CD630_06720|CD630_06710-CD630_06720	1.134107657284722	0.0579989433234228	1825	Non-Coding Indel	intergenic_region	A	ATAAAT	NA	CD630_06710-CD630_06720	CD630_06710-CD630_06720	TRUE	NA
Non-Coding Indel at 815440 > A functional=NULL_NULL_NULL locus_tag=CD630_06710-CD630_06720 Strand Information: CD630_06710=+/CD630_06720=+/;A|intergenic_region|MODIFIER|CD630_06710-CD630_06720|n.815441_815445delTAAAT||||CD630_06710-CD630_06720|CD630_06710-CD630_06720	1.134107657284722	0.0579989433234228	1826	Non-Coding Indel	intergenic_region	ATAAAT	A	NA	CD630_06710-CD630_06720	CD630_06710-CD630_06720	TRUE	NA
Non-Coding Indel at 2202570 > C functional=NULL_NULL_NULL locus_tag=CD630_18990-CD630_19000 Strand Information: CD630_18990=-/CD630_19000=-/;C|intergenic_region|MODIFIER|CD630_18990-CD630_19000|n.2202571_2202588delAAATTTATACGATAAATA||||null or hypothetical protein,null or hypothetical protein|null or hypothetical protein,conserved hypothetical protein,;	1.134107657284722	0.0579989433234228	1827	Non-Coding Indel	intergenic_region	CAAATTTATACGATAAATA	C	NA	null or hypothetical protein,null or hypothetical protein	null or hypothetical protein,conserved hypothetical protein,;	TRUE	NA
Non-Coding Indel at 2202694 > TA functional=NULL_NULL_NULL locus_tag=CD630_18990-CD630_19000 Strand Information: CD630_18990=-/CD630_19000=-/;TA|intergenic_region|MODIFIER|CD630_18990-CD630_19000|n.2202694_2202695insA||||null or hypothetical protein,null or hypothetical protein|null or hypothetical protein,conserved hypothetical protein,;	1.134107657284722	0.0579989433234228	1828	Non-Coding Indel	intergenic_region	T	TA	NA	null or hypothetical protein,null or hypothetical protein	null or hypothetical protein,conserved hypothetical protein,;	TRUE	NA
Non-Coding Indel at 4224861 > A functional=NULL_NULL_NULL locus_tag=CD630_36170-CD630_36180 Strand Information: CD630_36170=-/CD630_36180=+/;A|intergenic_region|MODIFIER|CD630_36170-CD630_36180|n.4224862delT||||null or hypothetical protein,null or hypothetical protein|null or hypothetical protein,null or hypothetical protein,;	1.134107657284722	0.0579989433234228	1829	Non-Coding Indel	intergenic_region	AT	A	NA	null or hypothetical protein,null or hypothetical protein	null or hypothetical protein,null or hypothetical protein,;	TRUE	NA
Non-Coding Indel at 4227944 > G functional=NULL_NULL_NULL locus_tag=CD630_36210-CD630_36220 Strand Information: CD630_36210=-/CD630_36220=-/;G|intergenic_region|MODIFIER|CD630_36210-CD630_36220|n.4227945delA||||null or hypothetical protein,null or hypothetical protein|pentapeptide repeat protein,conserved hypothetical protein, PhnA family,;	1.134107657284722	0.0579989433234228	1830	Non-Coding Indel	intergenic_region	GA	G	NA	null or hypothetical protein,null or hypothetical protein	pentapeptide repeat protein,conserved hypothetical protein, PhnA family,;	TRUE	NA
Coding SNP at 1085438 > A functional=NULL_NULL_NULL locus_tag=CD630_09010 Strand Information: CD630_09010=+;A|missense_variant|MODERATE|CD630_09010|c.950G>A|p.Arg317Lys|950/1554|317/517|opuCC|null or hypothetical protein;_50804	0.10084689401257935	0.05797927337014661	1831	NA	NA	NA	NA	NA	NA	NA	NA	NA
[truncated: 7,350 more rows]
