# Supplementary material for: Strain Variation in Clostridioides difficile Cytotoxicity Associated with Genomic Variation at Both Pathogenic and Nonpathogenic Loci
Source: mSphere. 2022 May 9;7(3):e00174-22. doi: 10.1128/msphere.00174-22 (PMC9241522; doi:10.1128/msphere.00174-22)
Supplement: DATA SET S7 [file msphere.00174-22-s0007.txt]

Genome_ID_plus_Prokka_ID	Roary_ID	Eggnog_seed_ortholog	Eggnog_preferred_name	Eggnog_description	Eggnog_PFAMs
Cdif_630_PROKKA_00001	dnaA	CD630_00010	dnaA	it binds specifically double-stranded DNA at a 9 bp consensus (dnaA box) 5'-TTATC CA A CA A-3'. DnaA binds to ATP and to acidic phospholipids	Bac_DnaA,Bac_DnaA_C,DnaA_N
Cdif_630_PROKKA_00002	dnaN	CD630_00020	dnaN	Confers DNA tethering and processivity to DNA polymerases and other proteins. Acts as a clamp, forming a ring around DNA (a reaction catalyzed by the clamp-loading complex) which diffuses in an ATP-independent manner freely and bidirectionally along dsDNA. Initially characterized for its ability to contact the catalytic subunit of DNA polymerase III (Pol III), a complex, multichain enzyme respons…	DNA_pol3_beta,DNA_pol3_beta_2,DNA_pol3_beta_3
Cdif_630_PROKKA_00003	group_9788	CD630_00030	yaaA	S4 domain protein	S4_2
Cdif_630_PROKKA_00004	recF	CD630_00040	recF	it is required for DNA replication and normal SOS inducibility. RecF binds preferentially to single-stranded, linear DNA. It also seems to bind ATP	SMC_N
Cdif_630_PROKKA_00005	gyrB	CD630_00050	gyrB	A type II topoisomerase that negatively supercoils closed circular double-stranded (ds) DNA in an ATP-dependent manner to modulate DNA topology and maintain chromosomes in an underwound state. Negative supercoiling favors strand separation, and DNA replication, transcription, recombination and repair, all of which involve strand separation. Also able to catalyze the interconversion of other topol…	DNA_gyraseB,DNA_gyraseB_C,HATPase_c,Toprim
Cdif_630_PROKKA_00006	gyrA	CD630_00060	gyrA	A type II topoisomerase that negatively supercoils closed circular double-stranded (ds) DNA in an ATP-dependent manner to modulate DNA topology and maintain chromosomes in an underwound state. Negative supercoiling favors strand separation, and DNA replication, transcription, recombination and repair, all of which involve strand separation. Also able to catalyze the interconversion of other topol…	DNA_gyraseA_C,DNA_topoisoIV
Cdif_630_PROKKA_00007	group_4540	CD630_00070	-	YtxH-like protein	YtxH
Cdif_630_PROKKA_00008	group_8915	CD630_00080	-	-	-
Cdif_630_PROKKA_00009	rsbV	CD630_00090	rsbV	Belongs to the anti-sigma-factor antagonist family	STAS
Cdif_630_PROKKA_00010	rsbW	CD630_00100	rsbW	anti-sigma B factor	HATPase_c_2
Cdif_630_PROKKA_00011	sigB	CD630_00110	sigB	Belongs to the sigma-70 factor family	Sigma70_r2,Sigma70_r3,Sigma70_r4
Cdif_630_PROKKA_00013	niaR	CD630_00120	niaR	3H domain	3H,HTH_11
Cdif_630_PROKKA_00014	mscS_1	CD630_00130	mscS	Transporter, small conductance mechanosensitive ion channel MscS family protein	MS_channel,TM_helix
Cdif_630_PROKKA_00016	serS_1	CD630_00140	serS	Catalyzes the attachment of serine to tRNA(Ser). Is also able to aminoacylate tRNA(Sec) with serine, to form the misacylated tRNA L-seryl-tRNA(Sec), which will be further converted into selenocysteinyl-tRNA(Sec)	Seryl_tRNA_N,tRNA-synt_2b
Cdif_630_PROKKA_00017	tadA_1	CD630_00150	tadA	Catalyzes the deamination of adenosine to inosine at the wobble position 34 of tRNA(Arg2)	MafB19-deam
Cdif_630_PROKKA_00022	dnaX_1	CD630_00160	dnaX	DNA polymerase III is a complex, multichain enzyme responsible for most of the replicative synthesis in bacteria. This DNA polymerase also exhibits 3' to 5' exonuclease activity	DNA_pol3_delta2,DNA_pol3_gamma3
Cdif_630_PROKKA_00023	group_4542	CD630_00170	-	Binds to DNA and alters its conformation. May be involved in regulation of gene expression, nucleoid organization and DNA protection	YbaB_DNA_bd
Cdif_630_PROKKA_00024	recR	CD630_00180	recR	May play a role in DNA repair. It seems to be involved in an RecBC-independent recombinational process of DNA repair. It may act with RecF and RecO	HHH,RecR,Toprim_4
Cdif_630_PROKKA_00025	group_4543	CD630_00181	-	-	-
Cdif_630_PROKKA_00026	ugtP_1	CD630_00190	ugtP	Monogalactosyldiacylglycerol synthase	Glyco_tran_28_C,Glycos_transf_1,MGDG_synth
Cdif_630_PROKKA_00070	group_2891	CD630_00200	-	-	-
Cdif_630_PROKKA_00072	cfiB	CD630_00210	pyc	Catalyzes a 2-step reaction, involving the ATP-dependent carboxylation of the covalently attached biotin in the first step and the transfer of the carboxyl group to pyruvate in the second	Biotin_carb_C,Biotin_carb_N,Biotin_lipoyl,CPSase_L_D2,HMGL-like,PYC_OADA
Cdif_630_PROKKA_00073	fusA_1	CD630_00220	fusA2	Elongation factor	EFG_C,EFG_II,EFG_IV,GTP_EFTU,GTP_EFTU_D2
Cdif_630_PROKKA_00074	ctsR	CD630_00230	ctsR	Firmicute transcriptional repressor of class III stress genes (CtsR)	CtsR
Cdif_630_PROKKA_00075	group_9098	CD630_00240	mcsA	UvrB/uvrC motif	UVR
Cdif_630_PROKKA_00076	group_10116	CD630_00250	mcsB	Catalyzes the specific phosphorylation of arginine residues in proteins	ATP-gua_Ptrans
Cdif_630_PROKKA_00077	clpC	CD630_00260	clpC	Belongs to the ClpA ClpB family	AAA,AAA_2,ClpB_D2-small,Clp_N,UVR
Cdif_630_PROKKA_00078	group_9469	CD630_00270	radA	DNA-dependent ATPase involved in processing of recombination intermediates, plays a role in repairing DNA breaks. Stimulates the branch migration of RecA-mediated strand transfer reactions, allowing the 3' invading strand to extend heteroduplex DNA faster. Binds ssDNA in the presence of ADP but not other nucleotides, has ATPase activity that is stimulated by ssDNA and various branched DNA structu…	AAA_25,ATPase,ChlI,Lon_C
Cdif_630_PROKKA_00079	disA_1	CD630_00280	disA	Has also diadenylate cyclase activity, catalyzing the condensation of 2 ATP molecules into cyclic di-AMP (c-di-AMP). c- di-AMP acts as a signaling molecule that couples DNA integrity with progression of sporulation. The rise in c-di-AMP level generated by DisA while scanning the chromosome, operates as a positive signal that advances sporulation	DisA-linker,DisA_N,HHH,HHH_2
Cdif_630_PROKKA_00080	group_9813	CD630_00290	yacL	PIN domain protein	PIN,PIN_4,TRAM
Cdif_630_PROKKA_00081	group_3591	CD630_00300	-	arylsulfatase activity	-
Cdif_630_PROKKA_00082	adaA_1	CD630_00310	-	AraC-like ligand binding domain	AraC_binding,Cupin_2,HTH_18,HTH_AraC
Cdif_630_PROKKA_00083	celC	CD630_00320	-	Belongs to the glycosyl hydrolase 5 (cellulase A) family	Cellulase
Cdif_630_PROKKA_00084	xynB	CD630_00330	-	Belongs to the glycosyl hydrolase 43 family	Glyco_hydro_43
Cdif_630_PROKKA_00085	yicJ	CD630_00340	-	MFS/sugar transport protein	MFS_2
Cdif_630_PROKKA_00086	deoR	CD630_00350	sorC1	COG COG2390 Transcriptional regulator, contains sigma factor-related N-terminal domain	HTH_23,HTH_24,HTH_Crp_2,Sigma70_r4,Sugar-bind
Cdif_630_PROKKA_00087	acoA	CD630_00360	acoA	Dehydrogenase E1 component	E1_dh
Cdif_630_PROKKA_00088	bfmBAB	CD630_00370	acoB	Transketolase, pyrimidine binding domain	Transket_pyr,Transketolase_C
Cdif_630_PROKKA_00089	pdhC	CD630_00380	-	Dihydrolipoamide acetyltransferase component of pyruvate dehydrogenase complex	2-oxoacid_dh,Biotin_lipoyl,E3_binding
Cdif_630_PROKKA_00090	lpd_1	CD630_00390	pdhD	Pyridine nucleotide-disulphide oxidoreductase, dimerisation domain	Biotin_lipoyl,Pyr_redox_2,Pyr_redox_dim
Cdif_630_PROKKA_00091	luxO_1	CD630_00400	-	PTS system fructose IIA component	EIIA-man,PRD,PTS_EIIA_2,Sigma54_activat
Cdif_630_PROKKA_00092	mtlF_1	CD630_00410	-	Phosphoenolpyruvate-dependent sugar phosphotransferase system, EIIA 2	PTS_EIIA_2
Cdif_630_PROKKA_00093	gatB_1	CD630_00420	-	PFAM Phosphotransferase system, lactose cellobiose-specific IIB subunit	PTS_IIB
Cdif_630_PROKKA_00094	gatC_1	CD630_00430	-	PTS system sugar-specific permease component	EIIC-GAT
Cdif_630_PROKKA_00095	group_2897	CD630_00440	-	-	-
Cdif_630_PROKKA_00096	ulaF_1	CD630_00450	-	L-ribulose-5-phosphate 4-epimerase	Aldolase_II
Cdif_630_PROKKA_00097	lplA	CD630_00460	lplA	Lipoate-protein ligase	BPL_LplA_LipB,Lip_prot_lig_C
Cdif_630_PROKKA_00098	ispD	CD630_00470	ispD	Catalyzes the formation of 4-diphosphocytidyl-2-C- methyl-D-erythritol from CTP and 2-C-methyl-D-erythritol 4- phosphate (MEP)	IspD
Cdif_630_PROKKA_00099	ispF	CD630_00480	ispF	Involved in the biosynthesis of isopentenyl diphosphate (IPP) and dimethylallyl diphosphate (DMAPP), two major building blocks of isoprenoid compounds. Catalyzes the conversion of 4- diphosphocytidyl-2-C-methyl-D-erythritol 2-phosphate (CDP-ME2P) to 2-C-methyl-D-erythritol 2,4-cyclodiphosphate (ME-CPP) with a corresponding release of cytidine 5-monophosphate (CMP)	IspD,YgbB
Cdif_630_PROKKA_00101	proS_1	CD630_00490	proS	Catalyzes the attachment of proline to tRNA(Pro) in a two-step reaction proline is first activated by ATP to form Pro- AMP and then transferred to the acceptor end of tRNA(Pro). As ProRS can inadvertently accommodate and process non-cognate amino acids such as alanine and cysteine, to avoid such errors it has two additional distinct editing activities against alanine. One activity is designated a…	HGTP_anticodon,tRNA-synt_2b,tRNA_edit
Cdif_630_PROKKA_00102	proS_2	CD630_00500	proS	Catalyzes the attachment of proline to tRNA(Pro) in a two-step reaction proline is first activated by ATP to form Pro- AMP and then transferred to the acceptor end of tRNA(Pro)	HGTP_anticodon,ProRS-C_1,tRNA-synt_2b
Cdif_630_PROKKA_00103	gltX	CD630_00510	gltX	Catalyzes the attachment of glutamate to tRNA(Glu) in a two-step reaction glutamate is first activated by ATP to form Glu-AMP and then transferred to the acceptor end of tRNA(Glu)	tRNA-synt_1c
Cdif_630_PROKKA_00104	group_8965	CD630_00511	-	-	-
Cdif_630_PROKKA_00105	cysS	CD630_00520	cysS	Belongs to the class-I aminoacyl-tRNA synthetase family	DALR_2,tRNA-synt_1e,tRNA-synt_1g
Cdif_630_PROKKA_00106	mrnC	CD630_00530	mrnC	Involved in correct processing of both the 5' and 3' ends of 23S rRNA precursor. Processes 30S rRNA precursor transcript even in absence of ribonuclease 3 (Rnc)	Ribonuclease_3
Cdif_630_PROKKA_00107	thyX	CD630_00540	thyX	Catalyzes the reductive methylation of 2'-deoxyuridine- 5'-monophosphate (dUMP) to 2'-deoxythymidine-5'-monophosphate (dTMP) while utilizing 5,10-methylenetetrahydrofolate (mTHF) as the methyl donor, and NADPH and FADH(2) as the reductant	Thy1
Cdif_630_PROKKA_00108	group_10051	CD630_00550	yacO	Belongs to the class IV-like SAM-binding methyltransferase superfamily. RNA methyltransferase TrmH family	SpoU_methylase,SpoU_sub_bind
Cdif_630_PROKKA_00109	group_9672	CD630_00560	-	Psort location Cytoplasmic, score	NYN_YacP
Cdif_630_PROKKA_00110	sigH	CD630_00570	sigH	Belongs to the sigma-70 factor family	GerE,Sigma70_r2,Sigma70_r4_2
Cdif_630_PROKKA_00111	tuf_1	CD630_00580	tuf	This protein promotes the GTP-dependent binding of aminoacyl-tRNA to the A-site of ribosomes during protein biosynthesis	GTP_EFTU,GTP_EFTU_D2,GTP_EFTU_D3
Cdif_630_PROKKA_00112	rpmG2	QEW_0066	rpmG	Belongs to the bacterial ribosomal protein bL33 family	Ribosomal_L33
Cdif_630_PROKKA_00113	group_9684	QEW_0067	secE	Essential subunit of the Sec protein translocation channel SecYEG. Clamps together the 2 halves of SecY. May contact the channel plug during translocation	SecE
Cdif_630_PROKKA_00114	group_9542	QEW_0068	nusG	Participates in transcription elongation, termination and antitermination	KOW,NusG
Cdif_630_PROKKA_00115	rplK	QEW_0069	rplK	Forms part of the ribosomal stalk which helps the ribosome interact with GTP-bound translation factors	Ribosomal_L11,Ribosomal_L11_N
Cdif_630_PROKKA_00116	rplA	CD630_00620	rplA	Binds directly to 23S rRNA. The L1 stalk is quite mobile in the ribosome, and is involved in E site tRNA release	Ribosomal_L1
Cdif_630_PROKKA_00118	rplJ	QEW_0071	rplJ	Forms part of the ribosomal stalk, playing a central role in the interaction of the ribosome with GTP-bound translation factors	Ribosomal_L10
Cdif_630_PROKKA_00119	rplL	CD630_00640	rplL	Forms part of the ribosomal stalk which helps the ribosome interact with GTP-bound translation factors. Is thus essential for accurate translation	Ribosomal_L12,Ribosomal_L12_N
Cdif_630_PROKKA_00120	group_10010	CD630_00650	-	COG1028 Dehydrogenases with different specificities (related to short-chain alcohol	adh_short_C2
Cdif_630_PROKKA_00121	rpoB	CD630_00660	rpoB	DNA-dependent RNA polymerase catalyzes the transcription of DNA into RNA using the four ribonucleoside triphosphates as substrates	RNA_pol_Rpb2_1,RNA_pol_Rpb2_2,RNA_pol_Rpb2_3,RNA_pol_Rpb2_45,RNA_pol_Rpb2_6,RNA_pol_Rpb2_7
Cdif_630_PROKKA_00122	rpoC	CD630_00670	rpoC	DNA-dependent RNA polymerase catalyzes the transcription of DNA into RNA using the four ribonucleoside triphosphates as substrates	RNA_pol_Rpb1_1,RNA_pol_Rpb1_2,RNA_pol_Rpb1_3,RNA_pol_Rpb1_4,RNA_pol_Rpb1_5
Cdif_630_PROKKA_00123	rpsL	CD630_00680	rpsL	Interacts with and stabilizes bases of the 16S rRNA that are involved in tRNA selection in the A site and with the mRNA backbone. Located at the interface of the 30S and 50S subunits, it traverses the body of the 30S subunit contacting proteins on the other side and probably holding the rRNA structure together. The combined cluster of proteins S8, S12 and S17 appears to hold together the shoulder…	Ribosom_S12_S23
Cdif_630_PROKKA_00124	rpsG	CD630_00690	rpsG	One of the primary rRNA binding proteins, it binds directly to 16S rRNA where it nucleates assembly of the head domain of the 30S subunit. Is located at the subunit interface close to the decoding center, probably blocks exit of the E-site tRNA	Ribosomal_S7
Cdif_630_PROKKA_00125	fusA_2	CD630_00700	fusA	Catalyzes the GTP-dependent ribosomal translocation step during translation elongation. During this step, the ribosome changes from the pre-translocational (PRE) to the post- translocational (POST) state as the newly formed A-site-bound peptidyl-tRNA and P-site-bound deacylated tRNA move to the P and E sites, respectively. Catalyzes the coordinated movement of the two tRNA molecules, the mRNA and…	EFG_C,EFG_II,EFG_IV,GTP_EFTU,GTP_EFTU_D2
Cdif_630_PROKKA_00126	tuf_2	CD630_00580	tuf	This protein promotes the GTP-dependent binding of aminoacyl-tRNA to the A-site of ribosomes during protein biosynthesis	GTP_EFTU,GTP_EFTU_D2,GTP_EFTU_D3
Cdif_630_PROKKA_00127	rpsJ	CD630_00720	rpsJ	Involved in the binding of tRNA to the ribosomes	Ribosomal_S10
Cdif_630_PROKKA_00128	rplC	CD630_00730	rplC	One of the primary rRNA binding proteins, it binds directly near the 3'-end of the 23S rRNA, where it nucleates assembly of the 50S subunit	Ribosomal_L3
Cdif_630_PROKKA_00129	rplD	CD630_00740	rplD	Forms part of the polypeptide exit tunnel	Ribosomal_L4
Cdif_630_PROKKA_00130	rplW	QEW_4360	rplW	One of the early assembly proteins it binds 23S rRNA. One of the proteins that surrounds the polypeptide exit tunnel on the outside of the ribosome. Forms the main docking site for trigger factor binding to the ribosome	Ribosomal_L23
Cdif_630_PROKKA_00131	rplB	QEW_4361	rplB	One of the primary rRNA binding proteins. Required for association of the 30S and 50S subunits to form the 70S ribosome, for tRNA binding and peptide bond formation. It has been suggested to have peptidyltransferase activity	Ribosomal_L2,Ribosomal_L2_C
Cdif_630_PROKKA_00132	rpsS	CD630_00770	rpsS	Protein S19 forms a complex with S13 that binds strongly to the 16S ribosomal RNA	Ribosomal_S19
Cdif_630_PROKKA_00133	rplV	QEW_4363	rplV	The globular domain of the protein is located near the polypeptide exit tunnel on the outside of the subunit, while an extended beta-hairpin is found that lines the wall of the exit tunnel in the center of the 70S ribosome	Ribosomal_L22
Cdif_630_PROKKA_00134	rpsC	CD630_00790	rpsC	Binds the lower part of the 30S subunit head. Binds mRNA in the 70S ribosome, positioning it for translation	KH_2,Ribosomal_S3_C
Cdif_630_PROKKA_00135	rplP	QEW_0083	rplP	Binds 23S rRNA and is also seen to make contacts with the A and possibly P site tRNAs	Ribosomal_L16
Cdif_630_PROKKA_00136	rpmC	QEW_0084	rpmC	Belongs to the universal ribosomal protein uL29 family	Ribosomal_L29
Cdif_630_PROKKA_00137	rpsQ	QEW_0085	rpsQ	One of the primary rRNA binding proteins, it binds specifically to the 5'-end of 16S ribosomal RNA	Ribosomal_S17
Cdif_630_PROKKA_00138	rplN	CD630_00820	rplN	Binds to 23S rRNA. Forms part of two intersubunit bridges in the 70S ribosome	Ribosomal_L14
Cdif_630_PROKKA_00139	rplX	CD630_00830	rplX	One of the proteins that surrounds the polypeptide exit tunnel on the outside of the subunit	KOW,ribosomal_L24
Cdif_630_PROKKA_00140	rplE	CD630_00840	rplE	This is 1 of the proteins that binds and probably mediates the attachment of the 5S RNA into the large ribosomal subunit, where it forms part of the central protuberance. In the 70S ribosome it contacts protein S13 of the 30S subunit (bridge B1b), connecting the 2 subunits	Ribosomal_L5,Ribosomal_L5_C
Cdif_630_PROKKA_00141	rpsN1	QEW_0089	rpsN	Binds 16S rRNA, required for the assembly of 30S particles and may also be responsible for determining the conformation of the 16S rRNA at the A site	Ribosomal_S14
Cdif_630_PROKKA_00142	rpsH	CD630_00850	rpsH	One of the primary rRNA binding proteins, it binds directly to 16S rRNA central domain where it helps coordinate assembly of the platform of the 30S subunit	Ribosomal_S8
Cdif_630_PROKKA_00143	rplF	QEW_0091	rplF	This protein binds to the 23S rRNA, and is important in its secondary structure. It is located near the subunit interface in the base of the L7 L12 stalk, and near the tRNA binding site of the peptidyltransferase center	Ribosomal_L6
Cdif_630_PROKKA_00144	rplR	CD630_00870	rplR	This is one of the proteins that binds and probably mediates the attachment of the 5S RNA into the large ribosomal subunit, where it forms part of the central protuberance	Ribosomal_L18p
Cdif_630_PROKKA_00145	rpsE	QEW_0093	rpsE	Located at the back of the 30S subunit body where it stabilizes the conformation of the head with respect to the body	Ribosomal_S5,Ribosomal_S5_C
Cdif_630_PROKKA_00146	rpmD	QEW_0094	rpmD	Ribosomal protein L30	Ribosomal_L30
Cdif_630_PROKKA_00147	rplO	QEW_0095	rplO	binds to the 23S rRNA	Ribosomal_L27A
Cdif_630_PROKKA_00148	group_9408	CD630_00900	secY	The central subunit of the protein translocation channel SecYEG. Consists of two halves formed by TMs 1-5 and 6-10. These two domains form a lateral gate at the front which open onto the bilayer between TMs 2 and 7, and are clamped together by SecE at the back. The channel is closed by both a pore ring composed of hydrophobic SecY resides and a short helix (helix 2A) on the extracellular side of …	SecY
Cdif_630_PROKKA_00149	adk	CD630_00910	adk	Catalyzes the reversible transfer of the terminal phosphate group between ATP and AMP. Plays an important role in cellular energy homeostasis and in adenine nucleotide metabolism	ADK,ADK_lid
Cdif_630_PROKKA_00150	map_1	CD630_00920	map	Metallopeptidase family M24	Peptidase_M24
Cdif_630_PROKKA_00151	group_9606	CD630_00930	-	COG2163 Ribosomal protein L14E L6E L27E	-
Cdif_630_PROKKA_00152	infA	QEW_0100	infA	One of the essential components for the initiation of protein synthesis. Stabilizes the binding of IF-2 and IF-3 on the 30S subunit to which N-formylmethionyl-tRNA(fMet) subsequently binds. Helps modulate mRNA selection, yielding the 30S pre- initiation complex (PIC). Upon addition of the 50S ribosomal subunit IF-1, IF-2 and IF-3 are released leaving the mature 70S translation initation complex	eIF-1a
Cdif_630_PROKKA_00154	rpsM	CD630_00950	rpsM	Located at the top of the head of the 30S subunit, it contacts several helices of the 16S rRNA. In the 70S ribosome it contacts the 23S rRNA (bridge B1a) and protein L5 of the 50S subunit (bridge B1b), connecting the 2 subunits	Ribosomal_S13
Cdif_630_PROKKA_00155	rpsK	QEW_0103	rpsK	Located on the platform of the 30S subunit, it bridges several disparate RNA helices of the 16S rRNA. Forms part of the Shine-Dalgarno cleft in the 70S ribosome	Ribosomal_S11
Cdif_630_PROKKA_00156	rpsD	CD630_00970	rpsD	One of the primary rRNA binding proteins, it binds directly to 16S rRNA where it nucleates assembly of the body of the 30S subunit	Ribosomal_S4,S4
Cdif_630_PROKKA_00157	rpoA	QEW_0105	rpoA	DNA-dependent RNA polymerase catalyzes the transcription of DNA into RNA using the four ribonucleoside triphosphates as substrates	RNA_pol_A_CTD,RNA_pol_A_bac,RNA_pol_L
Cdif_630_PROKKA_00158	rplQ	QEW_0106	rplQ	50S ribosomal protein L17	Ribosomal_L17
Cdif_630_PROKKA_00159	ecfA1	CD630_01000	ecfA	ATP-binding (A) component of a common energy-coupling factor (ECF) ABC-transporter complex. Unlike classic ABC transporters this ECF transporter provides the energy necessary to transport a number of different substrates	ABC_tran
Cdif_630_PROKKA_00160	ecfA2	CD630_01010	ecfA1	ATP-binding (A) component of a common energy-coupling factor (ECF) ABC-transporter complex. Unlike classic ABC transporters this ECF transporter provides the energy necessary to transport a number of different substrates	ABC_tran
Cdif_630_PROKKA_00161	ecfT	CD630_01020	ecfT	Transmembrane (T) component of an energy-coupling factor (ECF) ABC-transporter complex. Unlike classic ABC transporters this ECF transporter provides the energy necessary to transport a number of different substrates	CbiQ
Cdif_630_PROKKA_00162	truA_1	CD630_01030	truA	Formation of pseudouridine at positions 38, 39 and 40 in the anticodon stem and loop of transfer RNAs	PseudoU_synth_1
Cdif_630_PROKKA_00163	rplM	CD630_01040	rplM	This protein is one of the early assembly proteins of the 50S ribosomal subunit, although it is not seen to bind rRNA by itself. It is important during the early stages of 50S assembly	Ribosomal_L13
Cdif_630_PROKKA_00164	rpsI	QEW_0112	rpsI	Belongs to the universal ribosomal protein uS9 family	Ribosomal_S9
Cdif_630_PROKKA_00165	cwlD_1	CD630_01060	cwlD	Ami_3	Amidase_3
Cdif_630_PROKKA_00186	group_5845	CD630_01070	aspC	Aminotransferase	Aminotran_1_2
Cdif_630_PROKKA_00187	nrdD	CD630_01080	nrdD	Anaerobic ribonucleoside-triphosphate reductase	ATP-cone,NRDD
Cdif_630_PROKKA_00188	pflA_1	CD630_01090	nrdG	Activation of anaerobic ribonucleoside-triphosphate reductase under anaerobic conditions by generation of an organic free radical, using S-adenosylmethionine and reduced flavodoxin as cosubstrates to produce 5'-deoxy-adenosine	Fer4_12,Radical_SAM
Cdif_630_PROKKA_00202	disA_2	CD630_01100	dacA	Catalyzes the condensation of 2 ATP molecules into cyclic di-AMP (c-di-AMP), a second messenger used to regulate differing processes in different bacteria	DisA_N
Cdif_630_PROKKA_00203	group_2899	CD630_01110	-	YbbR-like protein	YbbR
Cdif_630_PROKKA_00204	pta_1	CD630_01120	ptb	phosphate butyryltransferase	PTA_PTB
Cdif_630_PROKKA_00205	buk2_1	CD630_01130	buk	Belongs to the acetokinase family	Acetate_kinase
Cdif_630_PROKKA_00206	group_9090	CD630_01140	-	bacterial-type flagellum organization	CbiA
Cdif_630_PROKKA_00207	group_8910	CD630_01150	-	binding domain protein	Fer4,Fer4_4,Fer4_7
Cdif_630_PROKKA_00208	korA_1	CD630_01160	vorB	Pyruvate:ferredoxin oxidoreductase core domain II	PFOR_II,POR_N
Cdif_630_PROKKA_00209	korB_1	CD630_01170	-	Thiamine pyrophosphate enzyme, C-terminal TPP binding domain protein	TPP_enzyme_C
Cdif_630_PROKKA_00210	porC_1	CD630_01180	-	2-oxoacid acceptor oxidoreductase, gamma subunit, pyruvate 2-ketoisovalerate family	POR,Rubrerythrin
Cdif_630_PROKKA_00211	glmM	CD630_01190	glmM	Catalyzes the conversion of glucosamine-6-phosphate to glucosamine-1-phosphate	PGM_PMM_I,PGM_PMM_II,PGM_PMM_III,PGM_PMM_IV
Cdif_630_PROKKA_00213	glmS_1	CD630_01200	glmS	Catalyzes the first step in hexosamine metabolism, converting fructose-6P into glucosamine-6P using glutamine as a nitrogen source	GATase_6,SIS
Cdif_630_PROKKA_00214	ynjE	CD630_01210	-	Rhodanese Homology Domain	Rhodanese
Cdif_630_PROKKA_00215	group_4558	CD630_01220	-	TATA-box binding	DUF1779
Cdif_630_PROKKA_00216	murAA	QEW_0143	murA	Cell wall formation. Adds enolpyruvyl to UDP-N- acetylglucosamine	EPSP_synthase
Cdif_630_PROKKA_00217	lytB	CD630_01240	spoIID	Stage II sporulation protein	SpoIID
Cdif_630_PROKKA_00218	mepM	CD630_01250	-	Peptidase family M23	Peptidase_M23
Cdif_630_PROKKA_00219	spoIIID	CD630_01260	spoIIID	Stage III sporulation protein D	SpoIIID
Cdif_630_PROKKA_00220	mreB_1	CD630_01270	mreB	Cell shape determining protein, MreB Mrl family	MreB_Mbl
Cdif_630_PROKKA_00221	fabZ	CD630_01280	fabZ	Involved in unsaturated fatty acids biosynthesis. Catalyzes the dehydration of short chain beta-hydroxyacyl-ACPs and long chain saturated and unsaturated beta-hydroxyacyl-ACPs	FabA
Cdif_630_PROKKA_00222	group_8929	CD630_01290	yyaC	Protein of unknown function (DUF1256)	DUF1256
Cdif_630_PROKKA_00224	metK	CD630_01300	metK	Catalyzes the formation of S-adenosylmethionine (AdoMet) from methionine and ATP. The overall synthetic reaction is composed of two sequential steps, AdoMet formation and the subsequent tripolyphosphate hydrolysis which occurs prior to release of AdoMet from the enzyme	S-AdoMet_synt_C,S-AdoMet_synt_M,S-AdoMet_synt_N
Cdif_630_PROKKA_00225	group_9204	CD630_01310	-	Psort location CytoplasmicMembrane, score	-
Cdif_630_PROKKA_00226	recD2	CD630_01320	recD2	DNA-dependent ATPase and ATP-dependent 5'-3' DNA helicase. Has no activity on blunt DNA or DNA with 3'-overhangs, requires at least 10 bases of 5'-ssDNA for helicase activity	AAA_30,HHH_4,HHH_5,UvrD_C_2
Cdif_630_PROKKA_00227	group_2125	CD630_01330	comF	ComF family	Pribosyltran
Cdif_630_PROKKA_00228	licR_1	CD630_01340	-	phosphoenolpyruvate-dependent sugar phosphotransferase system, EIIA 2	HTH_11,Mga,PRD,PTS_EIIA_2
Cdif_630_PROKKA_00229	licA_1	CD630_01350	-	Phosphotransferase system cellobiose-specific component IIA	PTS_IIA
Cdif_630_PROKKA_00230	licB_1	CD630_01360	chbB	PTS system, Lactose/Cellobiose specific IIB subunit	PTS_IIB
Cdif_630_PROKKA_00231	group_2415	CD630_01370	celB	The phosphoenolpyruvate-dependent sugar phosphotransferase system (PTS), a major carbohydrate active - transport system, catalyzes the phosphorylation of incoming sugar substrates concomitant with their translocation across the cell membrane	PTS_EIIC
Cdif_630_PROKKA_00232	grdB_1	CD630_01380	-	Selenoprotein B, glycine betaine sarcosine D-proline reductase family	GRDB
Cdif_630_PROKKA_00233	group_9184	CD630_01390	-	Asparaginase	Asparaginase_2
Cdif_630_PROKKA_00234	pepV	CD630_01400	-	Peptidase family M20/M25/M40	M20_dimer,Peptidase_M20,Peptidase_M28
Cdif_630_PROKKA_00235	cutC	CD630_01410	cutC	Participates in the control of copper homeostasis	CutC
Cdif_630_PROKKA_00236	yvyD_1	CD630_01420	hpf	Required for dimerization of active 70S ribosomes into 100S ribosomes in stationary phase	Ribosom_S30AE_C,Ribosomal_S30AE
Cdif_630_PROKKA_00237	group_9362	CD630_01430	secA	Part of the Sec protein translocase complex. Interacts with the SecYEG preprotein conducting channel. Has a central role in coupling the hydrolysis of ATP to the transfer of proteins into and across the cell membrane, serving as an ATP-driven molecular motor driving the stepwise translocation of polypeptide chains across the membrane	Helicase_C,SEC-C,SecA_DEAD,SecA_PP_bind,SecA_SW
Cdif_630_PROKKA_00238	prfB	CD630_01440	prfB	Peptide chain release factor 2 directs the termination of translation in response to the peptide chain termination codons UGA and UAA	PCRF,RF-1
Cdif_630_PROKKA_00239	rpsA	CD630_01450	yhgF	Tex-like protein	HHH_3,S1,Tex_N,Tex_YqgF
Cdif_630_PROKKA_00240	hutI	CD630_01460	-	Amidohydrolase family	Amidohydro_1,Amidohydro_3
Cdif_630_PROKKA_00242	ribU	QEW_0171	ribU	Mediates riboflavin uptake, may also transport FMN and roseoflavin. Probably a riboflavin-binding protein that interacts with the energy-coupling factor (ECF) ABC-transporter complex. Unlike classic ABC transporters this ECF transporter provides the energy necessary to transport a number of different substrates. The substrates themselves are bound by transmembrane, not extracytoplasmic soluble pr…	ECF_trnsprt
Cdif_630_PROKKA_00243	group_3598	NA	NA	NA	NA
Cdif_630_PROKKA_00244	tsaE	CD630_01490	ydiB	Threonylcarbamoyl adenosine biosynthesis protein TsaE	TsaE
Cdif_630_PROKKA_00245	tsaB	CD630_01500	yeaZ	Universal bacterial protein YeaZ	Acetyltransf_1,Peptidase_M22
Cdif_630_PROKKA_00246	group_460	CD630_01510	rimI	This enzyme acetylates the N-terminal alanine of ribosomal protein S18	Acetyltransf_1,Acetyltransf_10
Cdif_630_PROKKA_00247	tsaD_1	CD630_01520	tsaD	Required for the formation of a threonylcarbamoyl group on adenosine at position 37 (t(6)A37) in tRNAs that read codons beginning with adenine. Is involved in the transfer of the threonylcarbamoyl moiety of threonylcarbamoyl-AMP (TC-AMP) to the N6 group of A37, together with TsaE and TsaB. TsaD likely plays a direct catalytic role in this reaction	Peptidase_M22
Cdif_630_PROKKA_00248	hpdB	CD630_01530	hpdB	Pyruvate formate lyase-like	Gly_radical,PFL-like
Cdif_630_PROKKA_00249	hpdC	CD630_01540	hpdC	-	-
Cdif_630_PROKKA_00250	hpdA	CD630_01550	hpdA	4Fe-4S single cluster domain	Fer4_12,Radical_SAM
Cdif_630_PROKKA_00251	group_1370	CD630_01560	-	CAAX amino terminal protease family	Abi
Cdif_630_PROKKA_00252	group_1311	CD630_01570	-	CAAX protease self-immunity	Abi
Cdif_630_PROKKA_00253	group_1315	CD630_01570	-	CAAX protease self-immunity	Abi
Cdif_630_PROKKA_00254	group_4562	CD630_01590	-	Glyoxalase-like domain	Glyoxalase_2
Cdif_630_PROKKA_00255	ypdB_1	CD630_01600	-	phosphorelay signal transduction system	LytTR,Response_reg
Cdif_630_PROKKA_00256	msbA	CD630_01610	-	ABC transporter, ATP-binding protein	ABC_tran
Cdif_630_PROKKA_00257	group_6028	CD630_01620	-	Radical SAM	Fer4_12,Radical_SAM
Cdif_630_PROKKA_00258	group_2419	CD630_01630	-	TIGRFAM peptide maturation system protein, TIGR04066 family	-
Cdif_630_PROKKA_00259	group_6029	NA	NA	NA	NA
Cdif_630_PROKKA_00260	group_6030	NA	NA	NA	NA
Cdif_630_PROKKA_00261	group_3600	NA	NA	NA	NA
Cdif_630_PROKKA_00262	steT_1	CD630_01650	-	amino acid	AA_permease_2
Cdif_630_PROKKA_00263	group_4564	CD630_01660	cpsA	Peptidase dimerisation domain	M20_dimer,Peptidase_M20
Cdif_630_PROKKA_00264	nifA_1	CD630_01670	-	Sigma-54 interaction domain	HTH_8,PAS_9,PrpR_N,Sigma54_activat
Cdif_630_PROKKA_00265	group_4565	CD630_01680	-	Cyclic nucleotide-binding domain	cNMP_binding
Cdif_630_PROKKA_00266	norM_1	CD630_01690	-	MatE	MatE
Cdif_630_PROKKA_00267	yheS_1	CD630_01700	-	ABC transporter, ATP-binding protein	ABC_tran,ABC_tran_CTD,ABC_tran_Xtn
Cdif_630_PROKKA_00268	rex	CD630_01710	rex	Modulates transcription in response to changes in cellular NADH NAD( ) redox state	CoA_binding,Put_DNA-bind_N
Cdif_630_PROKKA_00269	group_4566	CD630_01720	-	FmdE, Molybdenum formylmethanofuran dehydrogenase operon	FmdE,zf-dskA_traR
Cdif_630_PROKKA_00270	group_3602	QEW_0194	-	4Fe-4S dicluster domain	Fer4
Cdif_630_PROKKA_00271	capA	CD630_01730	capA	Bacterial capsule synthesis protein PGA_cap	PGA_cap,Peptidase_M15
Cdif_630_PROKKA_00272	cooS1_1	CD630_01740	cooS	Prismane/CO dehydrogenase family	Prismane
Cdif_630_PROKKA_00273	dmsB_1	CD630_01750	-	4Fe-4S dicluster domain	Fer4_11
Cdif_630_PROKKA_00274	padH	CD630_01760	narC	Pyridine nucleotide-disulphide oxidoreductase	Pyr_redox_2
Cdif_630_PROKKA_00275	cfa	CD630_01770	cfa	cyclopropane-fatty-acyl-phospholipid synthase	CMAS
Cdif_630_PROKKA_00276	group_3603	CD630_01780	-	Psort location Cytoplasmic, score	Asp23,IPT
Cdif_630_PROKKA_00277	group_9524	CD630_01790	gluD	Belongs to the Glu Leu Phe Val dehydrogenases family	ELFV_dehydrog,ELFV_dehydrog_N
Cdif_630_PROKKA_00278	mecR1_1	QEW_0206	-	Peptidase M56	Peptidase_M56
Cdif_630_PROKKA_00279	blaR1_1	CD630_01810	-	Peptidase M56	Peptidase_M56
Cdif_630_PROKKA_00280	mepH_1	CD630_01830	-	NlpC p60 family	CW_binding_2,NLPC_P60,SH3_3
Cdif_630_PROKKA_00281	pyrB	CD630_01840	pyrB	Belongs to the ATCase OTCase family	OTCace,OTCace_N,PyrI_C
Cdif_630_PROKKA_00282	pyrK_1	CD630_01850	pyrK	Responsible for channeling the electrons from the oxidation of dihydroorotate from the FMN redox center in the PyrD type B subunit to the ultimate electron acceptor NAD(	DHODB_Fe-S_bind,NAD_binding_1
Cdif_630_PROKKA_00283	pyrDB	CD630_01860	pyrD	Catalyzes the conversion of dihydroorotate to orotate	DHO_dh
Cdif_630_PROKKA_00284	pyrE	CD630_01870	pyrE	Catalyzes the transfer of a ribosyl phosphate group from 5-phosphoribose 1-diphosphate to orotate, leading to the formation of orotidine monophosphate (OMP)	Pribosyltran
Cdif_630_PROKKA_00285	panE	CD630_01880	-	Catalyzes the NADPH-dependent reduction of ketopantoate into pantoic acid	ApbA,ApbA_C
Cdif_630_PROKKA_00286	cysL_1	CD630_01890	cysL	LysR substrate binding domain	HTH_1,LysR_substrate
Cdif_630_PROKKA_00287	group_4570	CD630_01900	-	Conserved hypothetical protein 698	Cons_hypoth698
Cdif_630_PROKKA_00288	nth	CD630_01910	alkA	8-oxoguanine DNA glycosylase, N-terminal domain	HhH-GPD,OGG_N
Cdif_630_PROKKA_00289	clsA_1	CD630_01920	cls	Catalyzes the reversible phosphatidyl group transfer from one phosphatidylglycerol molecule to another to form cardiolipin (CL) (diphosphatidylglycerol) and glycerol	PLDc_2,PLDc_N
Cdif_630_PROKKA_00290	groS	QEW_0219	groS	Binds to Cpn60 in the presence of Mg-ATP and suppresses the ATPase activity of the latter	Cpn10
Cdif_630_PROKKA_00291	groL	CD630_01940	groL	Prevents misfolding and promotes the refolding and proper assembly of unfolded polypeptides generated under stress conditions	Cpn60_TCP1
Cdif_630_PROKKA_00292	group_4571	CD630_01950	-	AIR carboxylase	AIRC
Cdif_630_PROKKA_00293	group_4119	QEW_0222	larC	Protein of unknown function DUF111	DUF111
Cdif_630_PROKKA_00294	group_4572	QEW_0223	-	Protein of unknown function DUF111	DUF111
Cdif_630_PROKKA_00296	guaA	CD630_01980	guaA	Catalyzes the synthesis of GMP from XMP	GATase,GMP_synt_C,NAD_synthase,tRNA_Me_trans
Cdif_630_PROKKA_00297	yfkN_1	CD630_01990	-	Calcineurin-like phosphoesterase	Metallophos
Cdif_630_PROKKA_00298	cysL_2	QEW_0227	-	DNA-binding transcription factor activity	HTH_1,LysR_substrate
Cdif_630_PROKKA_00299	group_3605	CD630_02010	-	Chromate transporter	Chromate_transp
Cdif_630_PROKKA_00300	group_2130	CD630_02020	-	Alpha/beta hydrolase family	Hydrolase_4
Cdif_630_PROKKA_00301	uvrA_1	CD630_02030	-	The UvrABC repair system catalyzes the recognition and processing of DNA lesions. UvrA is an ATPase and a DNA-binding protein. A damage recognition complex composed of 2 UvrA and 2 UvrB subunits scans DNA for abnormalities. When the presence of a lesion has been verified by UvrB, the UvrA molecules dissociate	ABC_tran,Transglut_core
Cdif_630_PROKKA_00302	gmr_1	CD630_02040	-	GGDEF domain	EAL,GGDEF,dCache_1
Cdif_630_PROKKA_00303	licR_2	CD630_02050	-	Mga helix-turn-helix domain	Mga,PRD,PTS_EIIA_2
Cdif_630_PROKKA_00304	fruA_1	CD630_02060	-	Phosphoenolpyruvate-dependent sugar phosphotransferase system, EIIA 2	PTS_EIIA_2
Cdif_630_PROKKA_00305	manP_1	CD630_02070	-	Phosphotransferase system, EIIC	PTS_EIIC,PTS_IIB
Cdif_630_PROKKA_00306	fruA_2	CD630_02080	frwB	COG COG1445 Phosphotransferase system fructose-specific component IIB	PTS_IIB
Cdif_630_PROKKA_00307	gatZ	CD630_02090	-	Tagatose 6 phosphate kinase	Tagatose_6_P_K
Cdif_630_PROKKA_00308	yjjG_1	CD630_02100	-	HAD hydrolase, family IA, variant 1	HAD_2
Cdif_630_PROKKA_00309	group_6031	CD630_02110	-	2-C-methyl-D-erythritol 4-phosphate cytidylyltransferase	APH,HTH_24,NTP_transf_3,NTP_transferase
Cdif_630_PROKKA_00310	group_6032	CD630_02120	-	Sulfatase	Sulfatase
Cdif_630_PROKKA_00311	group_4575	CD630_02130	-	PFAM Coat F domain	Coat_F
Cdif_630_PROKKA_00312	group_1921	CD630_02140	-	-	-
Cdif_630_PROKKA_00313	group_1751	CD630_02150	-	Transposase IS200 like	Y1_Tnp
Cdif_630_PROKKA_00314	group_1377	CD630_02160	-	TIGRFAM transposase, IS605 OrfB	OrfB_IS605,OrfB_Zn_ribbon
Cdif_630_PROKKA_00315	nox_1	CD630_02170	-	nitroreductase	Nitroreductase
Cdif_630_PROKKA_00316	purE	QEW_0243	purE	Catalyzes the conversion of N5-carboxyaminoimidazole ribonucleotide (N5-CAIR) to 4-carboxy-5-aminoimidazole ribonucleotide (CAIR)	AIRC
Cdif_630_PROKKA_00317	purC_1	CD630_02190	purC	Belongs to the SAICAR synthetase family	SAICAR_synt
Cdif_630_PROKKA_00318	purF	CD630_02200	purF	Catalyzes the formation of phosphoribosylamine from phosphoribosylpyrophosphate (PRPP) and glutamine	GATase_6,GATase_7,Pribosyltran
Cdif_630_PROKKA_00319	purM	CD630_02210	purM	Phosphoribosylformylglycinamidine cyclo-ligase	AIRS,AIRS_C
Cdif_630_PROKKA_00320	purN	CD630_02220	purN	Catalyzes the transfer of a formyl group from 10- formyltetrahydrofolate to 5-phospho-ribosyl-glycinamide (GAR), producing 5-phospho-ribosyl-N-formylglycinamide (FGAR) and tetrahydrofolate	Formyl_trans_N
Cdif_630_PROKKA_00321	purH_1	CD630_02230	purH	Bifunctional purine biosynthesis protein PurH	AICARFT_IMPCHas,MGS
Cdif_630_PROKKA_00322	purD	CD630_02240	purD	Belongs to the GARS family	GARS_A,GARS_C,GARS_N
Cdif_630_PROKKA_00323	purL	CD630_02250	purL	Psort location Cytoplasmic, score	AIRS,AIRS_C,GATase_5
Cdif_630_PROKKA_00324	mltC	CD630_02260	yjbJ	transglycosylase	SLT
Cdif_630_PROKKA_00325	group_3608	CD630_02270	-	Protein of unknown function (DUF327)	DUF327
Cdif_630_PROKKA_00326	fliN_1	CD630_02280	-	Type III flagellar switch regulator (C-ring) FliN C-term	FliMN_C
Cdif_630_PROKKA_00327	group_2902	CD630_02290	flgM	bacterial-type flagellum organization	FlgM
Cdif_630_PROKKA_00328	group_2903	CD630_02300	-	PFAM FlgN family protein	FlgN
Cdif_630_PROKKA_00329	flgK	CD630_02310	flgK	TIGRFAM Flagellar hook-associated protein, FlgK	Flg_bb_rod,Flg_bbr_C
Cdif_630_PROKKA_00330	flgL	CD630_02320	flgL	Belongs to the bacterial flagellin family	Flagellin_C,Flagellin_N
Cdif_630_PROKKA_00331	fliW	CD630_02330	fliW	Binds to the C-terminal region of flagellin, which is implicated in polymerization, and participates in the assembly of the flagellum	FliW
Cdif_630_PROKKA_00332	group_2906	CD630_02340	csrA	Could accelerate the degradation of some genes transcripts potentially through selective RNA binding	CsrA
Cdif_630_PROKKA_00333	fliS_1	CD630_02350	fliS	flagellar protein flis	FliS
Cdif_630_PROKKA_00334	fliS_2	CD630_02360	fliS	flagellar protein flis	FliS
Cdif_630_PROKKA_00335	group_2907	CD630_02370	fliD	Required for morphogenesis and for the elongation of the flagellar filament by facilitating polymerization of the flagellin monomers at the tip of growing filament. Forms a capping structure, which prevents flagellin subunits (transported through the central channel of the flagellum) from leaking out without polymerization at the distal end	Flagellin_IN,FliD_C,FliD_N
Cdif_630_PROKKA_00336	group_2908	CD630_02380	-	-	FliT
Cdif_630_PROKKA_00337	hag	CD630_02390	fliC	Flagellin is the subunit protein which polymerizes to form the filaments of bacterial flagella	Flagellin_C,Flagellin_N
Cdif_630_PROKKA_00338	sunS_1	CD630_02400	-	PFAM Glycosyl transferase family 2	Glycos_transf_2,TPR_8
Cdif_630_PROKKA_00339	serB	CD630_02410	-	haloacid dehalogenase-like hydrolase	HAD
Cdif_630_PROKKA_00340	group_6034	CD630_02420	-	2-C-methyl-D-erythritol 4-phosphate cytidylyltransferase	NTP_transf_3
Cdif_630_PROKKA_00341	group_6035	CD630_02430	-	Nodulation protein S (NodS)	Methyltransf_31
Cdif_630_PROKKA_00342	group_6036	CD630_02440	-	CDP-Glycerol:Poly(glycerophosphate) glycerophosphotransferase	Glyphos_transf,LicD
Cdif_630_PROKKA_00344	flgB	CD630_02450	flgB	bacterial-type flagellum-dependent cell motility	Flg_bb_rod
Cdif_630_PROKKA_00345	flgC	CD630_02460	flgC	Belongs to the flagella basal body rod proteins family	Flg_bb_rod,Flg_bbr_C
Cdif_630_PROKKA_00346	fliE	CD630_02470	fliE	Flagellar hook-basal body complex protein FliE	FliE
Cdif_630_PROKKA_00347	fliF	CD630_02480	fliF	The M ring may be actively involved in energy transduction	YscJ_FliF,YscJ_FliF_C
Cdif_630_PROKKA_00348	fliG	CD630_02490	fliG	Flagellar motor switch protein flig	FliG_C,FliG_M,FliG_N
Cdif_630_PROKKA_00349	group_3611	CD630_02500	fliH	bacterial-type flagellum organization	FliH
Cdif_630_PROKKA_00350	yscN	CD630_02510	fliI	Flagellar protein export ATPase FliI	ATP-synt_ab,ATP-synt_ab_N
Cdif_630_PROKKA_00351	group_2135	CD630_02520	fliJ	flagellar export protein FliJ	FliJ
Cdif_630_PROKKA_00352	group_2136	CD630_02530	fliK	Flagellar hook-length control protein	Flg_hook
Cdif_630_PROKKA_00353	flgD	CD630_02540	flgD	Required for flagellar hook formation. May act as a scaffolding protein	FLgD_tudor,FlgD
Cdif_630_PROKKA_00354	flgG_1	CD630_02550	flgE	flagellar basal body	Flg_bb_rod,Flg_bbr_C
Cdif_630_PROKKA_00355	group_3613	CD630_02551	flbD	Flagellar protein (FlbD)	FlbD
Cdif_630_PROKKA_00356	pomA_1	CD630_02560	motA	PFAM MotA TolQ ExbB proton channel	MotA_ExbB
Cdif_630_PROKKA_00357	motB_1	CD630_02570	motB	PFAM OmpA MotB domain protein	MotB_plug,OmpA
Cdif_630_PROKKA_00358	group_4579	CD630_02580	fliL	Controls the rotational direction of flagella during chemotaxis	FliL
Cdif_630_PROKKA_00359	group_2910	QEW_0292	-	Flagellar biosynthesis protein, FliO	FliO
Cdif_630_PROKKA_00360	fliP	CD630_02600	fliP	Plays a role in the flagellum-specific transport system	FliP
Cdif_630_PROKKA_00361	fliQ	QEW_0294	fliQ	Flagellar biosynthetic protein FliQ	Bac_export_3
Cdif_630_PROKKA_00362	flhB	CD630_02620	flhB	Required for formation of the rod structure in the basal body of the flagellar apparatus. Together with FliI and FliH, may constitute the export apparatus of flagellin	Bac_export_1,Bac_export_2
Cdif_630_PROKKA_00363	flhA	CD630_02630	flhA	Required for formation of the rod structure of the flagellar apparatus. Together with FliI and FliH, may constitute the export apparatus of flagellin	FHIPEP
Cdif_630_PROKKA_00364	flhF	CD630_02640	flhF	PFAM GTP-binding signal recognition particle SRP54 G- domain	SRP54
Cdif_630_PROKKA_00365	ylxH	CD630_02650	flhG	Belongs to the ParA family	AAA_31,CbiA,ParA
Cdif_630_PROKKA_00366	fliA	CD630_02660	fliA	Sigma factors are initiation factors that promote the attachment of RNA polymerase to specific initiation sites and are then released	Sigma70_r2,Sigma70_r3,Sigma70_r4
Cdif_630_PROKKA_00367	group_3617	NA	NA	NA	NA
Cdif_630_PROKKA_00368	flgG_2	CD630_02680	flgG	basal body rod protein	Flg_bb_rod,Flg_bbr_C
Cdif_630_PROKKA_00369	flgG_3	CD630_02690	flgG	flagellar basal body	Flg_bb_rod,Flg_bbr_C
Cdif_630_PROKKA_00370	fliM	CD630_02700	fliM	flagellar motor switch protein FliM	FliM,FliMN_C
Cdif_630_PROKKA_00371	fliN_2	CD630_02710	fliN	Flagellar motor switch protein flin	CheC,FliMN_C
Cdif_630_PROKKA_00372	group_3618	CD630_02720	-	Tetratricopeptide repeat	TPR_6,TPR_8
Cdif_630_PROKKA_00373	htpG	CD630_02730	htpG	Hsp90 protein	HATPase_c,HATPase_c_3,HSP90
Cdif_630_PROKKA_00374	dhaT	CD630_02740	-	Iron-containing alcohol dehydrogenase	Fe-ADH
Cdif_630_PROKKA_00375	splB	CD630_02750	splB	Spore photoproduct lyase	Radical_SAM
Cdif_630_PROKKA_00376	tetD_1	CD630_02760	-	transcription activator, effector binding	Cass2,GyrI-like,HTH_18
Cdif_630_PROKKA_00377	group_3620	CD630_02770	-	Protein of unknown function (DUF3788)	DUF3788
Cdif_630_PROKKA_00378	yybR_1	CD630_02780	-	HxlR-like helix-turn-helix	HxlR
Cdif_630_PROKKA_00379	group_4585	CD630_02790	-	Pyridoxamine 5'-phosphate oxidase	Putative_PNPOx
Cdif_630_PROKKA_00380	group_4586	CD630_02791	-	-	-
Cdif_630_PROKKA_00381	group_1611	CD630_02810	-	-	-
Cdif_630_PROKKA_00382	ycdX_1	CD630_02820	-	DNA polymerase alpha chain like domain	PHP
Cdif_630_PROKKA_00383	luxO_2	CD630_02830	-	PTS system fructose IIA component	EIIA-man,PRD,Sigma54_activat
Cdif_630_PROKKA_00384	manX_1	CD630_02840	-	PTS system fructose IIA component	EIIA-man
Cdif_630_PROKKA_00385	sorB_1	CD630_02850	-	PTS system sorbose subfamily IIB component	PTSIIB_sorb
Cdif_630_PROKKA_00386	group_4588	CD630_02860	-	phosphoenolpyruvate-dependent sugar phosphotransferase system	-
Cdif_630_PROKKA_00387	sorB_2	CD630_02870	-	PTS system sorbose subfamily IIB component	PTSIIB_sorb
Cdif_630_PROKKA_00388	agaC_1	CD630_02880	-	PTS system sorbose-specific iic component	EII-Sor
Cdif_630_PROKKA_00389	manZ_1	CD630_02890	-	system, mannose fructose sorbose family IID component	EII-Sor,EIID-AGA
Cdif_630_PROKKA_00390	group_3622	CD630_02900	-	L-2-amino-thiazoline-4-carboxylic acid hydrolase	ATC_hydrolase
Cdif_630_PROKKA_00391	group_4589	CD630_02910	-	Dipeptidase	M20_dimer,Peptidase_M20
Cdif_630_PROKKA_00392	xre_1	CD630_02920	-	Helix-turn-helix XRE-family like proteins	HTH_3
Cdif_630_PROKKA_00393	yxlE	CD630_02921	-	Phospholipase_D-nuclease N-terminal	PLDc_N
Cdif_630_PROKKA_00394	yxlF_1	CD630_02930	-	ATP-binding protein	ABC_tran,DUF4162
Cdif_630_PROKKA_00395	yxlG	CD630_02940	-	ABC-2 family transporter protein	ABC2_membrane_2
Cdif_630_PROKKA_00396	asrC_1	CD630_02950	-	Domain of unknown function (DUF362)	DUF362,Fer4,Fer4_7
Cdif_630_PROKKA_00397	group_9738	CD630_02960	-	-	-
Cdif_630_PROKKA_00398	bioB_1	CD630_02970	bioB	Catalyzes the conversion of dethiobiotin (DTB) to biotin by the insertion of a sulfur atom into dethiobiotin via a radical- based mechanism	BATS,Radical_SAM
Cdif_630_PROKKA_00399	ccpA_1	CD630_02980	rbsR	helix_turn _helix lactose operon repressor	LacI,Peripla_BP_1,Peripla_BP_3
Cdif_630_PROKKA_00400	rbsK	CD630_02990	rbsK	Catalyzes the phosphorylation of ribose at O-5 in a reaction requiring ATP and magnesium. The resulting D-ribose-5- phosphate can then be used either for sythesis of nucleotides, histidine, and tryptophan, or as a component of the pentose phosphate pathway	PfkB
Cdif_630_PROKKA_00401	rbsB_1	CD630_03000	rbsB	Periplasmic binding protein domain	Peripla_BP_4
Cdif_630_PROKKA_00402	rbsA	CD630_03010	rbsA	Part of the ABC transporter complex RbsABC involved in ribose import. Responsible for energy coupling to the transport system	ABC_tran
Cdif_630_PROKKA_00403	rbsC_1	CD630_03020	rbsC	Belongs to the binding-protein-dependent transport system permease family	BPD_transp_2
Cdif_630_PROKKA_00404	group_10132	CD630_03030	argE	Psort location Cytoplasmic, score	M20_dimer,Peptidase_M20,Peptidase_M28
Cdif_630_PROKKA_00405	group_9660	CD630_03040	-	Putative glutamine amidotransferase	GATase1_like
Cdif_630_PROKKA_00406	abgB_1	CD630_03050	-	Peptidase dimerisation domain	M20_dimer,Peptidase_M20
Cdif_630_PROKKA_00407	group_3626	CD630_03060	-	Psort location Cytoplasmic, score	-
Cdif_630_PROKKA_00408	group_9693	CD630_03070	-	molecular chaperone DnaJ	-
Cdif_630_PROKKA_00409	group_9668	CD630_03080	-	Psort location CytoplasmicMembrane, score	-
Cdif_630_PROKKA_00410	group_8939	CD630_03090	serB	HAD hydrolase, family IB	HAD
Cdif_630_PROKKA_00411	group_4594	CD630_03100	-	-	-
Cdif_630_PROKKA_00412	group_1468	NA	NA	NA	NA
Cdif_630_PROKKA_00413	group_4595	CD630_03120	ziaR	helix_turn_helix, Arsenical Resistance Operon Repressor	HTH_5
Cdif_630_PROKKA_00414	cadA	CD630_03130	cadA	Cadmium-exporting ATPase	E1-E2_ATPase,HMA,Hydrolase
Cdif_630_PROKKA_00415	yqjA	CD630_03140	-	PFAM SNARE associated Golgi protein	SNARE_assoc
Cdif_630_PROKKA_00416	group_4597	CD630_03160	-	ABC-2 family transporter protein	ABC2_membrane_4
Cdif_630_PROKKA_00417	group_4598	CD630_03170	-	ABC-2 family transporter protein	ABC2_membrane_4
Cdif_630_PROKKA_00418	drrA_1	CD630_03180	bcrA	ABC transporter	ABC_tran
Cdif_630_PROKKA_00419	yycG_1	CD630_03190	-	ATPase histidine kinase DNA gyrase B HSP90 domain protein	HATPase_c,HisKA
Cdif_630_PROKKA_00420	regX3_1	CD630_03200	-	Response regulator receiver domain protein	Response_reg,Trans_reg_C
Cdif_630_PROKKA_00421	group_1927	CD630_03210	-	Filamentation induced by cAMP protein fic	HTH_17
Cdif_630_PROKKA_00422	nirQ	QEW_0497	-	ATPase family associated with various cellular activities (AAA)	AAA_5
Cdif_630_PROKKA_00423	group_3629	CD630_03230	-	von Willebrand factor (vWF) type A domain	CobT_C
Cdif_630_PROKKA_00425	cbiM	CD630_03240	cbiM	Part of the energy-coupling factor (ECF) transporter complex CbiMNOQ involved in cobalt import	CbiM
Cdif_630_PROKKA_00426	cbiN	CD630_03250	cbiN	Part of the energy-coupling factor (ECF) transporter complex CbiMNOQ involved in cobalt import	CbiN
Cdif_630_PROKKA_00427	cbiQ	CD630_03260	cbiQ	Cobalt transport protein	CbiQ
Cdif_630_PROKKA_00428	cbiO	CD630_03270	cbiO	Part of an ABC transporter complex. Responsible for energy coupling to the transport system	ABC_tran
Cdif_630_PROKKA_00429	pcrA_1	CD630_03280	pcrA	DNA helicase	UvrD-helicase,UvrD_C
Cdif_630_PROKKA_00430	apeB	CD630_03290	apeB	M18 family aminopeptidase	Peptidase_M18
Cdif_630_PROKKA_00431	group_9611	CD630_03300	-	Patatin-like phospholipase	Patatin
Cdif_630_PROKKA_00432	group_10148	CD630_03310	ppiB	PPIases accelerate the folding of proteins. It catalyzes the cis-trans isomerization of proline imidic peptide bonds in oligopeptides	Pro_isomerase
Cdif_630_PROKKA_00433	group_556	CD630_03320	-	PFAM Collagen triple helix	Collagen
Cdif_630_PROKKA_00434	group_9552	CD630_03330	ppaC	DHHA2	CBS,DHH,DHHA2,DRTGG
Cdif_630_PROKKA_00435	adhE_1	CD630_03340	adhE	belongs to the iron- containing alcohol dehydrogenase family	Aldedh,Fe-ADH
Cdif_630_PROKKA_00436	group_2913	CD630_03350	-	-	-
Cdif_630_PROKKA_00437	group_3634	CD630_03360	-	ATPases associated with a variety of cellular activities	ABC_tran
Cdif_630_PROKKA_00438	ytrF_1	CD630_03370	-	Efflux ABC transporter, permease protein	FtsX,MacB_PCD
Cdif_630_PROKKA_00439	dcuS	CD630_03380	-	GHKL domain	HATPase_c,HATPase_c_5,SPOB_a
Cdif_630_PROKKA_00440	group_2914	CD630_03390	-	LytTr DNA-binding domain	LytTR,Response_reg
Cdif_630_PROKKA_00441	group_2916	CD630_03400	-	Domain of unknown function (DUF4132)	DUF4132
Cdif_630_PROKKA_00442	group_3635	CD630_03410	-	-	-
Cdif_630_PROKKA_00443	group_9846	CD630_03420	-	-	-
Cdif_630_PROKKA_00444	group_2918	CD630_03430	-	Putative zinc- or iron-chelating domain	CxxCxxCC
Cdif_630_PROKKA_00445	yflN_1	CD630_03440	-	Metallo-beta-lactamase domain protein	Lactamase_B
Cdif_630_PROKKA_00446	yjbM	CD630_03450	yjbM	RelA SpoT domain protein	RelA_SpoT
Cdif_630_PROKKA_00447	group_9239	CD630_03460	-	Ser Thr phosphatase family protein	Metallophos
Cdif_630_PROKKA_00448	group_3636	CD630_03470	-	-	-
Cdif_630_PROKKA_00449	group_3637	QEW_0523	-	Methyltransferase domain	Methyltransf_32
Cdif_630_PROKKA_00450	group_3638	QEW_0523	-	Methyltransferase domain	Methyltransf_32
Cdif_630_PROKKA_00451	group_4601	CD630_03500	-	Belongs to the 5'(3')-deoxyribonucleotidase family	NT5C
Cdif_630_PROKKA_00452	group_9564	CD630_03510	-	-	-
Cdif_630_PROKKA_00453	puuR_1	CD630_03520	-	Cupin 2, conserved barrel domain protein	Cupin_2,HTH_3
Cdif_630_PROKKA_00454	group_4603	CD630_03530	-	D-aminoacyl-tRNA deacylase	tRNA_deacylase
Cdif_630_PROKKA_00455	arnE_1	QEW_0528	-	membrane	EamA
Cdif_630_PROKKA_00456	Int-Tn_6	CLOBAR_01086	-	Belongs to the 'phage' integrase family	Integrase_DNA,Phage_int_SAM_5,Phage_integrase
Cdif_630_PROKKA_00457	group_987	AUJS01000003_gene2655	-	Excisionase from transposon Tn916	Tn916-Xis
Cdif_630_PROKKA_00458	group_1063	CD630_03580	-	Helix-turn-helix domain	HTH_16
Cdif_630_PROKKA_00459	group_799	AUJS01000003_gene2657	-	Sigma-70, region 4	Sigma70_r4_2
Cdif_630_PROKKA_00460	group_6045	CD630_03600	-	Bacterial regulatory proteins, gntR family	GntR
Cdif_630_PROKKA_00461	group_4604	CD630_03610	-	His Kinase A (phosphoacceptor) domain	HATPase_c
Cdif_630_PROKKA_00462	group_4605	CD630_03620	-	Transcriptional regulatory protein, C terminal	Response_reg,Trans_reg_C
Cdif_630_PROKKA_00463	group_4606	CD630_03630	-	FtsX-like permease family	FtsX
Cdif_630_PROKKA_00464	group_4607	CD630_03640	-	AAA domain, putative AbiEii toxin, Type IV TA system	ABC_tran
Cdif_630_PROKKA_00465	group_6046	CD630_03650	-	ABC-2 family transporter protein	ABC2_membrane_4
Cdif_630_PROKKA_00466	group_6047	CD630_03660	-	ABC-type multidrug transport system ATPase component	ABC_tran
Cdif_630_PROKKA_00467	group_6048	CD630_03670	-	ATPase histidine kinase DNA gyrase B HSP90 domain protein	HATPase_c,HisKA
Cdif_630_PROKKA_00468	group_6049	CD630_03680	-	Response regulator receiver domain protein	Response_reg,Trans_reg_C
Cdif_630_PROKKA_00469	group_1183	CD630_03690	-	viral genome integration into host DNA	-
Cdif_630_PROKKA_00470	group_6050	CD630_03700	-	DNA-binding helix-turn-helix protein	HTH_3
Cdif_630_PROKKA_00471	group_358	CD630_03710	-	Conjugative transposon protein TcpC	TpcC
Cdif_630_PROKKA_00472	iap_3	CD630_03720	-	Lysozyme-like	Lysozyme_like,NLPC_P60
Cdif_630_PROKKA_00473	group_497	CD630_03730	-	Psort location CytoplasmicMembrane, score	-
Cdif_630_PROKKA_00474	group_217	CD630_03740	-	AAA-like domain	AAA_10
Cdif_630_PROKKA_00475	group_747	HMPREF0373_01235	-	TcpE family	TcpE
Cdif_630_PROKKA_00476	group_863	CD630_03760	-	Antirestriction protein (ArdA)	ArdA
Cdif_630_PROKKA_00477	group_724	CD630_03770	-	Psort location Cytoplasmic, score 8.87	ArdA
Cdif_630_PROKKA_00478	group_814	NA	NA	NA	NA
Cdif_630_PROKKA_00479	group_9844	CD630_03790	-	Psort location CytoplasmicMembrane, score	-
Cdif_630_PROKKA_00480	group_714	CD630_03800	-	Protein of unknown function (DUF3789)	DUF3789
Cdif_630_PROKKA_00481	group_641	CD630_03810	-	Replication initiation factor	HTH_3,HTH_31,Rep_trans
Cdif_630_PROKKA_00482	group_6051	CD630_03820	-	-	-
Cdif_630_PROKKA_00483	sftA	CD630_03830	-	FtsK/SpoIIIE family	FtsK_SpoIIIE
Cdif_630_PROKKA_00484	group_873	CD630_03840	-	Bacterial protein of unknown function (DUF961)	DUF961
Cdif_630_PROKKA_00485	group_1070	CD630_03850	-	COG NOG10998 non supervised orthologous group	DUF961
Cdif_630_PROKKA_00486	group_193	CD630_03860	-	Psort location Cellwall, score	Gram_pos_anchor
Cdif_630_PROKKA_00487	arnE	QEW_0528	-	membrane	EamA
Cdif_630_PROKKA_00488	bglF_1	CD630_03880	-	.Experimentally verified through RNA-seq as part of Spo0A regulated transcriptome down-regulated in Spo0A mutant	PTS_EIIA_1,PTS_EIIB,PTS_EIIC
Cdif_630_PROKKA_00489	group_2141	CD630_03890	-	Belongs to the glycosyl hydrolase 1 family	Glyco_hydro_1
Cdif_630_PROKKA_00490	licT_1	CD630_03900	-	CAT RNA binding domain	CAT_RBD,PRD
Cdif_630_PROKKA_00491	group_2429	NA	NA	NA	NA
Cdif_630_PROKKA_00492	asnB_1	CD630_03910	asnB	Asparagine synthase	Asn_synthase,GATase_7
Cdif_630_PROKKA_00493	group_2430	CD630_03920	-	4Fe-4S single cluster domain	Fer4_14,Radical_SAM
Cdif_630_PROKKA_00494	group_9819	CD630_03930	-	ECF-type riboflavin transporter, S component	ECF-ribofla_trS
Cdif_630_PROKKA_00495	group_9474	CD630_03940	fldH	Belongs to the D-isomer specific 2-hydroxyacid dehydrogenase family	2-Hacid_dh,2-Hacid_dh_C
Cdif_630_PROKKA_00496	fldA_1	CD630_03950	hadA	CoA-transferase family III	CoA_transf_3
Cdif_630_PROKKA_00497	fldI_1	CD630_03960	fldI	R-phenyllactate dehydratase activator	BcrAD_BadFG
Cdif_630_PROKKA_00498	fldB	CD630_03970	hgdA	2-hydroxyglutaryl-CoA dehydratase, D-component	HGD-D
Cdif_630_PROKKA_00499	fldC_1	CD630_03980	hgdB	2-hydroxyglutaryl-CoA dehydratase, D-component	HGD-D
Cdif_630_PROKKA_00500	mmgC	CD630_03990	bcd	Acyl-CoA dehydrogenase	Acyl-CoA_dh_1,Acyl-CoA_dh_M,Acyl-CoA_dh_N
Cdif_630_PROKKA_00501	acrB_1	CD630_04000	etfB2	electron transfer flavoprotein	ETF
Cdif_630_PROKKA_00502	acrA_1	CD630_04010	etfA2	electron transfer flavoprotein	ETF,ETF_alpha,Fer4
Cdif_630_PROKKA_00503	group_9434	CD630_04020	-	PAS domain	HTH_8,PAS,PAS_9,PrpR_N,Sigma54_activat
Cdif_630_PROKKA_00504	fba	CD630_04030	fba	aldolase	F_bP_aldolase
Cdif_630_PROKKA_00505	group_4608	CD630_04040	-	Domain of unknown function (DUF1904)	DUF1904
Cdif_630_PROKKA_00506	group_3643	CD630_04050	rsuA	Belongs to the pseudouridine synthase RsuA family	PseudoU_synth_2,S4
Cdif_630_PROKKA_00507	group_1319	CD630_04060	rumA	Belongs to the class I-like SAM-binding methyltransferase superfamily. RNA M5U methyltransferase family	TRAM,tRNA_U5-meth_tr
Cdif_630_PROKKA_00508	group_2143	CD630_04081	-	-	-
Cdif_630_PROKKA_00509	group_4609	CD630_04090	repA	Replication initiation protein	RepA_N
Cdif_630_PROKKA_00510	dnaI	CD630_04100	-	IstB-like ATP binding protein	IstB_IS21
Cdif_630_PROKKA_00511	group_2920	CD630_04110	-	Protein of unknown function (DUF3801)	DUF3801
Cdif_630_PROKKA_00512	traG	CD630_04120	-	Type IV secretory system Conjugative DNA transfer	T4SS-DNA_transf,TraG-D_C
Cdif_630_PROKKA_00513	group_1754	HMPREF0378_0514	-	single-stranded DNA binding	-
Cdif_630_PROKKA_00514	group_1474	HMPREF9966_1060	-	Maff2 family	Maff2
Cdif_630_PROKKA_00515	group_2431	HMPREF1042_1434	-	Psort location CytoplasmicMembrane, score	-
Cdif_630_PROKKA_00516	group_1934	CD630_04160	-	-	-
Cdif_630_PROKKA_00517	group_3644	CD630_04170	-	PrgI family protein	PrgI
Cdif_630_PROKKA_00518	group_913	CD630_04180	-	Domain of unknown function DUF87	AAA_10
Cdif_630_PROKKA_00519	group_922	CD630_04190	-	NlpC p60 family protein	-
Cdif_630_PROKKA_00520	group_2434	H354_00405	-	-	-
Cdif_630_PROKKA_00521	group_6052	CD630_04200	-	Domain of unknown function (DUF4366)	DUF4366
Cdif_630_PROKKA_00522	topB_3	CD630_04210	topB	Releases the supercoiling and torsional tension of DNA, which is introduced during the DNA replication and transcription, by transiently cleaving and rejoining one strand of the DNA duplex. Introduces a single-strand break via transesterification at a target site in duplex DNA. The scissile phosphodiester is attacked by the catalytic tyrosine of the enzyme, resulting in the formation of a DNA-(5'…	Topoisom_bac,Toprim,Toprim_Crpt
Cdif_630_PROKKA_00523	group_6053	HMPREF0378_0504	-	Psort location Cytoplasmic, score 8.87	KilA-N
Cdif_630_PROKKA_00524	group_929	CD630_04230	-	SNF2 family N-terminal domain	Helicase_C,ResIII,SNF2_N
Cdif_630_PROKKA_00525	group_1613	CD630_04240	-	Psort location Cytoplasmic, score	-
Cdif_630_PROKKA_00526	group_2145	CD630_04250	-	Relaxase/Mobilisation nuclease domain	Relaxase
Cdif_630_PROKKA_00527	group_1759	CD630_04260	-	Bacterial mobilisation protein (MobC)	MobC
Cdif_630_PROKKA_00528	group_6054	CD630_04270	-	Helix-turn-helix XRE-family like proteins	HTH_3
Cdif_630_PROKKA_00529	group_6055	CD630_04280	-	Helix-turn-helix domain	HTH_18
Cdif_630_PROKKA_00530	group_4611	CD630_04290	-	Hypothetical bacterial integral membrane protein (Trep_Strep)	Trep_Strep
Cdif_630_PROKKA_00531	group_4612	CD630_04300	-	Cobalt transport protein	CbiQ
Cdif_630_PROKKA_00532	group_6056	CD630_04310	-	ATPases associated with a variety of cellular activities	ABC_tran
Cdif_630_PROKKA_00533	group_4613	CD630_04320	-	ABC transporter transmembrane region	ABC_membrane,ABC_tran
Cdif_630_PROKKA_00534	group_4614	CD630_04330	-	ABC transporter transmembrane region	ABC_membrane,ABC_tran
Cdif_630_PROKKA_00535	group_4615	CD630_04340	-	Psort location CytoplasmicMembrane, score 10.00	MatE
Cdif_630_PROKKA_00536	group_2925	CD630_04350	-	Sigma-70, region 4	Sigma70_r4
Cdif_630_PROKKA_00537	group_6057	NA	NA	NA	NA
Cdif_630_PROKKA_00538	group_6058	CD630_04360	-	Resolvase, N terminal domain	Recombinase,Resolvase,Zn_ribbon_recom
Cdif_630_PROKKA_00539	group_3645	CD630_04380	-	Flagellar rod assembly protein muramidase FlgJ	CW_binding_1,PG_binding_1
Cdif_630_PROKKA_00540	group_6059	CD630_04390	-	Protein of unknown function (DUF4236)	DUF4236
Cdif_630_PROKKA_00541	lytC_1	CD630_04400	-	cell wall organization	CW_binding_2
Cdif_630_PROKKA_00542	rocR_1	CD630_04410	-	Bacterial regulatory protein, Fis family	HTH_8,PAS,PAS_4,PAS_9,Sigma54_activat
Cdif_630_PROKKA_00543	group_9762	CD630_04420	ord	dihydrodipicolinate reductase	DapB_N
Cdif_630_PROKKA_00544	group_4616	CD630_04430	ortA	-	-
Cdif_630_PROKKA_00545	trpB	CD630_04440	-	Pyridoxal-phosphate dependent enzyme	PALP
Cdif_630_PROKKA_00546	oraS	CD630_04450	oraS	D-ornithine 4,5-aminomutase alpha-subunit	OAM_alpha
Cdif_630_PROKKA_00547	oraE	CD630_04460	oraE	D-Lysine 5,6-aminomutase TIM-barrel domain of alpha subunit	B12-binding,Lys-AminoMut_A,OAM_dimer
Cdif_630_PROKKA_00548	group_4617	CD630_04470	-	MutL protein	MutL
Cdif_630_PROKKA_00549	group_4618	CD630_04480	orr	Alanine racemase, N-terminal domain	Ala_racemase_N
Cdif_630_PROKKA_00550	mleN_1	CD630_04490	-	Na+/H+ antiporter family	Na_H_antiporter
Cdif_630_PROKKA_00551	group_2926	CD630_04500	-	Bacterial transcription activator, effector binding domain	GyrI-like
Cdif_630_PROKKA_00552	group_2927	CD630_04510	-	lactoylglutathione lyase activity	-
Cdif_630_PROKKA_00553	group_3648	CD630_04520	-	Hydrolase, nudix family	NUDIX,Nudix_N
Cdif_630_PROKKA_00554	group_2928	CD630_04530	-	HAD-hyrolase-like	HAD_2
Cdif_630_PROKKA_00555	soxS	CD630_04540	-	transcriptional regulator (AraC family)	Acetyltransf_1,Cass2,HTH_18
Cdif_630_PROKKA_00556	helD	CD630_04550	helD	DNA helicase	AAA_19,UvrD-helicase,UvrD_C,UvrD_C_2
Cdif_630_PROKKA_00557	group_2930	CD630_04560	-	ABC transporter	ABC_tran
Cdif_630_PROKKA_00558	group_4619	CD630_04570	-	-	-
Cdif_630_PROKKA_00559	blaR1_2	CD630_04580	-	Penicillin binding protein transpeptidase domain	Transpeptidase
Cdif_630_PROKKA_00560	lolD_1	CD630_04590	-	ATPases associated with a variety of cellular activities	ABC_tran
Cdif_630_PROKKA_00561	ytrF_2	CD630_04600	-	FtsX-like permease family	FtsX,MacB_PCD
Cdif_630_PROKKA_00562	group_1941	CD630_04610	-	His Kinase A (phosphoacceptor) domain	HATPase_c,HisKA
Cdif_630_PROKKA_00563	afsQ1	CD630_04620	-	Transcriptional regulatory protein, C terminal	Response_reg,Trans_reg_C
Cdif_630_PROKKA_00564	group_3649	CD630_04630	-	PFAM Bacterial regulatory proteins, tetR family	TetR_N,WHG
Cdif_630_PROKKA_00565	yflN_2	CD630_04640	-	Metallo-beta-lactamase superfamily	Lactamase_B
Cdif_630_PROKKA_00566	glvR_1	CD630_04650	-	transcriptional regulator (RpiR family)	HTH_6,SIS
Cdif_630_PROKKA_00567	glvR_2	CD630_04660	glvR2	Transcriptional regulator	HTH_6,SIS
Cdif_630_PROKKA_00568	group_3545	CD630_04670	-	Sucrose-6F-phosphate phosphohydrolase	Hydrolase_3
Cdif_630_PROKKA_00569	malL	CD630_04680	treA	Alpha-amylase domain	Alpha-amylase,Malt_amylase_C
Cdif_630_PROKKA_00570	bglF_2	CD630_04690	-	phosphotransferase system, EIIB	PTS_EIIA_1,PTS_EIIB,PTS_EIIC
Cdif_630_PROKKA_00571	blaR1_3	CD630_04700	blaR	Peptidase M56	Peptidase_M56,Transpeptidase
Cdif_630_PROKKA_00572	blaI_1	CD630_04710	blaI	penicillinase repressor	Penicillinase_R
Cdif_630_PROKKA_00573	group_3650	CD630_04720	-	NADPH-dependent FMN reductase	FMN_red
Cdif_630_PROKKA_00574	hosA_1	CD630_04730	-	DNA-binding transcription factor activity	MarR
Cdif_630_PROKKA_00575	group_4624	CD630_04740	-	4Fe-4S dicluster domain	Fer4
Cdif_630_PROKKA_00576	group_1761	CD630_04750	-	Uracil DNA glycosylase superfamily	UDG
Cdif_630_PROKKA_00577	group_2148	QEW_0602	-	-	-
Cdif_630_PROKKA_00578	group_1762	CD630_04770	-	-	-
Cdif_630_PROKKA_00579	ybhF_1	CD630_04780	mutF	Abc transporter	ABC_tran
Cdif_630_PROKKA_00580	group_2935	CD630_04790	-	lantibiotic protection ABC transporter permease subunit, MutE EpiE family	ABC2_membrane_4
Cdif_630_PROKKA_00581	group_4196	CD630_04800	-	Lantibiotic protection ABC transporter permease subunit, MutG family	ABC2_membrane_4
Cdif_630_PROKKA_00582	yycF_1	CD630_04810	spaR	COG0745 Response regulators consisting of a CheY-like receiver domain and a winged-helix DNA-binding domain	Response_reg,Trans_reg_C
Cdif_630_PROKKA_00583	yycG_2	CD630_04820	-	HAMP (Histidine kinases, Adenylyl cyclases, Methyl binding proteins, Phosphatases) domain	HAMP,HATPase_c,HisKA
Cdif_630_PROKKA_00584	ytrF_3	CD630_04830	-	Psort location CytoplasmicMembrane, score	FtsX,MacB_PCD
Cdif_630_PROKKA_00585	ytrE	CD630_04840	-	Psort location CytoplasmicMembrane, score	ABC_tran
Cdif_630_PROKKA_00586	cpxA	CD630_04850	-	HAMP (Histidine kinases, Adenylyl cyclases, Methyl binding proteins, Phosphatases) domain	HAMP,HATPase_c,HisKA
Cdif_630_PROKKA_00587	srrA_1	CD630_04860	-	Transcriptional regulatory protein, C terminal	Response_reg,Trans_reg_C
Cdif_630_PROKKA_00588	group_9947	CD630_04870	-	Carbon-nitrogen hydrolase	CN_hydrolase
Cdif_630_PROKKA_00590	sugE	CD630_04880	-	PFAM small multidrug resistance protein	Multi_Drug_Res
Cdif_630_PROKKA_00591	purC_2	CD630_04890	purC	Belongs to the SAICAR synthetase family	SAICAR_synt
Cdif_630_PROKKA_00592	gatD_1	CD630_04900	-	Zinc-binding dehydrogenase	ADH_N,ADH_N_assoc,ADH_zinc_N
Cdif_630_PROKKA_00593	group_3652	CD630_04910	-	system, fructose subfamily, IIA component	EIIA-man
Cdif_630_PROKKA_00594	sorB_3	CD630_04920	-	PTS system sorbose subfamily IIB component	PTSIIB_sorb
Cdif_630_PROKKA_00595	manY_1	CD630_04930	-	system sorbose-specific iic	EII-Sor
Cdif_630_PROKKA_00596	manZ_2	CD630_04940	-	PTS system mannose fructose sorbose family IID component	EII-Sor,EIID-AGA
Cdif_630_PROKKA_00597	group_1942	QEW_0401	-	Fic/DOC family	Fic
Cdif_630_PROKKA_00598	group_1075	CD630_04960	-	Bacterial protein of unknown function (DUF961)	DUF961
Cdif_630_PROKKA_00599	group_877	CD630_04970	-	Bacterial protein of unknown function (DUF961)	DUF961
Cdif_630_PROKKA_00600	group_454	CD630_04980	-	FtsK/SpoIIIE family	FtsK_SpoIIIE
Cdif_630_PROKKA_00601	group_2940	CD630_04990	-	Replication initiation factor	HTH_3,Rep_trans
Cdif_630_PROKKA_00602	group_1236	NA	NA	NA	NA
Cdif_630_PROKKA_00603	group_2942	CD630_05000	-	Antirestriction protein (ArdA)	ArdA
Cdif_630_PROKKA_00604	group_229	CD630_05020	-	AAA-like domain	AAA_10
Cdif_630_PROKKA_00605	group_3653	CD630_05030	-	the current gene model (or a revised gene model) may contain a frame shift	-
Cdif_630_PROKKA_00606	group_245	HMPREF0389_00637	-	Lysozyme-like	Lysozyme_like,NLPC_P60
Cdif_630_PROKKA_00608	group_6063	I592_01948	-	reverse transcriptase	HNH,HNH_4,RVT_1
Cdif_630_PROKKA_00610	group_2149	CD630_05070	-	Conjugative transposon protein TcpC	TpcC
Cdif_630_PROKKA_00611	tetM	CD630_05080	tetP	Elongation Factor G, domain II	EFG_C,EFG_II,EFG_IV,GTP_EFTU
Cdif_630_PROKKA_00612	group_2436	CD630_05090	-	Helix-turn-helix domain	HTH_3
Cdif_630_PROKKA_00613	group_3654	CD630_05100	-	Sigma-70, region 4	Sigma70_r4_2
Cdif_630_PROKKA_00614	group_3655	CD630_05101	-	Helix-turn-helix domain	HTH_16
Cdif_630_PROKKA_00615	group_6064	NA	NA	NA	NA
Cdif_630_PROKKA_00616	group_6065	CD630_05110	-	Domain of unknown function (DUF4368)	DUF4368,Recombinase,Resolvase,Zn_ribbon_recom
Cdif_630_PROKKA_00617	group_1943	QEW_0401	-	Fic/DOC family	Fic
Cdif_630_PROKKA_00618	group_2154	NA	NA	NA	NA
Cdif_630_PROKKA_00619	lytC_2	CD630_05140	-	Putative cell wall binding repeat 2	CW_binding_2
Cdif_630_PROKKA_00620	dacF_1	CD630_05150	dacF	Belongs to the peptidase S11 family	PBP5_C,Peptidase_S11
Cdif_630_PROKKA_00621	luxO_3	CD630_05160	-	PTS system fructose IIA component	EIIA-man,PRD,Sigma54_activat
Cdif_630_PROKKA_00622	yjjP_1	CD630_05170	-	Putative threonine/serine exporter	ThrE
Cdif_630_PROKKA_00623	group_10075	CD630_05180	-	Psort location CytoplasmicMembrane, score	ThrE_2
Cdif_630_PROKKA_00624	group_9229	CD630_05190	-	Transporter gate domain protein	-
Cdif_630_PROKKA_00625	kdpD_1	CD630_05200	kdpD	ATPase histidine kinase DNA gyrase B HSP90 domain protein	DUF4118,HATPase_c,HisKA,KdpD,Usp
Cdif_630_PROKKA_00626	kdpE_1	CD630_05210	kdpE	COG0745 Response regulators consisting of a CheY-like receiver domain and a winged-helix DNA-binding domain	Response_reg,Trans_reg_C
Cdif_630_PROKKA_00627	group_1379	NA	NA	NA	NA
Cdif_630_PROKKA_00628	group_2439	CD630_05220	-	GGDEF domain	EAL,GGDEF,PAS_3
Cdif_630_PROKKA_00629	group_9513	CD630_05230	-	phosphoglycerate kinase activity	-
Cdif_630_PROKKA_00630	pepT_1	CD630_05240	-	Peptidase family M28	M20_dimer,Peptidase_M20,Peptidase_M28
Cdif_630_PROKKA_00631	abgT_1	QEW_0777	-	Transporter	ABG_transport
Cdif_630_PROKKA_00632	group_3660	QEW_0777	-	Transporter	ABG_transport
Cdif_630_PROKKA_00633	group_2440	CD630_05270	-	Metallo-beta-lactamase superfamily	Lactamase_B
Cdif_630_PROKKA_00634	abgB_2	CD630_05280	-	Peptidase dimerisation domain	M20_dimer,Peptidase_M20
Cdif_630_PROKKA_00635	group_9586	CD630_05290	-	An automated process has identified a potential problem with this gene model	Lys_export
Cdif_630_PROKKA_00636	group_9632	CD630_05300	-	Protein of unknown function (DUF3100)	DUF3100
Cdif_630_PROKKA_00637	group_10087	CD630_05310	-	WYL domain	HTH_11,WYL
Cdif_630_PROKKA_00638	group_3661	CD630_05320	-	PFAM Bacterial transcription activator, effector binding	Cass2,Zn_ribbon_2
Cdif_630_PROKKA_00639	cheY	CD630_05330	cheY	response regulator receiver	Response_reg
Cdif_630_PROKKA_00640	cheC	CD630_05340	cheC	Chemotaxis protein CheC, inhibitor of MCP methylation	CheC
Cdif_630_PROKKA_00641	cheD	CD630_05350	cheD	Probably deamidates glutamine residues to glutamate on methyl-accepting chemotaxis receptors (MCPs), playing an important role in chemotaxis	CheD
Cdif_630_PROKKA_00642	cheW_1	CD630_05360	-	PFAM CheW domain protein	CheW
Cdif_630_PROKKA_00643	pleD	CD630_05370	-	diguanylate cyclase	GGDEF,Response_reg
Cdif_630_PROKKA_00644	tap	CD630_05380	-	methyl-accepting chemotaxis protein	4HB_MCP_1,HAMP,MCPsignal
Cdif_630_PROKKA_00645	cheA	CD630_05390	cheA	Histidine Phosphotransfer domain	CheW,H-kinase_dim,HATPase_c,Hpt,P2
Cdif_630_PROKKA_00646	cheW_2	CD630_05400	cheW1	PFAM CheW domain protein	CheW
Cdif_630_PROKKA_00647	cheR	CD630_05410	cheR	PFAM MCP methyltransferase, CheR-type	CheR,CheR_N
Cdif_630_PROKKA_00648	cheB	CD630_05420	cheB	catalyzes the demethylation of specific methylglutamate residues introduced into the chemoreceptors (methyl-accepting chemotaxis proteins) by CheR	CheB_methylest,Response_reg
Cdif_630_PROKKA_00649	rsiV_1	CD630_05430	-	Domain of unknown function (DUF4163)	Cu_amine_oxidN1,DUF3298,DUF4163
Cdif_630_PROKKA_00650	rapL	CD630_05440	ocd	Ornithine cyclodeaminase/mu-crystallin family	OCD_Mu_crystall
Cdif_630_PROKKA_00651	group_10074	CD630_05450	-	-	-
Cdif_630_PROKKA_00652	group_2946	CD630_05460	-	Protein of unknown function (DUF975)	DUF975
Cdif_630_PROKKA_00653	mecI	CD630_05470	-	Penicillinase repressor	Penicillinase_R
Cdif_630_PROKKA_00654	blaR1_4	CD630_05480	-	Psort location CytoplasmicMembrane, score	Peptidase_M56
Cdif_630_PROKKA_00655	group_3665	NA	NA	NA	NA
Cdif_630_PROKKA_00656	group_9698	CD630_05500	-	-	-
Cdif_630_PROKKA_00657	group_9163	CD630_05510	sleC	Putative peptidoglycan binding domain	PG_binding_1,SpoIID
Cdif_630_PROKKA_00658	prsW	CD630_05520	prsW	Protease prsW family	PrsW-protease
Cdif_630_PROKKA_00659	rsmF	CD630_05530	-	NOL1 NOP2 sun family	Methyltr_RsmB-F,Methyltr_RsmF_N,Methyltranf_PUA,RsmF_methylt_CI
Cdif_630_PROKKA_00660	spsB_1	CD630_05540	lepB	Signal peptidase, peptidase S26	Peptidase_S24
Cdif_630_PROKKA_00661	spsB_2	CD630_05550	lepB	Signal peptidase, peptidase S26	Peptidase_S24
Cdif_630_PROKKA_00662	group_4640	CD630_05560	-	Xylose isomerase-like TIM barrel	AP_endonuc_2
Cdif_630_PROKKA_00663	thrZ_1	CD630_05570	udk	Phosphoribulokinase / Uridine kinase family	PRK
Cdif_630_PROKKA_00664	group_3666	CD630_05580	glsA	Glutaminase	Glutaminase
Cdif_630_PROKKA_00665	group_9311	CD630_05590	-	Helix-turn-helix domain	HTH_20
Cdif_630_PROKKA_00666	nfo	CD630_05600	nfo	Endonuclease IV plays a role in DNA repair. It cleaves phosphodiester bonds at apurinic or apyrimidinic sites (AP sites) to produce new 5'-ends that are base-free deoxyribose 5-phosphate residues. It preferentially attacks modified AP sites created by bleomycin and neocarzinostatin	AP_endonuc_2
Cdif_630_PROKKA_00667	yhdN	CD630_05610	-	Aldo/keto reductase family	Aldo_ket_red,Fer4_17
Cdif_630_PROKKA_00668	group_4641	CD630_05620	rusA	Endodeoxyribonuclease RusA	RusA
Cdif_630_PROKKA_00669	queG_1	CD630_05630	queG	Domain of unknown function (DUF1730)	DUF1730,Fer4_16,HEAT_2
Cdif_630_PROKKA_00670	lon	CD630_05640	-	AAA domain	AAA_32,Lon_C
Cdif_630_PROKKA_00671	pdg	QEW_0826	nth	DNA repair enzyme that has both DNA N-glycosylase activity and AP-lyase activity. The DNA N-glycosylase activity releases various damaged pyrimidines from DNA by cleaving the N- glycosidic bond, leaving an AP (apurinic apyrimidinic) site. The AP-lyase activity cleaves the phosphodiester bond 3' to the AP site by a beta-elimination, leaving a 3'-terminal unsaturated sugar and a product with a term…	EndIII_4Fe-2S,HhH-GPD
Cdif_630_PROKKA_00672	trmL	CD630_05660	trmL	Belongs to the class IV-like SAM-binding methyltransferase superfamily. RNA methyltransferase TrmH family. TrmL subfamily	SpoU_methylase
Cdif_630_PROKKA_00673	group_4642	CD630_05670	-	Uncharacterised protein, DegV family COG1307	DegV
Cdif_630_PROKKA_00674	tmpC_1	CD630_05690	bmpA	ABC transporter substrate-binding protein PnrA-like	Bmp
Cdif_630_PROKKA_00675	tmpC_2	CD630_05700	bmpA	ABC transporter substrate-binding protein PnrA-like	Bmp
Cdif_630_PROKKA_00676	group_4643	CD630_05710	-	-	-
Cdif_630_PROKKA_00677	group_4644	CD630_05720	ytxC	YtxC-like family	YtxC
Cdif_630_PROKKA_00678	group_4645	CD630_05730	-	Protein of unknown function (DUF445)	DUF445
Cdif_630_PROKKA_00680	thrZ_2	CD630_05740	thrS	Catalyzes the attachment of threonine to tRNA(Thr) in a two-step reaction L-threonine is first activated by ATP to form Thr-AMP and then transferred to the acceptor end of tRNA(Thr)	HGTP_anticodon,TGS,tRNA-synt_2b,tRNA_SAD
Cdif_630_PROKKA_00681	group_997	CD630_05750	-	PD-(D/E)XK nuclease family transposase	DUF4351,PDDEXK_2
Cdif_630_PROKKA_00682	group_2949	CD630_05760	-	GHKL domain	HATPase_c_5
Cdif_630_PROKKA_00683	group_4647	CD630_05770	-	PFAM metal-dependent phosphohydrolase, HD sub domain	HD
Cdif_630_PROKKA_00684	group_2442	CD630_05780	-	Major Facilitator	MFS_1,MFS_3
Cdif_630_PROKKA_00685	slmA	CD630_05790	-	Bacterial regulatory proteins, tetR family	TetR_N
Cdif_630_PROKKA_00686	gapN	CD630_05800	gapN	Aldehyde dehydrogenase family	Aldedh
Cdif_630_PROKKA_00687	kstR2_1	CD630_05810	-	Bacterial regulatory proteins, tetR family	TetR_C_4,TetR_N
Cdif_630_PROKKA_00688	ppsA	CD630_05820	ppsA	Pyruvate phosphate dikinase, PEP/pyruvate binding domain	PEP-utilizers,PEP-utilizers_C,PPDK_N
Cdif_630_PROKKA_00689	dosC_1	CD630_05830	-	diguanylate cyclase	GGDEF
Cdif_630_PROKKA_00690	yedQ_2	CD630_05840	-	diguanylate cyclase	GGDEF
Cdif_630_PROKKA_00691	mngR_1	CD630_05850	busR	Transcriptional regulator	GntR,TrkA_C
Cdif_630_PROKKA_00692	group_3670	CD630_05860	-	-	-
Cdif_630_PROKKA_00693	group_1947	CD630_05870	-	-	-
Cdif_630_PROKKA_00694	group_3671	NA	NA	NA	NA
Cdif_630_PROKKA_00695	group_1948	CD630_05890	-	ATPase activity	-
Cdif_630_PROKKA_00696	rsgA_1	CD630_05900	-	GTP binding	DUF3482,MMR_HSR1
Cdif_630_PROKKA_00697	ctpV	CD630_05910	copA_1	E1-E2 ATPase	E1-E2_ATPase,Hydrolase
Cdif_630_PROKKA_00698	group_4648	CD630_05920	-	H( )-transporting two-sector ATPase subunit H.a (A-type ATP synthase) K02121	-
Cdif_630_PROKKA_00699	group_2445	NA	NA	NA	NA
Cdif_630_PROKKA_00700	group_2158	CD630_05930	-	Protein of unknown function (DUF3788)	DUF3788
Cdif_630_PROKKA_00701	group_10135	CD630_05940	-	phosphoadenosine phosphosulfate	DUF3440,PAPS_reduct
Cdif_630_PROKKA_00702	group_9962	CD630_05950	-	ParB-like nuclease domain	ParBc
Cdif_630_PROKKA_00703	group_3672	AXUS01000003_gene449	-	Spore coat associated protein JA (CotJA)	CotJA
Cdif_630_PROKKA_00704	group_4649	CD630_05970	cotJB	COG NOG18028 non supervised orthologous group	CotJB
Cdif_630_PROKKA_00705	ydbD_1	CD630_05980	cotJC	Manganese containing catalase	Mn_catalase
Cdif_630_PROKKA_00706	group_1481	QEW_1390	-	transcriptional regulator (AraC family)	AraC_binding,Cupin_2,HTH_18,HTH_AraC
Cdif_630_PROKKA_00707	ogt_1	CD630_06010	-	Involved in the cellular defense against the biological effects of O6-methylguanine (O6-MeG) and O4-methylthymine (O4-MeT) in DNA. Repairs the methylated nucleobase in DNA by stoichiometrically transferring the methyl group to a cysteine residue in the enzyme. This is a suicide reaction the enzyme is irreversibly inactivated	DNA_binding_1,Methyltransf_1N
Cdif_630_PROKKA_00708	aglZ	NA	NA	NA	NA
Cdif_630_PROKKA_00709	group_2159	CD630_06040	-	Psort location Cytoplasmic, score	DUF3795
Cdif_630_PROKKA_00710	group_1615	C806_03599	-	GrpB protein	GrpB
Cdif_630_PROKKA_00711	group_3676	CD630_06060	clcA	Chloride transporter, ClC family	TrkA_C,Voltage_CLC
Cdif_630_PROKKA_00712	clcA_2	CD630_06060	clcA	Chloride transporter, ClC family	TrkA_C,Voltage_CLC
Cdif_630_PROKKA_00713	group_2446	CD630_06080	-	Domain of unknown function (DUF1989)	DUF1989
Cdif_630_PROKKA_00714	group_2161	CD630_06090	-	GrpB protein	GrpB
Cdif_630_PROKKA_00715	group_1953	CD630_06100	-	GHKL domain	HATPase_c_5,SPOB_a
Cdif_630_PROKKA_00716	agrA_1	CD630_06110	-	LytTr DNA-binding domain	LytTR,Response_reg
Cdif_630_PROKKA_00717	bceB_1	CD630_06120	-	Psort location CytoplasmicMembrane, score	FtsX
Cdif_630_PROKKA_00718	yxdL_1	CD630_06130	-	ABC-type antimicrobial peptide transport system, ATPase component	ABC_tran
Cdif_630_PROKKA_00719	group_6068	NA	NA	NA	NA
Cdif_630_PROKKA_00720	group_1954	CD630_06150	-	Bacterial regulatory proteins, tetR family	TetR_N
Cdif_630_PROKKA_00721	tipA_1	CD630_06160	-	transcriptional regulator	Cass2,GyrI-like,MerR_1
Cdif_630_PROKKA_00722	group_2447	CD630_06170	-	CAAX protease self-immunity	Abi
Cdif_630_PROKKA_00723	group_4651	CD630_06180	-	LytTr DNA-binding domain	LytTR
Cdif_630_PROKKA_00724	group_4652	CD630_06190	-	YvrJ protein family	YvrJ
Cdif_630_PROKKA_00725	group_3682	CD630_06200	-	Protein of unknown function (DUF2922)	DUF2922
Cdif_630_PROKKA_00726	group_722	NA	NA	NA	NA
Cdif_630_PROKKA_00727	group_4653	CD630_06220	-	Protein of unknown function (DUF1659)	DUF1659
Cdif_630_PROKKA_00728	group_3683	CD630_06240	-	Mor transcription activator family	Mor
Cdif_630_PROKKA_00729	group_1486	CD630_06250	-	Conserved phage C-terminus (Phg_2220_C)	Phg_2220_C
Cdif_630_PROKKA_00730	dnaC_1	CD630_06260	-	DnaB-like helicase N terminal domain	DnaB,DnaB_C
Cdif_630_PROKKA_00731	group_4654	CD630_06270	-	-	Mor
Cdif_630_PROKKA_00732	group_6069	CD630_06271	-	-	Fer4,Fer4_4
Cdif_630_PROKKA_00733	group_4655	CD630_06280	-	4Fe-4S binding domain	Fer4_5
Cdif_630_PROKKA_00734	vfr	CD630_06290	-	helix_turn_helix, cAMP Regulatory protein	HTH_Crp_2,cNMP_binding
Cdif_630_PROKKA_00735	mepA_1	CD630_06300	-	MatE	MatE
Cdif_630_PROKKA_00736	group_4656	CD630_06310	-	Winged helix DNA-binding domain	HTH_34,PadR,Vir_act_alpha_C
Cdif_630_PROKKA_00737	group_1766	NA	NA	NA	NA
Cdif_630_PROKKA_00738	group_2162	CD630_06330	-	DNA alkylation repair enzyme	DNA_alkylation
Cdif_630_PROKKA_00739	group_2958	CD630_06340	-	-	SnoaL_2
Cdif_630_PROKKA_00740	group_3685	CD630_06350	-	Alpha/beta hydrolase family	Abhydrolase_1
Cdif_630_PROKKA_00741	group_2164	CD630_06360	-	Radical SAM domain protein	Radical_SAM
Cdif_630_PROKKA_00742	yvbK	CD630_06370	-	Acetyltransferase (GNAT) family	Acetyltransf_10,Acetyltransf_7
Cdif_630_PROKKA_00743	group_4657	CD630_06380	-	-	-
Cdif_630_PROKKA_00744	group_998	CD630_06390	-	PD-(D/E)XK nuclease family transposase	DUF4351,PDDEXK_2
Cdif_630_PROKKA_00745	group_3686	CD630_06400	-	Domain of unknown function (DUF3841)	DUF3841
Cdif_630_PROKKA_00746	group_3687	QEW_3753	-	-	-
Cdif_630_PROKKA_00747	group_1617	CD630_06420	-	DNA-binding helix-turn-helix protein	HTH_3
Cdif_630_PROKKA_00749	yycF_2	CD630_06430	-	Transcriptional regulatory protein, C terminal	Response_reg,Trans_reg_C
Cdif_630_PROKKA_00750	yycG_3	CD630_06440	-	Histidine kinase	HATPase_c,HisKA
Cdif_630_PROKKA_00751	drrA_2	CD630_06450	-	ABC-type multidrug transport system ATPase component	ABC_tran
Cdif_630_PROKKA_00752	group_2959	CD630_06460	-	ABC-2 family transporter protein	ABC2_membrane_4
Cdif_630_PROKKA_00753	group_6071	CD630_06480	-	Psort location Cytoplasmic, score	FCD,GntR
Cdif_630_PROKKA_00754	ptpA_1	CD630_06490	-	Prolyl oligopeptidase family	Peptidase_S9
Cdif_630_PROKKA_00755	ptpA_2	CD630_06500	-	Prolyl oligopeptidase family	PD40,Peptidase_S9
Cdif_630_PROKKA_00756	group_6072	CD630_06510	-	glutamate:sodium symporter activity	-
Cdif_630_PROKKA_00757	ytrA_1	CD630_06520	-	helix_turn_helix gluconate operon transcriptional repressor	GntR
Cdif_630_PROKKA_00758	yxlF_2	CD630_06530	-	AAA domain, putative AbiEii toxin, Type IV TA system	ABC_tran
Cdif_630_PROKKA_00759	group_3690	CD630_06540	-	ABC-2 family transporter protein	ABC2_membrane_5
Cdif_630_PROKKA_00761	yflN_3	CD630_06550	-	PFAM Metallo-beta-lactamase superfamily	Lactamase_B
Cdif_630_PROKKA_00762	clcA_3	CD630_06560	eriC	Chloride transporter, ClC family	CBS,Voltage_CLC
Cdif_630_PROKKA_00763	group_1767	CD630_06570	-	Sodium/hydrogen exchanger family	Na_H_Exchanger
Cdif_630_PROKKA_00764	group_2449	CD630_06580	blaI	negative regulation of transcription, DNA-templated	Penicillinase_R
Cdif_630_PROKKA_00765	uviA	CD630_06590	-	RNA polymerase sigma factor, sigma-70 family	HTH_16,Sigma70_r4,Sigma70_r4_2
Cdif_630_PROKKA_00766	toxB	CD630_06600	tcdB	Putative cell wall binding repeat	CW_binding_1,LRR_5,NLPC_P60,Peptidase_C80,TcdA_TcdB,TcdA_TcdB_pore,TcdB_N
Cdif_630_PROKKA_00767	group_1491	CD630_06610	-	Bacteriophage holin family	Phage_holin_4_1
Cdif_630_PROKKA_00768	group_84	NA	NA	NA	NA
Cdif_630_PROKKA_00769	group_558	CD630_06630	-	TcdA/TcdB catalytic glycosyltransferase domain	CW_binding_1,LRR_5,NLPC_P60,Peptidase_C80,TcdA_TcdB,TcdA_TcdB_pore,TcdB_N
Cdif_630_PROKKA_00770	group_1381	CD630_06640	-	Psort location Cytoplasmic, score	-
Cdif_630_PROKKA_00771	group_9756	CD630_06641	-	Psort location Cytoplasmic, score 8.87	Cdd1
Cdif_630_PROKKA_00772	group_3692	CD630_06642	-	Protein of unknown function (DUF3795)	DUF3795
Cdif_630_PROKKA_00773	group_4661	CD630_06650	-	Psort location CytoplasmicMembrane, score	ABC2_membrane_4
Cdif_630_PROKKA_00774	group_3693	CD630_06660	-	ABC-2 family transporter protein	ABC2_membrane_4
Cdif_630_PROKKA_00775	drrA_3	CD630_06670	bcrA_2	AAA domain, putative AbiEii toxin, Type IV TA system	ABC_tran
Cdif_630_PROKKA_00776	yycF_3	CD630_06680	-	Transcriptional regulatory protein, C terminal	Response_reg,Trans_reg_C
Cdif_630_PROKKA_00777	phoR_2	CD630_06690	-	His Kinase A (phosphoacceptor) domain	HATPase_c,HisKA
Cdif_630_PROKKA_00778	blaI_2	CD630_06700	-	Penicillinase repressor	Penicillinase_R
Cdif_630_PROKKA_00779	group_3694	CD630_06710	-	Glyoxalase-like domain	Glyoxalase_2
Cdif_630_PROKKA_00780	group_2450	CD630_06720	-	NIF3 (NGG1p interacting factor 3)	NIF3
Cdif_630_PROKKA_00781	rebM	CD630_06730	-	Mycolic acid cyclopropane synthetase	Methyltransf_25
Cdif_630_PROKKA_00782	group_3695	QEW_1064	-	Acetyltransferase (GNAT) domain	Acetyltransf_1
Cdif_630_PROKKA_00783	group_2454	CD630_06760	-	-	-
Cdif_630_PROKKA_00784	sigR	CD630_06770	-	Belongs to the sigma-70 factor family. ECF subfamily	Sigma70_r2,Sigma70_r4_2
Cdif_630_PROKKA_00785	group_2961	CD630_06790	-	SnoaL-like domain	SnoaL_2
Cdif_630_PROKKA_00786	group_2455	CD630_06800	-	SnoaL-like polyketide cyclase	SnoaL
Cdif_630_PROKKA_00787	naiP	CD630_06810	-	Major facilitator Superfamily	MFS_1,Sugar_tr
Cdif_630_PROKKA_00788	sglT_1	CD630_06820	-	Belongs to the sodium solute symporter (SSF) (TC 2.A.21) family	SSF
Cdif_630_PROKKA_00789	exuR_1	CD630_06830	-	Psort location Cytoplasmic, score	LacI,Peripla_BP_3
Cdif_630_PROKKA_00790	ftsH4_1	CD630_06840	-	Acts as a processive, ATP-dependent zinc metallopeptidase for both cytoplasmic and membrane proteins. Plays a role in the quality control of integral membrane proteins	AAA,Peptidase_M41
Cdif_630_PROKKA_00791	infC	CD630_06850	infC	IF-3 binds to the 30S ribosomal subunit and shifts the equilibrum between 70S ribosomes and their 50S and 30S subunits in favor of the free subunits, thus enhancing the availability of 30S subunits on which protein synthesis initiation begins	IF3_C,IF3_N
Cdif_630_PROKKA_00792	rpmI	QEW_1081	rpmI	Belongs to the bacterial ribosomal protein bL35 family	Ribosomal_L35p
Cdif_630_PROKKA_00793	rplT	CD630_06870	rplT	Binds directly to 23S ribosomal RNA and is necessary for the in vitro assembly process of the 50S ribosomal subunit. It is not involved in the protein synthesizing functions of that subunit	Ribosomal_L20
Cdif_630_PROKKA_00794	group_2963	CD630_06880	-	Transcriptional regulator	HTH_20
Cdif_630_PROKKA_00795	yfkN_2	CD630_06890	-	nucleotide catabolic process	5_nucleotid_C,LysM,Metallophos
Cdif_630_PROKKA_00796	yfkN_3	CD630_06900	-	nucleotide catabolic process	5_nucleotid_C,LysM,Metallophos
Cdif_630_PROKKA_00797	group_2964	CD630_06910	-	Enoyl-(Acyl carrier protein) reductase	adh_short
Cdif_630_PROKKA_00798	group_2460	CD630_06920	-	May be involved in the transport of PQQ or its precursor to the periplasm	Lactamase_B_2
Cdif_630_PROKKA_00799	hmrR_2	CD630_06930	-	transcriptional regulator	GyrI-like,MerR,MerR_1
Cdif_630_PROKKA_00800	kstR	CD630_06940	-	Bacterial regulatory proteins, tetR family	TetR_N
Cdif_630_PROKKA_00801	group_2968	NA	NA	NA	NA
Cdif_630_PROKKA_00802	group_10001	CD630_06950	-	Oligoendopeptidase, M3 family	Peptidase_M3
Cdif_630_PROKKA_00803	ktrB	CD630_06960	ktrB	Potassium uptake protein	TrkH
Cdif_630_PROKKA_00804	ktrA	CD630_06970	ktrC	TrkA N-terminal domain protein	TrkA_C,TrkA_N
Cdif_630_PROKKA_00805	aviRb	QEW_1107	spoU	Belongs to the class IV-like SAM-binding methyltransferase superfamily. RNA methyltransferase TrmH family	SpoU_methylase,SpoU_sub_bind
Cdif_630_PROKKA_00807	pheS	CD630_06990	pheS	Phenylalanyl-tRNA synthetase alpha subunit	Phe_tRNA-synt_N,tRNA-synt_2d
Cdif_630_PROKKA_00808	pheT_1	CD630_07000	pheT	Belongs to the phenylalanyl-tRNA synthetase beta subunit family. Type 1 subfamily	B3_4,B5,FDX-ACB,tRNA-synt_2d,tRNA_bind
Cdif_630_PROKKA_00809	zapA	CD630_07010	-	Activator of cell division through the inhibition of FtsZ GTPase activity, therefore promoting FtsZ assembly into bundles of protofilaments necessary for the formation of the division Z ring. It is recruited early at mid-cell but it is not essential for cell division	ZapA
Cdif_630_PROKKA_00810	group_9725	CD630_07020	-	Protein of unknown function (DUF1275)	DUF1275
Cdif_630_PROKKA_00811	yhbU_1	CD630_07030	ydcP	Peptidase, U32 family	DUF3656,Peptidase_U32
Cdif_630_PROKKA_00812	group_9882	CD630_07040	-	PFAM metal-dependent phosphohydrolase, HD sub domain	HD
Cdif_630_PROKKA_00813	mutX	CD630_07050	mutX	NUDIX domain	NUDIX
Cdif_630_PROKKA_00814	group_4669	CD630_07060	-	Nitroreductase family	Fer4,Nitroreductase
Cdif_630_PROKKA_00815	adrA_1	CD630_07070	-	Bacterial periplasmic substrate-binding proteins	GGDEF,SBP_bac_3
Cdif_630_PROKKA_00816	pepD	CD630_07080	pepD	Dipeptidase	M20_dimer,Peptidase_M20
Cdif_630_PROKKA_00817	mutS2_1	CD630_07090	mutS2	Endonuclease that is involved in the suppression of homologous recombination and may therefore have a key role in the control of bacterial genetic diversity	MutS_V,Smr
Cdif_630_PROKKA_00818	group_3698	CD630_07100	-	Protein of unknown function (DUF523)	DUF523
Cdif_630_PROKKA_00819	argS	CD630_07110	argS	Arginyl-tRNA synthetase	Arg_tRNA_synt_N,DALR_1,tRNA-synt_1d
Cdif_630_PROKKA_00820	group_4670	CD630_07120	-	ADP-ribosylglycohydrolase	-
Cdif_630_PROKKA_00821	group_4671	QEW_1122	-	-	-
Cdif_630_PROKKA_00822	group_10011	CD630_07130	-	Protein of unknown function (DUF4080)	B12-binding,DUF4080,Radical_SAM
Cdif_630_PROKKA_00823	group_9712	CD630_07140	-	TPR repeat	TPR_16,TPR_2,TPR_8
Cdif_630_PROKKA_00824	pta_2	CD630_07150	ptb1	Phosphate acetyl/butaryl transferase	PTA_PTB
Cdif_630_PROKKA_00825	cooS1_2	CD630_07160	cooS1	Prismane/CO dehydrogenase family	Prismane
Cdif_630_PROKKA_00826	group_9199	CD630_07170	cooC	Anion-transporting ATPase	CbiA
Cdif_630_PROKKA_00827	fhs	CD630_07180	fhs	Formyltetrahydrofolate synthetase	FTHFS
Cdif_630_PROKKA_00828	fchA	CD630_07190	fchA	Formiminotransferase-cyclodeaminase	FTCD_C
Cdif_630_PROKKA_00829	folD	QEW_1132	folD	Catalyzes the oxidation of 5,10- methylenetetrahydrofolate to 5,10-methenyltetrahydrofolate and then the hydrolysis of 5,10-methenyltetrahydrofolate to 10- formyltetrahydrofolate	THF_DHG_CYH,THF_DHG_CYH_C
Cdif_630_PROKKA_00830	group_4672	CD630_07210	-	Methylene-tetrahydrofolate reductase C terminal	MTHFR_C
Cdif_630_PROKKA_00831	yitJ	CD630_07220	metF	Methylenetetrahydrofolate reductase	MTHFR
Cdif_630_PROKKA_00832	lpdG	CD630_07230	lpdA	Pyridine nucleotide-disulphide oxidoreductase, dimerisation domain	Pyr_redox_2,Pyr_redox_dim
Cdif_630_PROKKA_00833	group_8938	CD630_07240	cooC1	AAA domain	AAA_31,CbiA
Cdif_630_PROKKA_00834	acsD	CD630_07250	acsD	CO dehydrogenase/acetyl-CoA synthase delta subunit	CdhD
Cdif_630_PROKKA_00835	acsC	CD630_07260	acsC	CO dehydrogenase/acetyl-CoA synthase delta subunit	CdhD,FeS
Cdif_630_PROKKA_00836	acsE	CD630_07270	acsE	Pterin binding enzyme	Pterin_bind
Cdif_630_PROKKA_00837	group_9141	CD630_07280	cdhC	CO dehydrogenase/acetyl-CoA synthase complex beta subunit	CdhC
Cdif_630_PROKKA_00838	gcvH	QEW_1141	gcvH	The glycine cleavage system catalyzes the degradation of glycine. The H protein shuttles the methylamine group of glycine from the P protein to the T protein	GCV_H
Cdif_630_PROKKA_00839	ascD	CD630_07300	-	Domain of unknown function (DUF4445)	DUF4445,Fer2
Cdif_630_PROKKA_00840	group_4674	CD630_07310	-	Elongator protein 3, MiaB family, Radical SAM	-
Cdif_630_PROKKA_00841	bioB_2	CD630_07320	-	Elongator protein 3, MiaB family, Radical SAM	Radical_SAM
Cdif_630_PROKKA_00842	lipM	CD630_07330	lipM	Biotin/lipoate A/B protein ligase family	BPL_LplA_LipB,Lip_prot_lig_C
Cdif_630_PROKKA_00843	group_8905	QEW_1146	-	Predicted RNA-binding protein	RNA_bind_2
Cdif_630_PROKKA_00844	group_9549	CD630_07350	-	Domain of unknown function (DUF3842)	DUF3842
Cdif_630_PROKKA_00845	group_9043	CD630_07360	-	-	-
Cdif_630_PROKKA_00846	hisK_1	CD630_07370	hisK	Histidinol phosphate phosphatase, HisJ	PHP
Cdif_630_PROKKA_00847	group_2759	CD630_07380	-	Domain of unknown function (DUF4300)	DUF4300
Cdif_630_PROKKA_00848	group_3703	CD630_07390	-	-	-
Cdif_630_PROKKA_00849	phnW_1	CD630_07400	-	Aminotransferase class-V	Aminotran_5
Cdif_630_PROKKA_00850	glpK_1	CD630_07410	-	Key enzyme in the regulation of glycerol uptake and metabolism. Catalyzes the phosphorylation of glycerol to yield sn- glycerol 3-phosphate	FGGY_C,FGGY_N
Cdif_630_PROKKA_00851	group_6074	CD630_07420	-	PFAM Ethanolamine utilisation protein, EutH	EutH
Cdif_630_PROKKA_00852	glpR_1	CD630_07430	-	DeoR C terminal sensor domain	DeoRC,HTH_DeoR
Cdif_630_PROKKA_00854	pomA_2	CD630_07440	motA	PFAM MotA TolQ ExbB proton channel	MotA_ExbB
Cdif_630_PROKKA_00855	motB_2	CD630_07450	motB	PFAM OmpA MotB domain protein	MotB_plug,OmpA
Cdif_630_PROKKA_00856	group_3707	NA	NA	NA	NA
Cdif_630_PROKKA_00857	group_2971	CD630_07470	-	Bacterial extracellular solute-binding protein	SBP_bac_8
Cdif_630_PROKKA_00858	group_1772	CD630_07480	-	Putative diguanylate phosphodiesterase	EAL,GAF_2,GGDEF,PAS_3,PAS_9,Peripla_BP_3
Cdif_630_PROKKA_00859	yjcD	CD630_07490	yjcD	DNA helicase	UvrD-helicase,UvrD_C
Cdif_630_PROKKA_00861	artP	CD630_07500	artP	Bacterial periplasmic substrate-binding proteins	SBP_bac_3
Cdif_630_PROKKA_00862	artQ_1	CD630_07510	-	Binding-protein-dependent transport system inner membrane component	BPD_transp_1
Cdif_630_PROKKA_00863	glnQ_1	CD630_07520	-	ABC transporter, ATP-binding protein	ABC_tran,Rad17
Cdif_630_PROKKA_00864	iscS_1	CD630_07530	iscS	Aminotransferase class-V	Aminotran_5
Cdif_630_PROKKA_00865	thiI	CD630_07540	thiI	Catalyzes the ATP-dependent transfer of a sulfur to tRNA to produce 4-thiouridine in position 8 of tRNAs, which functions as a near-UV photosensor. Also catalyzes the transfer of sulfur to the sulfur carrier protein ThiS, forming ThiS-thiocarboxylate. This is a step in the synthesis of thiazole, in the thiamine biosynthesis pathway. The sulfur is donated as persulfide by IscS	THUMP,ThiI
Cdif_630_PROKKA_00866	fimA	CD630_07550	-	Prokaryotic N-terminal methylation motif	N_methyl
Cdif_630_PROKKA_00867	frp	CD630_07560	-	Nitroreductase family	Nitroreductase
Cdif_630_PROKKA_00868	gmr_2	CD630_07570	-	GGDEF domain	EAL,GGDEF,PAS_3
Cdif_630_PROKKA_00869	pflA_2	CD630_07580	pflA	Activation of pyruvate formate-lyase under anaerobic conditions by generation of an organic free radical, using S- adenosylmethionine and reduced flavodoxin as cosubstrates to produce 5'-deoxy-adenosine	Fer4_12,Radical_SAM
Cdif_630_PROKKA_00870	pflB	CD630_07590	pflB	Psort location Cytoplasmic, score	Gly_radical,PFL-like
Cdif_630_PROKKA_00871	yrbG	CD630_07600	-	Sodium/calcium exchanger protein	Na_Ca_ex
Cdif_630_PROKKA_00872	cshA_1	CD630_07610	cshA	Belongs to the DEAD box helicase family	DEAD,DbpA,Helicase_C
Cdif_630_PROKKA_00873	licR_3	CD630_07620	-	Mga helix-turn-helix domain	HTH_11,Mga,PRD,PTS_EIIA_2
Cdif_630_PROKKA_00874	group_4679	CD630_07630	-	Glucitol operon activator	GutM
Cdif_630_PROKKA_00875	srlA_1	CD630_07640	srlA	PTS system glucitol sorbitol-specific	EII-GUT
Cdif_630_PROKKA_00876	srlE_1	CD630_07650	-	Sorbitol phosphotransferase enzyme II N-terminus	EIIBC-GUT_N
Cdif_630_PROKKA_00877	srlE_2	CD630_07660	-	Sorbitol phosphotransferase enzyme II C-terminus	EIIBC-GUT_C,EIIBC-GUT_N
Cdif_630_PROKKA_00878	group_6079	CD630_07670	-	PTS system glucitol sorbitol-specific IIA component	PTSIIA_gutA
Cdif_630_PROKKA_00879	srlD	CD630_07680	srlD	3-oxoacyl- acyl-carrier-protein reductase	adh_short,adh_short_C2
Cdif_630_PROKKA_00880	fdhF_1	CD630_07690	-	Molybdopterin oxidoreductase Fe4S4 domain	Molybdop_Fe4S4,Molybdopterin,Molydop_binding
Cdif_630_PROKKA_00881	spoIIAA	CD630_07700	spoIIAA	STAS domain	STAS
Cdif_630_PROKKA_00882	spoIIAB	CD630_07710	spoIIAB	Binds to sigma F and blocks its ability to form an RNA polymerase holoenzyme (E-sigma F). Phosphorylates SpoIIAA on a serine residue. This phosphorylation may enable SpoIIAA to act as an anti-anti-sigma factor that counteracts SpoIIAB and thus releases sigma F from inhibition	HATPase_c_2
Cdif_630_PROKKA_00883	sigF_1	CD630_07720	sigF	Sigma factors are initiation factors that promote the attachment of RNA polymerase to specific initiation sites and are then released	Sigma70_r2,Sigma70_r3,Sigma70_r4
Cdif_630_PROKKA_00884	group_9026	QEW_1189	spoVAC	SpoVAC/SpoVAEB sporulation membrane protein	SpoVAC_SpoVAEB
Cdif_630_PROKKA_00885	spoVAD	CD630_07740	spoVAD	Stage V sporulation protein AD (SpoVAD)	SpoVAD
Cdif_630_PROKKA_00886	group_9351	CD630_07750	spoVAE	SpoVAC/SpoVAEB sporulation membrane protein	SpoVAC_SpoVAEB
Cdif_630_PROKKA_00887	ccpA_2	CD630_07760	-	Bacterial regulatory proteins, lacI family	LacI,Peripla_BP_3
Cdif_630_PROKKA_00888	group_9423	CD630_07770	-	Protein of unknown function (DUF3100)	DUF3100
Cdif_630_PROKKA_00889	group_9635	QEW_1194	-	An automated process has identified a potential problem with this gene model	-
Cdif_630_PROKKA_00890	abgB_3	CD630_07790	-	Peptidase dimerisation domain	M20_dimer,Peptidase_M20
Cdif_630_PROKKA_00891	group_9462	CD630_07800	-	Protein of unknown function (DUF1177)	DUF1177
Cdif_630_PROKKA_00892	ponA	CD630_07810	mrcB	penicillin-binding protein	Transgly,Transpeptidase
Cdif_630_PROKKA_00893	yunB	CD630_07820	yunB	Sporulation protein YunB (Spo_YunB)	Spore_YunB
Cdif_630_PROKKA_00894	spoIVB_1	CD630_07830	-	SpoIVB peptidase S55	PDZ_2,Peptidase_S55
Cdif_630_PROKKA_00895	cwlD_2	CD630_07840	lytC_3	Ami_3	Amidase_3,SH3_3
Cdif_630_PROKKA_00896	group_10076	CD630_07850	yfmM	ABC transporter, ATP-binding protein	ABC_tran,ABC_tran_Xtn
Cdif_630_PROKKA_00897	group_2172	CD630_07860	-	Protein of unknown function (DUF1461)	DUF1461
Cdif_630_PROKKA_00898	group_3709	CD630_07870	-	Cysteine-rich small domain	zf-like
Cdif_630_PROKKA_00899	hflX_1	CD630_07880	hflX	GTPase that associates with the 50S ribosomal subunit and may have a role during protein synthesis or ribosome biogenesis	GTP-bdg_M,GTP-bdg_N,MMR_HSR1
Cdif_630_PROKKA_00900	group_9121	CD630_07890	-	HEAT repeats	HEAT_2,HEAT_PBS,HTH_40
Cdif_630_PROKKA_00901	ndx1_1	QEW_1208	-	Hydrolase, NUDIX family	NUDIX
Cdif_630_PROKKA_00902	yigZ	CD630_07910	yvyE	Psort location Cytoplasmic, score	DUF1949,UPF0029
Cdif_630_PROKKA_00903	group_9931	CD630_07920	-	Sulfite exporter TauE/SafE	TauE
Cdif_630_PROKKA_00904	group_4684	QEW_1211	-	Sulfite exporter TauE/SafE	TauE
Cdif_630_PROKKA_00905	nadE	CD630_07940	nadE	Catalyzes the ATP-dependent amidation of deamido-NAD to form NAD. Uses ammonia as a nitrogen source	NAD_synthase
Cdif_630_PROKKA_00906	pmpR	CD630_07950	yebC	Transcriptional regulatory protein	Transcrip_reg
Cdif_630_PROKKA_00907	exuR_2	CD630_07960	-	Periplasmic binding protein LacI transcriptional regulator	LacI,Peripla_BP_3
Cdif_630_PROKKA_00908	yngG	CD630_07970	-	HMGL-like	HMGL-like
Cdif_630_PROKKA_00909	group_2978	CD630_07980	-	Dicarboxylate carrier protein MatC N-terminus	CitMHS,MatC_N
Cdif_630_PROKKA_00910	frc	CD630_07990	-	CoA-transferase family III	CoA_transf_3
Cdif_630_PROKKA_00911	echA8_1	CD630_08000	crt	Enoyl-CoA hydratase/isomerase	ECH_1
Cdif_630_PROKKA_00912	group_10080	CD630_08010	-	GntP family permease	GntP_permease
Cdif_630_PROKKA_00913	fldA_2	CD630_08020	-	CoA-transferase family III	CoA_transf_3
Cdif_630_PROKKA_00914	acrC	CD630_08030	bcd_1	Acyl-CoA dehydrogenase, C-terminal domain	Acyl-CoA_dh_1,Acyl-CoA_dh_M,Acyl-CoA_dh_N
Cdif_630_PROKKA_00915	acrB_2	CD630_08040	-	Electron transfer flavoprotein domain	ETF
Cdif_630_PROKKA_00916	acrA_2	CD630_08050	-	electron transfer flavoprotein	ETF,ETF_alpha,Fer4
Cdif_630_PROKKA_00917	group_9626	CD630_08060	-	PAS fold	HTH_8,PAS,PAS_9,PrpR_N,Sigma54_activat
Cdif_630_PROKKA_00918	group_9313	NA	NA	NA	NA
Cdif_630_PROKKA_00919	group_3711	CD630_08090	-	-	-
Cdif_630_PROKKA_00920	fldA_3	CD630_08100	-	Flavodoxin domain	FMN_red,Flavodoxin_1
Cdif_630_PROKKA_00921	group_2173	CD630_08110	-	signal transduction protein containing a membrane domain an EAL and a GGDEF domain	EAL,GGDEF
Cdif_630_PROKKA_00922	group_8998	CD630_08120	-	Belongs to the universal stress protein A family	Usp
Cdif_630_PROKKA_00923	fryB_1	CD630_08130	-	protein-N(PI)-phosphohistidine-fructose phosphotransferase system transporter activity	-
Cdif_630_PROKKA_00924	lldR	CD630_08140	-	FCD	FCD,GntR
Cdif_630_PROKKA_00925	yajR	CD630_08150	-	MFS_1 like family	MFS_1
Cdif_630_PROKKA_00926	group_2984	CD630_08160	-	.Experimentally verified through RNA-seq as part of Spo0A regulated transcriptome down-regulated in Spo0A mutant	PTS_EIIA_1,PTS_EIIB,PTS_EIIC
Cdif_630_PROKKA_00927	toxA_1	CD630_08170	-	Helix-turn-helix domain	HTH_OrfB_IS605,OrfB_IS605,OrfB_Zn_ribbon
Cdif_630_PROKKA_00928	bglC	CD630_08180	bglC	Belongs to the glycosyl hydrolase 1 family	Glyco_hydro_1
Cdif_630_PROKKA_00929	licT_2	CD630_08190	-	transcriptional antiterminator	CAT_RBD,PRD
Cdif_630_PROKKA_00930	regX3_7	CD630_08200	-	Response regulator receiver domain protein	Response_reg,Trans_reg_C
Cdif_630_PROKKA_00931	group_2985	CD630_08210	-	His Kinase A (phosphoacceptor) domain	HATPase_c,HisKA
Cdif_630_PROKKA_00932	drrA_4	CD630_08220	-	ABC transporter	ABC_tran
Cdif_630_PROKKA_00933	group_2986	CD630_08230	-	Psort location CytoplasmicMembrane, score	ABC2_membrane_4
Cdif_630_PROKKA_00934	group_3713	CD630_08240	-	ABC-2 family transporter protein	ABC2_membrane_4
Cdif_630_PROKKA_00935	rbr_1	CD630_08250	rbr	Rubrerythrin	Rubrerythrin
Cdif_630_PROKKA_00936	perR	CD630_08260	-	Belongs to the Fur family	FUR
Cdif_630_PROKKA_00937	dfx	CD630_08270	rbo	Desulfoferrodoxin	Desulfoferrod_N,Desulfoferrodox
Cdif_630_PROKKA_00938	gltB	CD630_08280	-	Conserved region in glutamate synthase	Glu_synthase,Rubredoxin
Cdif_630_PROKKA_00939	group_2989	CD630_08290	-	Metallo-beta-lactamase superfamily	Lactamase_B
Cdif_630_PROKKA_00940	group_4688	CD630_08300	-	Psort location CytoplasmicMembrane, score 10.00	-
Cdif_630_PROKKA_00941	cshA_2	CD630_08310	cshA2	helicase superfamily c-terminal domain	DEAD,Helicase_C
Cdif_630_PROKKA_00942	leuA_1	CD630_08320	nifV	Belongs to the alpha-IPM synthase homocitrate synthase family	HMGL-like
Cdif_630_PROKKA_00943	dmdA_1	CD630_08330	acnA	aconitate hydratase	Aconitase,Aconitase_C
Cdif_630_PROKKA_00944	icd	CD630_08340	icd	Isocitrate dehydrogenase	Iso_dh
Cdif_630_PROKKA_00945	group_2463	CD630_08350	-	helix_turn_helix multiple antibiotic resistance protein	MarR
Cdif_630_PROKKA_00946	paiA	CD630_08360	-	Acetyltransferase (GNAT) domain	Acetyltransf_1
Cdif_630_PROKKA_00947	nfrA2_1	CD630_08370	-	Nitroreductase family	Nitroreductase
Cdif_630_PROKKA_00948	group_10025	CD630_08380	-	-	-
Cdif_630_PROKKA_00949	group_2177	CD630_08390	-	CAAX protease self-immunity	Abi
Cdif_630_PROKKA_00950	group_9678	CD630_08400	-	fumarylacetoacetate (FAA) hydrolase	FAA_hydrolase
Cdif_630_PROKKA_00951	purH_2	CD630_08410	purH	Bifunctional purine biosynthesis protein PurH	AICARFT_IMPCHas
Cdif_630_PROKKA_00952	group_4689	CD630_08420	-	protein serine/threonine phosphatase activity	PP2C_2
Cdif_630_PROKKA_00953	group_4690	CD630_08430	-	group 1 family protein	Glyco_transf_4,Glycos_transf_1
Cdif_630_PROKKA_00954	lytC_3	CD630_08440	-	cell wall organization	Amidase_3,Big_2,CW_binding_2,fn3
Cdif_630_PROKKA_00955	group_2991	CD630_08450	-	Transcriptional regulator	-
Cdif_630_PROKKA_00956	group_10078	CD630_08460	-	-	-
Cdif_630_PROKKA_00957	group_2992	CD630_08470	-	-	-
Cdif_630_PROKKA_00958	group_3718	CD630_08480	-	-	-
Cdif_630_PROKKA_00959	abgB_4	CD630_08490	-	Peptidase dimerisation domain	M20_dimer,Peptidase_M20
Cdif_630_PROKKA_00960	nfuA	QEW_1274	-	NifU-like domain	NifU
Cdif_630_PROKKA_00961	group_9945	CD630_08510	-	-	Cytochrom_B561
Cdif_630_PROKKA_00962	sarZ	CD630_08520	-	helix_turn_helix multiple antibiotic resistance protein	MarR,MarR_2
Cdif_630_PROKKA_00963	oppB	CD630_08530	-	Binding-protein-dependent transport system inner membrane component	BPD_transp_1
Cdif_630_PROKKA_00964	dppC_1	CD630_08540	-	Binding-protein-dependent transport system inner membrane component	BPD_transp_1
Cdif_630_PROKKA_00965	appA_1	CD630_08550	-	Bacterial extracellular solute-binding proteins, family 5 Middle	SBP_bac_5
Cdif_630_PROKKA_00966	oppD_1	CD630_08560	-	Oligopeptide/dipeptide transporter, C-terminal region	ABC_tran,oligo_HPY
Cdif_630_PROKKA_00967	oppF_1	BAMN01000002_gene1912	oppF	Belongs to the ABC transporter superfamily	ABC_tran,oligo_HPY
Cdif_630_PROKKA_00968	group_2466	QEW_1281	oppF	Oligopeptide/dipeptide transporter, C-terminal region	ABC_tran,oligo_HPY
Cdif_630_PROKKA_00969	group_1960	QEW_1282	-	system, fructose subfamily, IIA component	EIIA-man,PRD,Sigma54_activat,TrmB
Cdif_630_PROKKA_00970	group_1959	QEW_1282	-	system, fructose subfamily, IIA component	EIIA-man,PRD,Sigma54_activat,TrmB
Cdif_630_PROKKA_00971	group_4693	CD630_08600	-	MgsA AAA+ ATPase C terminal	MgsA_C
Cdif_630_PROKKA_00972	licB_2	CD630_08610	-	PTS system, Lactose Cellobiose specific IIB subunit	PTS_IIB
Cdif_630_PROKKA_00973	licC_2	CD630_08620	-	The phosphoenolpyruvate-dependent sugar phosphotransferase system (PTS), a major carbohydrate active - transport system, catalyzes the phosphorylation of incoming sugar substrates concomitant with their translocation across the cell membrane	PTS_EIIC
Cdif_630_PROKKA_00974	licA_2	CD630_08630	-	phosphoenolpyruvate-dependent sugar phosphotransferase system	PTS_IIA
Cdif_630_PROKKA_00975	malH_1	CD630_08640	-	family 4	Glyco_hydro_4,Glyco_hydro_4C
Cdif_630_PROKKA_00976	ymdB	CD630_08650	-	Macro domain protein	Macro
Cdif_630_PROKKA_00977	group_1775	CD630_08660	-	Alpha/beta hydrolase family	DLH,Hydrolase_4,Peptidase_S9
Cdif_630_PROKKA_00978	group_2467	NA	NA	NA	NA
Cdif_630_PROKKA_00979	group_4695	CD630_08680	-	Helix-turn-helix domain	HTH_17,PBP_like
Cdif_630_PROKKA_00980	modA	CD630_08690	modA	Bacterial extracellular solute-binding protein	SBP_bac_11
Cdif_630_PROKKA_00981	modB	CD630_08700	modB	Binding-protein-dependent transport system inner membrane component	BPD_transp_1
Cdif_630_PROKKA_00982	fbpC2	CD630_08710	modC	ATPases associated with a variety of cellular activities	ABC_tran
Cdif_630_PROKKA_00983	maa	CD630_08720	maa	Maltose acetyltransferase	Hexapep,Hexapep_2,Mac
Cdif_630_PROKKA_00984	group_10026	CD630_08730	-	ABC transporter substrate binding protein	ABC_sub_bind
Cdif_630_PROKKA_00985	yxdL_2	CD630_08740	-	ABC transporter	ABC_tran
Cdif_630_PROKKA_00986	group_486	CD630_08750	-	Branched-chain amino acid transport system / permease component	BPD_transp_2
Cdif_630_PROKKA_00987	group_3720	CD630_08760	-	ABC transporter substrate binding protein	ABC_sub_bind
Cdif_630_PROKKA_00988	cmpD_1	CD630_08770	-	ABC transporter	ABC_tran
Cdif_630_PROKKA_00989	group_489	CD630_08750	-	Branched-chain amino acid transport system / permease component	BPD_transp_2
Cdif_630_PROKKA_00990	nnr	CD630_08790	nnrD	Bifunctional enzyme that catalyzes the epimerization of the S- and R-forms of NAD(P)HX and the dehydration of the S-form of NAD(P)HX at the expense of ADP, which is converted to AMP. This allows the repair of both epimers of NAD(P)HX, a damaged form of NAD(P)H that is a result of enzymatic or heat-dependent hydration	ACPS,Carb_kinase,YjeF_N
Cdif_630_PROKKA_00991	group_2468	CD630_08800	-	NfeD-like C-terminal, partner-binding	NfeD
Cdif_630_PROKKA_00992	hflK	CD630_08810	qmcA	SPFH Band 7 PHB domain protein	Band_7
Cdif_630_PROKKA_00993	glgC	CD630_08820	glgC	Catalyzes the synthesis of ADP-glucose, a sugar donor used in elongation reactions on alpha-glucans	Hexapep,NTP_transferase
Cdif_630_PROKKA_00994	glgD	CD630_08830	glgD	Glucose-1-phosphate adenylyltransferase, GlgD subunit	Hexapep,NTP_transferase
Cdif_630_PROKKA_00995	glgA	CD630_08840	glgA	Synthesizes alpha-1,4-glucan chains using ADP-glucose	Glyco_transf_5,Glycos_transf_1
Cdif_630_PROKKA_00996	glgP	CD630_08850	glgP	Phosphorylase is an important allosteric enzyme in carbohydrate metabolism. Enzymes from different sources differ in their regulatory mechanisms and in their natural substrates. However, all known phosphorylases share catalytic and structural properties	Phosphorylase
Cdif_630_PROKKA_00997	apu	CD630_08860	apu	Alpha-amylase domain	Alpha-amylase,Glyco_hydro_77,Malt_amylase_C
Cdif_630_PROKKA_00998	ydfH_1	CD630_08870	-	FCD	FCD,GntR
Cdif_630_PROKKA_00999	speA_1	CD630_08880	speA	Orn/Lys/Arg decarboxylase, C-terminal domain	OKR_DC_1,OKR_DC_1_C
Cdif_630_PROKKA_01000	speH	QEW_1319	speH	Catalyzes the decarboxylation of S-adenosylmethionine to S-adenosylmethioninamine (dcAdoMet), the propylamine donor required for the synthesis of the polyamines spermine and spermidine from the diamine putrescine	AdoMet_dc
Cdif_630_PROKKA_01001	speE	CD630_08900	speE	Catalyzes the irreversible transfer of a propylamine group from the amino donor S-adenosylmethioninamine (decarboxy- AdoMet) to putrescine (1,4-diaminobutane) to yield spermidine	Spermine_synt_N,Spermine_synth
Cdif_630_PROKKA_01002	speB	CD630_08910	speB	Belongs to the arginase family	Arginase
Cdif_630_PROKKA_01003	cspD_1	QEW_1322	-	'Cold-shock' DNA-binding domain	CSD
Cdif_630_PROKKA_01004	group_4702	CD630_08930	-	4Fe-4S binding domain protein	Fe_hyd_lg_C,Fer4
Cdif_630_PROKKA_01005	hydA	CD630_08940	-	4Fe-4S binding domain protein	Fe_hyd_lg_C,Fer4
Cdif_630_PROKKA_01006	group_1722	CD630_08950	-	Metallo-beta-lactamase superfamily	Lactamase_B
Cdif_630_PROKKA_01007	group_8948	CD630_08960	-	-	-
Cdif_630_PROKKA_01008	group_4703	CD630_08970	-	-	-
Cdif_630_PROKKA_01009	group_9053	CD630_08980	-	Domain of unknown function (DUF1846)	DUF1846
Cdif_630_PROKKA_01010	dinB	CD630_08990	dinB	Poorly processive, error-prone DNA polymerase involved in untargeted mutagenesis. Copies undamaged DNA at stalled replication forks, which arise in vivo from mismatched or misaligned primer ends. These misaligned primers can be extended by PolIV. Exhibits no 3'-5' exonuclease (proofreading) activity. May be involved in translesional synthesis, in conjunction with the beta clamp from PolIII	IMS,IMS_C,IMS_HHH
Cdif_630_PROKKA_01011	opuCA	CD630_09000	proV	glycine betaine	ABC_tran,CBS
Cdif_630_PROKKA_01012	opuCC	CD630_09010	opuCC	Substrate binding domain of ABC-type glycine betaine transport system	BPD_transp_1,OpuAC
Cdif_630_PROKKA_01013	group_10008	CD630_09020	-	Dimerisation domain of Zinc Transporter	Cation_efflux,ZT_dimer
Cdif_630_PROKKA_01014	fdh	QEW_1361	-	aldo keto reductase	Aldo_ket_red,Fer4_17
Cdif_630_PROKKA_01015	group_617	CD630_09040	-	Phage integrase, N-terminal SAM-like domain	Arm-DNA-bind_4,Phage_int_SAM_3,Phage_integrase
Cdif_630_PROKKA_01017	group_6080	CD630_09050	-	T5orf172	DUF4041,T5orf172
Cdif_630_PROKKA_01018	group_4704	NA	NA	NA	NA
Cdif_630_PROKKA_01019	group_4705	NA	NA	NA	NA
Cdif_630_PROKKA_01020	immR_8	CD630_09070	-	sequence-specific DNA binding	HTH_19,HTH_3,Peptidase_S24
Cdif_630_PROKKA_01021	group_6081	CD630_09071	-	sequence-specific DNA binding	HTH_3,Rep_trans
Cdif_630_PROKKA_01022	group_999	CD630_09080	-	ORF6N domain	ORF6N
Cdif_630_PROKKA_01023	group_4706	NA	NA	NA	NA
Cdif_630_PROKKA_01024	group_3726	HMPREF9477_00934	-	-	-
Cdif_630_PROKKA_01025	group_1127	CD630_09110	-	Cro/C1-type HTH DNA-binding domain	HTH_26,HTH_3
Cdif_630_PROKKA_01026	group_1324	NA	NA	NA	NA
Cdif_630_PROKKA_01027	group_1027	NA	NA	NA	NA
Cdif_630_PROKKA_01028	group_2469	A0A0A8WJ12_9CAUD	-	-	-
Cdif_630_PROKKA_01029	group_2474	NA	NA	NA	NA
Cdif_630_PROKKA_01030	group_947	CD630_09160	-	Siphovirus Gp157	Sipho_Gp157
Cdif_630_PROKKA_01031	group_3727	CD630_09170	bet	Phage recombination protein Bet	RecT
Cdif_630_PROKKA_01032	group_540	CD630_09180	-	DnaD domain protein	DnaB_2
Cdif_630_PROKKA_01033	group_6082	CD630_09190	-	-	-
Cdif_630_PROKKA_01034	group_4707	NA	NA	NA	NA
Cdif_630_PROKKA_01035	group_4709	NA	NA	NA	NA
Cdif_630_PROKKA_01036	group_3728	NA	NA	NA	NA
Cdif_630_PROKKA_01037	group_288	NA	NA	NA	NA
Cdif_630_PROKKA_01038	group_3001	NA	NA	NA	NA
Cdif_630_PROKKA_01039	group_2178	CD630_09240	-	Domain of unknown function (DUF3797)	DUF3797
Cdif_630_PROKKA_01040	group_2180	NA	NA	NA	NA
Cdif_630_PROKKA_01041	group_4711	NA	NA	NA	NA
Cdif_630_PROKKA_01042	group_4712	NA	NA	NA	NA
Cdif_630_PROKKA_01043	group_1637	CD630_09270	-	C-5 cytosine-specific DNA methylase	DNA_methylase
Cdif_630_PROKKA_01044	group_4714	J9QEC7_9CAUD	-	-	-
Cdif_630_PROKKA_01045	group_513	CD630_09290	-	Psort location Cytoplasmic, score	NA37
Cdif_630_PROKKA_01046	group_1962	CD630_09300	-	Psort location Cytoplasmic, score	PAPS_reduct
Cdif_630_PROKKA_01047	group_1132	NA	NA	NA	NA
Cdif_630_PROKKA_01048	group_1777	CD630_09310	-	-	-
Cdif_630_PROKKA_01049	group_6083	CD630_09320	mazG	Mazg nucleotide pyrophosphohydrolase	MazG
Cdif_630_PROKKA_01050	group_4715	NA	NA	NA	NA
Cdif_630_PROKKA_01051	group_3730	NA	NA	NA	NA
Cdif_630_PROKKA_01052	dpnM	CD630_09350	-	D12 class N6 adenine-specific DNA methyltransferase	MethyltransfD12
Cdif_630_PROKKA_01053	group_1079	CD630_09360	rusA	Endodeoxyribonuclease RusA	RusA
Cdif_630_PROKKA_01054	group_2480	CD630_09370	-	AntA/AntB antirepressor	AntA
Cdif_630_PROKKA_01055	group_2484	CD630_09380	-	sigma factor activity	DUF722,Sigma70_r4
Cdif_630_PROKKA_01056	group_6084	CD630_09390	-	-	-
Cdif_630_PROKKA_01057	group_6086	CD630_29260	-	acetyltransferase	-
Cdif_630_PROKKA_01058	group_6088	NA	NA	NA	NA
Cdif_630_PROKKA_01059	group_6090	CD630_09410	-	-	-
Cdif_630_PROKKA_01060	group_6092	A0A0A8WFZ2_9CAUD	-	-	-
Cdif_630_PROKKA_01061	group_323	CD630_09430	-	DNA packaging	HTH_23,HTH_28,Terminase_5
Cdif_630_PROKKA_01062	group_1386	X5JAB3_9CAUD	-	Pfam:Terminase_3C	-
Cdif_630_PROKKA_01063	group_1006	CD630_09450	-	Phage portal protein, SPP1 Gp6-like	Phage_prot_Gp6
Cdif_630_PROKKA_01064	group_372	CD630_09460	-	Phage Mu protein F like protein	ADPrib_exo_Tox,Phage_Mu_F
Cdif_630_PROKKA_01065	group_6094	NA	NA	NA	NA
Cdif_630_PROKKA_01066	group_201	A0A0A8WFU8_9CAUD	-	viral scaffold	-
Cdif_630_PROKKA_01067	group_2487	CD630_09480	-	-	-
Cdif_630_PROKKA_01068	group_2494	A0A0A8WFD0_9CAUD	-	-	-
Cdif_630_PROKKA_01069	group_1136	CD630_09500	-	-	-
Cdif_630_PROKKA_01070	group_1013	CD630_09510	-	-	-
Cdif_630_PROKKA_01071	group_885	CD630_09520	-	Bacteriophage HK97-gp10, putative tail-component	HK97-gp10_like
Cdif_630_PROKKA_01072	group_959	CD630_09530	-	-	-
Cdif_630_PROKKA_01073	group_732	QEW_1341	-	-	-
Cdif_630_PROKKA_01074	group_51	CD630_09540	-	Phage tail sheath protein beta-sandwich domain	Phage_sheath_1,Phage_sheath_1C,Phage_sheath_1N
Cdif_630_PROKKA_01075	group_1967	CD630_09550	-	Phage tail tube protein	DUF2001
Cdif_630_PROKKA_01076	group_1973	CD630_09560	-	Phage XkdN-like tail assembly chaperone protein, TAC	Phage_TAC_5
Cdif_630_PROKKA_01078	group_6096	CD630_09570	-	-	-
Cdif_630_PROKKA_01079	group_3732	CD630_09580	-	-	zinc_ribbon_2
Cdif_630_PROKKA_01080	group_420	CD630_09590	-	tape measure	PhageMin_Tail
Cdif_630_PROKKA_01081	group_96	CD630_09600	-	LysM domain	LysM
Cdif_630_PROKKA_01082	group_350	CD630_09610	-	NlpC/P60 family	Glucosaminidase,NLPC_P60,Peptidase_M23
Cdif_630_PROKKA_01083	group_1395	CD630_09620	-	Protein of unknown function (DUF2577)	DUF2577
Cdif_630_PROKKA_01084	group_1032	CD630_09630	-	Protein of unknown function (DUF2634)	DUF2634
Cdif_630_PROKKA_01085	group_281	CD630_09640	-	Baseplate J-like protein	Baseplate_J
Cdif_630_PROKKA_01086	group_760	CD630_09650	-	Uncharacterised protein conserved in bacteria (DUF2313)	DUF2313
Cdif_630_PROKKA_01087	group_54	CD630_09660	-	Phage tail-collar fibre protein	DUF3751,Peptidase_S74
Cdif_630_PROKKA_01088	group_265	X5JAW3_9CAUD	-	Glycine rich protein	-
Cdif_630_PROKKA_01089	group_398	CD630_09680	-	-	-
Cdif_630_PROKKA_01090	group_523	CD630_09690	-	-	-
Cdif_630_PROKKA_01091	group_646	CD630_09700	-	Haemolysin XhlA	XhlA
Cdif_630_PROKKA_01092	group_140	CD630_09710	-	Phage holin family Hol44, in holin superfamily V	Phage_holin_5_2
Cdif_630_PROKKA_01093	cwlC_3	CD630_09720	-	N-acetylmuramoyl-L-alanine amidase	Amidase_3,CW_binding_1,Glucosaminidase,SH3_3
Cdif_630_PROKKA_01094	group_2500	NA	NA	NA	NA
Cdif_630_PROKKA_01095	group_6098	NA	NA	NA	NA
Cdif_630_PROKKA_01096	group_6100	CD630_09760	-	Preprotein translocase subunit SecB	SecB
Cdif_630_PROKKA_01097	group_6102	CD630_09770	-	-	-
Cdif_630_PROKKA_01098	group_3003	J9QEC1_9CAUD	-	-	-
Cdif_630_PROKKA_01100	group_2181	NA	NA	NA	NA
Cdif_630_PROKKA_01101	blaI_7	CD630_09790	blaI	negative regulation of transcription, DNA-templated	Penicillinase_R
Cdif_630_PROKKA_01102	group_3723	QEW_1361	-	aldo keto reductase	Aldo_ket_red,Fer4_17
Cdif_630_PROKKA_01103	group_9729	CD630_09810	-	-	-
Cdif_630_PROKKA_01104	group_4716	CD630_09820	ubiA	UbiA prenyltransferase family	UbiA
Cdif_630_PROKKA_01105	group_3734	CD630_09830	-	haloacid dehalogenase-like hydrolase	HAD
Cdif_630_PROKKA_01106	group_4717	CD630_09840	-	Putative small multi-drug export protein	Sm_multidrug_ex
Cdif_630_PROKKA_01107	mepA_2	CD630_09850	-	MatE	MatE
Cdif_630_PROKKA_01108	group_9497	CD630_09860	ispH	Ribosomal protein S1	LYTB,S1
Cdif_630_PROKKA_01109	ycdX_2	CD630_09870	-	DNA polymerase alpha chain like domain	PHP
Cdif_630_PROKKA_01110	group_3007	NA	NA	NA	NA
Cdif_630_PROKKA_01112	leuA_2	CD630_09890	leuA	Catalyzes the condensation of the acetyl group of acetyl-CoA with 3-methyl-2-oxobutanoate (2-oxoisovalerate) to form 3-carboxy-3-hydroxy-4-methylpentanoate (2-isopropylmalate)	HMGL-like,HTH_18,LeuA_dimer
Cdif_630_PROKKA_01113	dmdA_2	CD630_09900	leuC	Catalyzes the isomerization between 2-isopropylmalate and 3-isopropylmalate, via the formation of 2-isopropylmaleate	Aconitase
Cdif_630_PROKKA_01114	DmdB	CD630_09910	leuD	Catalyzes the isomerization between 2-isopropylmalate and 3-isopropylmalate, via the formation of 2-isopropylmaleate	Aconitase_C
Cdif_630_PROKKA_01115	leuB	CD630_09920	leuB	Catalyzes the oxidation of 3-carboxy-2-hydroxy-4- methylpentanoate (3-isopropylmalate) to 3-carboxy-4-methyl-2- oxopentanoate. The product decarboxylates to 4-methyl-2 oxopentanoate	Iso_dh
Cdif_630_PROKKA_01116	group_3735	CD630_09930	-	Thioesterase superfamily	4HBT
Cdif_630_PROKKA_01117	group_9456	CD630_09940	-	Aminotransferase class-V	Aminotran_5
Cdif_630_PROKKA_01118	serA	CD630_09950	serA	D-isomer specific 2-hydroxyacid dehydrogenase, catalytic domain	2-Hacid_dh,2-Hacid_dh_C
Cdif_630_PROKKA_01119	group_9615	CD630_09960	-	Protein of unknown function (DUF1015)	DUF1015
Cdif_630_PROKKA_01120	yegE_1	CD630_09970	-	domain protein	GAF,GGDEF,HD,PAS_3,PAS_4,PAS_9,SnoaL_3,dCache_1
Cdif_630_PROKKA_01121	group_3737	CD630_09980	-	Radical SAM N-terminal	DUF3362,Radical_SAM,Radical_SAM_N
Cdif_630_PROKKA_01122	group_4722	CD630_09990	-	COG0715 ABC-type nitrate sulfonate bicarbonate transport systems periplasmic components	NMT1,NMT1_2,Phosphonate-bd,VitK2_biosynth
Cdif_630_PROKKA_01123	ssuC_1	CD630_10000	-	Binding-protein-dependent transport system inner membrane component	ABC_tran,BPD_transp_1
Cdif_630_PROKKA_01124	cmpD	CD630_10010	ssuB1	AAA domain	ABC_tran
Cdif_630_PROKKA_01125	ybaK_1	CD630_10020	ybaK	Belongs to the prolyl-tRNA editing family. YbaK EbsC subfamily	tRNA_edit
Cdif_630_PROKKA_01126	ttdA	CD630_10030	fumA	Hydrolyase, tartrate alpha subunit fumarate domain protein, Fe-S type	Fumerase
Cdif_630_PROKKA_01127	fumB	CD630_10040	fumB	Hydrolyase, tartrate beta subunit fumarate domain protein, Fe-S type	Fumerase_C
Cdif_630_PROKKA_01128	group_9597	CD630_10050	-	Psort location Cytoplasmic, score	Malic_M,malic
Cdif_630_PROKKA_01129	group_3741	CD630_10060	-	Psort location Cytoplasmic, score	Acetyltransf_10,Acetyltransf_7
Cdif_630_PROKKA_01130	group_9913	CD630_10070	-	Putative zinc ribbon domain	Cass2,Zn_ribbon_2
Cdif_630_PROKKA_01131	group_9195	CD630_10080	cvfB	S1 domain	S1,S1_2
Cdif_630_PROKKA_01132	dasR	CD630_10090	-	UTRA	GntR,UTRA
Cdif_630_PROKKA_01133	nagA_1	CD630_10100	nagA	Amidohydrolase family	Amidohydro_1
Cdif_630_PROKKA_01134	nagB	CD630_10110	nagB	Catalyzes the reversible isomerization-deamination of glucosamine 6-phosphate (GlcN6P) to form fructose 6-phosphate (Fru6P) and ammonium ion	Glucosamine_iso
Cdif_630_PROKKA_01135	group_2183	CD630_10120	-	-	-
Cdif_630_PROKKA_01136	phoP	CD630_10130	-	Transcriptional regulatory protein, C terminal	Response_reg,Trans_reg_C
Cdif_630_PROKKA_01137	cssS	QEW_1398	-	His Kinase A (phosphoacceptor) domain	HAMP,HATPase_c,HisKA
Cdif_630_PROKKA_01138	gmr_3	CD630_10150	-	domain protein	GGDEF,HD,PAS_3,PAS_4,PAS_9,dCache_1
Cdif_630_PROKKA_01139	tipA_3	CD630_10160	bltR	helix_turn_helix, mercury resistance	GyrI-like,MerR_1
Cdif_630_PROKKA_01140	group_4727	CD630_10170	-	Abc transporter	ABC_membrane,ABC_tran
Cdif_630_PROKKA_01141	group_10064	CD630_10180	-	ABC transporter	ABC_membrane,ABC_tran
Cdif_630_PROKKA_01142	group_2507	CD630_10190	-	VTC domain	VTC
Cdif_630_PROKKA_01143	group_9754	CD630_10200	-	Domain of unknown function (DUF4956)	DUF4956
Cdif_630_PROKKA_01144	cotH	CD630_10210	-	PFAM Spore coat protein CotH	CotH,Cthe_2159
Cdif_630_PROKKA_01145	group_3745	CD630_10220	-	membrane	-
Cdif_630_PROKKA_01146	puuR_2	CD630_10230	puuR	AraC-like ligand binding domain	Cupin_2,HTH_19,HTH_3
Cdif_630_PROKKA_01147	potA_1	CD630_10240	potA	Part of the ABC transporter complex PotABCD involved in spermidine putrescine import. Responsible for energy coupling to the transport system	ABC_tran,TOBE_2
Cdif_630_PROKKA_01148	potB	CD630_10250	potB	ABC transporter permease	BPD_transp_1
Cdif_630_PROKKA_01149	ydcV	CD630_10260	potC	Psort location CytoplasmicMembrane, score 10.00	BPD_transp_1
Cdif_630_PROKKA_01150	potD	CD630_10270	potD	Bacterial extracellular solute-binding protein	BPD_transp_1,SBP_bac_6,SBP_bac_8
Cdif_630_PROKKA_01151	ydaM	CD630_10280	-	Diguanylate cyclase, GGDEF domain	GGDEF
Cdif_630_PROKKA_01152	group_2508	CD630_10290	-	Uncharacterized protein conserved in bacteria (DUF2334)	DUF2334
Cdif_630_PROKKA_01153	icaA	CD630_10300	ydaM	PFAM Glycosyl transferase family 2	Glyco_tranf_2_3,Glycos_transf_2
Cdif_630_PROKKA_01154	bcsB	CD630_10310	-	Bacterial cellulose synthase subunit	BcsB
Cdif_630_PROKKA_01155	group_2510	CD630_10320	-	Belongs to the glycosyl hydrolase 5 (cellulase A) family	Cellulase
Cdif_630_PROKKA_01156	mnaA	CD630_10330	mnaA	UDP-N-acetylglucosamine 2-epimerase	Epimerase_2
Cdif_630_PROKKA_01157	lytG_1	CD630_10340	-	Mannosyl-glycoprotein endo-beta-N-acetylglucosaminidase	Glucosaminidase
Cdif_630_PROKKA_01159	cwlC_1	CD630_10350	-	Ami_3	Amidase_3,CW_binding_2
Cdif_630_PROKKA_01160	amiC	CD630_10360	-	Ami_3	Amidase_3,CW_binding_2
Cdif_630_PROKKA_01161	group_3747	CD630_10370	-	DNA helicase	-
Cdif_630_PROKKA_01162	pcrA_2	CD630_10380	-	DNA helicase	UvrD-helicase,UvrD_C
Cdif_630_PROKKA_01163	group_4730	CD630_10390	-	PD-(D/E)XK nuclease superfamily	PDDEXK_1
Cdif_630_PROKKA_01164	addB	CD630_10400	addB	The heterodimer acts as both an ATP-dependent DNA helicase and an ATP-dependent, dual-direction single-stranded exonuclease. Recognizes the chi site generating a DNA molecule suitable for the initiation of homologous recombination. The AddB nuclease domain is not required for chi fragment generation	Exonuc_V_gamma,PDDEXK_1,UvrD_C
Cdif_630_PROKKA_01165	addA	CD630_10410	addA	ATP-dependent helicase nuclease subunit A	PDDEXK_1,UvrD-helicase,UvrD_C
Cdif_630_PROKKA_01166	sbcD	CD630_10420	sbcD	SbcCD cleaves DNA hairpin structures. These structures can inhibit DNA replication and are intermediates in certain DNA recombination reactions. The complex acts as a 3'- 5' double strand exonuclease that can open hairpins. It also has a 5' single-strand endonuclease activity	Metallophos,SbcD_C
Cdif_630_PROKKA_01167	sbcC	CD630_10430	sbcC	Exonuclease SbcCD, C subunit	AAA_23,AAA_29,SbcCD_C
Cdif_630_PROKKA_01168	corC_1	CD630_10440	-	Transporter associated domain	CBS,CorC_HlyC,DUF21
Cdif_630_PROKKA_01169	group_3749	CD630_10450	ytvI	Sporulation integral membrane protein YtvI	AI-2E_transport
Cdif_630_PROKKA_01170	pepT_2	CD630_10460	pepT	Cleaves the N-terminal amino acid of tripeptides	M20_dimer,Peptidase_M20,Peptidase_M42
Cdif_630_PROKKA_01171	lytC_4	CD630_10470	-	cell wall organization	Amidase_3,Big_2,CW_binding_2,Peptidase_C1
Cdif_630_PROKKA_01172	yfcE	CD630_10480	yfcE	Calcineurin-like phosphoesterase superfamily domain	Metallophos_2
Cdif_630_PROKKA_01173	ppnK	CD630_10490	nadK	Involved in the regulation of the intracellular balance of NAD and NADP, and is a key enzyme in the biosynthesis of NADP. Catalyzes specifically the phosphorylation on 2'-hydroxyl of the adenosine moiety of NAD to yield NADP	NAD_kinase
Cdif_630_PROKKA_01174	opuBA	CD630_10500	-	Psort location CytoplasmicMembrane, score	ABC_tran
Cdif_630_PROKKA_01175	group_4734	CD630_10510	-	ABC-2 family transporter protein	ABC2_membrane_5
Cdif_630_PROKKA_01176	group_3752	NA	NA	NA	NA
Cdif_630_PROKKA_01177	ybaK_2	CD630_10530	EbsC	YbaK proline--tRNA ligase associated domain protein	tRNA_edit
Cdif_630_PROKKA_01178	acdA	CD630_10540	bcd2	Acyl-CoA dehydrogenase, C-terminal domain	Acyl-CoA_dh_1,Acyl-CoA_dh_M,Acyl-CoA_dh_N
Cdif_630_PROKKA_01179	acrB_3	CD630_10550	etfB	Electron transfer	ETF
Cdif_630_PROKKA_01180	acrA_3	CD630_10560	etfA	electron transfer flavoprotein	ETF,ETF_alpha,Fer4
Cdif_630_PROKKA_01181	echA8_2	CD630_10570	crt	Belongs to the enoyl-CoA hydratase isomerase family	ECH_1
Cdif_630_PROKKA_01182	mmgB	CD630_10580	hbd	3-hydroxyacyl-CoA dehydrogenase, C-terminal domain	3HCDH,3HCDH_N
Cdif_630_PROKKA_01183	thlA_1	CD630_10590	phbA	Belongs to the thiolase family	Thiolase_C,Thiolase_N
Cdif_630_PROKKA_01184	rluD_1	CD630_10600	-	Responsible for synthesis of pseudouridine from uracil	PseudoU_synth_2,S4
Cdif_630_PROKKA_01185	group_9173	CD630_10610	-	Psort location Cytoplasmic, score	NA37
Cdif_630_PROKKA_01186	acpP_1	QEW_1457	acpP	Carrier of the growing fatty acid chain in fatty acid biosynthesis	PP-binding
Cdif_630_PROKKA_01187	group_9084	CD630_10630	-	-	-
Cdif_630_PROKKA_01188	group_4736	QEW_1459	-	-	-
Cdif_630_PROKKA_01189	group_8958	CD630_10632	-	-	-
Cdif_630_PROKKA_01190	group_10159	CD630_10633	-	-	-
Cdif_630_PROKKA_01191	group_9521	CD630_10640	ccpA	helix_turn _helix lactose operon repressor	LacI,Peripla_BP_3
Cdif_630_PROKKA_01192	group_3011	CD630_10650	-	-	-
Cdif_630_PROKKA_01193	group_4124	CD630_10660	-	-	-
Cdif_630_PROKKA_01195	group_3753	CD630_10670	-	-	-
Cdif_630_PROKKA_01196	spoVB	CD630_10680	spoVB	Polysaccharide biosynthesis protein	Polysacc_synt,Polysacc_synt_C
Cdif_630_PROKKA_01197	hisK_2	CD630_10690	-	Psort location Cytoplasmic, score 8.87	PHP
Cdif_630_PROKKA_01198	lysN_1	CD630_10700	-	Alanine-glyoxylate amino-transferase	Aminotran_1_2,GntR
Cdif_630_PROKKA_01199	group_9025	CD630_10710	-	UPF0291 protein	DUF896
Cdif_630_PROKKA_01200	apeA	CD630_10720	apeA	M18 family aminopeptidase	Peptidase_M18
Cdif_630_PROKKA_01201	yurK	QEW_1471	-	UTRA	GntR,UTRA
Cdif_630_PROKKA_01202	manX_2	CD630_10740	-	PTS system fructose IIA component	EIIA-man
Cdif_630_PROKKA_01203	group_10050	CD630_10750	-	BtpA family	BtpA
Cdif_630_PROKKA_01204	levE	CD630_10760	-	system sorbose subfamily IIB component	PTSIIB_sorb
Cdif_630_PROKKA_01205	manY_2	CD630_10770	-	PTS system sorbose-specific iic component	EII-Sor
Cdif_630_PROKKA_01206	manZ_3	CD630_10780	-	system, mannose fructose sorbose family, IID component	EIID-AGA
Cdif_630_PROKKA_01207	group_9414	CD630_10790	cmpR	Bacterial regulatory helix-turn-helix protein, lysR family	HTH_1,LysR_substrate
Cdif_630_PROKKA_01208	group_3754	CD630_10800	-	-	-
Cdif_630_PROKKA_01209	moeA	CD630_10810	moeA	MoeA N-terminal region (domain I and II)	MoCF_biosynth,MoeA_C,MoeA_N
Cdif_630_PROKKA_01210	mobB	CD630_10820	mobB	Molybdopterin guanine dinucleotide synthesis protein B	MobB,NTP_transf_3
Cdif_630_PROKKA_01211	gatB_2	CD630_10830	-	PTS system, Lactose/Cellobiose specific IIB subunit	PTS_IIB
Cdif_630_PROKKA_01212	group_9436	CD630_10840	-	ABC transporter	ABC_membrane,ABC_tran
Cdif_630_PROKKA_01213	group_10052	CD630_10850	-	glutamate:sodium symporter activity	-
Cdif_630_PROKKA_01214	yxeP_1	CD630_10860	-	Psort location Cytoplasmic, score	M20_dimer,Peptidase_M20
Cdif_630_PROKKA_01215	zupT_1	CD630_10870	zupT	transporter	Zip
Cdif_630_PROKKA_01216	group_2185	CD630_10880	-	Protein of unknown function (DUF2812)	DUF2812
Cdif_630_PROKKA_01217	ypdB_2	CD630_10890	-	LytTr DNA-binding domain	LytTR,Response_reg
Cdif_630_PROKKA_01218	group_822	QEW_1488	-	GHKL domain	HATPase_c_5
Cdif_630_PROKKA_01219	group_3757	CD630_10910	-	Belongs to the 'phage' integrase family	Integrase_DNA,Phage_int_SAM_5,Phage_integrase
Cdif_630_PROKKA_01220	group_993	CD630_10920	-	Excisionase from transposon Tn916	Tn916-Xis
Cdif_630_PROKKA_01221	group_2513	NA	NA	NA	NA
Cdif_630_PROKKA_01222	group_6104	CD630_10950	-	Psort location CytoplasmicMembrane, score	ABC2_membrane_4
Cdif_630_PROKKA_01223	group_4737	CD630_10960	-	Psort location CytoplasmicMembrane, score	ABC2_membrane_4
Cdif_630_PROKKA_01224	group_1384	CD630_10970	-	ABC transporter	ABC_tran
Cdif_630_PROKKA_01225	group_4738	CD630_10980	-	His Kinase A (phosphoacceptor) domain	HATPase_c,HisKA
Cdif_630_PROKKA_01226	group_1625	CD630_10990	-	Transcriptional regulatory protein, C terminal	Response_reg,Trans_reg_C
Cdif_630_PROKKA_01227	group_2518	CD630_11000	-	Psort location Cytoplasmic, score	HTH_3
Cdif_630_PROKKA_01228	group_3760	NA	NA	NA	NA
Cdif_630_PROKKA_01229	group_2189	CD630_11020	-	Relaxase/Mobilisation nuclease domain	Relaxase
Cdif_630_PROKKA_01230	group_6105	CD630_11030	-	Psort location Cytoplasmic, score	HTH_16
Cdif_630_PROKKA_01231	group_6106	CD630_11040	-	SnoaL-like domain	SnoaL_2
Cdif_630_PROKKA_01232	group_3016	CD630_11041	-	Cysteine-rich VLP	Cys_rich_VLP
Cdif_630_PROKKA_01233	group_2523	CD630_11042	-	Putative tranposon-transfer assisting protein	TTRAP
Cdif_630_PROKKA_01234	group_1144	CD630_11050	-	YodL-like	ArdA,DUF4316,Peptidase_M78,YodL
Cdif_630_PROKKA_01235	group_978	CD630_11060	topB	Bacterial DNA topoisomerase I DNA-binding domain	Topoisom_bac,Toprim,Toprim_Crpt
Cdif_630_PROKKA_01236	group_2524	CD630_11070	-	COG NOG36404 non supervised orthologous group	DUF4366
Cdif_630_PROKKA_01237	group_3017	CD630_11071	-	Domain of unknown function (DUF4315)	DUF4315
Cdif_630_PROKKA_01238	group_2528	CD630_11080	-	CHAP domain	CHAP
Cdif_630_PROKKA_01239	yhdJ	CD630_11090	cfr9IM	DNA methylase	N6_N4_Mtase
Cdif_630_PROKKA_01240	group_920	CD630_11100	-	AAA-like domain	AAA_10
Cdif_630_PROKKA_01241	group_3761	AXVN01000149_gene3577	-	PrgI family protein	PrgI
Cdif_630_PROKKA_01242	group_3019	CD630_11120	-	Psort location CytoplasmicMembrane, score	-
Cdif_630_PROKKA_01243	group_601	CD630_11150	-	TraM recognition site of TraD and TraG	T4SS-DNA_transf
Cdif_630_PROKKA_01244	group_6107	CD630_11160	-	Protein of unknown function (DUF3801)	DUF3801
Cdif_630_PROKKA_01245	group_2530	CD630_11170	-	Domain of unknown function (DUF5348)	DUF5348
Cdif_630_PROKKA_01246	group_1639	CD630_11180	-	Psort location Cytoplasmic, score	RepA_N
Cdif_630_PROKKA_01247	group_3022	CD630_11190	-	-	-
Cdif_630_PROKKA_01248	group_2533	CD630_11200	-	Pyruvate formate lyase-like	Gly_radical,PFL-like
Cdif_630_PROKKA_01249	bssD	CD630_11210	-	4Fe-4S single cluster domain	Fer4,Fer4_12,Radical_SAM
Cdif_630_PROKKA_01250	puuR_3	CD630_11220	-	Cupin domain	Cupin_2,HTH_3
Cdif_630_PROKKA_01251	group_3023	CD630_11230	-	Calcineurin-like phosphoesterase superfamily domain	Metallophos
Cdif_630_PROKKA_01252	group_3025	NA	NA	NA	NA
Cdif_630_PROKKA_01253	group_9895	NA	NA	NA	NA
Cdif_630_PROKKA_01254	group_4740	CD630_11250	-	Putative TM nitroreductase	TM1586_NiRdase
Cdif_630_PROKKA_01255	tetD_2	CD630_11260	ydeE	Bacterial transcription activator, effector binding domain	Cass2,GyrI-like,HTH_18
Cdif_630_PROKKA_01256	group_2190	CD630_11261	-	Helix-turn-helix XRE-family like proteins	HTH_3
Cdif_630_PROKKA_01257	group_2535	CD630_11270	-	-	DcuC
Cdif_630_PROKKA_01259	polA	CD630_11280	polA	In addition to polymerase activity, this DNA polymerase exhibits 5'-3' exonuclease activity	5_3_exonuc,5_3_exonuc_N,DNA_pol_A,DNA_pol_A_exo1
Cdif_630_PROKKA_01260	coaE	CD630_11290	coaE	Catalyzes the phosphorylation of the 3'-hydroxyl group of dephosphocoenzyme A to form coenzyme A	CoaE
Cdif_630_PROKKA_01261	slt	CD630_11300	slt	Transglycosylase SLT domain protein	SLT
Cdif_630_PROKKA_01262	appA_2	CD630_11310	-	Bacterial extracellular solute-binding proteins, family 5 Middle	SBP_bac_5
Cdif_630_PROKKA_01263	copZ	CD630_11320	-	Heavy-metal-associated domain	HMA
Cdif_630_PROKKA_01264	group_9074	CD630_11330	-	-	-
Cdif_630_PROKKA_01265	gloA	CD630_11340	gloA	Glyoxalase/Bleomycin resistance protein/Dioxygenase superfamily	Glyoxalase
Cdif_630_PROKKA_01266	mepH_2	CD630_11350	-	NlpC/P60 family	NLPC_P60,SH3_3
Cdif_630_PROKKA_01267	group_9412	CD630_11360	-	-	-
Cdif_630_PROKKA_01268	rnfC_1	CD630_11370	rnfC	Part of a membrane complex involved in electron transport	Complex1_51K,Fer4_10,RnfC_N,SLBB
Cdif_630_PROKKA_01269	rnfD	CD630_11380	rnfD	Part of a membrane complex involved in electron transport	NQR2_RnfD_RnfE
Cdif_630_PROKKA_01270	rnfG	CD630_11390	rnfG	Part of a membrane complex involved in electron transport	FMN_bind
Cdif_630_PROKKA_01271	rnfE	CD630_11400	rnfE	Part of a membrane complex involved in electron transport	Rnf-Nqr
Cdif_630_PROKKA_01272	rnfA	CD630_11410	rnfA	Part of a membrane complex involved in electron transport	Rnf-Nqr
Cdif_630_PROKKA_01273	rnfB	CD630_11420	rnfB	Electron transport complex	FeS,Fer4,Fer4_13,Fer4_4,Fer4_9
Cdif_630_PROKKA_01274	maf	CD630_11430	maf	Maf-like protein	Maf
Cdif_630_PROKKA_01275	group_4745	CD630_11440	radC	Belongs to the UPF0758 family	RadC
Cdif_630_PROKKA_01276	mreB_2	CD630_11450	mreB	Cell shape determining protein, MreB Mrl family	MreB_Mbl
Cdif_630_PROKKA_01277	mreC	CD630_11460	mreC	Involved in formation and maintenance of cell shape	MreC
Cdif_630_PROKKA_01278	group_10028	CD630_11470	mreD	Rod shape-determining protein MreD	MreD
Cdif_630_PROKKA_01279	spoVD_1	CD630_11480	mrdA	Penicillin-binding protein, transpeptidase domain protein	PBP_dimer,Transpeptidase
Cdif_630_PROKKA_01280	minC	CD630_11490	minC	Cell division inhibitor that blocks the formation of polar Z ring septums. Rapidly oscillates between the poles of the cell to destabilize FtsZ filaments that have formed before they mature into polar Z rings. Prevents FtsZ polymerization	MinC_C
Cdif_630_PROKKA_01281	minD	CD630_11500	minD	Cellulose biosynthesis protein BcsQ	AAA_31,CbiA
Cdif_630_PROKKA_01282	group_9009	CD630_11510	minE	Prevents the cell division inhibition by proteins MinC and MinD at internal division sites while permitting inhibition at polar sites. This ensures cell division at the proper site by restricting the formation of a division septum at the midpoint of the long axis of the cell	MinE
Cdif_630_PROKKA_01283	ftsW_1	CD630_11520	rodA	Belongs to the SEDS family	FTSW_RODA_SPOVE
Cdif_630_PROKKA_01284	mgsA	CD630_11530	mgsA	MGS-like domain	MGS
Cdif_630_PROKKA_01285	group_6109	CD630_11540	-	Transcriptional regulator PadR-like family	PadR
Cdif_630_PROKKA_01286	group_4748	CD630_11550	-	-	-
Cdif_630_PROKKA_01287	group_831	CD630_11560	-	protein involved in cytokinesis, contains TGc (transglutaminase protease-like) domain	CW_binding_1,Transglut_core
Cdif_630_PROKKA_01288	fprA1_1	CD630_11570	norV	Metallo-beta-lactamase superfamily	Flavodoxin_1,Lactamase_B
Cdif_630_PROKKA_01289	group_9072	CD630_11580	-	Radical SAM domain protein	Radical_SAM
Cdif_630_PROKKA_01290	group_9869	CD630_11590	-	Radical SAM-linked protein	DUF2344
Cdif_630_PROKKA_01291	rng	CD630_11600	rng	S1 RNA binding domain protein	RNase_E_G,S1,TRAM
Cdif_630_PROKKA_01292	rplU	QEW_1538	rplU	This protein binds to 23S rRNA in the presence of protein L20	Ribosomal_L21p
Cdif_630_PROKKA_01293	group_4750	CD630_11620	-	Pfam:Peptidase_C108	Peptidase_Prp
Cdif_630_PROKKA_01294	rpmA	QEW_1540	rpmA	Belongs to the bacterial ribosomal protein bL27 family	Ribosomal_L27
Cdif_630_PROKKA_01295	obg	CD630_11640	obg	An essential GTPase which binds GTP, GDP and possibly (p)ppGpp with moderate affinity, with high nucleotide exchange rates and a fairly low GTP hydrolysis rate. Plays a role in control of the cell cycle, stress response, ribosome biogenesis and in those bacteria that undergo differentiation, in morphogenesis control	DUF1967,GTP1_OBG,MMR_HSR1
Cdif_630_PROKKA_01296	group_9319	CD630_11650	yhbY	RNA-binding protein, YhbY family	CRS1_YhbY
Cdif_630_PROKKA_01298	hom_1	CD630_11660	hom	homoserine dehydrogenase	Homoserine_dh,NAD_binding_3
Cdif_630_PROKKA_01299	group_4751	CD630_11670	-	Phage integrase family	Phage_integrase
Cdif_630_PROKKA_01300	ylbJ	CD630_11680	ylbJ	Sporulation integral membrane protein YlbJ	Gate
Cdif_630_PROKKA_01301	lutR	CD630_11690	-	FCD	FCD,GntR
Cdif_630_PROKKA_01302	group_4753	CD630_11700	-	Psort location Cytoplasmic, score 8.87	DUF2088
Cdif_630_PROKKA_01303	acrB_4	CD630_11710	etfB1	Electron transfer flavoprotein domain	ETF
Cdif_630_PROKKA_01304	acrA_4	CD630_11720	etfA1	electron transfer flavoprotein	ETF,ETF_alpha
Cdif_630_PROKKA_01305	group_9080	CD630_11730	glcD1	FAD linked oxidases, C-terminal domain	FAD-oxidase_C,FAD_binding_4
Cdif_630_PROKKA_01306	group_3764	CD630_11740	-	Belongs to the UPF0348 family	HIGH_NTase1
Cdif_630_PROKKA_01307	ackA	CD630_11750	ackA	Catalyzes the formation of acetyl phosphate from acetate and ATP. Can also catalyze the reverse reaction	Acetate_kinase
Cdif_630_PROKKA_01308	group_9765	CD630_11760	-	Uncharacterized ACR, COG1399	DUF177
Cdif_630_PROKKA_01309	rpmF	QEW_1554	rpmF	Belongs to the bacterial ribosomal protein bL32 family	Ribosomal_L32p
Cdif_630_PROKKA_01310	fapR	QEW_1555	fapR	DeoR-like helix-turn-helix domain	4HBT,HTH_DeoR
Cdif_630_PROKKA_01311	plsX	CD630_11780	plsX	Catalyzes the reversible formation of acyl-phosphate (acyl-PO(4)) from acyl- acyl-carrier-protein (acyl-ACP). This enzyme utilizes acyl-ACP as fatty acyl donor, but not acyl-CoA	FA_synthesis
Cdif_630_PROKKA_01312	fabH	CD630_11790	fabH	Catalyzes the condensation reaction of fatty acid synthesis by the addition to an acyl acceptor of two carbons from malonyl-ACP. Catalyzes the first condensation reaction which initiates fatty acid synthesis and may therefore play a role in governing the total rate of fatty acid production. Possesses both acetoacetyl-ACP synthase and acetyl transacylase activities. Its substrate specificity deter…	ACP_syn_III,ACP_syn_III_C
Cdif_630_PROKKA_01313	group_9378	CD630_11800	fabK	enoyl- acyl-carrier-protein reductase II	NMO
Cdif_630_PROKKA_01314	fabD	CD630_11810	fabD	malonyl CoA-acyl carrier protein transacylase	Acyl_transf_1
Cdif_630_PROKKA_01315	fabG_1	CD630_11820	fabG	3-oxoacyl- acyl-carrier-protein reductase	adh_short_C2
Cdif_630_PROKKA_01316	acpP_2	QEW_1561	acpP	Carrier of the growing fatty acid chain in fatty acid biosynthesis	PP-binding
Cdif_630_PROKKA_01317	fabF	CD630_11840	fabF	Catalyzes the condensation reaction of fatty acid synthesis by the addition to an acyl acceptor of two carbons from malonyl-ACP	Ketoacyl-synt_C,ketoacyl-synt
Cdif_630_PROKKA_01318	adrA_2	CD630_11850	-	diguanylate cyclase	GGDEF
Cdif_630_PROKKA_01319	qseF	CD630_11860	-	Sigma-54 interaction domain	HTH_8,PAS_9,PrpR_N,Sigma54_activat
Cdif_630_PROKKA_01320	group_3766	CD630_11870	-	Psort location Cytoplasmic, score	TSCPD
Cdif_630_PROKKA_01321	group_3767	CD630_11880	-	Evidence 3 Function proposed based on presence of conserved amino acid motif, structural feature or limited homology	Peptidase_C26
Cdif_630_PROKKA_01322	adiC	CD630_11890	-	amino acid	AA_permease_2,Usp
Cdif_630_PROKKA_01323	bltD_1	CD630_11900	-	Acetyltransferase (GNAT) domain	Acetyltransf_1,Acetyltransf_4
Cdif_630_PROKKA_01324	fbp	CD630_11910	fbp	D-fructose-1,6-bisphosphate 1-phosphohydrolase class 3	FBPase_2
Cdif_630_PROKKA_01325	group_9886	CD630_11920	spoIIIAA	ATPases associated with a variety of cellular activities	T2SSE
Cdif_630_PROKKA_01326	group_9764	CD630_11930	spoIIIAB	Stage III sporulation protein AB (spore_III_AB)	Spore_III_AB
Cdif_630_PROKKA_01327	group_8990	QEW_1572	spoIIIAC	Stage III sporulation protein AC/AD protein family	SpoIIIAC
Cdif_630_PROKKA_01328	group_9485	QEW_1573	spoIIIAD	Stage III sporulation protein AC/AD protein family	SpoIIIAC
Cdif_630_PROKKA_01329	spoIIIAE	CD630_11960	spoIIIAE	Stage III sporulation protein AE (spore_III_AE)	Spore_III_AE
Cdif_630_PROKKA_01330	group_4757	CD630_11970	spoiIIIAF	Stage III sporulation protein AF (Spore_III_AF)	Spore_III_AF
Cdif_630_PROKKA_01331	group_9601	CD630_11980	spoIIIAG	Stage III sporulation protein AG	-
Cdif_630_PROKKA_01332	spoIIIAH	CD630_11990	spoIIIAH	SpoIIIAH-like protein	SpoIIIAH
Cdif_630_PROKKA_01333	group_9167	CD630_12000	asp	Asp23 family, cell envelope-related function	Asp23
Cdif_630_PROKKA_01334	group_9891	CD630_12010	nusB	Involved in transcription antitermination. Required for transcription of ribosomal RNA (rRNA) genes. Binds specifically to the boxA antiterminator sequence of the ribosomal RNA (rrn) operons	NusB
Cdif_630_PROKKA_01335	tsaD_2	CD630_12020	gcp1	Required for the formation of a threonylcarbamoyl group on adenosine at position 37 (t(6)A37) in tRNAs that read codons beginning with adenine. Is involved in the transfer of the threonylcarbamoyl moiety of threonylcarbamoyl-AMP (TC-AMP) to the N6 group of A37, together with TsaE and TsaB. TsaD likely plays a direct catalytic role in this reaction	Peptidase_M22
Cdif_630_PROKKA_01336	xseA	CD630_12030	xseA	Bidirectionally degrades single-stranded DNA into large acid-insoluble oligonucleotides, which are then degraded further into small acid-soluble oligonucleotides	Exonuc_VII_L,tRNA_anti_2
Cdif_630_PROKKA_01337	group_9647	CD630_12040	xseB	Bidirectionally degrades single-stranded DNA into large acid-insoluble oligonucleotides, which are then degraded further into small acid-soluble oligonucleotides	Exonuc_VII_S
Cdif_630_PROKKA_01338	group_9037	CD630_12050	ispA	Belongs to the FPP GGPP synthase family	polyprenyl_synt
Cdif_630_PROKKA_01339	group_9455	CD630_12060	-	Divergent PAP2 family	DUF212
Cdif_630_PROKKA_01340	dxs_1	CD630_12070	dxs	Catalyzes the acyloin condensation reaction between C atoms 2 and 3 of pyruvate and glyceraldehyde 3-phosphate to yield 1-deoxy-D-xylulose-5-phosphate (DXP)	DXP_synthase_N,Transket_pyr,Transketolase_C
Cdif_630_PROKKA_01341	tlyA	CD630_12080	rrmJ	Ribosomal RNA large subunit methyltransferase J	FtsJ,S4
Cdif_630_PROKKA_01342	recN	CD630_12090	recN	May be involved in recombinational repair of damaged DNA	AAA_23,SMC_N
Cdif_630_PROKKA_01343	group_2536	NA	NA	NA	NA
Cdif_630_PROKKA_01344	ysnE	CD630_12110	-	Acetyltransferase (GNAT) domain	Acetyltransf_1
Cdif_630_PROKKA_01345	bltD	CD630_12120	bltD	Acetyltransferase (GNAT) domain	Acetyltransf_1
Cdif_630_PROKKA_01346	spoIVB_2	CD630_12130	spoIVB	SpoIVB peptidase S55	PDZ_2,Peptidase_S55
Cdif_630_PROKKA_01347	spo0A	CD630_12140	spo0A	May play the central regulatory role in sporulation. It may be an element of the effector pathway responsible for the activation of sporulation genes in response to nutritional stress. Spo0A may act in concert with spo0H (a sigma factor) to control the expression of some genes that are critical to the sporulation process	Response_reg,Spo0A_C
Cdif_630_PROKKA_01348	group_9092	CD630_12150	-	Thiamine pyrophosphokinase C terminal	MAF_flag10,TPPK_C
Cdif_630_PROKKA_01349	mctB	CD630_12160	-	Copper transport outer membrane protein, MctB	MctB
Cdif_630_PROKKA_01350	gpgS	CD630_12170	-	Glycosyltransferase, group 2 family protein	Glycos_transf_2
Cdif_630_PROKKA_01351	group_9409	CD630_12180	-	First step of the lipid cycle reactions in the biosynthesis of the cell wall peptidoglycan	Glycos_transf_4
Cdif_630_PROKKA_01352	group_9658	CD630_12190	-	Protein of unknown function (DUF3866)	DUF3866
Cdif_630_PROKKA_01353	nudF_1	CD630_12200	nudF	NUDIX domain	NUDIX
Cdif_630_PROKKA_01354	group_9988	CD630_12210	-	-	SpoIIM
Cdif_630_PROKKA_01355	xerD_1	CD630_12220	xerC	Belongs to the 'phage' integrase family	Phage_int_SAM_1,Phage_integrase
Cdif_630_PROKKA_01356	deoB	CD630_12230	deoB	Phosphotransfer between the C1 and C5 carbon atoms of pentose	Metalloenzyme
Cdif_630_PROKKA_01357	punA	CD630_12240	punA	The purine nucleoside phosphorylases catalyze the phosphorolytic breakdown of the N-glycosidic bond in the beta- (deoxy)ribonucleoside molecules, with the formation of the corresponding free purine bases and pentose-1-phosphate	PNP_UDP_1
Cdif_630_PROKKA_01358	pdp	CD630_12250	pdp	pyrimidine-nucleoside phosphorylase	Glycos_trans_3N,Glycos_transf_3,PYNP_C
Cdif_630_PROKKA_01359	group_4765	CD630_12260	mltG	Functions as a peptidoglycan terminase that cleaves nascent peptidoglycan strands endolytically to terminate their elongation	YceG
Cdif_630_PROKKA_01360	group_9922	CD630_12270	yrrM	O-methyltransferase	Methyltransf_3
Cdif_630_PROKKA_01361	yhbU_2	CD630_12280	yhbU_1	Peptidase, U32 family	Peptidase_U32,Peptidase_U32_C
Cdif_630_PROKKA_01362	spoVD_2	CD630_12290	-	Penicillin binding protein transpeptidase domain	PBP_dimer,Transpeptidase
Cdif_630_PROKKA_01363	sigK_1	QEW_1608	sigK	Sigma factors are initiation factors that promote the attachment of RNA polymerase to specific initiation sites and are then released	Sigma70_r2,Sigma70_r4
Cdif_630_PROKKA_01364	group_4766	CD630_12310	-	resolvase	DUF4368,Recombinase,Resolvase,Zn_ribbon_recom
Cdif_630_PROKKA_01365	group_3773	CD630_12320	-	Tetratricopeptide repeat	-
Cdif_630_PROKKA_01366	group_701	CD630_12330	-	cell wall organization	CW_binding_2
Cdif_630_PROKKA_01367	group_3031	NA	NA	NA	NA
Cdif_630_PROKKA_01368	group_3032	NA	NA	NA	NA
Cdif_630_PROKKA_01370	group_4767	NA	NA	NA	NA
Cdif_630_PROKKA_01371	group_1508	QEW_0378	-	-	-
Cdif_630_PROKKA_01372	group_1410	NA	NA	NA	NA
Cdif_630_PROKKA_01373	group_2192	NA	NA	NA	NA
Cdif_630_PROKKA_01374	group_1647	CD630_12390	-	PFAM Penicillinase repressor	Penicillinase_R
Cdif_630_PROKKA_01375	group_2537	CD630_12400	-	VanZ like family	VanZ
Cdif_630_PROKKA_01376	group_4768	NA	NA	NA	NA
Cdif_630_PROKKA_01377	sigK_2	CD630_12300	sigK	Sigma factors are initiation factors that promote the attachment of RNA polymerase to specific initiation sites and are then released	Sigma70_r2,Sigma70_r4
Cdif_630_PROKKA_01378	group_2538	CD630_12420	-	-	-
Cdif_630_PROKKA_01379	group_2539	CD630_12430	-	-	-
Cdif_630_PROKKA_01380	group_3033	CD630_12440	-	Tfp pilus assembly protein FimT	-
Cdif_630_PROKKA_01381	group_2540	CD630_12450	-	-	-
Cdif_630_PROKKA_01382	efp	CD630_12460	efp	Involved in peptide bond synthesis. Stimulates efficient translation and peptide-bond synthesis on native or reconstituted 70S ribosomes in vitro. Probably functions indirectly by altering the affinity of the ribosome for aminoacyl-tRNA, thus increasing their reactivity as acceptors for peptidyl transferase	EFP,EFP_N,Elong-fact-P_C
Cdif_630_PROKKA_01383	group_9250	QEW_1623	-	Psort location Cytoplasmic, score	-
Cdif_630_PROKKA_01384	rnc	CD630_12480	rnc	Digests double-stranded RNA. Involved in the processing of primary rRNA transcript to yield the immediate precursors to the large and small rRNAs (23S and 16S). Processes some mRNAs, and tRNAs when they are encoded in the rRNA operon. Processes pre- crRNA and tracrRNA of type II CRISPR loci if present in the organism	Ribonucleas_3_3,dsrm
Cdif_630_PROKKA_01385	hemN_1	CD630_12490	-	Radical SAM	Fer4_12,Fer4_14,Radical_SAM,Radical_SAM_C
Cdif_630_PROKKA_01386	smc	CD630_12500	smc	Required for chromosome condensation and partitioning	SMC_N,SMC_hinge
Cdif_630_PROKKA_01387	ftsY	CD630_12510	ftsY	Involved in targeting and insertion of nascent membrane proteins into the cytoplasmic membrane. Acts as a receptor for the complex formed by the signal recognition particle (SRP) and the ribosome-nascent chain (RNC)	SRP54,SRP54_N
Cdif_630_PROKKA_01388	group_9338	CD630_12511	-	Might take part in the signal recognition particle (SRP) pathway. This is inferred from the conservation of its genetic proximity to ftsY ffh. May be a regulatory protein	UPF0122
Cdif_630_PROKKA_01389	ffh	CD630_12520	ffh	Involved in targeting and insertion of nascent membrane proteins into the cytoplasmic membrane. Binds to the hydrophobic signal sequence of the ribosome-nascent chain (RNC) as it emerges from the ribosomes. The SRP-RNC complex is then targeted to the cytoplasmic membrane where it interacts with the SRP receptor FtsY	SRP54,SRP54_N,SRP_SPB
Cdif_630_PROKKA_01390	rpsP	CD630_12530	rpsP	Belongs to the bacterial ribosomal protein bS16 family	Ribosomal_S16
Cdif_630_PROKKA_01391	group_9704	CD630_12540	ylqC	KH domain	KH_4
Cdif_630_PROKKA_01392	rimM	CD630_12550	rimM	An accessory protein needed during the final step in the assembly of 30S ribosomal subunit, possibly for assembly of the head region. Probably interacts with S19. Essential for efficient processing of 16S rRNA. May be needed both before and after RbfA during the maturation of 16S rRNA. It has affinity for free ribosomal 30S subunits but not for 70S ribosomes	PRC,RimM
Cdif_630_PROKKA_01393	trmD	CD630_12560	trmD	Belongs to the RNA methyltransferase TrmD family	tRNA_m1G_MT
Cdif_630_PROKKA_01394	rplS	CD630_12570	rplS	This protein is located at the 30S-50S ribosomal subunit interface and may play a role in the structure and function of the aminoacyl-tRNA binding site	Ribosomal_L19
Cdif_630_PROKKA_01395	rbgA	QEW_1635	ylqF	Required for a late step of 50S ribosomal subunit assembly. Has GTPase activity	MMR_HSR1
Cdif_630_PROKKA_01396	brnQ_1	CD630_12590	brnQ-2	Component of the transport system for branched-chain amino acids	Branch_AA_trans
Cdif_630_PROKKA_01397	brnQ_2	CD630_12600	brnQ-2	Component of the transport system for branched-chain amino acids	Branch_AA_trans
Cdif_630_PROKKA_01398	nrdZ	CD630_12610	-	Provides the precursors necessary for DNA synthesis. Catalyzes the biosynthesis of deoxyribonucleotides from the corresponding ribonucleotides	ATP-cone,Ribonuc_red_lgC
Cdif_630_PROKKA_01399	rnhB	CD630_12620	rnhB	Endonuclease that specifically degrades the RNA of RNA- DNA hybrids	RNase_HII
Cdif_630_PROKKA_01400	lldD_1	CD630_12630	lldD	dehydrogenase (FMN-dependent)	FMN_dh
Cdif_630_PROKKA_01401	group_4769	NA	NA	NA	NA
Cdif_630_PROKKA_01402	carD	CD630_12650	carD	PFAM Transcription factor CarD	CarD_CdnL_TRCF
Cdif_630_PROKKA_01403	group_2801	CD630_12660	-	ABC-2 family transporter protein	ABC2_membrane_3
Cdif_630_PROKKA_01404	group_2341	CD630_12670	-	ABC-2 family transporter protein	ABC2_membrane_3
Cdif_630_PROKKA_01405	ybhF_2	CD630_12680	-	ATPases associated with a variety of cellular activities	ABC_tran,DUF4162
Cdif_630_PROKKA_01406	liaR	CD630_12690	-	helix_turn_helix, Lux Regulon	GerE,Response_reg
Cdif_630_PROKKA_01407	liaS	CD630_12700	-	Histidine kinase	HATPase_c,HisKA_3
Cdif_630_PROKKA_01408	group_2545	CD630_12710	-	Belongs to the UPF0102 family	UPF0102
Cdif_630_PROKKA_01409	comM	CD630_12720	comM	Mg chelatase-like protein	ChlI,Mg_chelatase,Mg_chelatase_C
Cdif_630_PROKKA_01410	group_3776	CD630_12730	dprA	DNA protecting protein DprA	DNA_processg_A
Cdif_630_PROKKA_01411	topA	CD630_12740	topA	Releases the supercoiling and torsional tension of DNA, which is introduced during the DNA replication and transcription, by transiently cleaving and rejoining one strand of the DNA duplex. Introduces a single-strand break via transesterification at a target site in duplex DNA. The scissile phosphodiester is attacked by the catalytic tyrosine of the enzyme, resulting in the formation of a DNA-(5'…	Topoisom_bac,Toprim,zf-C4_Topoisom
Cdif_630_PROKKA_01412	codY	CD630_12750	codY	DNA-binding protein that represses the expression of many genes that are induced as cells make the transition from rapid exponential growth to stationary phase. It is a GTP-binding protein that senses the intracellular GTP concentration as an indicator of nutritional limitations. At low GTP concentration it no longer binds GTP and stop to act as a transcriptional repressor	CodY,HTH_CodY
Cdif_630_PROKKA_01413	rarA	CD630_12760	yrvN	Psort location Cytoplasmic, score	AAA,AAA_assoc_2,MgsA_C,RuvB_N
Cdif_630_PROKKA_01414	group_10032	CD630_12770	-	GNAT acetyltransferase	GNAT_acetyltran
Cdif_630_PROKKA_01415	cymR	QEW_1655	iscR	Transcriptional regulator	Rrf2
Cdif_630_PROKKA_01416	iscS_2	CD630_12790	iscS	Master enzyme that delivers sulfur to a number of partners involved in Fe-S cluster assembly, tRNA modification or cofactor biosynthesis. Catalyzes the removal of elemental sulfur atoms from cysteine to produce alanine. Functions as a sulfur delivery protein for Fe-S cluster synthesis onto IscU, an Fe-S scaffold assembly protein, as well as other S acceptor proteins	Aminotran_5
Cdif_630_PROKKA_01417	nifU	CD630_12800	nifU	NifU-like N terminal domain	NifU_N
Cdif_630_PROKKA_01418	mnmA	CD630_12810	mnmA	Catalyzes the 2-thiolation of uridine at the wobble position (U34) of tRNA, leading to the formation of s(2)U34	tRNA_Me_trans
Cdif_630_PROKKA_01420	alaS_1	CD630_12820	alaS	Catalyzes the attachment of alanine to tRNA(Ala) in a two-step reaction alanine is first activated by ATP to form Ala- AMP and then transferred to the acceptor end of tRNA(Ala). Also edits incorrectly charged Ser-tRNA(Ala) and Gly-tRNA(Ala) via its editing domain	DHHA1,tRNA-synt_2c,tRNA_SAD
Cdif_630_PROKKA_01421	group_8914	QEW_1661	yrzL	Belongs to the UPF0297 family	DUF965
Cdif_630_PROKKA_01422	group_9852	CD630_12840	-	arylsulfatase activity	-
Cdif_630_PROKKA_01423	yrrK	CD630_12850	yrrK	Could be a nuclease involved in processing of the 5'-end of pre-16S rRNA	RuvX
Cdif_630_PROKKA_01424	group_4771	CD630_12860	-	Protein of unknown function (DUF1292)	DUF1292
Cdif_630_PROKKA_01425	fur	CD630_12870	fur	Belongs to the Fur family	FUR
Cdif_630_PROKKA_01426	group_4772	CD630_12880	-	LexA-binding, inner membrane-associated putative hydrolase	YdjM
Cdif_630_PROKKA_01427	rnjA	CD630_12890	rnj	An RNase that has 5'-3' exonuclease and possibly endonuclease activity. Involved in maturation of rRNA and in some organisms also mRNA maturation and or decay	Lactamase_B,Lactamase_B_2,RMMBL
Cdif_630_PROKKA_01428	group_10042	CD630_12900	-	-	-
Cdif_630_PROKKA_01429	dacF_2	CD630_12910	dacF	Penicillin-binding protein 5, C-terminal domain	PBP5_C,Peptidase_S11
Cdif_630_PROKKA_01430	group_9701	CD630_12920	-	Psort location Cytoplasmic, score	DUF2000
Cdif_630_PROKKA_01431	rhaS_1	CD630_12930	-	AraC-like ligand binding domain	AraC_binding,HTH_18,HTH_AraC
Cdif_630_PROKKA_01432	group_3781	CD630_12940	ywhC	Peptidase, M50 family	Peptidase_M50
Cdif_630_PROKKA_01433	scpA	CD630_12950	scpA	Participates in chromosomal partition during cell division. May act via the formation of a condensin-like complex containing Smc and ScpB that pull DNA away from mid-cell into both cell halves	SMC_ScpA
Cdif_630_PROKKA_01434	scpB	CD630_12960	scpB	Participates in chromosomal partition during cell division. May act via the formation of a condensin-like complex containing Smc and ScpA that pull DNA away from mid-cell into both cell halves	SMC_ScpB
Cdif_630_PROKKA_01435	group_3036	CD630_12970	-	-	DUF2953
Cdif_630_PROKKA_01436	ytfJ	QEW_1677	ytfJ	Sporulation protein YtfJ	Spore_YtfJ
Cdif_630_PROKKA_01437	group_9216	CD630_12990	-	helix_turn_helix multiple antibiotic resistance protein	HTH_27,MarR
Cdif_630_PROKKA_01438	pepA	CD630_13000	pepA	Presumably involved in the processing and regular turnover of intracellular proteins. Catalyzes the removal of unsubstituted N-terminal amino acids from various peptides	Peptidase_M17,Peptidase_M17_N
Cdif_630_PROKKA_01439	group_4777	CD630_13010	-	Integral membrane protein (intg_mem_TP0381)	Intg_mem_TP0381
Cdif_630_PROKKA_01440	group_4778	NA	NA	NA	NA
Cdif_630_PROKKA_01441	group_9160	CD630_13020	-	PFAM MazG nucleotide pyrophosphohydrolase	MazG
Cdif_630_PROKKA_01442	cobB_1	CD630_13030	cobB	NAD-dependent protein deacetylase which modulates the activities of several enzymes which are inactive in their acetylated form	SIR2
Cdif_630_PROKKA_01443	lytD	CD630_13040	-	Src homology 3 domains	Glucosaminidase,SH3_3
Cdif_630_PROKKA_01444	polC_1	CD630_13050	polC	Required for replicative DNA synthesis. This DNA polymerase also exhibits 3' to 5' exonuclease activity	DNA_pol3_a_NI,DNA_pol3_a_NII,DNA_pol3_alpha,HHH_6,PHP,RNase_T,tRNA_anti-codon
Cdif_630_PROKKA_01445	rimP	CD630_13060	rimP	Required for maturation of 30S ribosomal subunits	DUF150,DUF150_C
Cdif_630_PROKKA_01446	group_9656	CD630_13070	nusA	Participates in both transcription termination and antitermination	KH_5,NusA_N,S1
Cdif_630_PROKKA_01447	group_9900	CD630_13071	ylxR	Protein of unknown function (DUF448)	DUF448
Cdif_630_PROKKA_01448	rplGA	CD630_13080	-	Ribosomal protein L7Ae/L30e/S12e/Gadd45 family	Ribosomal_L7Ae
Cdif_630_PROKKA_01449	infB	CD630_13090	infB	One of the essential components for the initiation of protein synthesis. Protects formylmethionyl-tRNA from spontaneous hydrolysis and promotes its binding to the 30S ribosomal subunits. Also involved in the hydrolysis of GTP during the formation of the 70S ribosomal complex	GTP_EFTU,IF-2,IF2_N
Cdif_630_PROKKA_01450	rbfA	QEW_1691	rbfA	One of several proteins that assist in the late maturation steps of the functional core of the 30S ribosomal subunit. Associates with free 30S ribosomal subunits (but not with 30S subunits that are part of 70S ribosomes or polysomes). Required for efficient processing of 16S rRNA. May interact with the 5'-terminal helix region of 16S rRNA	RBFA
Cdif_630_PROKKA_01451	nrnA_1	CD630_13110	nrnA	DHHA1 domain protein	DHH,DHHA1
Cdif_630_PROKKA_01452	group_19	CD630_13120	-	Helix-turn-helix domain	HTH_OrfB_IS605,OrfB_IS605,OrfB_Zn_ribbon
Cdif_630_PROKKA_01453	group_2547	CD630_13110	nrnA	DHHA1 domain protein	DHH,DHHA1
Cdif_630_PROKKA_01454	truB	CD630_13140	truB	Responsible for synthesis of pseudouridine from uracil- 55 in the psi GC loop of transfer RNAs	TruB-C_2,TruB_C_2,TruB_N
Cdif_630_PROKKA_01455	ribF	CD630_13150	ribF	Belongs to the ribF family	FAD_syn,Flavokinase
Cdif_630_PROKKA_01456	rpsO	CD630_13160	rpsO	Forms an intersubunit bridge (bridge B4) with the 23S rRNA of the 50S subunit in the ribosome	Ribosomal_S15
Cdif_630_PROKKA_01457	group_5706	CD630_13170	-	Uncharacterised protein, DegV family COG1307	DegV
Cdif_630_PROKKA_01458	pnp	CD630_13180	pnp	Involved in mRNA degradation. Catalyzes the phosphorolysis of single-stranded polyribonucleotides processively in the 3'- to 5'-direction	KH_1,PNPase,RNase_PH,RNase_PH_C,S1
Cdif_630_PROKKA_01459	pgdA_1	CD630_13190	-	Polysaccharide deacetylase	Polysacc_deac_1
Cdif_630_PROKKA_01460	ptrA	CD630_13200	ymxG	Belongs to the peptidase M16 family	Peptidase_M16,Peptidase_M16_C
Cdif_630_PROKKA_01461	group_9903	QEW_1701	-	PRC-barrel domain	PRC
Cdif_630_PROKKA_01462	lysC_1	CD630_13220	dapG	ACT domain	AA_kinase,ACT_7
Cdif_630_PROKKA_01463	tepA	CD630_13230	tepA	Clp protease	CLP_protease
Cdif_630_PROKKA_01464	spoIIIE	CD630_13240	ftsK	Belongs to the FtsK SpoIIIE SftA family	FtsK_4TM,FtsK_SpoIIIE,Ftsk_gamma
Cdif_630_PROKKA_01465	selU	CD630_13250	selU	Rhodanese Homology Domain	Rhodanese
Cdif_630_PROKKA_01466	rimO	CD630_13260	rimO	Catalyzes the methylthiolation of an aspartic acid residue of ribosomal protein S12	Radical_SAM,TRAM,UPF0004
Cdif_630_PROKKA_01467	pgsA_2	CD630_13270	pgsA	Belongs to the CDP-alcohol phosphatidyltransferase class-I family	CDP-OH_P_transf
Cdif_630_PROKKA_01468	group_9236	CD630_13280	recA	Can catalyze the hydrolysis of ATP in the presence of single-stranded DNA, the ATP-dependent uptake of single-stranded DNA by duplex DNA, and the ATP-dependent hybridization of homologous single-stranded DNAs. It interacts with LexA causing its activation and leading to its autocatalytic cleavage	RecA
Cdif_630_PROKKA_01469	rny	CD630_13290	rny	Endoribonuclease that initiates mRNA decay	DUF3552,HD,KH_1
Cdif_630_PROKKA_01470	group_4782	CD630_13300	-	DNA helicase	AAA_19,NERD,UvrD-helicase,UvrD_C,UvrD_C_2
Cdif_630_PROKKA_01471	spsB_3	CD630_13310	lepB	Belongs to the peptidase S26 family	Peptidase_S24
Cdif_630_PROKKA_01472	uppP_1	CD630_13320	uppP	Catalyzes the dephosphorylation of undecaprenyl diphosphate (UPP). Confers resistance to bacitracin	BacA
Cdif_630_PROKKA_01473	xerD_2	CD630_13330	-	Phage integrase family	Phage_int_SAM_1,Phage_int_SAM_5,Phage_integrase
Cdif_630_PROKKA_01474	purB	CD630_13340	purB	Belongs to the lyase 1 family. Adenylosuccinate lyase subfamily	ADSL_C,Lyase_1
Cdif_630_PROKKA_01475	ohrR	CD630_13350	-	Transcriptional regulator, MarR family	MarR
Cdif_630_PROKKA_01476	malX_1	CD630_13360	-	pts system	PTS_EIIB,PTS_EIIC
Cdif_630_PROKKA_01477	rpiR	CD630_13370	-	Helix-turn-helix domain, rpiR family	HTH_6,SIS
Cdif_630_PROKKA_01478	pagL	CD630_13380	-	family 4	Glyco_hydro_4,Glyco_hydro_4C
Cdif_630_PROKKA_01479	group_9335	CD630_13390	-	Aminotransferase	Aminotran_1_2
Cdif_630_PROKKA_01480	galT	CD630_13400	galT	Domain of unknown function (DUF4921)	DUF4921,DUF4931,GalP_UDP_tr_C,GalP_UDP_transf
Cdif_630_PROKKA_01481	exoA	CD630_13410	xth	exodeoxyribonuclease III	Exo_endo_phos
Cdif_630_PROKKA_01482	group_4787	QEW_1724	-	Exonuclease	RNase_T
Cdif_630_PROKKA_01483	glnA	CD630_13430	glnA	Glutamate--ammonia ligase, catalytic domain protein	Gln-synt_C
Cdif_630_PROKKA_01484	ugtP_2	CD630_13440	-	Monogalactosyldiacylglycerol synthase	Glyco_tran_28_C,MGDG_synth
Cdif_630_PROKKA_01485	group_4788	QEW_1727	-	Transcriptional regulator PadR-like family	PadR
Cdif_630_PROKKA_01486	group_1511	CD630_13460	-	Protein of unknown function (DUF1700)	DUF1700,RDD
Cdif_630_PROKKA_01487	group_2550	CD630_13470	-	-	DUF4097
Cdif_630_PROKKA_01488	group_4789	CD630_13480	-	-	-
Cdif_630_PROKKA_01489	yxlF_3	CD630_13490	mutF	AAA domain, putative AbiEii toxin, Type IV TA system	ABC_tran
Cdif_630_PROKKA_01490	group_2551	CD630_13500	-	ABC-2 family transporter protein	ABC2_membrane_4
Cdif_630_PROKKA_01491	group_2552	CD630_13510	mutG	Lantibiotic protection ABC transporter permease subunit, MutG family	ABC2_membrane_4
Cdif_630_PROKKA_01492	sphS	CD630_13520	-	His Kinase A (phosphoacceptor) domain	HATPase_c,HisKA
Cdif_630_PROKKA_01493	pdxK	CD630_13530	-	Belongs to the pyridoxine kinase family	Phos_pyr_kin
Cdif_630_PROKKA_01494	group_4790	CD630_13540	-	Putative amidase domain	Amidase_6
Cdif_630_PROKKA_01495	cspA	QEW_1737	cspA	Cold shock protein	CSD
Cdif_630_PROKKA_01496	group_4791	CD630_13560	-	Domain in cystathionine beta-synthase and other proteins.	CBS
Cdif_630_PROKKA_01497	cbf2	CD630_13570	prsA2	peptidyl-prolyl isomerase	Rotamase,Rotamase_2,Rotamase_3
Cdif_630_PROKKA_01498	group_4793	CD630_13580	-	-	-
Cdif_630_PROKKA_01499	group_4794	CD630_13590	-	IrrE N-terminal-like domain	Peptidase_M78
Cdif_630_PROKKA_01500	immR_1	QEW_1742	-	Helix-turn-helix domain	HTH_3
Cdif_630_PROKKA_01501	sinR_1	CD630_13601	-	sequence-specific DNA binding	HTH_3
Cdif_630_PROKKA_01502	group_4795	CD630_13610	-	sigma factor activity	DUF722,Sigma70_r4
Cdif_630_PROKKA_01503	group_2553	NA	NA	NA	NA
Cdif_630_PROKKA_01504	group_4796	CD630_13630	-	Phage tail sheath C-terminal domain	Phage_sheath_1,Phage_sheath_1C
Cdif_630_PROKKA_01505	xkdM_1	CD630_13640	-	Phage tail tube protein	DUF2001
Cdif_630_PROKKA_01506	group_4797	CD630_13650	-	Phage XkdN-like tail assembly chaperone protein, TAC	Phage_TAC_5
Cdif_630_PROKKA_01507	group_4798	NA	NA	NA	NA
Cdif_630_PROKKA_01508	group_3787	CD630_13660	-	-	-
Cdif_630_PROKKA_01509	group_1650	CD630_13670	-	LysM domain	LysM
Cdif_630_PROKKA_01510	iap_1	CD630_13680	-	NLP P60 protein	Glucosaminidase,NLPC_P60
Cdif_630_PROKKA_01511	group_1779	NA	NA	NA	NA
Cdif_630_PROKKA_01512	group_2554	CD630_13700	-	Protein of unknown function (DUF2634)	DUF2634
Cdif_630_PROKKA_01513	group_2197	CD630_13710	-	Baseplate J-like protein	Baseplate_J
Cdif_630_PROKKA_01514	group_4799	CD630_13720	-	Tail protein	DUF2313
Cdif_630_PROKKA_01515	group_4800	CD630_13730	-	Phage tail-collar fibre protein	DUF3751,Peptidase_S74
Cdif_630_PROKKA_01516	group_1654	CD630_13740	-	regulator of chromosome condensation, RCC1	RCC1,RCC1_2,SLH
Cdif_630_PROKKA_01517	group_3788	NA	NA	NA	NA
Cdif_630_PROKKA_01518	group_3037	NA	NA	NA	NA
Cdif_630_PROKKA_01519	group_9038	CD630_13770	-	-	-
Cdif_630_PROKKA_01520	immR_2	CD630_13780	-	PFAM helix-turn-helix domain protein	HTH_19
Cdif_630_PROKKA_01521	group_9892	CD630_13781	-	Helix-turn-helix	HTH_3
Cdif_630_PROKKA_01522	group_4801	NA	NA	NA	NA
Cdif_630_PROKKA_01523	xre_2	CD630_13790	-	sequence-specific DNA binding	HTH_19,HTH_3,Peptidase_S24
Cdif_630_PROKKA_01524	bmr3	CD630_13800	-	Sugar (and other) transporter	MFS_1
Cdif_630_PROKKA_01525	group_10107	CD630_13810	-	tetR family	TetR_N
Cdif_630_PROKKA_01526	glpK_2	CD630_13820	glpK	Key enzyme in the regulation of glycerol uptake and metabolism. Catalyzes the phosphorylation of glycerol to yield sn- glycerol 3-phosphate	FGGY_C,FGGY_N
Cdif_630_PROKKA_01527	group_9523	CD630_13830	-	TrkA-C domain	GntR,TrkA_C
Cdif_630_PROKKA_01528	group_10144	CD630_13840	-	Belongs to the UPF0271 (lamB) family	LamB_YcsF
Cdif_630_PROKKA_01529	group_9490	CD630_13850	-	Natural resistance-associated macrophage protein	Nramp
Cdif_630_PROKKA_01530	kipI	CD630_13860	kipI	Allophanate hydrolase subunit 1	CT_C_D
Cdif_630_PROKKA_01531	kipA	CD630_13870	kipA	Allophanate hydrolase subunit 2	CT_A_B
Cdif_630_PROKKA_01532	puuR_4	CD630_13880	-	Cupin domain	Cupin_2,HTH_3
Cdif_630_PROKKA_01533	group_4804	CD630_13890	-	Belongs to the mandelate racemase muconate lactonizing enzyme family	MR_MLE_C,MR_MLE_N
Cdif_630_PROKKA_01534	group_4805	CD630_13900	-	Psort location CytoplasmicMembrane, score 9.99	DUF819
Cdif_630_PROKKA_01535	cocE	QEW_1775	-	Hydrolase CocE NonD family	PepX_C,Peptidase_S15
Cdif_630_PROKKA_01536	yabJ_1	CD630_13920	-	Endoribonuclease L-PSP	Ribonuc_L-PSP
Cdif_630_PROKKA_01537	group_9515	CD630_13930	-	EamA-like transporter family	EamA
Cdif_630_PROKKA_01538	yteT	CD630_13940	-	Oxidoreductase family, C-terminal alpha/beta domain	GFO_IDH_MocA,GFO_IDH_MocA_C
Cdif_630_PROKKA_01539	group_4807	NA	NA	NA	NA
Cdif_630_PROKKA_01540	dppA	CD630_13960	-	D-aminopeptidase	Peptidase_M55
Cdif_630_PROKKA_01541	tsaA	CD630_13970	-	Methyltransferase, YaeB	UPF0066
Cdif_630_PROKKA_01542	yxeP_2	CD630_13980	cpsA	Peptidase dimerisation domain	M20_dimer,Peptidase_M20
Cdif_630_PROKKA_01543	ykfA	CD630_13990	-	LD-carboxypeptidase	Peptidase_S66
Cdif_630_PROKKA_01544	group_9134	CD630_14000	-	Protein of unknown function (DUF3867)	DUF3867
Cdif_630_PROKKA_01545	group_4810	CD630_14010	PncA	Isochorismatase family	Isochorismatase
Cdif_630_PROKKA_01546	glpQ1	CD630_14020	glpQ	Glycerophosphoryl diester phosphodiesterase family	GDPD
Cdif_630_PROKKA_01547	grsB	CD630_14030	-	Belongs to the ATP-dependent AMP-binding enzyme family	AMP-binding,AMP-binding_C,Condensation,PP-binding
Cdif_630_PROKKA_01548	group_5874	CD630_14040	-	OPT oligopeptide transporter protein	OPT
Cdif_630_PROKKA_01549	group_9992	CD630_14041	-	Coenzyme PQQ synthesis protein D (PqqD)	PqqD
Cdif_630_PROKKA_01550	yjjK	CD630_14050	yfmR	ABC transporter C-terminal domain	ABC_tran,ABC_tran_CTD,ABC_tran_Xtn
Cdif_630_PROKKA_01551	group_3041	CD630_14060	-	D-alanyl-D-alanine carboxypeptidase	Peptidase_M15_4
Cdif_630_PROKKA_01552	lysN_2	CD630_14070	-	COG COG1167 Transcriptional regulators containing a DNA-binding HTH domain and an aminotransferase domain (MocR family) and their eukaryotic orthologs	Aminotran_1_2,GntR
Cdif_630_PROKKA_01553	ddl	CD630_14080	ddl	Belongs to the D-alanine--D-alanine ligase family	Dala_Dala_lig_C,Dala_Dala_lig_N
Cdif_630_PROKKA_01554	cinA	CD630_14090	cinA	Belongs to the CinA family	CinA,MoCF_biosynth
Cdif_630_PROKKA_01555	yhaX	CD630_14100	-	Sucrose-6F-phosphate phosphohydrolase	Hydrolase_3
Cdif_630_PROKKA_01556	group_9809	CD630_14110	-	Zinc dependent phospholipase C	Zn_dep_PLPC
Cdif_630_PROKKA_01557	algB	CD630_14120	-	PAS fold	FeS,Fe_hyd_lg_C,HTH_8,PAS,PAS_4,PAS_9,Sigma54_activat
Cdif_630_PROKKA_01558	yicL	CD630_14130	-	Permeases of the drug metabolite transporter (DMT)	EamA
Cdif_630_PROKKA_01559	group_3797	CD630_14140	ytqA	radical SAM protein, TIGR01212 family	Radical_SAM,Radical_SAM_C
Cdif_630_PROKKA_01560	group_4813	CD630_14150	-	-	DUF308
Cdif_630_PROKKA_01561	group_9881	CD630_14160	-	Putative inner membrane exporter, YdcZ	DMT_YdcZ
Cdif_630_PROKKA_01562	group_4814	CD630_14170	-	Diphthamide synthase	Diphthami_syn_2
Cdif_630_PROKKA_01563	mepA_3	CD630_14180	-	MatE	MatE
Cdif_630_PROKKA_01564	group_2199	NA	NA	NA	NA
Cdif_630_PROKKA_01565	yegE_2	CD630_14190	-	SnoaL-like domain	GGDEF,PAS_3,PAS_9,SnoaL_3
Cdif_630_PROKKA_01566	adrA_3	CD630_14200	-	diguanylate cyclase	GGDEF
Cdif_630_PROKKA_01567	cph2_4	CD630_14210	-	GGDEF domain	EAL,GGDEF,PAS_3
Cdif_630_PROKKA_01568	zntR	CD630_14220	-	Bacterial transcription activator, effector binding domain	GyrI-like,MerR_1
Cdif_630_PROKKA_01569	group_2558	NA	NA	NA	NA
Cdif_630_PROKKA_01570	group_970	NA	NA	NA	NA
Cdif_630_PROKKA_01572	group_3799	CD630_14250	-	MgtC SapB transporter	MgtC
Cdif_630_PROKKA_01573	sttH	QEW_1828	-	Isochorismatase family	Isochorismatase
Cdif_630_PROKKA_01574	sttH_1	QEW_1828	-	Isochorismatase family	Isochorismatase
Cdif_630_PROKKA_01575	group_2563	CD630_14280	-	PFAM helix-turn-helix HxlR type	HxlR
Cdif_630_PROKKA_01576	group_3042	NA	NA	NA	NA
Cdif_630_PROKKA_01577	group_3801	CD630_14290	-	GNAT acetyltransferase	GNAT_acetyltran
Cdif_630_PROKKA_01578	pdaA_1	CD630_14300	pdaA	Polysaccharide deacetylase	Polysacc_deac_1
Cdif_630_PROKKA_01579	group_2203	CD630_14310	dinG	HELICc2	DEAD,DEAD_2,Helicase_C_2,RNase_T,RadC,ResIII
Cdif_630_PROKKA_01580	rnhA	CD630_14320	rnhA	Ribonuclease HI	Cauli_VI,RNase_H
Cdif_630_PROKKA_01581	chiA1	CD630_14330	-	Thiol-specific peroxidase that catalyzes the reduction of hydrogen peroxide and organic hydroperoxides to water and alcohols, respectively. Plays a role in cell protection against oxidative stress by detoxifying peroxides	1-cysPrx_C,AhpC-TSA,Dockerin_1,Glyco_hydro_18
Cdif_630_PROKKA_01582	group_3803	CD630_14340	-	-	-
Cdif_630_PROKKA_01583	group_4818	CD630_14350	-	-	-
Cdif_630_PROKKA_01584	vanW_1	CD630_14360	-	G5	G5,PG_binding_4,VanW
Cdif_630_PROKKA_01585	group_9171	QEW_1841	-	Bacterial regulatory protein, Fis family	HTH_8
Cdif_630_PROKKA_01586	group_10099	CD630_14380	-	Tetratricopeptide repeat	TPR_6,TPR_8
Cdif_630_PROKKA_01587	lrgA	CD630_14390	-	LrgA family	LrgA
Cdif_630_PROKKA_01588	yohK	CD630_14400	lrgB	LrgB-like family	LrgB
Cdif_630_PROKKA_01589	group_9759	CD630_14410	-	Uncharacterised 5xTM membrane BCR, YitT family COG1284	DUF2179,YitT_membrane
Cdif_630_PROKKA_01590	group_3804	CD630_14420	-	Possible plasma membrane-binding motif in junctophilins, PIP-5-kinases and protein kinases.	MORN
Cdif_630_PROKKA_01591	group_3805	CD630_14430	-	CAP-associated N-terminal	CAP,CAP_assoc_N,Cu_amine_oxidN1
Cdif_630_PROKKA_01592	pdaC_1	CD630_14440	-	Polysaccharide deacetylase	CW_binding_1,ChW,Polysacc_deac_1
Cdif_630_PROKKA_01593	pabA	CD630_14450	pabA	Peptidase C26	GATase
Cdif_630_PROKKA_01594	pabB	CD630_14460	pabB	Anthranilate synthase component I, N terminal region	Anth_synt_I_N,Chorismate_bind
Cdif_630_PROKKA_01595	pabC	CD630_14470	pabC	Amino-transferase class IV	Aminotran_4
Cdif_630_PROKKA_01596	group_3806	CD630_14480	-	-	-
Cdif_630_PROKKA_01597	folE	CD630_14490	folE	GTP cyclohydrolase I	GTP_cyclohydroI
Cdif_630_PROKKA_01598	folP	CD630_14500	folP	Catalyzes the condensation of para-aminobenzoate (pABA) with 6-hydroxymethyl-7,8-dihydropterin diphosphate (DHPt-PP) to form 7,8-dihydropteroate (H2Pte), the immediate precursor of folate derivatives	Pterin_bind
Cdif_630_PROKKA_01599	folB	CD630_14510	folB	Catalyzes the conversion of 7,8-dihydroneopterin to 6- hydroxymethyl-7,8-dihydropterin	FolB
Cdif_630_PROKKA_01600	sulD	CD630_14520	folK	7,8-dihydro-6-hydroxymethylpterin-pyrophosphokinase (HPPK)	FolB,HPPK
Cdif_630_PROKKA_01601	aroF_1	CD630_14530	aroF	DAHP synthetase I family	DAHP_synth_1
Cdif_630_PROKKA_01602	dnaG	CD630_14540	dnaG	RNA polymerase that catalyzes the synthesis of short RNA molecules used as primers for DNA polymerase during DNA replication	DnaB,DnaB_bind,Toprim_2,Toprim_4,Toprim_N,zf-CHC2
Cdif_630_PROKKA_01603	sigA_1	CD630_14550	sigA	Sigma factors are initiation factors that promote the attachment of RNA polymerase to specific initiation sites and are then released. This sigma factor is the primary sigma factor during exponential growth	Sigma70_r1_1,Sigma70_r1_2,Sigma70_r2,Sigma70_r3,Sigma70_r4
Cdif_630_PROKKA_01604	trmK	CD630_14560	trmK	tRNA (adenine(22)-N(1))-methyltransferase	Methyltransf_18,TrmK
Cdif_630_PROKKA_01605	group_4827	CD630_14570	-	NIF3 (NGG1p interacting factor 3)	NIF3
Cdif_630_PROKKA_01606	pnpB	CD630_14580	wrbA	Belongs to the WrbA family	FMN_red
Cdif_630_PROKKA_01607	group_2564	CD630_14590	-	Pyridoxamine 5'-phosphate oxidase	Pyridox_ox_2
Cdif_630_PROKKA_01608	group_4828	CD630_14600	-	HD domain	HD
Cdif_630_PROKKA_01609	group_1655	CD630_14610	-	Protein of unknown function (DUF1648)	DUF1648
Cdif_630_PROKKA_01610	ytrA_2	CD630_14620	-	helix_turn_helix gluconate operon transcriptional repressor	GntR
Cdif_630_PROKKA_01611	group_2565	CD630_14630	-	-	-
Cdif_630_PROKKA_01612	sphR	CD630_14640	-	Transcriptional regulatory protein, C terminal	Response_reg,Trans_reg_C
Cdif_630_PROKKA_01613	phoR_3	CD630_14650	-	His Kinase A (phosphoacceptor) domain	HATPase_c,HisKA
Cdif_630_PROKKA_01614	bceA_1	CD630_14660	-	ATPases associated with a variety of cellular activities	ABC_tran
Cdif_630_PROKKA_01615	ytrF_5	CD630_14670	-	MacB-like periplasmic core domain	FtsX,MacB_PCD
Cdif_630_PROKKA_01616	fer	CD630_14680	-	4Fe-4S dicluster domain	Fer4,Fer4_6,Fer4_7
Cdif_630_PROKKA_01617	lytC_6	CD630_14690	-	beta-lactamase	Beta-lactamase,CW_binding_2
Cdif_630_PROKKA_01618	pspE	CD630_14700	-	Catalyzes the ATP-dependent transfer of a sulfur to tRNA to produce 4-thiouridine in position 8 of tRNAs, which functions as a near-UV photosensor. Also catalyzes the transfer of sulfur to the sulfur carrier protein ThiS, forming ThiS-thiocarboxylate. This is a step in the synthesis of thiazole, in the thiamine biosynthesis pathway. The sulfur is donated as persulfide by IscS	Rhodanese
Cdif_630_PROKKA_01619	group_9681	CD630_14710	-	ABC-2 type transporter	ABC2_membrane,ABC2_membrane_3,DUF3533
Cdif_630_PROKKA_01620	group_3341	CD630_14720	yfiB	ABC transporter transmembrane region	ABC_membrane,ABC_tran
Cdif_630_PROKKA_01621	group_3048	CD630_14730	-	ABC transporter transmembrane region	ABC_membrane,ABC_tran
Cdif_630_PROKKA_01622	rbr3A_1	CD630_14740	-	Rubrerythrin	Rubrerythrin
Cdif_630_PROKKA_01623	group_1790	CD630_14750	-	dienelactone hydrolase	DLH
Cdif_630_PROKKA_01624	group_1422	CD630_14760	-	GGDEF domain	EAL,GGDEF,SBP_bac_3,dCache_1
Cdif_630_PROKKA_01625	group_9897	CD630_14770	feoA	FeoA	FeoA
Cdif_630_PROKKA_01626	feoA	CD630_14780	feoA	FeoA	FeoA
Cdif_630_PROKKA_01627	feoB_1	CD630_14790	feoB	transporter of a GTP-driven Fe(2 ) uptake system	FeoB_C,FeoB_N,Gate
Cdif_630_PROKKA_01628	group_4830	QEW_1887	-	Virus attachment protein p12 family	P12
Cdif_630_PROKKA_01629	group_4831	CD630_14810	-	Mitochondrial biogenesis AIM24	AIM24
Cdif_630_PROKKA_01630	ssuC_2	CD630_14820	ssuC	Binding-protein-dependent transport system inner membrane component	BPD_transp_1
Cdif_630_PROKKA_01631	ssuB_1	CD630_14830	-	ATPases associated with a variety of cellular activities	ABC_tran
Cdif_630_PROKKA_01632	ssuA_1	CD630_14840	ssuA	TIGRFAM ABC transporter, substrate-binding protein, aliphatic sulfonates family	NMT1
Cdif_630_PROKKA_01633	group_3810	CD630_14850	-	Protein of unknown function (DUF3793)	DUF3793
Cdif_630_PROKKA_01634	group_3049	CD630_14860	-	-	-
Cdif_630_PROKKA_01635	group_2205	CD630_14870	-	Protein conserved in bacteria	-
Cdif_630_PROKKA_01636	group_1982	CD630_14880	-	WYL domain	HTH_11,WYL
Cdif_630_PROKKA_01638	metN	CD630_14890	metN	Part of the ABC transporter complex MetNIQ involved in methionine import. Responsible for energy coupling to the transport system	ABC_tran,NIL
Cdif_630_PROKKA_01639	metP	CD630_14900	metI	ABC transporter permease	BPD_transp_1
Cdif_630_PROKKA_01640	metQ_1	CD630_14910	metQ	Belongs to the nlpA lipoprotein family	Lipoprotein_9
Cdif_630_PROKKA_01641	divJ	CD630_14920	-	PAS domain	ABC_sub_bind,HATPase_c,HisKA,MASE3,PAS,PAS_8,PAS_9
Cdif_630_PROKKA_01642	group_9577	CD630_14930	-	Methylpurine-DNA glycosylase (MPG)	Pur_DNA_glyco
Cdif_630_PROKKA_01643	clgR	CD630_14940	-	Cupin domain	Cupin_2,HTH_3
Cdif_630_PROKKA_01644	proC_1	CD630_14950	proC	Catalyzes the reduction of 1-pyrroline-5-carboxylate (PCA) to L-proline	F420_oxidored,P5CR_dimer
Cdif_630_PROKKA_01645	group_4834	CD630_14960	-	Protein of unknown function (DUF1002)	DUF1002
Cdif_630_PROKKA_01646	group_10122	CD630_14970	-	Type I restriction enzyme R protein N terminus (HSDR_N)	HSDR_N_2
Cdif_630_PROKKA_01647	sigA_2	CD630_14980	-	Sigma factors are initiation factors that promote the attachment of RNA polymerase to specific initiation sites and are then released	Sigma70_r1_2,Sigma70_r2,Sigma70_r3,Sigma70_r4
Cdif_630_PROKKA_01648	murJ_1	CD630_14990	murJ	Involved in peptidoglycan biosynthesis. Transports lipid-linked peptidoglycan precursors from the inner to the outer leaflet of the cytoplasmic membrane	MVIN
Cdif_630_PROKKA_01649	group_40	CD630_15000	-	Helix-turn-helix domain	HTH_OrfB_IS605,OrfB_IS605,OrfB_Zn_ribbon
Cdif_630_PROKKA_01650	murJ_2	CD630_14990	murJ	Involved in peptidoglycan biosynthesis. Transports lipid-linked peptidoglycan precursors from the inner to the outer leaflet of the cytoplasmic membrane	MVIN
Cdif_630_PROKKA_01651	deoC	CD630_15020	deoC	Catalyzes a reversible aldol reaction between acetaldehyde and D-glyceraldehyde 3-phosphate to generate 2-deoxy- D-ribose 5-phosphate	DeoC
Cdif_630_PROKKA_01652	ytrA_3	CD630_15030	-	Bacterial regulatory proteins, gntR family	GntR
Cdif_630_PROKKA_01653	ytrB_1	CD630_15040	-	ATPases associated with a variety of cellular activities	ABC_tran
Cdif_630_PROKKA_01654	group_3050	CD630_15050	-	-	-
Cdif_630_PROKKA_01655	mepA_4	CD630_15060	-	MatE	MatE
Cdif_630_PROKKA_01656	tlpA	CD630_15070	-	Redoxin	AhpC-TSA,Redoxin
Cdif_630_PROKKA_01657	yccM	CD630_15080	-	4Fe-4S binding domain protein	Fer4,Fer4_5
Cdif_630_PROKKA_01658	group_2566	NA	NA	NA	NA
Cdif_630_PROKKA_01659	group_3812	CD630_15100	-	Pfam:DUF162	LUD_dom
Cdif_630_PROKKA_01660	group_3814	CD630_15110	-	Domain of unknown function (DUF2935)	DUF2935
Cdif_630_PROKKA_01661	group_3052	NA	NA	NA	NA
Cdif_630_PROKKA_01662	panC	CD630_15120	panC	Catalyzes the condensation of pantoate with beta-alanine in an ATP-dependent reaction via a pantoyl-adenylate intermediate	Pantoate_ligase
Cdif_630_PROKKA_01663	panB	CD630_15130	panB	Catalyzes the reversible reaction in which hydroxymethyl group from 5,10-methylenetetrahydrofolate is transferred onto alpha-ketoisovalerate to form ketopantoate	Pantoate_transf
Cdif_630_PROKKA_01664	group_3054	CD630_15140	-	Domain of unknown function (DUF2520)	DUF2520,F420_oxidored,Rossmann-like
Cdif_630_PROKKA_01665	group_1325	CD630_15150	-	PAS fold	EAL,GGDEF,PAS_3,PAS_9
Cdif_630_PROKKA_01666	group_1513	NA	NA	NA	NA
Cdif_630_PROKKA_01667	bmrR_1	CD630_15160	-	transcriptional regulator	GyrI-like,MerR_1
Cdif_630_PROKKA_01668	feoB_2	CD630_15170	feoB2	transporter of a GTP-driven Fe(2 ) uptake system	FeoB_C,FeoB_N,Gate
Cdif_630_PROKKA_01669	group_8918	QEW_1929	-	FeoA domain	FeoA
Cdif_630_PROKKA_01670	group_4842	CD630_15190	-	Acetyltransferase (GNAT) domain	Acetyltransf_10
Cdif_630_PROKKA_01671	group_2207	CD630_15200	-	Predicted membrane protein (DUF2232)	DUF2232
Cdif_630_PROKKA_01673	tyrS	CD630_15210	tyrS	Catalyzes the attachment of tyrosine to tRNA(Tyr) in a two-step reaction tyrosine is first activated by ATP to form Tyr- AMP and then transferred to the acceptor end of tRNA(Tyr)	S4,tRNA-synt_1b
Cdif_630_PROKKA_01674	pgdA_2	CD630_15220	-	Polysaccharide deacetylase	Polysacc_deac_1
Cdif_630_PROKKA_01675	group_4844	CD630_15230	-	EamA-like transporter family	EamA
Cdif_630_PROKKA_01676	rbr3A_2	QEW_1936	-	Rubrerythrin	Rubrerythrin
Cdif_630_PROKKA_01677	group_3815	CD630_15250	-	Domain of unknown function (DUF362)	DUF362,Fer4,Fer4_10,Fer4_7
Cdif_630_PROKKA_01678	pyrC_1	CD630_15260	pyrC	Belongs to the metallo-dependent hydrolases superfamily. DHOase family. Class I DHOase subfamily	Amidohydro_1
Cdif_630_PROKKA_01679	macB_1	CD630_15270	-	Efflux ABC transporter, permease protein	FtsX,MacB_PCD
Cdif_630_PROKKA_01680	macB_2	CD630_15280	-	ABC transporter, ATP-binding protein	ABC_tran
Cdif_630_PROKKA_01681	yknX_1	CD630_15290	-	HlyD family secretion protein	Biotin_lipoyl_2,HlyD_3,HlyD_D23
Cdif_630_PROKKA_01682	graS_1	CD630_15300	-	His Kinase A (phosphoacceptor) domain	HATPase_c,HisKA
Cdif_630_PROKKA_01683	graR_1	CD630_15310	-	Transcriptional regulatory protein, C terminal	Response_reg,Trans_reg_C
Cdif_630_PROKKA_01684	yxdL_3	CD630_15320	-	ABC-type antimicrobial peptide transport system, ATPase component	ABC_tran
Cdif_630_PROKKA_01685	bceB_2	CD630_15330	-	Psort location CytoplasmicMembrane, score	FtsX
Cdif_630_PROKKA_01686	ywrD	CD630_15340	ggt	Psort location Extracellular, score	G_glu_transpept
Cdif_630_PROKKA_01687	sseA	CD630_15350	-	Rhodanese Homology Domain	Rhodanese
Cdif_630_PROKKA_01688	pyrK_2	CD630_15360	pyrK_1	Oxidoreductase NAD-binding domain	DHODB_Fe-S_bind,NAD_binding_1
Cdif_630_PROKKA_01689	gltD	CD630_15370	gltA	Psort location Cytoplasmic, score	DHODB_Fe-S_bind,Fer4_20,NAD_binding_1,Pyr_redox_2
Cdif_630_PROKKA_01690	group_1429	CD630_15380	-	GGDEF domain	EAL,GGDEF,dCache_1
Cdif_630_PROKKA_01691	yxdL_4	CD630_15390	-	ATPases associated with a variety of cellular activities	ABC_tran
Cdif_630_PROKKA_01692	yxdM_1	CD630_15400	-	FtsX-like permease family	FtsX
Cdif_630_PROKKA_01693	mepA_5	CD630_15410	-	MatE	MatE
Cdif_630_PROKKA_01694	group_9594	CD630_15420	-	Fic/DOC family	Fic
Cdif_630_PROKKA_01695	azoR2	CD630_15430	azoR	Catalyzes the reductive cleavage of azo bond in aromatic azo compounds to the corresponding amines. Requires NADH, but not NADPH, as an electron donor for its activity	Flavodoxin_2
Cdif_630_PROKKA_01696	group_4845	NA	NA	NA	NA
Cdif_630_PROKKA_01697	group_4846	CD630_15450	-	Domain of unknown function (DUF1836)	DUF1836
Cdif_630_PROKKA_01698	group_9820	CD630_15460	yqfA	Channel protein, hemolysin III family	HlyIII
Cdif_630_PROKKA_01699	group_10106	NA	NA	NA	NA
Cdif_630_PROKKA_01700	hisZ	CD630_15470	hisZ	Histidyl-tRNA synthetase	tRNA-synt_His
Cdif_630_PROKKA_01701	hisG	CD630_15480	hisG	Catalyzes the condensation of ATP and 5-phosphoribose 1- diphosphate to form N'-(5'-phosphoribosyl)-ATP (PR-ATP). Has a crucial role in the pathway because the rate of histidine biosynthesis seems to be controlled primarily by regulation of HisG enzymatic activity	HisG
Cdif_630_PROKKA_01702	hisC_1	CD630_15490	hisC	Aminotransferase class I and II	Aminotran_1_2
Cdif_630_PROKKA_01703	hisB	CD630_15500	hisB	Imidazoleglycerol-phosphate dehydratase	IGPD
Cdif_630_PROKKA_01704	hisH1	CD630_15510	hisH	IGPS catalyzes the conversion of PRFAR and glutamine to IGP, AICAR and glutamate. The HisH subunit provides the glutamine amidotransferase activity that produces the ammonia necessary to HisF for the synthesis of IGP and AICAR	GATase
Cdif_630_PROKKA_01705	hisA	CD630_15520	hisA	Histidine biosynthesis protein	His_biosynth
Cdif_630_PROKKA_01706	hisF	CD630_15530	hisF	IGPS catalyzes the conversion of PRFAR and glutamine to IGP, AICAR and glutamate. The HisF subunit catalyzes the cyclization activity that produces IGP and AICAR from PRFAR using the ammonia provided by the HisH subunit	His_biosynth
Cdif_630_PROKKA_01707	hisE	CD630_15540	hisI	Phosphoribosyl-AMP cyclohydrolase	His_biosynth,PRA-CH,PRA-PH
Cdif_630_PROKKA_01708	steT_2	CD630_15550	-	Psort location CytoplasmicMembrane, score 10.00	AA_permease_2
Cdif_630_PROKKA_01709	pdaC_2	CD630_15560	-	Polysaccharide deacetylase	Polysacc_deac_1
Cdif_630_PROKKA_01710	prsA_1	CD630_15570	-	SurA N-terminal domain	Rotamase_3,SurA_N_3
Cdif_630_PROKKA_01711	sigV	CD630_15580	sigV	Belongs to the sigma-70 factor family. ECF subfamily	Sigma70_r2,Sigma70_r4_2
Cdif_630_PROKKA_01712	rsiV_2	CD630_15590	rsiV	Protein of unknown function (DUF3298)	DUF3298,DUF4163
Cdif_630_PROKKA_01713	rsiV_3	CD630_15600	rsiV	Protein of unknown function (DUF3298)	DUF3298,DUF4163
Cdif_630_PROKKA_01714	pucA	CD630_15610	pucA	XdhC and CoxI family	XdhC_C,XdhC_CoxI
Cdif_630_PROKKA_01715	group_2570	CD630_15620	-	WLM domain	DUF45
Cdif_630_PROKKA_01717	group_9798	CD630_15640	-	ACT domain	ACT_5
Cdif_630_PROKKA_01718	ilvC	CD630_15650	ilvC	Involved in the biosynthesis of branched-chain amino acids (BCAA). Catalyzes an alkyl-migration followed by a ketol- acid reduction of (S)-2-acetolactate (S2AL) to yield (R)-2,3- dihydroxy-isovalerate. In the isomerase reaction, S2AL is rearranged via a Mg-dependent methyl migration to produce 3- hydroxy-3-methyl-2-ketobutyrate (HMKB). In the reductase reaction, this 2-ketoacid undergoes a metal-…	IlvC,IlvN
Cdif_630_PROKKA_01719	ilvB	CD630_15660	ilvB	COG COG0028 Thiamine pyrophosphate-requiring enzymes acetolactate synthase, pyruvate dehydrogenase (cytochrome), glyoxylate carboligase, phosphonopyruvate decarboxylase	TPP_enzyme_C,TPP_enzyme_M,TPP_enzyme_N
Cdif_630_PROKKA_01720	ydbD_2	CD630_15670	-	Manganese containing catalase	Mn_catalase
Cdif_630_PROKKA_01721	group_4849	CD630_15680	-	Highly conserved protein containing a thioredoxin domain	GlcNAc_2-epim,Thioredox_DsbH
Cdif_630_PROKKA_01722	badR	CD630_15690	-	helix_turn_helix multiple antibiotic resistance protein	MarR_2
Cdif_630_PROKKA_01723	ytpA	CD630_15700	-	alpha/beta hydrolase fold	Hydrolase_4
Cdif_630_PROKKA_01725	group_1986	CD630_15700	-	alpha/beta hydrolase fold	Hydrolase_4
Cdif_630_PROKKA_01726	xre_3	CD630_15730	-	Helix-turn-helix XRE-family like proteins	HTH_3,TPR_6,TehB
Cdif_630_PROKKA_01727	group_1988	CD630_15740	-	Acetyltransferase (GNAT) domain	Acetyltransf_1,Acetyltransf_10,Acetyltransf_7,Flavodoxin_5
Cdif_630_PROKKA_01728	yocH_1	CD630_15750	yabE	Domain of unknown function (DUF348)	3D,DUF348,G5
Cdif_630_PROKKA_01729	tesA	CD630_15760	-	GDSL-like Lipase/Acylhydrolase	Lipase_GDSL_2
Cdif_630_PROKKA_01730	pgcA_1	CD630_15770	pgcA	Phosphoglucomutase/phosphomannomutase, C-terminal domain	PGM_PMM_I,PGM_PMM_II,PGM_PMM_III,PGM_PMM_IV
Cdif_630_PROKKA_01731	group_4851	CD630_15780	yihY	Belongs to the UPF0761 family	Virul_fac_BrkB
Cdif_630_PROKKA_01732	todS	CD630_15790	-	PAS fold	HATPase_c,HisKA,PAS,PAS_4,PAS_9
Cdif_630_PROKKA_01735	hom_2	CD630_15800	hom	homoserine dehydrogenase	Homoserine_dh,NAD_binding_3
Cdif_630_PROKKA_01736	group_3061	NA	NA	NA	NA
Cdif_630_PROKKA_01737	hisD	CD630_15820	hisD	Catalyzes the sequential NAD-dependent oxidations of L- histidinol to L-histidinaldehyde and then to L-histidine	Aminotran_1_2,Histidinol_dh
Cdif_630_PROKKA_01738	yvaM	CD630_15830	-	alpha/beta hydrolase fold	Abhydrolase_1,Abhydrolase_6
Cdif_630_PROKKA_01739	group_4856	CD630_15831	-	COG2197 Response regulator containing a CheY-like receiver domain and an HTH DNA-binding domain	Mor
Cdif_630_PROKKA_01740	nagC_1	CD630_15840	-	ROK family	HTH_24,ROK
Cdif_630_PROKKA_01741	gspK_1	CD630_15850	-	BadF/BadG/BcrA/BcrD ATPase family	BcrAD_BadFG
Cdif_630_PROKKA_01742	group_3063	CD630_15860	-	-	-
Cdif_630_PROKKA_01743	mglA	CD630_15870	-	ATPases associated with a variety of cellular activities	ABC_tran
Cdif_630_PROKKA_01744	rbsC_2	CD630_15880	-	Branched-chain amino acid transport system / permease component	BPD_transp_2
Cdif_630_PROKKA_01745	rbsB_2	CD630_15890	-	Periplasmic binding protein	Peripla_BP_4
Cdif_630_PROKKA_01746	group_9590	CD630_15900	-	Uncharacterised 5xTM membrane BCR, YitT family COG1284	YitT_membrane
Cdif_630_PROKKA_01748	kdpA	CD630_15910	kdpA	Part of the high-affinity ATP-driven potassium transport (or Kdp) system, which catalyzes the hydrolysis of ATP coupled with the electrogenic transport of potassium into the cytoplasm. This subunit binds and transports the potassium across the cytoplasmic membrane	KdpA
Cdif_630_PROKKA_01749	kdpB	CD630_15920	kdpB	Part of the high-affinity ATP-driven potassium transport (or Kdp) system, which catalyzes the hydrolysis of ATP coupled with the electrogenic transport of potassium into the cytoplasm. This subunit is responsible for energy coupling to the transport system	E1-E2_ATPase,Hydrolase
Cdif_630_PROKKA_01750	kdpC	CD630_15930	kdpC	Part of the high-affinity ATP-driven potassium transport (or Kdp) system, which catalyzes the hydrolysis of ATP coupled with the electrogenic transport of potassium into the cytoplasm. This subunit acts as a catalytic chaperone that increases the ATP- binding affinity of the ATP-hydrolyzing subunit KdpB by the formation of a transient KdpB KdpC ATP ternary complex	KdpC
Cdif_630_PROKKA_01751	cysK_1	CD630_15940	cysK	Pyridoxal-phosphate dependent enzyme	PALP
Cdif_630_PROKKA_01752	cysE	CD630_15950	cysE	Serine acetyltransferase	Hexapep,SATase_N
Cdif_630_PROKKA_01753	group_10038	CD630_15951	fdxA	4Fe-4S single cluster domain of Ferredoxin I	Fer4_13,Fer4_15
Cdif_630_PROKKA_01754	map_2	CD630_15960	map	Metallopeptidase family M24	Peptidase_M24,SEC-C
Cdif_630_PROKKA_01755	group_2571	QEW_2015	-	-	-
Cdif_630_PROKKA_01756	group_3824	CD630_15980	-	GIY-YIG catalytic domain protein	GIY-YIG
Cdif_630_PROKKA_01758	thiD	CD630_15990	thiD	pfkB family carbohydrate kinase	Phos_pyr_kin
Cdif_630_PROKKA_01759	thiM	CD630_16000	thiM	Catalyzes the phosphorylation of the hydroxyl group of 4-methyl-5-beta-hydroxyethylthiazole (THZ)	HK
Cdif_630_PROKKA_01760	thiE	CD630_16010	thiE	Condenses 4-methyl-5-(beta-hydroxyethyl)thiazole monophosphate (THZ-P) and 2-methyl-4-amino-5-hydroxymethyl pyrimidine pyrophosphate (HMP-PP) to form thiamine monophosphate (TMP)	TMP-TENI
Cdif_630_PROKKA_01761	licB_3	CD630_16020	-	PFAM Phosphotransferase system, lactose cellobiose-specific IIB subunit	PTS_IIB
Cdif_630_PROKKA_01762	drrB	CD630_16030	-	ABC-2 type transporter	ABC2_membrane
Cdif_630_PROKKA_01763	drrA_5	CD630_16040	-	Abc transporter	ABC_tran,DUF4162
Cdif_630_PROKKA_01764	group_3825	CD630_16050	-	Bacterial transcription activator, effector binding domain	GyrI-like
Cdif_630_PROKKA_01765	group_2214	NA	NA	NA	NA
Cdif_630_PROKKA_01766	ytrA_4	CD630_16060	-	Transcriptional regulator, GntR family	GntR
Cdif_630_PROKKA_01767	ytrB_2	CD630_16070	-	ABC transporter, ATP-binding protein	ABC_tran
Cdif_630_PROKKA_01768	group_1442	CD630_16080	-	-	-
Cdif_630_PROKKA_01769	group_3065	CD630_16090	-	-	-
Cdif_630_PROKKA_01770	group_3066	CD630_16100	-	-	-
Cdif_630_PROKKA_01771	group_1799	CD630_16110	-	-	-
Cdif_630_PROKKA_01772	group_4866	CD630_16120	-	Psort location Cytoplasmic, score	Amidohydro_1
Cdif_630_PROKKA_01773	group_834	CD630_16130	cotA	-	-
Cdif_630_PROKKA_01774	group_3067	CD630_16140	natA	ABC transporter	ABC_tran
Cdif_630_PROKKA_01775	group_3068	CD630_16150	natB	ABC-2 family transporter protein	ABC2_membrane_2,ABC2_membrane_3,Abi
Cdif_630_PROKKA_01776	gmr_5	CD630_16160	-	GGDEF domain	EAL,GGDEF,dCache_1
Cdif_630_PROKKA_01777	ytrA_5	CD630_16170	-	helix_turn_helix gluconate operon transcriptional repressor	GntR
Cdif_630_PROKKA_01778	ytrB_3	CD630_16180	-	ATPases associated with a variety of cellular activities	ABC_tran
Cdif_630_PROKKA_01779	group_4868	CD630_16190	-	Psort location CytoplasmicMembrane, score	-
Cdif_630_PROKKA_01780	yjjL	CD630_16200	-	PFAM Major Facilitator Superfamily	MFS_1
Cdif_630_PROKKA_01781	mscS_2	CD630_16210	-	Transporter, small conductance mechanosensitive ion channel MscS family protein	MS_channel,TM_helix
Cdif_630_PROKKA_01782	group_772	NA	NA	NA	NA
Cdif_630_PROKKA_01783	group_3070	CD630_16220	-	Peptidase propeptide and YPEB domain	PepSY
Cdif_630_PROKKA_01784	fprA1_2	CD630_16230	fprA2	Metallo-beta-lactamase superfamily	Flavodoxin_1,Lactamase_B,Pyr_redox_2
Cdif_630_PROKKA_01785	walR_1	CD630_16240	-	response regulator receiver	Response_reg,Trans_reg_C
Cdif_630_PROKKA_01786	phoR_4	CD630_16250	-	ATPase histidine kinase DNA gyrase B HSP90 domain protein	HAMP,HATPase_c,HisKA
Cdif_630_PROKKA_01787	vanB	CD630_16260	ddl	Belongs to the D-alanine--D-alanine ligase family	Dala_Dala_lig_C,Dala_Dala_lig_N
Cdif_630_PROKKA_01788	vanY	CD630_16270	vanY	Psort location Cytoplasmic, score	VanY
Cdif_630_PROKKA_01789	vanT	CD630_16280	alr	Catalyzes the interconversion of L-alanine and D- alanine. May also act on other amino acids	Acyl_transf_3,Ala_racemase_C,Ala_racemase_N
Cdif_630_PROKKA_01790	ydjZ	CD630_16290	-	SNARE associated Golgi protein	SNARE_assoc
Cdif_630_PROKKA_01791	ydjM	CD630_16300	-	LexA-binding, inner membrane-associated putative hydrolase	YdjM
Cdif_630_PROKKA_01792	sodA2	CD630_16310	sodA	Destroys radicals which are normally produced within the cells and which are toxic to biological systems	Sod_Fe_C,Sod_Fe_N
Cdif_630_PROKKA_01793	asnB_2	CD630_16320	asnB	Asparagine synthase	Asn_synthase,GATase_7
Cdif_630_PROKKA_01794	mucD	CD630_16330	-	Putative component of 'biosynthetic module'	Trypsin_2,YceG_bac
Cdif_630_PROKKA_01795	yceD_1	CD630_16340	-	TerD domain	TerD
Cdif_630_PROKKA_01796	yceD_2	CD630_16350	-	TerD domain	TerD
Cdif_630_PROKKA_01797	yceC	CD630_16360	yceC	TerD domain	TerD
Cdif_630_PROKKA_01798	group_9357	CD630_16370	-	Cation transporter/ATPase, N-terminus	Cation_ATPase,Cation_ATPase_C,Cation_ATPase_N,E1-E2_ATPase,Hydrolase,Hydrolase_3
Cdif_630_PROKKA_01799	group_3071	CD630_16380	-	Putative component of 'biosynthetic module'	YceG_bac
Cdif_630_PROKKA_01800	group_9288	CD630_16390	-	Toxic anion resistance protein (TelA)	TelA
Cdif_630_PROKKA_01801	group_4872	CD630_16400	-	C-C_Bond_Lyase of the TIM-Barrel fold	C-C_Bond_Lyase
Cdif_630_PROKKA_01802	group_3827	CD630_16410	-	Phosphoribosyl transferase	PRTase_2,TRSP
Cdif_630_PROKKA_01803	stiP	CD630_16420	-	PELOTA RNA binding domain	PELOTA_1,PRTase_1,PRTase_2,TRSP
Cdif_630_PROKKA_01804	group_3073	CD630_16430	-	Sucrose-6F-phosphate phosphohydrolase	Hydrolase_3,S6PP
Cdif_630_PROKKA_01805	group_9617	CD630_16440	-	domain protein	Cupin_2,HTH_3
Cdif_630_PROKKA_01806	group_9258	CD630_16450	-	Psort location CytoplasmicMembrane, score 9.99	DUF819
Cdif_630_PROKKA_01807	group_3828	CD630_16460	-	Membrane dipeptidase (Peptidase family M19)	Peptidase_M19
Cdif_630_PROKKA_01808	feuB_1	CD630_16470	-	Belongs to the binding-protein-dependent transport system permease family. FecCD subfamily	FecCD
Cdif_630_PROKKA_01809	fhuB	CD630_16480	-	Belongs to the binding-protein-dependent transport system permease family. FecCD subfamily	FecCD
Cdif_630_PROKKA_01810	yusV_1	CD630_16490	-	ATPases associated with a variety of cellular activities	ABC_tran
Cdif_630_PROKKA_01811	yclQ	CD630_16500	-	Periplasmic binding protein	Peripla_BP_2
Cdif_630_PROKKA_01812	cph2_3	CD630_16510	-	GGDEF domain	EAL,GGDEF
Cdif_630_PROKKA_01813	group_9993	CD630_16520	-	TerD domain	TerD
Cdif_630_PROKKA_01814	metQ_2	CD630_16530	metQ	NLPA lipoprotein	Lipoprotein_9
Cdif_630_PROKKA_01816	lplJ	CD630_16540	lplJ	Lipoate-protein ligase	BPL_LplA_LipB,Lip_prot_lig_C
Cdif_630_PROKKA_01818	mleN_2	CD630_16550	-	Na+/H+ antiporter family	Na_H_antiporter
Cdif_630_PROKKA_01820	group_3831	CD630_16560	-	Protein of unknown function with HXXEE motif	HXXEE
Cdif_630_PROKKA_01822	gcvPA	CD630_16570	gcvPA	The glycine cleavage system catalyzes the degradation of glycine. The P protein binds the alpha-amino group of glycine through its pyridoxal phosphate cofactor	GDC-P
Cdif_630_PROKKA_01823	gcvPB	CD630_16580	gcvPB	The glycine cleavage system catalyzes the degradation of glycine. The P protein binds the alpha-amino group of glycine through its pyridoxal phosphate cofactor	GDC-P
Cdif_630_PROKKA_01824	yoaB	CD630_16590	-	ATPase, P-type (transporting), HAD superfamily, subfamily IC	E1-E2_ATPase,Hydrolase
Cdif_630_PROKKA_01825	group_10095	CD630_16600	ppnP	Catalyzes the phosphorolysis of diverse nucleosides, yielding D-ribose 1-phosphate and the respective free bases. Can use uridine, adenosine, guanosine, cytidine, thymidine, inosine and xanthosine as substrates. Also catalyzes the reverse reactions	DUF1255
Cdif_630_PROKKA_01826	group_42	CD630_16610	-	Helix-turn-helix domain	HTH_OrfB_IS605,OrfB_IS605,OrfB_Zn_ribbon
Cdif_630_PROKKA_01827	group_2215	NA	NA	NA	NA
Cdif_630_PROKKA_01828	group_473	CD630_16630	guaD	Amidohydrolase family	Amidohydro_1
Cdif_630_PROKKA_01829	group_1659	NA	NA	NA	NA
Cdif_630_PROKKA_01831	rghR	CD630_16640	-	Cupin 2, conserved barrel domain protein	Cupin_2,HTH_3
Cdif_630_PROKKA_01832	cysK_2	CD630_16650	-	Pyridoxal-phosphate dependent enzyme	PALP
Cdif_630_PROKKA_01833	ugpQ	CD630_16660	-	Membrane domain of glycerophosphoryl diester phosphodiesterase	GDPD,GPDPase_memb
Cdif_630_PROKKA_01834	lacA	CD630_16670	-	Maltose acetyltransferase	Hexapep,Hexapep_2,Mac
Cdif_630_PROKKA_01835	group_969	NA	NA	NA	NA
Cdif_630_PROKKA_01836	group_2576	CD630_16680	-	-	-
Cdif_630_PROKKA_01837	yxlF_4	CD630_16690	-	Abc transporter	ABC_tran
Cdif_630_PROKKA_01838	group_2577	CD630_16700	-	ABC-2 family transporter protein	-
Cdif_630_PROKKA_01839	yycF_4	CD630_16710	-	response regulator receiver	Response_reg,Trans_reg_C
Cdif_630_PROKKA_01840	phoR_5	CD630_16720	-	Histidine kinase	HATPase_c,HisKA
Cdif_630_PROKKA_01841	group_3833	CD630_16730	-	TraX protein	TraX
Cdif_630_PROKKA_01842	sgcG_1	CD630_16740	-	PFAM NADPH-dependent FMN reductase	FMN_red
Cdif_630_PROKKA_01843	yybR_2	CD630_16750	-	Transcriptional regulator	HxlR
Cdif_630_PROKKA_01844	pcp	CD630_16760	pcp	Removes 5-oxoproline from various penultimate amino acid residues except L-proline	Peptidase_C15
Cdif_630_PROKKA_01845	group_9850	CD630_16770	-	Protein of unknown function (DUF979)	DUF979
Cdif_630_PROKKA_01846	group_4878	CD630_16780	-	Protein of unknown function (DUF969)	DUF969
Cdif_630_PROKKA_01847	group_4879	CD630_16790	-	Flavodoxin domain	Flavodoxin_5
Cdif_630_PROKKA_01848	group_3077	CD630_16800	-	PFAM FMN-binding domain	FMN_bind
Cdif_630_PROKKA_01849	fadR	CD630_16810	-	Bacterial regulatory proteins, tetR family	TetR_N,WHG
Cdif_630_PROKKA_01850	rihB	CD630_16820	iunH	Inosine-uridine preferring nucleoside hydrolase	IU_nuc_hydro
Cdif_630_PROKKA_01851	group_10097	CD630_16830	-	phosphorelay sensor kinase activity	ECF_trnsprt
Cdif_630_PROKKA_01852	group_4880	CD630_16840	-	Elongator protein 3, MiaB family, Radical SAM	-
Cdif_630_PROKKA_01853	group_2579	CD630_16850	-	DNA alkylation repair enzyme	DNA_alkylation
Cdif_630_PROKKA_01854	group_4881	CD630_16860	-	-	-
Cdif_630_PROKKA_01855	group_4882	CD630_16870	-	-	-
Cdif_630_PROKKA_01856	mprA_1	CD630_16880	-	response regulator	Response_reg,Trans_reg_C
Cdif_630_PROKKA_01857	srrB_1	CD630_16890	-	ATPase histidine kinase DNA gyrase B HSP90 domain protein	HATPase_c,HisKA
Cdif_630_PROKKA_01858	trxA_1	CD630_16900	trxA	Belongs to the thioredoxin family	Thioredoxin
Cdif_630_PROKKA_01859	trxB_1	CD630_16910	trxB	Pyridine nucleotide-disulphide oxidoreductase	Pyr_redox_2
Cdif_630_PROKKA_01860	sdpR_1	CD630_16920	-	helix_turn_helix, Arsenical Resistance Operon Repressor	HTH_5
Cdif_630_PROKKA_01861	group_10007	CD630_16930	-	Dinitrogenase iron-molybdenum cofactor	HTH_5,Nitro_FeMo-Co
Cdif_630_PROKKA_01862	group_9203	CD630_16940	-	Psort location Cytoplasmic, score	-
Cdif_630_PROKKA_01863	arsB	CD630_16950	-	Arsenical pump membrane protein	CitMHS
Cdif_630_PROKKA_01864	alsT_1	CD630_16960	glnT	amino acid carrier protein	Na_Ala_symp
Cdif_630_PROKKA_01865	ribH	CD630_16970	ribH	Catalyzes the formation of 6,7-dimethyl-8- ribityllumazine by condensation of 5-amino-6-(D- ribitylamino)uracil with 3,4-dihydroxy-2-butanone 4-phosphate. This is the penultimate step in the biosynthesis of riboflavin	DMRL_synthase
Cdif_630_PROKKA_01866	ribBA	CD630_16980	ribBA	Catalyzes the conversion of D-ribulose 5-phosphate to formate and 3,4-dihydroxy-2-butanone 4-phosphate	DHBP_synthase,GTP_cyclohydro2
Cdif_630_PROKKA_01867	ribE	CD630_16990	ribE	Riboflavin synthase	Lum_binding
Cdif_630_PROKKA_01868	ribD	CD630_17000	ribD	Converts 2,5-diamino-6-(ribosylamino)-4(3h)-pyrimidinone 5'-phosphate into 5-amino-6-(ribosylamino)-2,4(1h,3h)- pyrimidinedione 5'-phosphate	RibD_C,dCMP_cyt_deam_1
Cdif_630_PROKKA_01870	recQ	CD630_17010	recQ	RQC	DEAD,HRDC,HTH_40,Helicase_C,RQC,RecQ_Zn_bind
Cdif_630_PROKKA_01872	thiC	CD630_17020	thiC	Catalyzes the synthesis of the hydroxymethylpyrimidine phosphate (HMP-P) moiety of thiamine from aminoimidazole ribotide (AIR) in a radical S-adenosyl-L-methionine (SAM)-dependent reaction	ThiC_Rad_SAM
Cdif_630_PROKKA_01873	thiS	CD630_17021	thiS	ThiS family	ThiS
Cdif_630_PROKKA_01874	moeZ	CD630_17030	thiF	Thiamine biosynthesis protein ThiF	ThiF,ThiS-like
Cdif_630_PROKKA_01875	thiG	CD630_17040	thiG	Catalyzes the rearrangement of 1-deoxy-D-xylulose 5- phosphate (DXP) to produce the thiazole phosphate moiety of thiamine. Sulfur is provided by the thiocarboxylate moiety of the carrier protein ThiS. In vitro, sulfur can be provided by H(2)S	ThiG
Cdif_630_PROKKA_01876	thiH_1	CD630_17050	thiH	biosynthesis protein ThiH	BATS,Radical_SAM
Cdif_630_PROKKA_01877	tenI	CD630_17060	tenI	Thiamine monophosphate synthase	TMP-TENI
Cdif_630_PROKKA_01878	group_9259	CD630_17070	-	C4-dicarboxylate anaerobic carrier	DcuC
Cdif_630_PROKKA_01879	group_9322	CD630_17080	-	RelA SpoT domain protein	RelA_SpoT
Cdif_630_PROKKA_01880	mobA	CD630_17090	mobA	Transfers a GMP moiety from GTP to Mo-molybdopterin (Mo- MPT) cofactor (Moco or molybdenum cofactor) to form Mo- molybdopterin guanine dinucleotide (Mo-MGD) cofactor	NTP_transf_3
Cdif_630_PROKKA_01881	group_9437	CD630_17100	-	CoA binding domain	CoA_binding_2
Cdif_630_PROKKA_01882	group_9384	CD630_17110	-	Putative heavy-metal-binding	YbjQ_1
Cdif_630_PROKKA_01883	mog	CD630_17120	mog	Probable molybdopterin binding domain	MOSC,MoCF_biosynth
Cdif_630_PROKKA_01884	moaA	CD630_17130	moaA	Catalyzes the cyclization of GTP to (8S)-3',8-cyclo-7,8- dihydroguanosine 5'-triphosphate	Fer4_12,Fer4_14,Mob_synth_C,Radical_SAM
Cdif_630_PROKKA_01885	moaC	CD630_17140	moaC	Catalyzes the conversion of (8S)-3',8-cyclo-7,8- dihydroguanosine 5'-triphosphate to cyclic pyranopterin monophosphate (cPMP)	MoaC
Cdif_630_PROKKA_01886	group_4890	CD630_17150	-	MOSC domain	MOSC
Cdif_630_PROKKA_01888	codB_1	CD630_17160	-	PFAM Permease for cytosine purines, uracil, thiamine, allantoin	Transp_cyt_pur
Cdif_630_PROKKA_01889	group_9575	CD630_17170	-	Protein of unknown function (DUF917)	DUF917
Cdif_630_PROKKA_01890	group_3838	CD630_17180	-	PFAM Hydantoinase oxoprolinase	Hydant_A_N,Hydantoinase_A
Cdif_630_PROKKA_01891	group_34	CD630_17190	-	Helix-turn-helix domain	HTH_OrfB_IS605,OrfB_IS605,OrfB_Zn_ribbon
Cdif_630_PROKKA_01892	apc1	CD630_17180	-	PFAM Hydantoinase oxoprolinase	Hydant_A_N,Hydantoinase_A
Cdif_630_PROKKA_01893	group_3840	CD630_17210	-	Protein of unknown function (DUF1697)	DUF1697
Cdif_630_PROKKA_01894	group_3841	NA	NA	NA	NA
Cdif_630_PROKKA_01895	group_9576	CD630_17230	-	Phosphate acyltransferases	Acyltransferase
Cdif_630_PROKKA_01896	group_3842	CD630_17240	-	Protein of unknown function (DUF3795)	DUF3795
Cdif_630_PROKKA_01897	marA_1	CD630_17250	-	transcriptional regulator (AraC family)	HTH_18
Cdif_630_PROKKA_01898	group_3081	CD630_17260	-	-	-
Cdif_630_PROKKA_01899	group_2580	CD630_17270	-	-	-
Cdif_630_PROKKA_01900	group_3082	CD630_17280	-	-	-
Cdif_630_PROKKA_01901	group_3083	NA	NA	NA	NA
Cdif_630_PROKKA_01902	group_9451	CD630_17290	-	Na Pi-cotransporter II-like protein	Na_Pi_cotrans,PhoU
Cdif_630_PROKKA_01903	group_10156	CD630_17292	-	-	-
Cdif_630_PROKKA_01904	group_9349	CD630_17300	-	Binds and transfers iron-sulfur (Fe-S) clusters to target apoproteins. Can hydrolyze ATP	ParA
Cdif_630_PROKKA_01905	group_3843	CD630_17310	-	Acetyltransferase (GNAT) domain	Acetyltransf_9
Cdif_630_PROKKA_01906	metH_1	CD630_17320	-	B12 binding domain	B12-binding,B12-binding_2
Cdif_630_PROKKA_01907	group_4893	CD630_17330	-	Uroporphyrinogen decarboxylase	URO-D
Cdif_630_PROKKA_01908	group_2582	CD630_17340	-	-	-
Cdif_630_PROKKA_01909	yjjG_2	CD630_17350	-	hydrolase	HAD_2
Cdif_630_PROKKA_01910	puuR_5	CD630_17360	-	Cupin domain	Cupin_2,HTH_3
Cdif_630_PROKKA_01911	idnT	CD630_17370	-	Na+-H+ antiporter family	GntP_permease
Cdif_630_PROKKA_01912	kinA	CD630_17380	-	Bacterial periplasmic substrate-binding proteins	HATPase_c,HisKA,PAS_9,SBP_bac_3
Cdif_630_PROKKA_01913	zraR_1	CD630_17390	zraR	Response regulator with CheY-like receiver, AAA-type ATPase, and DNA-binding domains	HTH_8,Response_reg,Sigma54_activat
Cdif_630_PROKKA_01914	grdE_1	CD630_17400	grdG	Glycine/sarcosine/betaine reductase component B subunits	Gly_reductase
Cdif_630_PROKKA_01915	grdB_2	QEW_2186	grdF	Glycine/sarcosine/betaine reductase selenoprotein B (GRDB)	GRDB
Cdif_630_PROKKA_01917	grdB_3	QEW_2187	-	Psort location Cytoplasmic, score	-
Cdif_630_PROKKA_01918	yehT	CD630_17430	-	LytTr DNA-binding domain	LytTR,Response_reg
Cdif_630_PROKKA_01919	group_1660	CD630_17440	-	GHKL domain	HATPase_c_5
Cdif_630_PROKKA_01920	group_2583	NA	NA	NA	NA
Cdif_630_PROKKA_01921	group_1991	CD630_17452	-	glyoxalase bleomycin resistance protein dioxygenase	3-dmu-9_3-mt,Glyoxalase
Cdif_630_PROKKA_01922	group_8944	CD630_17451	feoA	FeoA domain protein	FeoA
Cdif_630_PROKKA_01923	gltS	CD630_17460	gltC	Catalyzes the sodium-dependent transport of glutamate	Glt_symporter
Cdif_630_PROKKA_01924	group_10056	CD630_17470	add	Adenosine/AMP deaminase	A_deaminase
Cdif_630_PROKKA_01925	group_4896	CD630_17480	ecsC	EcsC protein family	EcsC
Cdif_630_PROKKA_01926	fldC_2	CD630_17490	-	2-hydroxyglutaryl-CoA dehydratase, D-component	HGD-D
Cdif_630_PROKKA_01927	fldI_2	CD630_17500	hgdC	FGGY family of carbohydrate kinases, C-terminal domain	BcrAD_BadFG
Cdif_630_PROKKA_01928	lytC_7	CD630_17510	-	Papain family cysteine protease	Big_2,Cu_amine_oxidN1,Peptidase_C1
Cdif_630_PROKKA_01929	group_6118	CD630_17511	-	-	-
Cdif_630_PROKKA_01930	group_4899	CD630_17520	-	Bacterial regulatory proteins, tetR family	TetR_N
Cdif_630_PROKKA_01931	group_1993	CD630_17530	-	ABC-type multidrug transport system ATPase	ABC_tran
Cdif_630_PROKKA_01932	group_3085	CD630_17540	-	transmembrane transport	-
Cdif_630_PROKKA_01933	group_3846	CD630_17550	-	-	ABC2_membrane
Cdif_630_PROKKA_01934	group_8945	CD630_17551	-	DNA-binding helix-turn-helix protein	HTH_19,HTH_3
Cdif_630_PROKKA_01935	def	CD630_17560	-	Removes the formyl group from the N-terminal Met of newly synthesized proteins. Requires at least a dipeptide for an efficient rate of reaction. N-terminal L-methionine is a prerequisite for activity but the enzyme has broad specificity at other positions	Pep_deformylase
Cdif_630_PROKKA_01936	group_4900	CD630_17570	-	Pyrimidine dimer DNA glycosylase	Pyr_excise
Cdif_630_PROKKA_01937	group_3848	CD630_17580	-	Radical SAM domain protein	Radical_SAM
Cdif_630_PROKKA_01938	ubiG	CD630_17590	-	Methyltransferase	Methyltransf_25
Cdif_630_PROKKA_01939	group_4902	CD630_17600	-	4Fe-4S binding domain	Fer4,Flavodoxin_5
Cdif_630_PROKKA_01940	group_1663	CD630_17610	-	Phenazine biosynthesis-like protein	PhzC-PhzF
Cdif_630_PROKKA_01942	group_3849	CD630_17620	-	Protein of unknown function (DUF2992)	DUF2992
Cdif_630_PROKKA_01943	group_3087	CD630_17630	-	Protein of unknown function (DUF1294)	DUF1294
Cdif_630_PROKKA_01944	pheT_2	CD630_17640	-	B3/4 domain	B3_4
Cdif_630_PROKKA_01945	nudF_2	CD630_17650	-	NUDIX domain	NUDIX
Cdif_630_PROKKA_01946	group_1997	CD630_17660	-	Domain of unknown function (DUF4624)	DUF4624
Cdif_630_PROKKA_01947	gap_1	CD630_17670	gap	Belongs to the glyceraldehyde-3-phosphate dehydrogenase family	Gp_dh_C,Gp_dh_N
Cdif_630_PROKKA_01948	group_9500	QEW_2216	-	Transporter gate domain protein	-
Cdif_630_PROKKA_01949	fldI_3	CD630_17690	-	CoA-substrate-specific enzyme activase	BcrAD_BadFG,DUF2229,HGD-D
Cdif_630_PROKKA_01950	ogt_2	CD630_17700	-	Involved in the cellular defense against the biological effects of O6-methylguanine (O6-MeG) and O4-methylthymine (O4-MeT) in DNA. Repairs the methylated nucleobase in DNA by stoichiometrically transferring the methyl group to a cysteine residue in the enzyme. This is a suicide reaction the enzyme is irreversibly inactivated	DNA_binding_1,Methyltransf_1N
Cdif_630_PROKKA_01951	group_4905	CD630_17710	-	C_GCAxxG_C_C family	C_GCAxxG_C_C
Cdif_630_PROKKA_01952	group_2216	CD630_17720	-	-	-
Cdif_630_PROKKA_01953	group_3089	CD630_17730	-	Psort location Cytoplasmic, score	-
Cdif_630_PROKKA_01955	glnH	CD630_17740	fliY1	ABC transporter substrate-binding protein	SBP_bac_3
Cdif_630_PROKKA_01956	artQ_2	CD630_17750	tcyB	ABC transporter permease	BPD_transp_1
Cdif_630_PROKKA_01957	glnQ_2	CD630_17760	-	ABC transporter	ABC_tran
Cdif_630_PROKKA_01958	mgsR	CD630_17770	spxA	Belongs to the ArsC family	ArsC,Glutaredoxin
Cdif_630_PROKKA_01959	group_4907	CD630_17780	-	Psort location Cytoplasmic, score 8.96	DUF4253
Cdif_630_PROKKA_01960	argG_1	CD630_17790	-	Queuosine biosynthesis protein QueC	ATP_bind_3,NAD_synthase,QueC
Cdif_630_PROKKA_01961	rlmL	CD630_17800	ypsC	Belongs to the methyltransferase superfamily	THUMP,UPF0020
Cdif_630_PROKKA_01962	group_9926	CD630_17810	-	-	-
Cdif_630_PROKKA_01963	group_9277	CD630_17820	-	Response regulator receiver domain protein	Response_reg,Trans_reg_C
Cdif_630_PROKKA_01964	phoR_6	CD630_17830	phoR2	ATPase histidine kinase DNA gyrase B HSP90 domain protein	HAMP,HATPase_c,HisKA
Cdif_630_PROKKA_01965	truA_2	CD630_17840	truA2	Formation of pseudouridine at positions 38, 39 and 40 in the anticodon stem and loop of transfer RNAs	PseudoU_synth_1
Cdif_630_PROKKA_01967	argG_2	CD630_17850	argG	Belongs to the argininosuccinate synthase family. Type 1 subfamily	Arginosuc_synth
Cdif_630_PROKKA_01968	group_1801	CD630_17860	-	Butirosin biosynthesis protein H, N-terminal	BtrH_N,DUF4872
Cdif_630_PROKKA_01969	mta_1	CD630_17870	-	transcriptional regulator, MerR	MerR_1,TipAS
Cdif_630_PROKKA_01970	group_3851	CD630_17880	-	Domain of unknown function (DUF4363)	DUF4363
Cdif_630_PROKKA_01971	group_4910	CD630_17890	-	Protein of unknown function (DUF421)	DUF421
Cdif_630_PROKKA_01972	group_1917	CD630_17900	-	Exonuclease	RNase_T
Cdif_630_PROKKA_01973	group_3091	NA	NA	NA	NA
Cdif_630_PROKKA_01974	group_9802	CD630_17920	-	RmlD substrate binding domain	Epimerase
Cdif_630_PROKKA_01975	group_3092	CD630_17930	-	Putative redox-active protein (C_GCAxxG_C_C)	C_GCAxxG_C_C
Cdif_630_PROKKA_01976	group_3852	NA	NA	NA	NA
Cdif_630_PROKKA_01977	group_2584	CD630_17950	-	Domain of unknown function (DUF1883)	DUF1883
Cdif_630_PROKKA_01978	asrC_2	CD630_17960	dsvA	Nitrite/Sulfite reductase ferredoxin-like half domain	C_GCAxxG_C_C,Fer4,Fer4_10,NIR_SIR,NIR_SIR_ferr
Cdif_630_PROKKA_01979	npr	CD630_17970	-	Pyridine nucleotide-disulphide oxidoreductase, dimerisation domain	Fer4,NIR_SIR,NIR_SIR_ferr,Pyr_redox_2,Pyr_redox_dim,Rhodanese
Cdif_630_PROKKA_01980	cmpR_1	CD630_17980	-	transcriptional regulator	HTH_1,LysR_substrate
Cdif_630_PROKKA_01981	yceD_3	CD630_17990	-	Stress protein	TerD
Cdif_630_PROKKA_01982	yceD_4	CD630_18000	-	Stress protein	TerD
Cdif_630_PROKKA_01983	group_9165	CD630_18010	-	Uncharacterized protein conserved in bacteria (DUF2179)	DUF2179,YitT_membrane
Cdif_630_PROKKA_01984	gloB	CD630_18020	-	domain protein	Lactamase_B
Cdif_630_PROKKA_01985	lytC_8	CD630_18030	-	cell wall organization	CW_binding_2
Cdif_630_PROKKA_01986	ccpA_4	CD630_18040	-	helix_turn _helix lactose operon repressor	LacI,Peripla_BP_1,Peripla_BP_3
Cdif_630_PROKKA_01987	scrB	CD630_18050	scrB	Glycosyl hydrolases family 32	Glyco_hydro_32C,Glyco_hydro_32N
Cdif_630_PROKKA_01988	iolC	CD630_18060	scrK	pfkB family carbohydrate kinase	PfkB
Cdif_630_PROKKA_01989	group_4915	CD630_18070	-	NADPH-dependent FMN reductase	FMN_red
Cdif_630_PROKKA_01990	lysA_1	CD630_18080	-	Pyridoxal-dependent decarboxylase, C-terminal sheet domain	Orn_Arg_deC_N,Orn_DAP_Arg_deC
Cdif_630_PROKKA_01991	group_4916	QEW_2263	-	Major facilitator Superfamily	MFS_1
Cdif_630_PROKKA_01992	group_2585	QEW_2264	mdtG2	Major facilitator superfamily	MFS_1,Sugar_tr
Cdif_630_PROKKA_01993	group_9999	CD630_18100	-	Penicillinase repressor	Penicillinase_R
Cdif_630_PROKKA_01994	group_2588	QEW_2266	regB	Histidine kinase	HATPase_c,HATPase_c_5,HisKA
Cdif_630_PROKKA_01995	group_2220	NA	NA	NA	NA
Cdif_630_PROKKA_01996	group_2589	CD630_18130	-	Protein conserved in bacteria	DUF1653
Cdif_630_PROKKA_01997	pspA_1	CD630_18140	pspA	phosphoglycerate mutase	His_Phos_1
Cdif_630_PROKKA_01998	group_4918	CD630_18150	-	HI0933-like protein	HI0933_like
Cdif_630_PROKKA_01999	cmk	CD630_18160	cmk	Belongs to the cytidylate kinase family. Type 1 subfamily	Cytidylate_kin
Cdif_630_PROKKA_02000	plsC	CD630_18170	plsC	1-acyl-sn-glycerol-3-phosphate acyltransferase	Acyltransferase
Cdif_630_PROKKA_02001	ispH	CD630_18180	ispH	Catalyzes the conversion of 1-hydroxy-2-methyl-2-(E)- butenyl 4-diphosphate (HMBPP) into a mixture of isopentenyl diphosphate (IPP) and dimethylallyl diphosphate (DMAPP). Acts in the terminal step of the DOXP MEP pathway for isoprenoid precursor biosynthesis	LYTB
Cdif_630_PROKKA_02002	group_10098	CD630_18190	-	Putative, 10TM heavy-metal exporter	ArsP_2
Cdif_630_PROKKA_02003	adeC	FAEPRAA2165_01453	ade	Belongs to the metallo-dependent hydrolases superfamily. Adenine deaminase family	Adenine_deam_C,Amidohydro_1
Cdif_630_PROKKA_02005	adeC_2	CD630_18200	ade	Adenine deaminase C-terminal domain	Adenine_deam_C,Amidohydro_1
Cdif_630_PROKKA_02006	bcp	CD630_18220	bcp	Antioxidant, AhpC TSA family	AhpC-TSA
Cdif_630_PROKKA_02007	group_3855	CD630_18230	-	Belongs to the UPF0246 family	H2O2_YaaD
Cdif_630_PROKKA_02008	group_10094	CD630_18240	-	ATPase, P-type (transporting), HAD superfamily, subfamily IC	Cation_ATPase,Cation_ATPase_C,Cation_ATPase_N,E1-E2_ATPase,Hydrolase,Hydrolase_3
Cdif_630_PROKKA_02010	mdeA_1	CD630_18250	metY	O-acetylhomoserine	Cys_Met_Meta_PP
Cdif_630_PROKKA_02011	metA	CD630_18260	metAA	Transfers an acetyl group from acetyl-CoA to L- homoserine, forming acetyl-L-homoserine	AA_kinase,HTS
Cdif_630_PROKKA_02012	yusO_1	CD630_18270	-	helix_turn_helix multiple antibiotic resistance protein	MarR,MarR_2
Cdif_630_PROKKA_02013	group_3096	CD630_18280	ftsH	Acts as a processive, ATP-dependent zinc metallopeptidase for both cytoplasmic and membrane proteins. Plays a role in the quality control of integral membrane proteins	AAA,FtsH_ext,Peptidase_M41
Cdif_630_PROKKA_02014	kdpD_2	CD630_18290	kdpD	ATPase histidine kinase DNA gyrase B HSP90 domain protein	DUF4118,HATPase_c,HisKA,KdpD,Usp
Cdif_630_PROKKA_02015	kdpE_2	CD630_18300	kdpE	COG0745 Response regulators consisting of a CheY-like receiver domain and a winged-helix DNA-binding domain	Response_reg,Trans_reg_C
Cdif_630_PROKKA_02016	corA_1	CD630_18310	-	CorA-like Mg2+ transporter protein	CorA
Cdif_630_PROKKA_02017	aroF_2	CD630_18320	aroF	Psort location Cytoplasmic, score	DAHP_synth_1
Cdif_630_PROKKA_02018	aroB	CD630_18330	aroB	Catalyzes the conversion of 3-deoxy-D-arabino- heptulosonate 7-phosphate (DAHP) to dehydroquinate (DHQ)	DHQ_synthase
Cdif_630_PROKKA_02019	aroA	CD630_18340	aroA	Catalyzes the transfer of the enolpyruvyl moiety of phosphoenolpyruvate (PEP) to the 5-hydroxyl of shikimate-3- phosphate (S3P) to produce enolpyruvyl shikimate-3-phosphate and inorganic phosphate	EPSP_synthase
Cdif_630_PROKKA_02020	aroC	CD630_18350	aroC	Catalyzes the anti-1,4-elimination of the C-3 phosphate and the C-6 proR hydrogen from 5-enolpyruvylshikimate-3-phosphate (EPSP) to yield chorismate, which is the branch point compound that serves as the starting substrate for the three terminal pathways of aromatic amino acid biosynthesis. This reaction introduces a second double bond into the aromatic ring system	Chorismate_synt
Cdif_630_PROKKA_02021	pheA	CD630_18360	pheA	Prephenate dehydratase	ACT,CM_2,PDT
Cdif_630_PROKKA_02022	aroE_1	CD630_18370	aroE	Involved in the biosynthesis of the chorismate, which leads to the biosynthesis of aromatic amino acids. Catalyzes the reversible NADPH linked reduction of 3-dehydroshikimate (DHSA) to yield shikimate (SA)	CM_2,SKI,Shikimate_DH,Shikimate_dh_N
Cdif_630_PROKKA_02023	aroK	CD630_18380	aroK	Catalyzes the specific phosphorylation of the 3-hydroxyl group of shikimic acid using ATP as a cosubstrate	SKI
Cdif_630_PROKKA_02024	group_3860	CD630_18390	tyrA	Prephenate dehydrogenase	PDH
Cdif_630_PROKKA_02025	cph2_5	CD630_18400	-	GGDEF domain	EAL,GGDEF,dCache_1
Cdif_630_PROKKA_02026	yegE_3	CD630_18410	-	Diguanylate cyclase	GGDEF,PAS_3,PAS_9,Response_reg,dCache_1
Cdif_630_PROKKA_02028	group_2001	CD630_18430	-	Pyridoxamine 5'-phosphate oxidase	Putative_PNPOx,Pyrid_ox_like
Cdif_630_PROKKA_02029	group_837	CD630_18440	-	SdrD B-like domain	DUF11,DUF3794,SdrD_B
Cdif_630_PROKKA_02030	group_2144	CD630_18450	-	-	-
Cdif_630_PROKKA_02031	group_6119	CD630_18460	-	Protein of unknown function (DUF1706)	DUF1706
Cdif_630_PROKKA_02032	group_5381	CD630_18470	-	DnaD domain protein	DnaB_2
Cdif_630_PROKKA_02033	group_2921	CD630_18480	-	Protein of unknown function (DUF3801)	DUF3801
Cdif_630_PROKKA_02034	group_599	CD630_18490	-	Type IV secretory system Conjugative DNA transfer	T4SS-DNA_transf,TraG-D_C
Cdif_630_PROKKA_02035	group_2222	CD630_18500	-	Bacterial transcription activator, effector binding domain	Cass2,GyrI-like,HTH_18
Cdif_630_PROKKA_02036	group_1755	CD630_18510	-	single-stranded DNA binding	-
Cdif_630_PROKKA_02037	group_1479	CD630_18520	-	Maff2 family	Maff2
Cdif_630_PROKKA_02038	group_2432	CD630_18530	-	Psort location CytoplasmicMembrane, score	-
Cdif_630_PROKKA_02039	group_1935	CD630_18540	-	-	-
Cdif_630_PROKKA_02040	group_917	CD630_18560	-	Domain of unknown function DUF87	AAA_10
Cdif_630_PROKKA_02041	group_924	CD630_18570	-	NlpC/P60 family	NLPC_P60
Cdif_630_PROKKA_02042	group_2435	CD630_18571	-	Psort location Cytoplasmic, score	-
Cdif_630_PROKKA_02043	group_3100	CD630_18580	-	Domain of unknown function (DUF4366)	DUF4366
Cdif_630_PROKKA_02044	topB_4	CD630_18590	topB	Releases the supercoiling and torsional tension of DNA, which is introduced during the DNA replication and transcription, by transiently cleaving and rejoining one strand of the DNA duplex. Introduces a single-strand break via transesterification at a target site in duplex DNA. The scissile phosphodiester is attacked by the catalytic tyrosine of the enzyme, resulting in the formation of a DNA-(5'…	Topoisom_bac,Toprim,Toprim_Crpt
Cdif_630_PROKKA_02045	group_4926	CD630_18591	-	SpoVT / AbrB like domain	MazE_antitoxin
Cdif_630_PROKKA_02046	group_6120	CD630_18600	-	Protein of unknown function (DUF1016)	DUF1016
Cdif_630_PROKKA_02047	group_2591	CD630_18610	-	Leucine carboxyl methyltransferase	LCM
Cdif_630_PROKKA_02048	group_930	CD630_18620	-	helicase C-terminal domain protein	Helicase_C,ResIII
Cdif_630_PROKKA_02049	group_1614	CD630_18630	-	Psort location Cytoplasmic, score	-
Cdif_630_PROKKA_02050	group_2593	CD630_18640	-	Cro/C1-type HTH DNA-binding domain	HTH_26
Cdif_630_PROKKA_02051	group_6121	CD630_18650	-	AAA ATPase domain	AAA_15,AAA_21
Cdif_630_PROKKA_02052	group_6122	CD630_18660	-	AAA domain	AAA_19,UvrD-helicase
Cdif_630_PROKKA_02053	group_6123	CD630_18670	-	Psort location Cytoplasmic, score	-
Cdif_630_PROKKA_02054	group_6124	CD630_18680	-	-	-
Cdif_630_PROKKA_02055	group_2146	CD630_18690	-	Relaxase/Mobilisation nuclease domain	Relaxase
Cdif_630_PROKKA_02056	group_1758	CD630_18700	-	Bacterial mobilisation protein (MobC)	MobC
Cdif_630_PROKKA_02057	dsbE	CD630_18710	-	Redoxin	AhpC-TSA,Redoxin
Cdif_630_PROKKA_02058	yccM_2	CD630_18720	-	4Fe-4S binding domain protein	Fer4,Fer4_5
Cdif_630_PROKKA_02059	macB_5	CD630_18730	-	FtsX-like permease family	FtsX
Cdif_630_PROKKA_02060	group_6125	AUJL01000011_gene3202	-	ABC transporter	ABC_tran
Cdif_630_PROKKA_02061	group_6126	CD630_18750	-	ABC transporter permease	FtsX
Cdif_630_PROKKA_02062	qseB	I570_02390	-	Transcriptional regulatory protein, C terminal	Response_reg,Trans_reg_C
Cdif_630_PROKKA_02063	hssS	AUJL01000011_gene3205	vncS	Histidine kinase	HATPase_c,HATPase_c_5,HisKA
Cdif_630_PROKKA_02065	group_2923	AUJL01000011_gene3206	-	DNA-templated transcription, initiation	-
Cdif_630_PROKKA_02066	group_4929	AUJL01000011_gene3207	-	-	-
Cdif_630_PROKKA_02067	tnpR_2	CD630_18440	-	SdrD B-like domain	DUF11,DUF3794,SdrD_B
Cdif_630_PROKKA_02068	group_3863	CD630_18800	-	Mannose-6-phosphate isomerase	Cupin_2
Cdif_630_PROKKA_02069	group_3102	QEW_2303	-	ABC-type nitrate sulfonate bicarbonate transport	NMT1,NMT1_2
Cdif_630_PROKKA_02070	group_3513	CD630_18820	-	resolvase	DUF4368,Recombinase,Resolvase,Zn_ribbon_recom
Cdif_630_PROKKA_02071	group_3104	CD630_18830	-	Bacterial transcription activator, effector binding domain	Cass2,GyrI-like,HTH_18
Cdif_630_PROKKA_02072	group_4931	NA	NA	NA	NA
Cdif_630_PROKKA_02073	axe1-6A_1	CD630_18850	-	Carbohydrate esterase, sialic acid-specific acetylesterase	SASA
Cdif_630_PROKKA_02074	group_3866	CD630_18860	-	PFAM Transcriptional regulator	PadR
Cdif_630_PROKKA_02075	sigW	CD630_18870	-	Belongs to the sigma-70 factor family. ECF subfamily	Sigma70_r2,Sigma70_r4_2
Cdif_630_PROKKA_02076	group_4932	CD630_18880	-	-	-
Cdif_630_PROKKA_02077	group_4933	CD630_18890	-	Abc transporter	ABC_tran
Cdif_630_PROKKA_02078	group_1520	CD630_18900	-	ABC-type transport system involved in multi-copper enzyme maturation permease component	ABC2_membrane_2,ABC2_membrane_3
Cdif_630_PROKKA_02079	group_3103	QEW_2320	-	ABC-type nitrate sulfonate bicarbonate transport	NMT1,NMT1_2
Cdif_630_PROKKA_02080	bioC	CD630_18920	-	Psort location Cytoplasmic, score	Methyltransf_11,Methyltransf_31
Cdif_630_PROKKA_02081	proX_1	CD630_18930	-	Aminoacyl-tRNA editing domain	tRNA_edit
Cdif_630_PROKKA_02082	group_4934	CD630_18940	-	-	-
Cdif_630_PROKKA_02083	group_6127	CD630_18950	-	YtxH-like protein	YtxH
Cdif_630_PROKKA_02084	group_4935	CD630_18960	-	-	-
Cdif_630_PROKKA_02085	group_2596	CD630_18970	-	-	-
Cdif_630_PROKKA_02086	group_88	CD630_18980	-	N-acetylmuramoyl-L-alanine amidase	Amidase_3
Cdif_630_PROKKA_02087	tadA_3	CD630_18990	comEB	MafB19-like deaminase	dCMP_cyt_deam_1
Cdif_630_PROKKA_02088	group_2597	NA	NA	NA	NA
Cdif_630_PROKKA_02089	group_1803	CD630_19010	-	Helix-turn-helix XRE-family like proteins	HTH_3
Cdif_630_PROKKA_02090	group_2225	CD630_19030	lspA	Signal peptidase (SPase) II	Peptidase_A8
Cdif_630_PROKKA_02091	group_9717	CD630_19040	ssuC_2	Binding-protein-dependent transport system inner membrane component	BPD_transp_1
Cdif_630_PROKKA_02092	hin_1	CD630_19050	-	Resolvase, N terminal domain	Recombinase,Resolvase,Zn_ribbon_recom
Cdif_630_PROKKA_02093	group_2599	NA	NA	NA	NA
Cdif_630_PROKKA_02094	mdh_1	CD630_19070	-	Iron-containing alcohol dehydrogenase	Fe-ADH
Cdif_630_PROKKA_02095	pduU	CD630_19080	eutS	BMC	BMC
Cdif_630_PROKKA_02096	pduV	CD630_19090	eutP	Ethanolamine utilisation - propanediol utilisation	PduV-EutP
Cdif_630_PROKKA_02097	pdtaR	CD630_19100	-	ANTAR	ANTAR,Response_reg
Cdif_630_PROKKA_02098	pdtaS	CD630_19110	pdtaS	Histidine kinase	HATPase_c,HATPase_c_2,H_kinase_N,HisKA_2
Cdif_630_PROKKA_02099	group_4939	CD630_19120	eutA	Ethanolamine utilisation protein EutA	EutA
Cdif_630_PROKKA_02100	eutB	CD630_19130	eutB	PFAM Ethanolamine ammonia lyase large subunit	EutB
Cdif_630_PROKKA_02101	eutC	CD630_19140	eutC	Ethanolamine ammonia-lyase light chain (EutC)	EutC
Cdif_630_PROKKA_02102	eutL	CD630_19150	eutL	BMC	BMC
Cdif_630_PROKKA_02103	pduA_1	CD630_19160	-	BMC	BMC
Cdif_630_PROKKA_02104	group_3870	CD630_19170	-	Aldehyde dehydrogenase family	Aldedh
Cdif_630_PROKKA_02105	pduA_2	QEW_2343	-	BMC domain	BMC
Cdif_630_PROKKA_02106	group_3871	CD630_19190	eutT	Cobalamin adenosyltransferase	Cob_adeno_trans
Cdif_630_PROKKA_02107	pduL_1	CD630_19200	pduL	Involved in 1,2-propanediol (1,2-PD) degradation by catalyzing the conversion of propanoyl-CoA to propanoyl-phosphate	PTAC
Cdif_630_PROKKA_02108	group_3872	CD630_19210	-	-	-
Cdif_630_PROKKA_02109	ccmL	CD630_19220	-	Ethanolamine utilisation protein EutN/carboxysome	EutN_CcmL
Cdif_630_PROKKA_02110	group_4942	CD630_19230	-	BMC	BMC
Cdif_630_PROKKA_02111	group_6134	CD630_19240	eutH	Ethanolamine utilisation protein, EutH	EutH
Cdif_630_PROKKA_02112	eutQ	CD630_19250	-	ethanolamine	EutQ
Cdif_630_PROKKA_02113	yesS	Cspa_c17730	-	helix_turn_helix, arabinose operon control protein	AraC_binding,HTH_18
Cdif_630_PROKKA_02114	ssuB_2	QEW_2356	ssuB_2	ATPases associated with a variety of cellular activities	ABC_tran
Cdif_630_PROKKA_02115	group_9812	CD630_19280	-	MotA/TolQ/ExbB proton channel family	MotA_ExbB
Cdif_630_PROKKA_02116	rmpM	CD630_19290	-	OmpA family	OmpA
Cdif_630_PROKKA_02117	group_3108	CD630_19300	-	Competence protein ComEC	Ada_Zn_binding,Lactamase_B
Cdif_630_PROKKA_02118	lexA	QEW_2360	lexA	Represses a number of genes involved in the response to DNA damage (SOS response), including recA and lexA. In the presence of single-stranded DNA, RecA interacts with LexA causing an autocatalytic cleavage which disrupts the DNA-binding part of LexA, leading to derepression of the SOS regulon and eventually DNA repair	LexA_DNA_bind,Peptidase_S24
Cdif_630_PROKKA_02119	xerC	CD630_19320	xerS	Belongs to the 'phage' integrase family	Phage_int_SAM_1,Phage_integrase
Cdif_630_PROKKA_02120	group_476	CD630_19330	-	-	Peptidase_M50B
Cdif_630_PROKKA_02121	group_3873	CD630_19340	-	ACT domain	ACT_7
Cdif_630_PROKKA_02122	spoVS	CD630_19350	spoVS	stage v sporulation protein s	SpoVS
Cdif_630_PROKKA_02123	accA	CD630_19360	accA	Component of the acetyl coenzyme A carboxylase (ACC) complex. First, biotin carboxylase catalyzes the carboxylation of biotin on its carrier protein (BCCP) and then the CO(2) group is transferred by the carboxyltransferase to acetyl-CoA to form malonyl-CoA	ACCA
Cdif_630_PROKKA_02124	accD	CD630_19370	accD	Component of the acetyl coenzyme A carboxylase (ACC) complex. Biotin carboxylase (BC) catalyzes the carboxylation of biotin on its carrier protein (BCCP) and then the CO(2) group is transferred by the transcarboxylase to acetyl-CoA to form malonyl- CoA	Carboxyl_trans
Cdif_630_PROKKA_02125	accC	CD630_19380	accC	Acetyl-CoA carboxylase, biotin carboxylase subunit	Biotin_carb_C,Biotin_carb_N,CPSase_L_D2
Cdif_630_PROKKA_02126	accB	CD630_19390	accB	first, biotin carboxylase catalyzes the carboxylation of the carrier protein and then the transcarboxylase transfers the carboxyl group to form malonyl-CoA	Biotin_lipoyl
Cdif_630_PROKKA_02127	group_4945	CD630_19400	-	-	-
Cdif_630_PROKKA_02128	group_9726	CD630_19401	-	-	-
Cdif_630_PROKKA_02129	group_3874	CD630_19410	-	-	-
Cdif_630_PROKKA_02130	trmB	CD630_19420	trmB	Catalyzes the formation of N(7)-methylguanine at position 46 (m7G46) in tRNA	Methyltransf_4
Cdif_630_PROKKA_02131	erpA	QEW_2373	-	Belongs to the HesB IscA family	Fe-S_biosyn
Cdif_630_PROKKA_02132	group_1523	QEW_2374	-	lactoylglutathione lyase activity	-
Cdif_630_PROKKA_02133	group_3875	CD630_19450	-	Glyoxalase-like domain	Glyoxalase_2
Cdif_630_PROKKA_02134	araC_1	CD630_19460	-	helix_turn_helix, arabinose operon control protein	HTH_18
Cdif_630_PROKKA_02135	lolD_3	CD630_19470	-	ABC transporter	ABC_tran
[truncated: 8,170 more rows]
