# Supplementary material for: Strain Variation in Clostridioides difficile Cytotoxicity Associated with Genomic Variation at Both Pathogenic and Nonpathogenic Loci
Source: mSphere. 2022 May 9;7(3):e00174-22. doi: 10.1128/msphere.00174-22 (PMC9241522; doi:10.1128/msphere.00174-22)
Supplement: DATA SET S2 [file msphere.00174-22-s0002.txt]

Genotype	-ln(FDR P-value)	Epsilon	Rank	variant_type_1	variant_type_2	reference_allele	variant_allele	amino_acid_change	annotation_1	annotation_2	intergenic_variant_logical	roary_prokka_ID
group_1867	0.07430464378836418	0.02114156508163436	9182	NA	NA	NA	NA	NA	NA	NA	NA	PH128_PROKKA_02850
group_7216	0.07430464378836418	0.02114156508163436	9183	NA	NA	NA	NA	NA	NA	NA	NA	PH128_PROKKA_03108
group_1701	0.06422075699356214	0.021115980590370387	9184	NA	NA	NA	NA	NA	NA	NA	NA	PH100_PROKKA_03189
Coding SNP at 3265177 > T functional=NULL_NULL_NULL locus_tag=CD630_27970 Strand Information: CD630_27970=-;T|missense_variant|MODERATE|CD630_27970|c.1579G>A|p.Val527Ile|1579/5964|527/1987|null or hypothetical protein|null or hypothetical protein;_145207	0.06422075699356214	0.02111430816581491	9185	NA	NA	NA	NA	NA	NA	NA	NA	NA
group_1883	0.165336073450648	0.021114118839236792	9186	NA	NA	NA	NA	NA	NA	NA	NA	PH_33_PROKKA_03876
Coding SNP at 229864 > G functional=NULL_NULL_NULL locus_tag=CD630_01730 Strand Information: CD630_01730=+;G|missense_variant|MODERATE|CD630_01730|c.430A>G|p.Ile144Val|430/1068|144/355|null or hypothetical protein|null or hypothetical protein;_7638	0.165336073450648	0.021114118839236792	9187	NA	NA	NA	NA	NA	NA	NA	NA	NA
Non-Coding SNP at 848262 > T functional=NULL_NULL_NULL locus_tag=CD630_06970-CD630_06980 Strand Information: CD630_06970=+/CD630_06980=+/;T|intergenic_region|MODIFIER|CD630_06970-CD630_06980|n.848262C>T||||null or hypothetical protein,null or hypothetical protein|putative regulator of K+ conductance,putative tRNA/rRNA methyltransferase, SpoU,;_38593	0.165336073450648	0.021114118839236792	9188	NA	NA	NA	NA	NA	NA	NA	NA	NA
Coding SNP at 1151457 > T functional=NULL_NULL_NULL locus_tag=CD630_09870 Strand Information: CD630_09870=+;T|missense_variant|MODERATE|CD630_09870|c.181C>T|p.Leu61Phe|181/720|61/239|null or hypothetical protein|putative phosphatase/hydrolase;_51242	0.165336073450648	0.021114118839236792	9189	NA	NA	NA	NA	NA	NA	NA	NA	NA
Non-Coding SNP at 1656187 > C functional=NULL_NULL_NULL locus_tag=CD630_14280-CD630_14281 Strand Information: CD630_14280=-/CD630_14281=+/;C|intergenic_region|MODIFIER|CD630_14280-CD630_14281|n.1656187T>C||||null or hypothetical protein,null or hypothetical protein|Transcriptional regulator, hxlR family,conserved hypothetical protein,;_70830	0.165336073450648	0.021114118839236792	9190	NA	NA	NA	NA	NA	NA	NA	NA	NA
Coding SNP at 1757006 > T functional=NULL_NULL_NULL locus_tag=CD630_15152 Strand Information: CD630_15152=-;T|missense_variant|MODERATE|CD630_15152|c.268G>A|p.Val90Met|268/273|90/90|null or hypothetical protein|null or hypothetical protein;_75945	0.165336073450648	0.021114118839236792	9191	NA	NA	NA	NA	NA	NA	NA	NA	NA
Non-Coding SNP at 2202689 > T functional=NULL_NULL_NULL locus_tag=CD630_18990-CD630_19000 Strand Information: CD630_18990=-/CD630_19000=-/;T|intergenic_region|MODIFIER|CD630_18990-CD630_19000|n.2202689C>T||||null or hypothetical protein,null or hypothetical protein|null or hypothetical protein,conserved hypothetical protein,;_95265	0.165336073450648	0.021114118839236792	9192	NA	NA	NA	NA	NA	NA	NA	NA	NA
Coding SNP at 3303170 > T functional=NULL_NULL_NULL locus_tag=CD630_28300 Strand Information: CD630_28300=-;T|missense_variant|MODERATE|CD630_28300|c.106G>A|p.Asp36Asn|106/663|36/220|null or hypothetical protein|null or hypothetical protein;_147384	0.165336073450648	0.021114118839236792	9193	NA	NA	NA	NA	NA	NA	NA	NA	NA
Non-Coding SNP at 3509119 > T functional=NULL_NULL_NULL locus_tag=CD630_30200-CD630_30220 Strand Information: CD630_30200=-/CD630_30220=-/;T|intergenic_region|MODIFIER|CD630_30200-CD630_30220|n.3509119C>T||||null or hypothetical protein,null or hypothetical protein|Fragment of conserved hypothetical protein,DUF1848 family,conserved hypothetical protein,;_155599	0.165336073450648	0.021114118839236792	9194	NA	NA	NA	NA	NA	NA	NA	NA	NA
Coding SNP at 3684426 > G functional=NULL_NULL_NULL locus_tag=CD630_31550 Strand Information: CD630_31550=+;G|missense_variant|MODERATE|CD630_31550|c.323A>G|p.Lys108Arg|323/753|108/250|null or hypothetical protein|putative Fic/Doc-related protein;_166400	0.165336073450648	0.021114118839236792	9195	NA	NA	NA	NA	NA	NA	NA	NA	NA
Coding SNP at 3686805 > A functional=NULL_NULL_NULL locus_tag=CD630_31561 Strand Information: CD630_31561=-;A|missense_variant|MODERATE|CD630_31561|c.38C>T|p.Thr13Met|38/477|13/158|null or hypothetical protein|Fragment of conserved hypothetical protein;_166588	0.165336073450648	0.021114118839236792	9196	NA	NA	NA	NA	NA	NA	NA	NA	NA
Coding SNP at 4246052 > T functional=NULL_NULL_NULL locus_tag=CD630_36370 Strand Information: CD630_36370=-;T|missense_variant|MODERATE|CD630_36370|c.563G>A|p.Arg188Lys|563/960|188/319|null or hypothetical protein|putative NADPH-dependent FMN reductase;_191594	0.165336073450648	0.021114118839236792	9197	NA	NA	NA	NA	NA	NA	NA	NA	NA
Non-Coding Indel at 2950962 > A functional=NULL_NULL_NULL locus_tag=CD630_25500-CD630_25510 Strand Information: CD630_25500=-/CD630_25510=-/;A|intergenic_region|MODIFIER|CD630_25500-CD630_25510|n.2950963_2951038delTTTTATTTTCTTTTTTTATTTTTATTTTCTTTTTTTATTTTTATTTTCTTTTTTTATTTTTATTTTCTTTTTTTAT||||CD630_25500-CD630_25510|CD630_25500-CD630_25510	0.165336073450648	0.021114118839236792	9198	Non-Coding Indel	intergenic_region	ATTTTATTTTCTTTTTTTATTTTTATTTTCTTTTTTTATTTTTATTTTCTTTTTTTATTTTTATTTTCTTTTTTTAT	A	NA	CD630_25500-CD630_25510	CD630_25500-CD630_25510	TRUE	NA
Coding SNP at 326164 > G functional=NULL_NULL_NULL locus_tag=CD630_02640 Strand Information: CD630_02640=+;G|missense_variant|MODERATE|CD630_02640|c.389T>G|p.Ile130Ser|389/1017|130/338|flhF|null or hypothetical protein;_13463	0.051692988824928864	0.021107409512103516	9199	NA	NA	NA	NA	NA	NA	NA	NA	NA
Coding SNP at 326849 > A functional=NULL_NULL_NULL locus_tag=CD630_02650 Strand Information: CD630_02650=+;A|missense_variant|MODERATE|CD630_02650|c.61T>A|p.Phe21Ile|61/879|21/292|flhG|null or hypothetical protein;_13534	0.051692988824928864	0.021107409512103516	9200	NA	NA	NA	NA	NA	NA	NA	NA	NA
Coding SNP at 326870 > A functional=NULL_NULL_NULL locus_tag=CD630_02650 Strand Information: CD630_02650=+;A|missense_variant|MODERATE|CD630_02650|c.82G>A|p.Val28Ile|82/879|28/292|flhG|null or hypothetical protein;_13542	0.051692988824928864	0.021107409512103516	9201	NA	NA	NA	NA	NA	NA	NA	NA	NA
group_4455	0.08516768975060965	0.021088197394773626	9202	NA	NA	NA	NA	NA	NA	NA	NA	PH129_PROKKA_00877
group_4464	0.08516768975060965	0.021088197394773626	9203	NA	NA	NA	NA	NA	NA	NA	NA	PH129_PROKKA_02864
Coding SNP at 207071 > A functional=NULL_NULL_NULL locus_tag=CD630_01560 Strand Information: CD630_01560=+;A|missense_variant|MODERATE|CD630_01560|c.805C>A|p.His269Asn|805/963|269/320|null or hypothetical protein|null or hypothetical protein;_6757	0.051692988824928864	0.02107612297764234	9204	NA	NA	NA	NA	NA	NA	NA	NA	NA
Coding SNP at 207074 > A functional=NULL_NULL_NULL locus_tag=CD630_01560 Strand Information: CD630_01560=+;A|missense_variant|MODERATE|CD630_01560|c.808G>A|p.Gly270Ser|808/963|270/320|null or hypothetical protein|null or hypothetical protein;_6758	0.051692988824928864	0.02107612297764234	9205	NA	NA	NA	NA	NA	NA	NA	NA	NA
group_1326	0.03296554971305055	0.02107461267300826	9206	NA	NA	NA	NA	NA	NA	NA	NA	PH103_PROKKA_00220
group_4489	0.07347048387661231	0.02107013757678332	9207	NA	NA	NA	NA	NA	NA	NA	NA	PH135_PROKKA_04133
group_4490	0.07347048387661231	0.02107013757678332	9208	NA	NA	NA	NA	NA	NA	NA	NA	PH135_PROKKA_04134
group_148	0.06422075699356214	0.02106469464357331	9209	NA	NA	NA	NA	NA	NA	NA	NA	PH131_PROKKA_02199
group_762	0.165336073450648	0.021064560612205362	9210	NA	NA	NA	NA	NA	NA	NA	NA	PH138_PROKKA_03949
group_1233	0.014342513549691668	0.021049067038050404	9211	NA	NA	NA	NA	NA	NA	NA	NA	PH114_PROKKA_01659
iap	0.06422075699356214	0.02104048224151948	9212	NA	NA	NA	NA	NA	NA	NA	NA	PH_40_PROKKA_02667
group_5978	0.165336073450648	0.02103823944661775	9213	NA	NA	NA	NA	NA	NA	NA	NA	PH_21_PROKKA_03952
group_5979	0.165336073450648	0.02103823944661775	9214	NA	NA	NA	NA	NA	NA	NA	NA	PH_21_PROKKA_03953
group_4115	-0	0.021033625611463103	9215	NA	NA	NA	NA	NA	NA	NA	NA	Cdif_630_PROKKA_03991
Coding SNP at 365692 > A functional=NULL_NULL_NULL locus_tag=CD630_03030 Strand Information: CD630_03030=+;A|missense_variant|MODERATE|CD630_03030|c.916G>A|p.Asp306Asn|916/1263|306/420|argE|Acetylornithine deacetylase ArgE;_15762	0.06422075699356214	0.021031776735529348	9216	NA	NA	NA	NA	NA	NA	NA	NA	NA
Non-Coding SNP at 951540 > G functional=NULL_NULL_NULL locus_tag=CD630_07800-CD630_07810 Strand Information: CD630_07800=+/CD630_07810=-/;G|intergenic_region|MODIFIER|CD630_07800-CD630_07810|n.951540T>G||||null or hypothetical protein,null or hypothetical protein|conserved hypothetical protein, DUF1177 family,null or hypothetical protein,;_43998	0.06422075699356214	0.021031776735529348	9217	NA	NA	NA	NA	NA	NA	NA	NA	NA
Non-Coding SNP at 951541 > T functional=NULL_NULL_NULL locus_tag=CD630_07800-CD630_07810 Strand Information: CD630_07800=+/CD630_07810=-/;T|intergenic_region|MODIFIER|CD630_07800-CD630_07810|n.951541G>T||||null or hypothetical protein,null or hypothetical protein|conserved hypothetical protein, DUF1177 family,null or hypothetical protein,;_43999	0.06422075699356214	0.021031776735529348	9218	NA	NA	NA	NA	NA	NA	NA	NA	NA
Non-Coding SNP at 951595 > T functional=NULL_NULL_NULL locus_tag=CD630_07800-CD630_07810 Strand Information: CD630_07800=+/CD630_07810=-/;T|intergenic_region|MODIFIER|CD630_07800-CD630_07810|n.951595C>T||||null or hypothetical protein,null or hypothetical protein|conserved hypothetical protein, DUF1177 family,null or hypothetical protein,;_44005	0.06422075699356214	0.021031776735529348	9219	NA	NA	NA	NA	NA	NA	NA	NA	NA
Coding SNP at 951851 > T functional=NULL_NULL_NULL locus_tag=CD630_07810 Strand Information: CD630_07810=-;T|missense_variant|MODERATE|CD630_07810|c.2507G>A|p.Gly836Asp|2507/2694|836/897|null or hypothetical protein|null or hypothetical protein;_44033	0.06422075699356214	0.021031776735529348	9220	NA	NA	NA	NA	NA	NA	NA	NA	NA
Coding SNP at 951852 > T functional=NULL_NULL_NULL locus_tag=CD630_07810 Strand Information: CD630_07810=-;T|missense_variant|MODERATE|CD630_07810|c.2506G>A|p.Gly836Ser|2506/2694|836/897|null or hypothetical protein|null or hypothetical protein;_44034	0.06422075699356214	0.021031776735529348	9221	NA	NA	NA	NA	NA	NA	NA	NA	NA
Coding SNP at 951918 > G functional=NULL_NULL_NULL locus_tag=CD630_07810 Strand Information: CD630_07810=-;G|missense_variant|MODERATE|CD630_07810|c.2440G>C|p.Glu814Gln|2440/2694|814/897|null or hypothetical protein|null or hypothetical protein;_44040	0.06422075699356214	0.021031776735529348	9222	NA	NA	NA	NA	NA	NA	NA	NA	NA
Coding SNP at 951920 > T functional=NULL_NULL_NULL locus_tag=CD630_07810 Strand Information: CD630_07810=-;T|missense_variant|MODERATE|CD630_07810|c.2438C>A|p.Pro813Gln|2438/2694|813/897|null or hypothetical protein|null or hypothetical protein;_44041	0.06422075699356214	0.021031776735529348	9223	NA	NA	NA	NA	NA	NA	NA	NA	NA
Coding SNP at 952312 > A functional=NULL_NULL_NULL locus_tag=CD630_07810 Strand Information: CD630_07810=-;A|missense_variant|MODERATE|CD630_07810|c.2046G>T|p.Lys682Asn|2046/2694|682/897|null or hypothetical protein|null or hypothetical protein;_44060	0.06422075699356214	0.021031776735529348	9224	NA	NA	NA	NA	NA	NA	NA	NA	NA
Coding SNP at 1692744 > T functional=NULL_NULL_NULL locus_tag=CD630_14640 Strand Information: CD630_14640=+;T|missense_variant|MODERATE|CD630_14640|c.368C>T|p.Ser123Leu|368/705|123/234|null or hypothetical protein|null or hypothetical protein;_72572	0.06422075699356214	0.021031776735529348	9225	NA	NA	NA	NA	NA	NA	NA	NA	NA
Coding SNP at 1692753 > G,C functional=NULL_NULL_NULL locus_tag=CD630_14640 Strand Information: CD630_14640=+;G|missense_variant|MODERATE|CD630_14640|c.377A>G|p.Asn126Ser|377/705|126/234|CD630_14640|CD630_14640;C|missense_variant|MODERATE|CD630_14640|c.377A>C|p.Asn126Thr|377/705|126/234|CD630_14640|CD630_14640;_72573	0.06422075699356214	0.021031776735529348	9226	NA	NA	NA	NA	NA	NA	NA	NA	NA
Non-Coding Indel at 951583 > T functional=NULL_NULL_NULL locus_tag=CD630_07800-CD630_07810 Strand Information: CD630_07800=+/CD630_07810=-/;T|intergenic_region|MODIFIER|CD630_07800-CD630_07810|n.951584delA||||null or hypothetical protein,null or hypothetical protein|conserved hypothetical protein, DUF1177 family,null or hypothetical protein,;	0.06422075699356214	0.021031776735529348	9227	Non-Coding Indel	intergenic_region	TA	T	NA	null or hypothetical protein,null or hypothetical protein	conserved hypothetical protein, DUF1177 family,null or hypothetical protein,;	TRUE	NA
Coding SNP at 460179 > C functional=NULL_NULL_NULL locus_tag=CD630_03890 Strand Information: CD630_03890=+;C|missense_variant|MODERATE|CD630_03890|c.905T>C|p.Val302Ala|905/1467|302/488|bglA|null or hypothetical protein;_19477	0.06422075699356214	0.02102725231945043	9228	NA	NA	NA	NA	NA	NA	NA	NA	NA
Non-Coding SNP at 552036 > G functional=NULL_NULL_NULL locus_tag=CD630_04620-CD630_04630 Strand Information: CD630_04620=-/CD630_04630=-/;G|intergenic_region|MODIFIER|CD630_04620-CD630_04630|n.552036A>G||||null or hypothetical protein,null or hypothetical protein|Two-component response regulator,null or hypothetical protein,;_22048	0.06422075699356214	0.02102725231945043	9229	NA	NA	NA	NA	NA	NA	NA	NA	NA
Coding SNP at 3922832 > G functional=NULL_NULL_NULL locus_tag=CD630_33590 Strand Information: CD630_33590=+;G|missense_variant|MODERATE|CD630_33590|c.472A>G|p.Arg158Gly|472/1539|158/512|null or hypothetical protein|null or hypothetical protein;_177340	0.16097615255679634	0.021020346993993196	9230	NA	NA	NA	NA	NA	NA	NA	NA	NA
Coding SNP at 367831 > T functional=NULL_NULL_NULL locus_tag=CD630_03050 Strand Information: CD630_03050=+;T|missense_variant|MODERATE|CD630_03050|c.857G>T|p.Ser286Ile|857/1386|286/461|null or hypothetical protein|null or hypothetical protein;_15922	0.13959662680537366	0.021003941465921418	9231	NA	NA	NA	NA	NA	NA	NA	NA	NA
lytC_22	0.165336073450648	0.02100263361247312	9232	NA	NA	NA	NA	NA	NA	NA	NA	PH100_PROKKA_02310
Coding SNP at 3250910 > C functional=NULL_NULL_NULL locus_tag=CD630_27920 Strand Information: CD630_27920=-;C|missense_variant|MODERATE|CD630_27920|c.1405A>G|p.Ile469Val|1405/2346|469/781|secA2|null or hypothetical protein;_143868	0.165336073450648	0.02100263361247312	9233	NA	NA	NA	NA	NA	NA	NA	NA	NA
Coding SNP at 3251690 > T functional=NULL_NULL_NULL locus_tag=CD630_27920 Strand Information: CD630_27920=-;T|missense_variant|MODERATE|CD630_27920|c.625G>A|p.Val209Ile|625/2346|209/781|secA2|null or hypothetical protein;_144023	0.165336073450648	0.02100263361247312	9234	NA	NA	NA	NA	NA	NA	NA	NA	NA
Coding SNP at 3252067 > T functional=NULL_NULL_NULL locus_tag=CD630_27920 Strand Information: CD630_27920=-;T|missense_variant|MODERATE|CD630_27920|c.248G>A|p.Arg83Lys|248/2346|83/781|secA2|null or hypothetical protein;_144077	0.165336073450648	0.02100263361247312	9235	NA	NA	NA	NA	NA	NA	NA	NA	NA
Non-Coding Indel at 2317877 > T functional=NULL_NULL_NULL locus_tag=CD630_20071-CD630_20080 Strand Information: CD630_20071=-/CD630_20080=-/;T|intergenic_region|MODIFIER|CD630_20071-CD630_20080|n.2317878delA||||null or hypothetical protein,null or hypothetical protein|Fragment of conserved hypothetical protein (N-terminal region),putative hydrolase,;	-0	0.021000224614835035	9236	Non-Coding Indel	intergenic_region	TA	T	NA	null or hypothetical protein,null or hypothetical protein	Fragment of conserved hypothetical protein (N-terminal region),putative hydrolase,;	TRUE	NA
group_5904	0.06422075699356214	0.02099084557194554	9237	NA	NA	NA	NA	NA	NA	NA	NA	PH132_PROKKA_03596
Non-Coding SNP at 1021143 > C functional=NULL_NULL_NULL locus_tag=CD630_08440-CD630_08450 Strand Information: CD630_08440=+/CD630_08450=-/;C|intergenic_region|MODIFIER|CD630_08440-CD630_08450|n.1021143T>C||||cwp25,null or hypothetical protein|putative cell wall-binding protein cwp25,putative nuclease,;_47610	0.036423747515804974	0.020976264273169433	9238	NA	NA	NA	NA	NA	NA	NA	NA	NA
Coding SNP at 249613 > G functional=NULL_NULL_NULL locus_tag=CD630_01910 Strand Information: CD630_01910=+;G|missense_variant|MODERATE|CD630_01910|c.247A>G|p.Thr83Ala|247/876|83/291|null or hypothetical protein|putative DNA glycosylase;_8511	0.07085620268890697	0.020972569720530188	9239	NA	NA	NA	NA	NA	NA	NA	NA	NA
Coding SNP at 313013 > T functional=NULL_NULL_NULL locus_tag=CD630_02500 Strand Information: CD630_02500=+;T|missense_variant|MODERATE|CD630_02500|c.35C>T|p.Ser12Leu|35/732|12/243|fliH|Flagellar assembly protein FliH;_12096	0.1403795145072632	0.02097049579008738	9240	NA	NA	NA	NA	NA	NA	NA	NA	NA
Coding SNP at 171982 > C,T functional=NULL_NULL_NULL locus_tag=CD630_01270 Strand Information: CD630_01270=+;T|missense_variant|MODERATE|CD630_01270|c.108A>T|p.Lys36Asn|108/1020|36/339|mreB1|mreB1;C|missense_variant|MODERATE|CD630_01270|c.108A>C|p.Lys36Asn|108/1020|36/339|mreB1|mreB1;_4926	0.07085620268890697	0.020963000155523194	9241	NA	NA	NA	NA	NA	NA	NA	NA	NA
Coding SNP at 616792 > G functional=NULL_NULL_NULL locus_tag=CD630_05160 Strand Information: CD630_05160=-;G|missense_variant|MODERATE|CD630_05160|c.254G>C|p.Ser85Thr|254/2835|85/944|null or hypothetical protein|null or hypothetical protein;_24288	0.07085620268890697	0.020960483691871503	9242	NA	NA	NA	NA	NA	NA	NA	NA	NA
Non-Coding Indel at 3720548 > T functional=NULL_NULL_NULL locus_tag=CD630_31800-CD630_31810 Strand Information: CD630_31800=-/CD630_31810=-/;T|intergenic_region|MODIFIER|CD630_31800-CD630_31810|n.3720549_3720602delCTGAACCTCCCATGACTAAAGTCACAGGGTTCCTGCTTCATAGAATTTTGCATA||||null or hypothetical protein,null or hypothetical protein|null or hypothetical protein,putative amidohydrolase,;	0.06422075699356214	0.020949286360032536	9243	Non-Coding Indel	intergenic_region	TCTGAACCTCCCATGACTAAAGTCACAGGGTTCCTGCTTCATAGAATTTTGCATA	T	NA	null or hypothetical protein,null or hypothetical protein	null or hypothetical protein,putative amidohydrolase,;	TRUE	NA
Coding SNP at 4053754 > T,C functional=NULL_NULL_NULL locus_tag=CD630_34590 Strand Information: CD630_34590=-;T|missense_variant|MODERATE|CD630_34590|c.127T>A|p.Ser43Thr|127/942|43/313|tkt2|tkt2;C|missense_variant|MODERATE|CD630_34590|c.127T>G|p.Ser43Ala|127/942|43/313|tkt2|tkt2;_182918	0.06422075699356214	0.020947031367460865	9244	NA	NA	NA	NA	NA	NA	NA	NA	NA
group_434	0.06422075699356214	0.02094359712128889	9245	NA	NA	NA	NA	NA	NA	NA	NA	PH132_PROKKA_00785
group_1479	0.051692988824928864	0.020941783909704744	9246	NA	NA	NA	NA	NA	NA	NA	NA	Cdif_630_PROKKA_02037
group_1755	0.051692988824928864	0.020941783909704744	9247	NA	NA	NA	NA	NA	NA	NA	NA	Cdif_630_PROKKA_02036
group_1935	0.051692988824928864	0.020941783909704744	9248	NA	NA	NA	NA	NA	NA	NA	NA	Cdif_630_PROKKA_02039
group_2432	0.051692988824928864	0.020941783909704744	9249	NA	NA	NA	NA	NA	NA	NA	NA	Cdif_630_PROKKA_02038
group_2435	0.051692988824928864	0.020941783909704744	9250	NA	NA	NA	NA	NA	NA	NA	NA	Cdif_630_PROKKA_02042
group_3100	0.051692988824928864	0.020941783909704744	9251	NA	NA	NA	NA	NA	NA	NA	NA	Cdif_630_PROKKA_02043
group_4926	0.051692988824928864	0.020941783909704744	9252	NA	NA	NA	NA	NA	NA	NA	NA	Cdif_630_PROKKA_02045
group_6120	0.051692988824928864	0.020941783909704744	9253	NA	NA	NA	NA	NA	NA	NA	NA	Cdif_630_PROKKA_02046
group_917	0.051692988824928864	0.020941783909704744	9254	NA	NA	NA	NA	NA	NA	NA	NA	Cdif_630_PROKKA_02040
group_924	0.051692988824928864	0.020941783909704744	9255	NA	NA	NA	NA	NA	NA	NA	NA	Cdif_630_PROKKA_02041
group_1286	0.07001843356670463	0.020936478634086344	9256	NA	NA	NA	NA	NA	NA	NA	NA	PH117_PROKKA_03974
Coding SNP at 3261922 > T functional=NULL_NULL_NULL locus_tag=CD630_27970 Strand Information: CD630_27970=-;T|missense_variant|MODERATE|CD630_27970|c.4834G>A|p.Val1612Ile|4834/5964|1612/1987|null or hypothetical protein|null or hypothetical protein;_144795	0.16362100871533866	0.02093525931039683	9257	NA	NA	NA	NA	NA	NA	NA	NA	NA
Coding SNP at 4098390 > C functional=NULL_NULL_NULL locus_tag=CD630_35070 Strand Information: CD630_35070=-;C|missense_variant|MODERATE|CD630_35070|c.448A>G|p.Thr150Ala|448/528|150/175|null or hypothetical protein|null or hypothetical protein;_184413	0.16362100871533866	0.02093525931039683	9258	NA	NA	NA	NA	NA	NA	NA	NA	NA
Coding SNP at 1873746 > A functional=NULL_NULL_NULL locus_tag=CD630_16170 Strand Information: CD630_16170=+;A|missense_variant|MODERATE|CD630_16170|c.292G>A|p.Val98Ile|292/369|98/122|null or hypothetical protein|Transcriptional regulator, GntR family;_81994	0.06422075699356214	0.020933146760636262	9259	NA	NA	NA	NA	NA	NA	NA	NA	NA
Coding SNP at 2213575 > G functional=NULL_NULL_NULL locus_tag=CD630_19270-CD630_19120 Strand Information: CD630_19270=-/CD630_19120=+/;G|intron_variant|MODIFIER|CD630_19270|c.595-7392T>C||||null or hypothetical protein,eutA|Fragment of ABC-type transport system,ATP-binding protein,Ethanolamine reactivating factor for ammonia lyase eutBC,;G|missense_variant|MODERATE|CD630_19120|c.661A>G|p.Ile221Va…	0.08364841777484196	0.020929856459442963	9260	NA	NA	NA	NA	NA	NA	NA	NA	NA
Coding SNP at 2213575 > G functional=NULL_NULL_NULL locus_tag=CD630_19270-CD630_19120 Strand Information: CD630_19270=-/CD630_19120=+/;G|intron_variant|MODIFIER|CD630_19270|c.595-7392T>C||||null or hypothetical protein,eutA|Fragment of ABC-type transport system,ATP-binding protein,Ethanolamine reactivating factor for ammonia lyase eutBC,;G|missense_variant|MODERATE|CD630_19120|c.661A>G|p.Ile221Va…	0.08364841777484196	0.020929856459442963	9261	NA	NA	NA	NA	NA	NA	NA	NA	NA
Coding SNP at 760741 > G functional=NULL_NULL_NULL locus_tag=CD630_06370 Strand Information: CD630_06370=+;G|missense_variant|MODERATE|CD630_06370|c.130A>G|p.Lys44Glu|130/444|44/147|null or hypothetical protein|putative acetyltransferase;_33005	0.06422075699356214	0.0209219096169574	9262	NA	NA	NA	NA	NA	NA	NA	NA	NA
Coding SNP at 1631604 > A functional=NULL_NULL_NULL locus_tag=CD630_14070 Strand Information: CD630_14070=-;A|missense_variant|MODERATE|CD630_14070|c.530C>T|p.Ala177Val|530/1449|177/482|null or hypothetical protein|null or hypothetical protein;_69593	0.06422075699356214	0.0209219096169574	9263	NA	NA	NA	NA	NA	NA	NA	NA	NA
Non-Coding SNP at 3533486 > G functional=NULL_NULL_NULL locus_tag=CD630_30400-CD630_30410 Strand Information: CD630_30400=-/CD630_30410=-/;G|intergenic_region|MODIFIER|CD630_30400-CD630_30410|n.3533486A>G||||null or hypothetical protein,pepI|conserved hypothetical protein,Proline iminopeptidase (Proline aminopeptidase) (PIP), peptidase S33 family,;_157627	0.06422075699356214	0.0209219096169574	9264	NA	NA	NA	NA	NA	NA	NA	NA	NA
Coding SNP at 696812 > T functional=NULL_NULL_NULL locus_tag=CD630_05820 Strand Information: CD630_05820=+;T|missense_variant|MODERATE|CD630_05820|c.1173G>T|p.Lys391Asn|1173/2568|391/855|null or hypothetical protein|putative pyruvate phosphate dikinase,PEP/pyruvate-binding;_28338	0.06422075699356214	0.020918763737890523	9265	NA	NA	NA	NA	NA	NA	NA	NA	NA
Coding SNP at 1334205 > C functional=NULL_NULL_NULL locus_tag=CD630_11350 Strand Information: CD630_11350=+;C|missense_variant|MODERATE|CD630_11350|c.316T>C|p.Ser106Pro|316/1296|106/431|null or hypothetical protein|null or hypothetical protein;_57961	0.13959662680537366	0.020917461030347452	9266	NA	NA	NA	NA	NA	NA	NA	NA	NA
group_8355	0.16362100871533866	0.02089896035501228	9267	NA	NA	NA	NA	NA	NA	NA	NA	PH_26_PROKKA_01984
Coding SNP at 3684859 > T functional=NULL_NULL_NULL locus_tag=CD630_31560 Strand Information: CD630_31560=+;T|missense_variant|MODERATE|CD630_31560|c.14G>T|p.Arg5Ile|14/1167|5/388|null or hypothetical protein|phage integrase;_166433	0.06919387666637758	0.020891543517195688	9268	NA	NA	NA	NA	NA	NA	NA	NA	NA
Coding SNP at 1868966 > A functional=NULL_NULL_NULL locus_tag=CD630_16140 Strand Information: CD630_16140=+;A|missense_variant|MODERATE|CD630_16140|c.769G>A|p.Glu257Lys|769/795|257/264|null or hypothetical protein|null or hypothetical protein;_81626	0.051692988824928864	0.020889390384087998	9269	NA	NA	NA	NA	NA	NA	NA	NA	NA
Coding SNP at 3257430 > A functional=NULL_NULL_NULL locus_tag=CD630_27950 Strand Information: CD630_27950=-;A|missense_variant|MODERATE|CD630_27950|c.906G>T|p.Lys302Asn|906/1602|302/533|cwp11|null or hypothetical protein;_144323	0.06422075699356214	0.020878775935061773	9270	NA	NA	NA	NA	NA	NA	NA	NA	NA
Coding SNP at 16586 > A functional=NULL_NULL_NULL locus_tag=CD630_00120 Strand Information: CD630_00120=+;A|missense_variant|MODERATE|CD630_00120|c.514G>A|p.Gly172Arg|514/528|172/175|null or hypothetical protein|putative small-molecule-binding protein;_426	0.16362100871533866	0.020878155800404436	9271	NA	NA	NA	NA	NA	NA	NA	NA	NA
Non-Coding SNP at 898651 > T,A functional=NULL_NULL_NULL locus_tag=CD630_07360-CD630_07370 Strand Information: CD630_07360=+/CD630_07370=+/;A|intergenic_region|MODIFIER|CD630_07360-CD630_07370|n.898651C>A||||CD630_07360-hisK|CD630_07360-hisK;T|intergenic_region|MODIFIER|CD630_07360-CD630_07370|n.898651C>T||||CD630_07360-hisK|CD630_07360-hisK;_40853	0.16362100871533866	0.020878155800404436	9272	NA	NA	NA	NA	NA	NA	NA	NA	NA
Non-Coding SNP at 974548 > A functional=NULL_NULL_NULL locus_tag=CD630_08010-CD630_08020 Strand Information: CD630_08010=+/CD630_08020=+/;A|intergenic_region|MODIFIER|CD630_08010-CD630_08020|n.974548T>A||||null or hypothetical protein,null or hypothetical protein|null or hypothetical protein,putative CoA-transferase, family III,;_44983	0.16362100871533866	0.020878155800404436	9273	NA	NA	NA	NA	NA	NA	NA	NA	NA
Non-Coding SNP at 1250784 > G functional=NULL_NULL_NULL locus_tag=CD630_10570-CD630_10580 Strand Information: CD630_10570=+/CD630_10580=+/;G|intergenic_region|MODIFIER|CD630_10570-CD630_10580|n.1250784A>G||||crt2,hbd|null or hypothetical protein,null or hypothetical protein,;_55675	0.16362100871533866	0.020878155800404436	9274	NA	NA	NA	NA	NA	NA	NA	NA	NA
Non-Coding SNP at 3762892 > C functional=NULL_NULL_NULL locus_tag=CD630_32160-CD630_32170 Strand Information: CD630_32160=-/CD630_32170=-/;C|intergenic_region|MODIFIER|CD630_32160-CD630_32170|n.3762892T>C||||null or hypothetical protein,null or hypothetical protein|null or hypothetical protein,null or hypothetical protein,;_170779	0.16362100871533866	0.020878155800404436	9275	NA	NA	NA	NA	NA	NA	NA	NA	NA
Coding SNP at 3972190 > C functional=NULL_NULL_NULL locus_tag=CD630_33960 Strand Information: CD630_33960=-;C|missense_variant|MODERATE|CD630_33960|c.3386A>G|p.Asn1129Ser|3386/3570|1129/1189|dnaE|DNA polymerase III DnaE subunit alpha;_179149	0.16362100871533866	0.020878155800404436	9276	NA	NA	NA	NA	NA	NA	NA	NA	NA
Non-Coding Indel at 1073820 > TA functional=NULL_NULL_NULL locus_tag=CD630_08910-CD630_08920 Strand Information: CD630_08910=+/CD630_08920=-/;TA|intergenic_region|MODIFIER|CD630_08910-CD630_08920|n.1073820_1073821insA||||speB,cspA|null or hypothetical protein,null or hypothetical protein,;	0.16362100871533866	0.020878155800404436	9277	Non-Coding Indel	intergenic_region	T	TA	NA	speB,cspA	null or hypothetical protein,null or hypothetical protein,;	TRUE	NA
Non-Coding Indel at 3568058 > G functional=NULL_NULL_NULL locus_tag=CD630_30710-CD630_30720 Strand Information: CD630_30710=-/CD630_30720=-/;G|intergenic_region|MODIFIER|CD630_30710-CD630_30720|n.3568059_3568061delATA||||null or hypothetical protein,null or hypothetical protein|null or hypothetical protein,conserved hypothetical protein,;	0.16362100871533866	0.020878155800404436	9278	Non-Coding Indel	intergenic_region	GATA	G	NA	null or hypothetical protein,null or hypothetical protein	null or hypothetical protein,conserved hypothetical protein,;	TRUE	NA
Non-Coding Indel at 3755455 > C functional=NULL_NULL_NULL locus_tag=CD630_32080-CD630_32090 Strand Information: CD630_32080=-/CD630_32090=+/;C|intergenic_region|MODIFIER|CD630_32080-CD630_32090|n.3755456_3755458delTTA||||null or hypothetical protein,null or hypothetical protein|null or hypothetical protein,Transcriptional regulator, PadR family,;	0.06422075699356214	0.02087597041983515	9279	Non-Coding Indel	intergenic_region	CTTA	C	NA	null or hypothetical protein,null or hypothetical protein	null or hypothetical protein,Transcriptional regulator, PadR family,;	TRUE	NA
Non-Coding SNP at 309191 > G functional=NULL_NULL_NULL locus_tag=CD630_02440-CD630_02450 Strand Information: CD630_02440=+/CD630_02450=+/;G|intergenic_region|MODIFIER|CD630_02440-CD630_02450|n.309191A>G||||null or hypothetical protein,flgB|null or hypothetical protein,null or hypothetical protein,;_11760	0.1403795145072632	0.020875886828630192	9280	NA	NA	NA	NA	NA	NA	NA	NA	NA
group_144	0.06422075699356214	0.020866877849838414	9281	NA	NA	NA	NA	NA	NA	NA	NA	PH104_PROKKA_03612
group_4704	0.02378873671271157	0.02086659799893416	9282	NA	NA	NA	NA	NA	NA	NA	NA	Cdif_630_PROKKA_01018
Coding SNP at 3578555 > C functional=NULL_NULL_NULL locus_tag=CD630_30810 Strand Information: CD630_30810=-;C|missense_variant|MODERATE|CD630_30810|c.397T>G|p.Ser133Ala|397/1233|133/410|null or hypothetical protein|null or hypothetical protein;_160695	0.12843427577989056	0.02086385078938626	9283	NA	NA	NA	NA	NA	NA	NA	NA	NA
Coding SNP at 3578895 > T functional=NULL_NULL_NULL locus_tag=CD630_30810 Strand Information: CD630_30810=-;T|missense_variant|MODERATE|CD630_30810|c.57G>A|p.Met19Ile|57/1233|19/410|null or hypothetical protein|null or hypothetical protein;_160733	0.12843427577989056	0.02086385078938626	9284	NA	NA	NA	NA	NA	NA	NA	NA	NA
Coding SNP at 3578898 > C,T functional=NULL_NULL_NULL locus_tag=CD630_30810 Strand Information: CD630_30810=-;T|missense_variant|MODERATE|CD630_30810|c.54T>A|p.Asn18Lys|54/1233|18/410|CD630_30810|CD630_30810;C|missense_variant|MODERATE|CD630_30810|c.54T>G|p.Asn18Lys|54/1233|18/410|CD630_30810|CD630_30810;_160735	0.12843427577989056	0.02086385078938626	9285	NA	NA	NA	NA	NA	NA	NA	NA	NA
Coding SNP at 3578931 > C functional=NULL_NULL_NULL locus_tag=CD630_30810 Strand Information: CD630_30810=-;C|missense_variant|MODERATE|CD630_30810|c.21T>G|p.Phe7Leu|21/1233|7/410|null or hypothetical protein|null or hypothetical protein;_160738	0.12843427577989056	0.02086385078938626	9286	NA	NA	NA	NA	NA	NA	NA	NA	NA
Non-Coding SNP at 3578957 > A functional=NULL_NULL_NULL locus_tag=CD630_30810-CD630_30820 Strand Information: CD630_30810=-/CD630_30820=-/;A|intergenic_region|MODIFIER|CD630_30810-CD630_30820|n.3578957C>A||||null or hypothetical protein,null or hypothetical protein|null or hypothetical protein,PTS system, lactose/cellobiose-family IIB component,;_160740	0.12843427577989056	0.02086385078938626	9287	NA	NA	NA	NA	NA	NA	NA	NA	NA
Non-Coding SNP at 3578968 > G functional=NULL_NULL_NULL locus_tag=CD630_30810-CD630_30820 Strand Information: CD630_30810=-/CD630_30820=-/;G|intergenic_region|MODIFIER|CD630_30810-CD630_30820|n.3578968A>G||||null or hypothetical protein,null or hypothetical protein|null or hypothetical protein,PTS system, lactose/cellobiose-family IIB component,;_160742	0.12843427577989056	0.02086385078938626	9288	NA	NA	NA	NA	NA	NA	NA	NA	NA
Coding SNP at 3579017 > A functional=NULL_NULL_NULL locus_tag=CD630_30820 Strand Information: CD630_30820=-;A|missense_variant|MODERATE|CD630_30820|c.275C>T|p.Ala92Val|275/318|92/105|null or hypothetical protein|PTS system, lactose/cellobiose-family IIB component;_160750	0.12843427577989056	0.02086385078938626	9289	NA	NA	NA	NA	NA	NA	NA	NA	NA
Coding SNP at 3579078 > C functional=NULL_NULL_NULL locus_tag=CD630_30820 Strand Information: CD630_30820=-;C|missense_variant|MODERATE|CD630_30820|c.214A>G|p.Asn72Asp|214/318|72/105|null or hypothetical protein|PTS system, lactose/cellobiose-family IIB component;_160756	0.12843427577989056	0.02086385078938626	9290	NA	NA	NA	NA	NA	NA	NA	NA	NA
Coding SNP at 3579087 > T functional=NULL_NULL_NULL locus_tag=CD630_30820 Strand Information: CD630_30820=-;T|missense_variant|MODERATE|CD630_30820|c.205C>A|p.Gln69Lys|205/318|69/105|null or hypothetical protein|PTS system, lactose/cellobiose-family IIB component;_160758	0.12843427577989056	0.02086385078938626	9291	NA	NA	NA	NA	NA	NA	NA	NA	NA
Coding SNP at 3579097 > A functional=NULL_NULL_NULL locus_tag=CD630_30820 Strand Information: CD630_30820=-;A|missense_variant|MODERATE|CD630_30820|c.195A>T|p.Glu65Asp|195/318|65/105|null or hypothetical protein|PTS system, lactose/cellobiose-family IIB component;_160760	0.12843427577989056	0.02086385078938626	9292	NA	NA	NA	NA	NA	NA	NA	NA	NA
Coding SNP at 3579147 > G functional=NULL_NULL_NULL locus_tag=CD630_30820 Strand Information: CD630_30820=-;G|missense_variant|MODERATE|CD630_30820|c.145T>C|p.Ser49Pro|145/318|49/105|null or hypothetical protein|PTS system, lactose/cellobiose-family IIB component;_160767	0.12843427577989056	0.02086385078938626	9293	NA	NA	NA	NA	NA	NA	NA	NA	NA
Coding SNP at 3579273 > A functional=NULL_NULL_NULL locus_tag=CD630_30820 Strand Information: CD630_30820=-;A|missense_variant|MODERATE|CD630_30820|c.19C>T|p.Leu7Phe|19/318|7/105|null or hypothetical protein|PTS system, lactose/cellobiose-family IIB component;_160781	0.12843427577989056	0.02086385078938626	9294	NA	NA	NA	NA	NA	NA	NA	NA	NA
Coding SNP at 3579278 > T functional=NULL_NULL_NULL locus_tag=CD630_30820 Strand Information: CD630_30820=-;T|missense_variant|MODERATE|CD630_30820|c.14G>A|p.Arg5Lys|14/318|5/105|null or hypothetical protein|PTS system, lactose/cellobiose-family IIB component;_160783	0.12843427577989056	0.02086385078938626	9295	NA	NA	NA	NA	NA	NA	NA	NA	NA
Non-Coding SNP at 3579294 > C functional=NULL_NULL_NULL locus_tag=CD630_30820-CD630_30830 Strand Information: CD630_30820=-/CD630_30830=+/;C|intergenic_region|MODIFIER|CD630_30820-CD630_30830|n.3579294T>C||||null or hypothetical protein,null or hypothetical protein|PTS system, lactose/cellobiose-family IIB component,null or hypothetical protein,;_160786	0.12843427577989056	0.02086385078938626	9296	NA	NA	NA	NA	NA	NA	NA	NA	NA
Coding SNP at 3579669 > C functional=NULL_NULL_NULL locus_tag=CD630_30830 Strand Information: CD630_30830=+;C|missense_variant|MODERATE|CD630_30830|c.137A>C|p.Asn46Thr|137/1914|46/637|null or hypothetical protein|null or hypothetical protein;_160815	0.12843427577989056	0.02086385078938626	9297	NA	NA	NA	NA	NA	NA	NA	NA	NA
Non-Coding Indel at 3579337 > A functional=NULL_NULL_NULL locus_tag=CD630_30820-CD630_30830 Strand Information: CD630_30820=-/CD630_30830=+/;A|intergenic_region|MODIFIER|CD630_30820-CD630_30830|n.3579338delC||||null or hypothetical protein,null or hypothetical protein|PTS system, lactose/cellobiose-family IIB component,null or hypothetical protein,;	0.12843427577989056	0.02086385078938626	9298	Non-Coding Indel	intergenic_region	AC	A	NA	null or hypothetical protein,null or hypothetical protein	PTS system, lactose/cellobiose-family IIB component,null or hypothetical protein,;	TRUE	NA
Non-Coding Indel at 3579351 > T functional=NULL_NULL_NULL locus_tag=CD630_30820-CD630_30830 Strand Information: CD630_30820=-/CD630_30830=+/;T|intergenic_region|MODIFIER|CD630_30820-CD630_30830|n.3579352delA||||null or hypothetical protein,null or hypothetical protein|PTS system, lactose/cellobiose-family IIB component,null or hypothetical protein,;	0.12843427577989056	0.02086385078938626	9299	Non-Coding Indel	intergenic_region	TA	T	NA	null or hypothetical protein,null or hypothetical protein	PTS system, lactose/cellobiose-family IIB component,null or hypothetical protein,;	TRUE	NA
Non-Coding Indel at 3579354 > GATTGTA functional=NULL_NULL_NULL locus_tag=CD630_30820-CD630_30830 Strand Information: CD630_30820=-/CD630_30830=+/;GATTGTA|intergenic_region|MODIFIER|CD630_30820-CD630_30830|n.3579354_3579355insATTGTA||||null or hypothetical protein,null or hypothetical protein|PTS system, lactose/cellobiose-family IIB component,null or hypothetical protein,;	0.12843427577989056	0.02086385078938626	9300	Non-Coding Indel	intergenic_region	G	GATTGTA	NA	null or hypothetical protein,null or hypothetical protein	PTS system, lactose/cellobiose-family IIB component,null or hypothetical protein,;	TRUE	NA
Coding SNP at 1430150 > A,T functional=NULL_NULL_NULL locus_tag=CD630_12300-CD630_12310 Strand Information: CD630_12300=-/CD630_12310=-/;A|intron_variant|MODIFIER|CD630_12300|c.391-469G>T||||sigK|sigK;A|missense_variant|MODERATE|CD630_12310|c.1087G>T|p.Ala363Ser|1087/1518|363/505|CD630_12310|CD630_12310;T|intron_variant|MODIFIER|CD630_12300|c.391-469G>A||||sigK|sigK;T|missense_variant|MODERATE|CD…	0.16097615255679634	0.020862546402378383	9301	NA	NA	NA	NA	NA	NA	NA	NA	NA
Coding SNP at 1430150 > A,T functional=NULL_NULL_NULL locus_tag=CD630_12300-CD630_12310 Strand Information: CD630_12300=-/CD630_12310=-/;A|intron_variant|MODIFIER|CD630_12300|c.391-469G>T||||sigK|sigK;A|missense_variant|MODERATE|CD630_12310|c.1087G>T|p.Ala363Ser|1087/1518|363/505|CD630_12310|CD630_12310;T|intron_variant|MODIFIER|CD630_12300|c.391-469G>A||||sigK|sigK;T|missense_variant|MODERATE|CD…	0.16097615255679634	0.020862546402378383	9302	NA	NA	NA	NA	NA	NA	NA	NA	NA
group_1964	0.16362100871533866	0.020848432507227045	9303	NA	NA	NA	NA	NA	NA	NA	NA	PH101_PROKKA_03958
group_4168	0.16362100871533866	0.020848432507227045	9304	NA	NA	NA	NA	NA	NA	NA	NA	PH101_PROKKA_03931
group_5478	0.16362100871533866	0.020848432507227045	9305	NA	NA	NA	NA	NA	NA	NA	NA	PH101_PROKKA_03961
group_6369	0.16362100871533866	0.020848432507227045	9306	NA	NA	NA	NA	NA	NA	NA	NA	PH101_PROKKA_03930
group_6370	0.16362100871533866	0.020848432507227045	9307	NA	NA	NA	NA	NA	NA	NA	NA	PH101_PROKKA_03940
group_6371	0.16362100871533866	0.020848432507227045	9308	NA	NA	NA	NA	NA	NA	NA	NA	PH101_PROKKA_03941
group_6372	0.16362100871533866	0.020848432507227045	9309	NA	NA	NA	NA	NA	NA	NA	NA	PH101_PROKKA_03942
group_6373	0.16362100871533866	0.020848432507227045	9310	NA	NA	NA	NA	NA	NA	NA	NA	PH101_PROKKA_03957
group_6374	0.16362100871533866	0.020848432507227045	9311	NA	NA	NA	NA	NA	NA	NA	NA	PH101_PROKKA_03959
group_6375	0.16362100871533866	0.020848432507227045	9312	NA	NA	NA	NA	NA	NA	NA	NA	PH101_PROKKA_03962
group_6378	0.16362100871533866	0.020848432507227045	9313	NA	NA	NA	NA	NA	NA	NA	NA	PH101_PROKKA_03967
group_6379	0.16362100871533866	0.020848432507227045	9314	NA	NA	NA	NA	NA	NA	NA	NA	PH101_PROKKA_03968
group_6380	0.16362100871533866	0.020848432507227045	9315	NA	NA	NA	NA	NA	NA	NA	NA	PH101_PROKKA_03969
group_6381	0.16362100871533866	0.020848432507227045	9316	NA	NA	NA	NA	NA	NA	NA	NA	PH101_PROKKA_03970
group_6382	0.16362100871533866	0.020848432507227045	9317	NA	NA	NA	NA	NA	NA	NA	NA	PH101_PROKKA_03971
group_6383	0.16362100871533866	0.020848432507227045	9318	NA	NA	NA	NA	NA	NA	NA	NA	PH101_PROKKA_03972
group_6384	0.16362100871533866	0.020848432507227045	9319	NA	NA	NA	NA	NA	NA	NA	NA	PH101_PROKKA_03973
group_6385	0.16362100871533866	0.020848432507227045	9320	NA	NA	NA	NA	NA	NA	NA	NA	PH101_PROKKA_03974
group_6386	0.16362100871533866	0.020848432507227045	9321	NA	NA	NA	NA	NA	NA	NA	NA	PH101_PROKKA_03975
group_6387	0.16362100871533866	0.020848432507227045	9322	NA	NA	NA	NA	NA	NA	NA	NA	PH101_PROKKA_03976
group_6388	0.16362100871533866	0.020848432507227045	9323	NA	NA	NA	NA	NA	NA	NA	NA	PH101_PROKKA_03977
group_6389	0.16362100871533866	0.020848432507227045	9324	NA	NA	NA	NA	NA	NA	NA	NA	PH101_PROKKA_03978
group_6392	0.16362100871533866	0.020848432507227045	9325	NA	NA	NA	NA	NA	NA	NA	NA	PH101_PROKKA_03982
Coding Indel at 3247033 > C functional=NULL_NULL_NULL locus_tag=CD630_27900 Strand Information: CD630_27900=-;C|frameshift_variant|HIGH|CD630_27900|c.543delA|p.Val182fs|543/708|181/235|null or hypothetical protein|putative LmbE-like deacetylase;	0.04143515841704865	0.020843917070445604	9326	Coding Indel	frameshift_variant	CA	C	NA	null or hypothetical protein	putative LmbE-like deacetylase;	FALSE	NA
Coding Indel at 3247037 > TA functional=NULL_NULL_NULL locus_tag=CD630_27900 Strand Information: CD630_27900=-;TA|frameshift_variant|HIGH|CD630_27900|c.539dupT|p.Glu181fs|539/708|180/235|null or hypothetical protein|putative LmbE-like deacetylase;	0.04143515841704865	0.020843917070445604	9327	Coding Indel	frameshift_variant	T	TA	NA	null or hypothetical protein	putative LmbE-like deacetylase;	FALSE	NA
Coding SNP at 155743 > A functional=NULL_NULL_NULL locus_tag=CD630_01110 Strand Information: CD630_01110=+;A|missense_variant|MODERATE|CD630_01110|c.975G>A|p.Met325Ile|975/1182|325/393|null or hypothetical protein|null or hypothetical protein;_4475	0.16362100871533866	0.02084242096624774	9328	NA	NA	NA	NA	NA	NA	NA	NA	NA
Coding SNP at 1442460 > C functional=NULL_NULL_NULL locus_tag=CD630_12300-CD630_12390 Strand Information: CD630_12300=-/CD630_12390=+/;C|intron_variant|MODIFIER|CD630_12300|c.390+1890T>G||||sigK,null or hypothetical protein|Sigma K,Transcriptional regulator, beta-lactams repressor Phage-type,;C|missense_variant|MODERATE|CD630_12390|c.149A>C|p.Asn50Thr|149/390|50/129|sigK,null or hypothetical prot…	0.16362100871533866	0.02084242096624774	9329	NA	NA	NA	NA	NA	NA	NA	NA	NA
Coding SNP at 1442460 > C functional=NULL_NULL_NULL locus_tag=CD630_12300-CD630_12390 Strand Information: CD630_12300=-/CD630_12390=+/;C|intron_variant|MODIFIER|CD630_12300|c.390+1890T>G||||sigK,null or hypothetical protein|Sigma K,Transcriptional regulator, beta-lactams repressor Phage-type,;C|missense_variant|MODERATE|CD630_12390|c.149A>C|p.Asn50Thr|149/390|50/129|sigK,null or hypothetical prot…	0.16362100871533866	0.02084242096624774	9330	NA	NA	NA	NA	NA	NA	NA	NA	NA
Coding SNP at 835587 > C functional=NULL_NULL_NULL locus_tag=CD630_06890 Strand Information: CD630_06890=+;C|missense_variant|MODERATE|CD630_06890|c.1886T>C|p.Ile629Thr|1886/1926|629/641|null or hypothetical protein|null or hypothetical protein;_37875	0.014342513549691668	0.020834476607109756	9331	NA	NA	NA	NA	NA	NA	NA	NA	NA
Coding Indel at 1474599 > TCTA functional=NULL_NULL_NULL locus_tag=CD630_12690 Strand Information: CD630_12690=-;TCTA|conservative_inframe_insertion|MODERATE|CD630_12690|c.427_428insTAG|p.Lys143delinsIleGlu|427/648|143/215|null or hypothetical protein|null or hypothetical protein;	0.03880231605980358	0.02083184467429254	9332	Coding Indel	conservative_inframe_insertion	T	TCTA	NA	null or hypothetical protein	null or hypothetical protein;	FALSE	NA
Coding Indel at 1474601 > A functional=NULL_NULL_NULL locus_tag=CD630_12690 Strand Information: CD630_12690=-;A|disruptive_inframe_deletion|MODERATE|CD630_12690|c.423_425delGGT|p.Val142del|425/648|141/215|null or hypothetical protein|null or hypothetical protein;	0.03880231605980358	0.02083184467429254	9333	Coding Indel	disruptive_inframe_deletion	AGGT	A	NA	null or hypothetical protein	null or hypothetical protein;	FALSE	NA
Coding Indel at 1474614 > G functional=NULL_NULL_NULL locus_tag=CD630_12690 Strand Information: CD630_12690=-;G|frameshift_variant|HIGH|CD630_12690|c.412delT|p.Ser138fs|412/648|138/215|null or hypothetical protein|null or hypothetical protein;	0.03880231605980358	0.02083184467429254	9334	Coding Indel	frameshift_variant	GT	G	NA	null or hypothetical protein	null or hypothetical protein;	FALSE	NA
Coding Indel at 1474618 > TA functional=NULL_NULL_NULL locus_tag=CD630_12690 Strand Information: CD630_12690=-;TA|frameshift_variant|HIGH|CD630_12690|c.408_409insT|p.Thr137fs|408/648|136/215|null or hypothetical protein|null or hypothetical protein;	0.03880231605980358	0.02083184467429254	9335	Coding Indel	frameshift_variant	T	TA	NA	null or hypothetical protein	null or hypothetical protein;	FALSE	NA
Coding SNP at 3025006 > C functional=NULL_NULL_NULL locus_tag=CD630_26180 Strand Information: CD630_26180=-;C|missense_variant|MODERATE|CD630_26180|c.2635T>G|p.Ser879Ala|2635/3108|879/1035|ileS|null or hypothetical protein;_133591	0.06422075699356214	0.020831378332939958	9336	NA	NA	NA	NA	NA	NA	NA	NA	NA
group_2230	0.16341950235178485	0.020810799971873628	9337	NA	NA	NA	NA	NA	NA	NA	NA	PH129_PROKKA_01391
Non-Coding SNP at 820692 > A functional=NULL_NULL_NULL locus_tag=CD630_06770-CD630_06780 Strand Information: CD630_06770=-/CD630_06780=+/;A|intergenic_region|MODIFIER|CD630_06770-CD630_06780|n.820692G>A||||csfT,null or hypothetical protein|Extracytoplasmic function (ECF) sigma factor csfT,Fragment of conserved hypothetical protein (C-terminal region),;_36774	0.16341950235178485	0.020810799971873628	9338	NA	NA	NA	NA	NA	NA	NA	NA	NA
Coding SNP at 1608064 > T functional=NULL_NULL_NULL locus_tag=CD630_13890 Strand Information: CD630_13890=+;T|missense_variant|MODERATE|CD630_13890|c.216G>T|p.Glu72Asp|216/1068|72/355|null or hypothetical protein|putative chloromuconate cycloisomerase;_68518	0.16341950235178485	0.020810799971873628	9339	NA	NA	NA	NA	NA	NA	NA	NA	NA
Coding SNP at 4094818 > T functional=NULL_NULL_NULL locus_tag=CD630_35040 Strand Information: CD630_35040=-;T|missense_variant|MODERATE|CD630_35040|c.775G>A|p.Val259Ile|775/783|259/260|null or hypothetical protein|null or hypothetical protein;_184191	0.06660876823690075	0.020806591251926472	9340	NA	NA	NA	NA	NA	NA	NA	NA	NA
Non-Coding Indel at 40486 > ATAAT functional=NULL_NULL_NULL locus_tag=CD630_00220-CD630_00230 Strand Information: CD630_00220=+/CD630_00230=+/;ATAAT|intergenic_region|MODIFIER|CD630_00220-CD630_00230|n.40486_40487insTAAT||||fusA1-ctsR|fusA1-ctsR	0.06660876823690075	0.020806591251926472	9341	Non-Coding Indel	intergenic_region	A	ATAAT	NA	fusA1-ctsR	fusA1-ctsR	TRUE	NA
Coding SNP at 801385 > C functional=NULL_NULL_NULL locus_tag=CD630_06630 Strand Information: CD630_06630=+;C|missense_variant|MODERATE|CD630_06630|c.5543T>C|p.Phe1848Ser|5543/8133|1848/2710|tcdA|Toxin A;_35727	0.06422075699356214	0.020787974601521635	9342	NA	NA	NA	NA	NA	NA	NA	NA	NA
Coding SNP at 801457 > C functional=NULL_NULL_NULL locus_tag=CD630_06630 Strand Information: CD630_06630=+;C|missense_variant|MODERATE|CD630_06630|c.5615T>C|p.Leu1872Ser|5615/8133|1872/2710|tcdA|Toxin A;_35728	0.06422075699356214	0.020787974601521635	9343	NA	NA	NA	NA	NA	NA	NA	NA	NA
Non-Coding SNP at 806219 > C functional=NULL_NULL_NULL locus_tag=CD630_06642-CD630_06650 Strand Information: CD630_06642=-/CD630_06650=-/;C|intergenic_region|MODIFIER|CD630_06642-CD630_06650|n.806219A>C||||null or hypothetical protein,cdd2|conserved hypothetical protein,null or hypothetical protein,;_35894	0.06422075699356214	0.020787974601521635	9344	NA	NA	NA	NA	NA	NA	NA	NA	NA
Non-Coding SNP at 3649040 > G functional=NULL_NULL_NULL locus_tag=CD630_31310-CD630_31320 Strand Information: CD630_31310=-/CD630_31320=-/;G|intergenic_region|MODIFIER|CD630_31310-CD630_31320|n.3649040T>G||||null or hypothetical protein,null or hypothetical protein|Transcriptional regulator, AraC family,null or hypothetical protein,;_165221	0.06422075699356214	0.020787974601521635	9345	NA	NA	NA	NA	NA	NA	NA	NA	NA
Coding SNP at 3649200 > T functional=NULL_NULL_NULL locus_tag=CD630_31320 Strand Information: CD630_31320=-;T|missense_variant|MODERATE|CD630_31320|c.388G>A|p.Gly130Ser|388/450|130/149|null or hypothetical protein|null or hypothetical protein;_165226	0.06422075699356214	0.020787974601521635	9346	NA	NA	NA	NA	NA	NA	NA	NA	NA
Coding SNP at 302519 > G functional=NULL_NULL_NULL locus_tag=CD630_02400 Strand Information: CD630_02400=+;G|missense_variant|MODERATE|CD630_02400|c.612A>G|p.Ile204Met|612/2142|204/713|null or hypothetical protein|null or hypothetical protein;_11697	0.06422075699356214	0.02078387342736357	9347	NA	NA	NA	NA	NA	NA	NA	NA	NA
Coding SNP at 1745991 > G functional=NULL_NULL_NULL locus_tag=CD630_15080 Strand Information: CD630_15080=+;G|missense_variant|MODERATE|CD630_15080|c.746A>G|p.Lys249Arg|746/900|249/299|null or hypothetical protein|null or hypothetical protein;_75269	0.06581305752953068	0.020772066203575707	9348	NA	NA	NA	NA	NA	NA	NA	NA	NA
Coding SNP at 2829727 > T,A functional=NULL_NULL_NULL locus_tag=CD630_24530 Strand Information: CD630_24530=-;T|missense_variant|MODERATE|CD630_24530|c.386G>A|p.Arg129Lys|386/1017|129/338|CD630_24530|CD630_24530;A|missense_variant|MODERATE|CD630_24530|c.386G>T|p.Arg129Ile|386/1017|129/338|CD630_24530|CD630_24530;_124192	0.06581305752953068	0.020770954238778727	9349	NA	NA	NA	NA	NA	NA	NA	NA	NA
group_400	0.051692988824928864	0.02075048076339301	9350	NA	NA	NA	NA	NA	NA	NA	NA	Cdif_630_PROKKA_03146
tetD_3	0.06422075699356214	0.02073263925796563	9351	NA	NA	NA	NA	NA	NA	NA	NA	Cdif_630_PROKKA_02642
group_1597	0.06422075699356214	0.020731603352038802	9352	NA	NA	NA	NA	NA	NA	NA	NA	PH115_PROKKA_00694
group_6761	0.06422075699356214	0.020731603352038802	9353	NA	NA	NA	NA	NA	NA	NA	NA	PH115_PROKKA_00685
group_6763	0.06422075699356214	0.020731603352038802	9354	NA	NA	NA	NA	NA	NA	NA	NA	PH115_PROKKA_00687
group_6764	0.06422075699356214	0.020731603352038802	9355	NA	NA	NA	NA	NA	NA	NA	NA	PH115_PROKKA_00688
group_6765	0.06422075699356214	0.020731603352038802	9356	NA	NA	NA	NA	NA	NA	NA	NA	PH115_PROKKA_00689
Non-Coding Indel at 923151 > G functional=NULL_NULL_NULL locus_tag=CD630_07540-CD630_07550 Strand Information: CD630_07540=+/CD630_07550=+/;G|intergenic_region|MODIFIER|CD630_07540-CD630_07550|n.923152_923171delAGTATATTAGTAGTTCTGTA||||thiI-CD630_07550|thiI-CD630_07550	0.02329235764799604	0.020727137785042645	9357	Non-Coding Indel	intergenic_region	GAGTATATTAGTAGTTCTGTA	G	NA	thiI-CD630_07550	thiI-CD630_07550	TRUE	NA
Non-Coding Indel at 923151 > GAGTATATTAGTAGTTCTGTA functional=NULL_NULL_NULL locus_tag=CD630_07540-CD630_07550 Strand Information: CD630_07540=+/CD630_07550=+/;GAGTATATTAGTAGTTCTGTA|intergenic_region|MODIFIER|CD630_07540-CD630_07550|n.923151_923152insAGTATATTAGTAGTTCTGTA||||thiI-CD630_07550|thiI-CD630_07550	0.02329235764799604	0.020727137785042645	9358	Non-Coding Indel	intergenic_region	G	GAGTATATTAGTAGTTCTGTA	NA	thiI-CD630_07550	thiI-CD630_07550	TRUE	NA
Coding SNP at 2997219 > T functional=NULL_NULL_NULL locus_tag=CD630_25910 Strand Information: CD630_25910=-;T|missense_variant|MODERATE|CD630_25910|c.638G>A|p.Ser213Asn|638/1035|213/344|ltaE|Low specificity L-threonine aldolase;_132200	0.06422075699356214	0.020727110061737948	9359	NA	NA	NA	NA	NA	NA	NA	NA	NA
Coding SNP at 808458 > T functional=NULL_NULL_NULL locus_tag=CD630_06660 Strand Information: CD630_06660=-;T|missense_variant|MODERATE|CD630_06660|c.97G>A|p.Val33Ile|97/762|33/253|cdd3|null or hypothetical protein;_36025	0.06066970163139472	0.020725168712585305	9360	NA	NA	NA	NA	NA	NA	NA	NA	NA
Coding SNP at 756989 > A functional=NULL_NULL_NULL locus_tag=CD630_06330 Strand Information: CD630_06330=+;A|missense_variant|MODERATE|CD630_06330|c.808G>A|p.Asp270Asn|808/1080|270/359|null or hypothetical protein|conserved hypothetical protein;_32746	0.06422075699356214	0.020719223712060614	9361	NA	NA	NA	NA	NA	NA	NA	NA	NA
Non-Coding SNP at 167080 > C functional=NULL_NULL_NULL locus_tag=CD630_01210-CD630_01220 Strand Information: CD630_01210=+/CD630_01220=+/;C|intergenic_region|MODIFIER|CD630_01210-CD630_01220|n.167080T>C||||null or hypothetical protein,null or hypothetical protein|putative thiosulfate sulfurtransferase,null or hypothetical protein,;_4772	0.06422075699356214	0.020706291556450544	9362	NA	NA	NA	NA	NA	NA	NA	NA	NA
group_728	0.013575457207726759	0.02069616136467564	9363	NA	NA	NA	NA	NA	NA	NA	NA	PH_17_PROKKA_02579
Non-Coding SNP at 523661 > A functional=NULL_NULL_NULL locus_tag=CD630_04401-CD630_04410 Strand Information: CD630_04401=+/CD630_04410=+/;A|intergenic_region|MODIFIER|CD630_04401-CD630_04410|n.523661T>A||||null or hypothetical protein,null or hypothetical protein|putative phage protein,null or hypothetical protein,;_20531	0.06422075699356214	0.02069111165046192	9364	NA	NA	NA	NA	NA	NA	NA	NA	NA
Coding SNP at 2828931 > T functional=NULL_NULL_NULL locus_tag=CD630_24520 Strand Information: CD630_24520=-;T|missense_variant|MODERATE|CD630_24520|c.150C>A|p.Asn50Lys|150/798|50/265|null or hypothetical protein|putative CRISPR-associated protein;_124152	0.06422075699356214	0.02069111165046192	9365	NA	NA	NA	NA	NA	NA	NA	NA	NA
Coding SNP at 259835 > A functional=NULL_NULL_NULL locus_tag=CD630_01990 Strand Information: CD630_01990=+;A|missense_variant|MODERATE|CD630_01990|c.1183G>A|p.Gly395Ser|1183/1392|395/463|null or hypothetical protein|null or hypothetical protein;_8928	0.06422075699356214	0.020686421685101215	9366	NA	NA	NA	NA	NA	NA	NA	NA	NA
Coding SNP at 259842 > G functional=NULL_NULL_NULL locus_tag=CD630_01990 Strand Information: CD630_01990=+;G|missense_variant|MODERATE|CD630_01990|c.1190A>G|p.Asp397Gly|1190/1392|397/463|null or hypothetical protein|null or hypothetical protein;_8929	0.06422075699356214	0.020686421685101215	9367	NA	NA	NA	NA	NA	NA	NA	NA	NA
group_3001	0.05968747323089055	0.020681248673645163	9368	NA	NA	NA	NA	NA	NA	NA	NA	Cdif_630_PROKKA_01038
Non-Coding SNP at 757375 > C functional=NULL_NULL_NULL locus_tag=CD630_06330-CD630_06340 Strand Information: CD630_06330=+/CD630_06340=+/;C|intergenic_region|MODIFIER|CD630_06330-CD630_06340|n.757375T>C||||null or hypothetical protein,null or hypothetical protein|conserved hypothetical protein,conserved hypothetical protein,;_32776	0.06422075699356214	0.02067839029358018	9369	NA	NA	NA	NA	NA	NA	NA	NA	NA
Non-Coding SNP at 757504 > G functional=NULL_NULL_NULL locus_tag=CD630_06330-CD630_06340 Strand Information: CD630_06330=+/CD630_06340=+/;G|intergenic_region|MODIFIER|CD630_06330-CD630_06340|n.757504T>G||||null or hypothetical protein,null or hypothetical protein|conserved hypothetical protein,conserved hypothetical protein,;_32791	0.06422075699356214	0.02067839029358018	9370	NA	NA	NA	NA	NA	NA	NA	NA	NA
Non-Coding SNP at 757506 > C functional=NULL_NULL_NULL locus_tag=CD630_06330-CD630_06340 Strand Information: CD630_06330=+/CD630_06340=+/;C|intergenic_region|MODIFIER|CD630_06330-CD630_06340|n.757506G>C||||null or hypothetical protein,null or hypothetical protein|conserved hypothetical protein,conserved hypothetical protein,;_32792	0.06422075699356214	0.02067839029358018	9371	NA	NA	NA	NA	NA	NA	NA	NA	NA
Non-Coding SNP at 757517 > G functional=NULL_NULL_NULL locus_tag=CD630_06330-CD630_06340 Strand Information: CD630_06330=+/CD630_06340=+/;G|intergenic_region|MODIFIER|CD630_06330-CD630_06340|n.757517A>G||||null or hypothetical protein,null or hypothetical protein|conserved hypothetical protein,conserved hypothetical protein,;_32794	0.06422075699356214	0.02067839029358018	9372	NA	NA	NA	NA	NA	NA	NA	NA	NA
Non-Coding SNP at 757522 > A functional=NULL_NULL_NULL locus_tag=CD630_06330-CD630_06340 Strand Information: CD630_06330=+/CD630_06340=+/;A|intergenic_region|MODIFIER|CD630_06330-CD630_06340|n.757522C>A||||null or hypothetical protein,null or hypothetical protein|conserved hypothetical protein,conserved hypothetical protein,;_32795	0.06422075699356214	0.02067839029358018	9373	NA	NA	NA	NA	NA	NA	NA	NA	NA
group_8031	0.16341950235178485	0.02067220721039259	9374	NA	NA	NA	NA	NA	NA	NA	NA	PH_1_PROKKA_01301
Non-Coding SNP at 1000247 > G functional=NULL_NULL_NULL locus_tag=CD630_08240-CD630_08250 Strand Information: CD630_08240=+/CD630_08250=+/;G|intergenic_region|MODIFIER|CD630_08240-CD630_08250|n.1000247T>G||||null or hypothetical protein,rbr|null or hypothetical protein,Rubrerythrin,;_46603	0.06422075699356214	0.02067013623331192	9375	NA	NA	NA	NA	NA	NA	NA	NA	NA
Coding Indel at 3800329 > GTACTTGACTGTCTGATGGTTTCTCCCCATCTGGTACCTGACCGTCTGATGGTTTCTCTACATCTGA functional=NULL_NULL_NULL locus_tag=CD630_32460 Strand Information: CD630_32460=-;GTACTTGACTGTCTGATGGTTTCTCCCCATCTGGTACCTGACCGTCTGATGGTTTCTCTACATCTGA|conservative_inframe_insertion|MODERATE|CD630_32460|c.153_154insTCAGATGTAGAGAAACCATCAGACGGTCAGGTACCAGATGGGGAGAAACCATCAGACAGTCAAGTA|p.Thr51_Pro52insSerAspVa…	0.012062944868814455	0.020657159317000958	9376	Coding Indel	conservative_inframe_insertion	G	GTACTTGACTGTCTGATGGTTTCTCCCCATCTGGTACCTGACCGTCTGATGGTTTCTCTACATCTGA	NA	null or hypothetical protein	null or hypothetical protein;	FALSE	NA
Coding SNP at 819620 > T functional=NULL_NULL_NULL locus_tag=CD630_06760 Strand Information: CD630_06760=-;T|missense_variant|MODERATE|CD630_06760|c.553G>A|p.Val185Ile|553/780|185/259|rsiT|null or hypothetical protein;_36679	0.06422075699356214	0.020645750991652695	9377	NA	NA	NA	NA	NA	NA	NA	NA	NA
Coding SNP at 2200898 > C functional=NULL_NULL_NULL locus_tag=CD630_18970 Strand Information: CD630_18970=-;C|missense_variant|MODERATE|CD630_18970|c.199A>G|p.Asn67Asp|199/459|67/152|null or hypothetical protein|uncharacterised protein;_95170	0.06422075699356214	0.020645750991652695	9378	NA	NA	NA	NA	NA	NA	NA	NA	NA
Coding SNP at 2831800 > T functional=NULL_NULL_NULL locus_tag=CD630_24550 Strand Information: CD630_24550=-;T|missense_variant|MODERATE|CD630_24550|c.550C>A|p.Leu184Ile|550/738|184/245|null or hypothetical protein|putative CRISPR-associated protein;_124278	0.06422075699356214	0.020645750991652695	9379	NA	NA	NA	NA	NA	NA	NA	NA	NA
Non-Coding SNP at 3751637 > C functional=NULL_NULL_NULL locus_tag=CD630_32040-CD630_32050 Strand Information: CD630_32040=-/CD630_32050=+/;C|intergenic_region|MODIFIER|CD630_32040-CD630_32050|n.3751637T>C||||null or hypothetical protein,null or hypothetical protein|null or hypothetical protein,putative nitroreductase,;_169919	0.06422075699356214	0.020645750991652695	9380	NA	NA	NA	NA	NA	NA	NA	NA	NA
group_912	0.051692988824928864	0.020641375270070837	9381	NA	NA	NA	NA	NA	NA	NA	NA	PH102_PROKKA_02564
Non-Coding SNP at 2625131 > T functional=NULL_NULL_NULL locus_tag=CD630_22640-CD630_22650 Strand Information: CD630_22640=-/CD630_22650=-/;T|intergenic_region|MODIFIER|CD630_22640-CD630_22650|n.2625131C>T||||null or hypothetical protein,null or hypothetical protein|conserved hypothetical protein,null or hypothetical protein,;_115309	0.16097615255679634	0.02063826033802258	9382	NA	NA	NA	NA	NA	NA	NA	NA	NA
Non-Coding SNP at 685886 > T,G functional=NULL_NULL_NULL locus_tag=CD630_05740-CD630_05750 Strand Information: CD630_05740=+/CD630_05750=+/;T|intergenic_region|MODIFIER|CD630_05740-CD630_05750|n.685886A>T||||thrS-CD630_05750|thrS-CD630_05750;G|intergenic_region|MODIFIER|CD630_05740-CD630_05750|n.685886A>G||||thrS-CD630_05750|thrS-CD630_05750;_27717	0.06422075699356214	0.02062368442553366	9383	NA	NA	NA	NA	NA	NA	NA	NA	NA
group_5902	0.06422075699356214	0.02062161292985793	9384	NA	NA	NA	NA	NA	NA	NA	NA	PH132_PROKKA_03091
Coding Indel at 2171122 > G functional=NULL_NULL_NULL locus_tag=CD630_18440-CD630_18690 Strand Information: CD630_18440=+/CD630_18690=-/;G|intron_variant|MODIFIER|CD630_18440|c.1234-11916delA||||null or hypothetical protein,null or hypothetical protein|conserved repeat protein,putative endonuclease relaxase Tn1549-like,CTn5-Orf28,	0.06422075699356214	0.020618205541449428	9385	Coding Indel	intron_variant	GA	G	NA	null or hypothetical protein,null or hypothetical protein	conserved repeat protein,putative endonuclease relaxase Tn1549-like,CTn5-Orf28,	FALSE	NA
Coding Indel at 2171122 > G functional=NULL_NULL_NULL locus_tag=CD630_18440-CD630_18690 Strand Information: CD630_18440=+/CD630_18690=-/;G|frameshift_variant|HIGH|CD630_18690|c.295delT|p.Ser99fs|295/1332|99/443|null or hypothetical protein,null or hypothetical protein|conserved repeat protein,putative endonuclease relaxase Tn1549-like,CTn5-Orf28,	0.06422075699356214	0.020618205541449428	9386	Coding Indel	frameshift_variant	GT	G	NA	null or hypothetical protein,null or hypothetical protein	conserved repeat protein,putative endonuclease relaxase Tn1549-like,CTn5-Orf28,	FALSE	NA
Coding Indel at 2171127 > GC functional=NULL_NULL_NULL locus_tag=CD630_18440-CD630_18690 Strand Information: CD630_18440=+/CD630_18690=-/;GC|intron_variant|MODIFIER|CD630_18440|c.1234-11912_1234-11911insC||||null or hypothetical protein,null or hypothetical protein|conserved repeat protein,putative endonuclease relaxase Tn1549-like,CTn5-Orf28,	0.06422075699356214	0.020618205541449428	9387	Coding Indel	intron_variant	G	GC	NA	null or hypothetical protein,null or hypothetical protein	conserved repeat protein,putative endonuclease relaxase Tn1549-like,CTn5-Orf28,	FALSE	NA
Coding Indel at 2171127 > GC functional=NULL_NULL_NULL locus_tag=CD630_18440-CD630_18690 Strand Information: CD630_18440=+/CD630_18690=-/;GC|frameshift_variant|HIGH|CD630_18690|c.290_291insG|p.Ser99fs|290/1332|97/443|null or hypothetical protein,null or hypothetical protein|conserved repeat protein,putative endonuclease relaxase Tn1549-like,CTn5-Orf28,	0.06422075699356214	0.020618205541449428	9388	Coding Indel	frameshift_variant	G	GC	NA	null or hypothetical protein,null or hypothetical protein	conserved repeat protein,putative endonuclease relaxase Tn1549-like,CTn5-Orf28,	FALSE	NA
Coding SNP at 837027 > A functional=NULL_NULL_NULL locus_tag=CD630_06900 Strand Information: CD630_06900=+;A|missense_variant|MODERATE|CD630_06900|c.1000G>A|p.Val334Ile|1000/1905|334/634|null or hypothetical protein|null or hypothetical protein;_37978	0.16097615255679634	0.02060828124796142	9389	NA	NA	NA	NA	NA	NA	NA	NA	NA
Coding SNP at 4032704 > G,C functional=NULL_NULL_NULL locus_tag=CD630_34410 Strand Information: CD630_34410=-;C|synonymous_variant|LOW|CD630_34410|c.1035A>G|p.Glu345Glu|1035/1188|345/395|CD630_34410|CD630_34410;G|missense_variant|MODERATE|CD630_34410|c.1035A>C|p.Glu345Asp|1035/1188|345/395|CD630_34410|CD630_34410;_181786	0.06422075699356214	0.02060816212768335	9390	NA	NA	NA	NA	NA	NA	NA	NA	NA
Coding Indel at 3252933 > T functional=NULL_NULL_NULL locus_tag=CD630_27930 Strand Information: CD630_27930=-;T|conservative_inframe_deletion|MODERATE|CD630_27930|c.1783_1785delGAG|p.Glu595del|1785/2160|595/719|slpA|null or hypothetical protein;	0.06422075699356214	0.020602622375808965	9391	Coding Indel	conservative_inframe_deletion	TGAG	T	NA	slpA	null or hypothetical protein;	FALSE	NA
Coding Indel at 3252939 > TAGC functional=NULL_NULL_NULL locus_tag=CD630_27930 Strand Information: CD630_27930=-;TAGC|conservative_inframe_insertion|MODERATE|CD630_27930|c.1779_1780insGCT|p.Ser593_Lys594insAla|1779/2160|593/719|slpA|null or hypothetical protein;	0.06422075699356214	0.020602622375808965	9392	Coding Indel	conservative_inframe_insertion	T	TAGC	NA	slpA	null or hypothetical protein;	FALSE	NA
Non-Coding SNP at 1071552 > C functional=NULL_NULL_NULL locus_tag=CD630_08880-CD630_08890 Strand Information: CD630_08880=+/CD630_08890=+/;C|intergenic_region|MODIFIER|CD630_08880-CD630_08890|n.1071552T>C||||speA,speH|null or hypothetical protein,S-adenosylmethionine decarboxylase proenzyme,;_50157	0.16097615255679634	0.02060017937774277	9393	NA	NA	NA	NA	NA	NA	NA	NA	NA
Coding SNP at 1145583 > G functional=NULL_NULL_NULL locus_tag=CD630_09810 Strand Information: CD630_09810=+;G|missense_variant|MODERATE|CD630_09810|c.802A>G|p.Ile268Val|802/1239|268/412|null or hypothetical protein|null or hypothetical protein;_50989	0.16097615255679634	0.02060017937774277	9394	NA	NA	NA	NA	NA	NA	NA	NA	NA
Non-Coding SNP at 1190959 > A functional=NULL_NULL_NULL locus_tag=CD630_10190-CD630_10200 Strand Information: CD630_10190=+/CD630_10200=+/;A|intergenic_region|MODIFIER|CD630_10190-CD630_10200|n.1190959G>A||||null or hypothetical protein,null or hypothetical protein|conserved hypothetical protein,null or hypothetical protein,;_53209	0.16097615255679634	0.02059959252079438	9395	NA	NA	NA	NA	NA	NA	NA	NA	NA
Coding SNP at 1193091 > A functional=NULL_NULL_NULL locus_tag=CD630_10210 Strand Information: CD630_10210=+;A|missense_variant|MODERATE|CD630_10210|c.1367C>A|p.Thr456Asn|1367/1908|456/635|null or hypothetical protein|null or hypothetical protein;_53360	0.16097615255679634	0.02059959252079438	9396	NA	NA	NA	NA	NA	NA	NA	NA	NA
Coding SNP at 607933 > A functional=NULL_NULL_NULL locus_tag=CD630_05140 Strand Information: CD630_05140=+;A|missense_variant|MODERATE|CD630_05140|c.373G>A|p.Asp125Asn|373/4869|125/1622|cwpV|putative hemagglutinin/adhesin cwpV;_24047	0.06422075699356214	0.020596134843202826	9397	NA	NA	NA	NA	NA	NA	NA	NA	NA
Non-Coding SNP at 2388902 > A,T functional=NULL_NULL_NULL locus_tag=CD630_20720-CD630_20730 Strand Information: CD630_20720=-/CD630_20730=-/;T|intergenic_region|MODIFIER|CD630_20720-CD630_20730|n.2388902C>T||||CD630_20720-xdhA|CD630_20720-xdhA;A|intergenic_region|MODIFIER|CD630_20720-CD630_20730|n.2388902C>A||||CD630_20720-xdhA|CD630_20720-xdhA;_104559	0.16097615255679634	0.02059480775459058	9398	NA	NA	NA	NA	NA	NA	NA	NA	NA
Coding SNP at 2173050 > G functional=NULL_NULL_NULL locus_tag=CD630_18710-CD630_18440 Strand Information: CD630_18710=+/CD630_18440=+/;G|missense_variant|MODERATE|CD630_18710|c.954T>G|p.His318Gln|954/1158|318/385|null or hypothetical protein,null or hypothetical protein|null or hypothetical protein,conserved repeat protein,;G|intron_variant|MODIFIER|CD630_18440|c.1234-9989T>G||||null or hypotheti…	0.06408037369122928	0.020594341976318483	9399	NA	NA	NA	NA	NA	NA	NA	NA	NA
Coding SNP at 2173050 > G functional=NULL_NULL_NULL locus_tag=CD630_18710-CD630_18440 Strand Information: CD630_18710=+/CD630_18440=+/;G|missense_variant|MODERATE|CD630_18710|c.954T>G|p.His318Gln|954/1158|318/385|null or hypothetical protein,null or hypothetical protein|null or hypothetical protein,conserved repeat protein,;G|intron_variant|MODIFIER|CD630_18440|c.1234-9989T>G||||null or hypotheti…	0.06408037369122928	0.020594341976318483	9400	NA	NA	NA	NA	NA	NA	NA	NA	NA
Coding SNP at 2173051 > A functional=NULL_NULL_NULL locus_tag=CD630_18710-CD630_18440 Strand Information: CD630_18710=+/CD630_18440=+/;A|missense_variant|MODERATE|CD630_18710|c.955G>A|p.Glu319Lys|955/1158|319/385|null or hypothetical protein,null or hypothetical protein|null or hypothetical protein,conserved repeat protein,;A|intron_variant|MODIFIER|CD630_18440|c.1234-9988G>A||||null or hypotheti…	0.06408037369122928	0.020594341976318483	9401	NA	NA	NA	NA	NA	NA	NA	NA	NA
Coding SNP at 2173051 > A functional=NULL_NULL_NULL locus_tag=CD630_18710-CD630_18440 Strand Information: CD630_18710=+/CD630_18440=+/;A|missense_variant|MODERATE|CD630_18710|c.955G>A|p.Glu319Lys|955/1158|319/385|null or hypothetical protein,null or hypothetical protein|null or hypothetical protein,conserved repeat protein,;A|intron_variant|MODIFIER|CD630_18440|c.1234-9988G>A||||null or hypotheti…	0.06408037369122928	0.020594341976318483	9402	NA	NA	NA	NA	NA	NA	NA	NA	NA
group_6858	0.06422075699356214	0.020590619941819124	9403	NA	NA	NA	NA	NA	NA	NA	NA	PH116_PROKKA_03125
Coding SNP at 3769288 > A functional=NULL_NULL_NULL locus_tag=CD630_32210 Strand Information: CD630_32210=-;A|missense_variant|MODERATE|CD630_32210|c.1085C>T|p.Ser362Leu|1085/1119|362/372|null or hypothetical protein|putative peptidase, M20D family;_171141	0.06422075699356214	0.020590619941819124	9404	NA	NA	NA	NA	NA	NA	NA	NA	NA
Non-Coding Indel at 3967305 > AT functional=NULL_NULL_NULL locus_tag=CD630_33920-CD630_33930 Strand Information: CD630_33920=-/CD630_33930=-/;AT|intergenic_region|MODIFIER|CD630_33920-CD630_33930|n.3967305_3967306insT||||null or hypothetical protein,rumA|null or hypothetical protein,null or hypothetical protein,;	0.06422075699356214	0.020590619941819124	9405	Non-Coding Indel	intergenic_region	A	AT	NA	null or hypothetical protein,rumA	null or hypothetical protein,null or hypothetical protein,;	TRUE	NA
Non-Coding Indel at 3967320 > TA functional=NULL_NULL_NULL locus_tag=CD630_33920-CD630_33930 Strand Information: CD630_33920=-/CD630_33930=-/;TA|intergenic_region|MODIFIER|CD630_33920-CD630_33930|n.3967320_3967321insA||||null or hypothetical protein,rumA|null or hypothetical protein,null or hypothetical protein,;	0.06422075699356214	0.020590619941819124	9406	Non-Coding Indel	intergenic_region	T	TA	NA	null or hypothetical protein,rumA	null or hypothetical protein,null or hypothetical protein,;	TRUE	NA
Coding SNP at 205729 > T,C functional=NULL_NULL_NULL locus_tag=CD630_01550 Strand Information: CD630_01550=+;T|missense_variant|MODERATE|CD630_01550|c.728A>T|p.Asp243Val|728/951|243/316|CD630_01550|CD630_01550;C|missense_variant|MODERATE|CD630_01550|c.728A>C|p.Asp243Ala|728/951|243/316|CD630_01550|CD630_01550;_6551	0.026670714551758883	0.020583827928292397	9407	NA	NA	NA	NA	NA	NA	NA	NA	NA
group_643	0.009666915189370556	0.020583187318009153	9408	NA	NA	NA	NA	NA	NA	NA	NA	PH139_PROKKA_03441
group_519	0.005153334814813384	0.020581588308760775	9409	NA	NA	NA	NA	NA	NA	NA	NA	PH103_PROKKA_00932
group_1898	0.051692988824928864	0.020580234355524137	9410	NA	NA	NA	NA	NA	NA	NA	NA	PH136_PROKKA_00378
Coding SNP at 1431129 > G functional=NULL_NULL_NULL locus_tag=CD630_12300-CD630_12310 Strand Information: CD630_12300=-/CD630_12310=-/;G|intron_variant|MODIFIER|CD630_12300|c.391-1448A>C||||sigK,null or hypothetical protein|Sigma K,putative site-specific recombinase,;G|synonymous_variant|LOW|CD630_12310|c.108A>C|p.Ala36Ala|108/1518|36/505|sigK,null or hypothetical protein|Sigma K,putative site-sp…	0.043723035101540374	0.020577984235706174	9411	NA	NA	NA	NA	NA	NA	NA	NA	NA
Coding SNP at 1179016 > C functional=NULL_NULL_NULL locus_tag=CD630_10100 Strand Information: CD630_10100=+;C|missense_variant|MODERATE|CD630_10100|c.1113A>C|p.Glu371Asp|1113/1134|371/377|nagA|null or hypothetical protein;_52550	0.018555689234285508	0.020576106611693925	9412	NA	NA	NA	NA	NA	NA	NA	NA	NA
group_162	0.06422075699356214	0.020573556235219944	9413	NA	NA	NA	NA	NA	NA	NA	NA	PH_11_PROKKA_00661
group_6795	0.16097615255679634	0.0205651780485377	9414	NA	NA	NA	NA	NA	NA	NA	NA	PH115_PROKKA_03234
Coding SNP at 297839 > A functional=NULL_NULL_NULL locus_tag=CD630_02330 Strand Information: CD630_02330=+;A|missense_variant|MODERATE|CD630_02330|c.253C>A|p.Gln85Lys|253/393|85/130|fliW|Flagellar assembly factor FliW;_11215	0.06422075699356214	0.020556686409093583	9415	NA	NA	NA	NA	NA	NA	NA	NA	NA
dam	0.06422075699356214	0.020555956791570185	9416	NA	NA	NA	NA	NA	NA	NA	NA	PH101_PROKKA_03719
group_6364	0.06422075699356214	0.020555956791570185	9417	NA	NA	NA	NA	NA	NA	NA	NA	PH101_PROKKA_03725
group_6365	0.06422075699356214	0.020555956791570185	9418	NA	NA	NA	NA	NA	NA	NA	NA	PH101_PROKKA_03726
Non-Coding SNP at 658302 > A functional=NULL_NULL_NULL locus_tag=CD630_05510-CD630_05520 Strand Information: CD630_05510=-/CD630_05520=+/;A|intergenic_region|MODIFIER|CD630_05510-CD630_05520|n.658302G>A||||sleC,sleB|Spore cortex-lytic enzyme pre-pro-form,null or hypothetical protein,;_26506	0.16097615255679634	0.020555322760415537	9419	NA	NA	NA	NA	NA	NA	NA	NA	NA
Coding SNP at 274431 > T functional=NULL_NULL_NULL locus_tag=CD630_02100 Strand Information: CD630_02100=+;T|missense_variant|MODERATE|CD630_02100|c.622G>T|p.Val208Leu|622/714|208/237|null or hypothetical protein|putative hydrolase, HAD superfamily, subfamily IA;_9846	0.06422075699356214	0.02055343180497406	9420	NA	NA	NA	NA	NA	NA	NA	NA	NA
Non-Coding SNP at 278676 > G functional=NULL_NULL_NULL locus_tag=CD630_02140-CD630_02150 Strand Information: CD630_02140=-/CD630_02150=+/;G|intergenic_region|MODIFIER|CD630_02140-CD630_02150|n.278676A>G||||null or hypothetical protein,null or hypothetical protein|uncharacterised protein,Transposase IS200/IS605-like OrfA,;_9911	0.06422075699356214	0.02055343180497406	9421	NA	NA	NA	NA	NA	NA	NA	NA	NA
Non-Coding SNP at 278726 > A functional=NULL_NULL_NULL locus_tag=CD630_02140-CD630_02150 Strand Information: CD630_02140=-/CD630_02150=+/;A|intergenic_region|MODIFIER|CD630_02140-CD630_02150|n.278726C>A||||null or hypothetical protein,null or hypothetical protein|uncharacterised protein,Transposase IS200/IS605-like OrfA,;_9916	0.06422075699356214	0.02055343180497406	9422	NA	NA	NA	NA	NA	NA	NA	NA	NA
Non-Coding SNP at 782472 > T functional=NULL_NULL_NULL locus_tag=CD630_06550-CD630_06560 Strand Information: CD630_06550=+/CD630_06560=+/;T|intergenic_region|MODIFIER|CD630_06550-CD630_06560|n.782472C>T||||null or hypothetical protein,null or hypothetical protein|null or hypothetical protein,null or hypothetical protein,;_34367	0.051692988824928864	0.020551904040389857	9423	NA	NA	NA	NA	NA	NA	NA	NA	NA
Coding SNP at 560785 > T functional=NULL_NULL_NULL locus_tag=CD630_04700 Strand Information: CD630_04700=-;T|missense_variant|MODERATE|CD630_04700|c.1441G>A|p.Val481Ile|1441/1800|481/599|blaR|null or hypothetical protein;_22385	0.16097615255679634	0.020550548484012394	9424	NA	NA	NA	NA	NA	NA	NA	NA	NA
Coding SNP at 2709717 > T functional=NULL_NULL_NULL locus_tag=CD630_23420 Strand Information: CD630_23420=-;T|missense_variant|MODERATE|CD630_23420|c.1003G>A|p.Glu335Lys|1003/1392|335/463|sucD|Succinate-semialdehyde dehydrogenase (NAD(P)+);_118546	0.16097615255679634	0.020550548484012394	9425	NA	NA	NA	NA	NA	NA	NA	NA	NA
Coding SNP at 3146305 > T functional=NULL_NULL_NULL locus_tag=CD630_27170 Strand Information: CD630_27170=-;T|missense_variant|MODERATE|CD630_27170|c.1329C>A|p.Ser443Arg|1329/2544|443/847|null or hypothetical protein|null or hypothetical protein;_139106	0.16097615255679634	0.020550548484012394	9426	NA	NA	NA	NA	NA	NA	NA	NA	NA
Coding SNP at 3146377 > G functional=NULL_NULL_NULL locus_tag=CD630_27170 Strand Information: CD630_27170=-;G|missense_variant|MODERATE|CD630_27170|c.1257A>C|p.Glu419Asp|1257/2544|419/847|null or hypothetical protein|null or hypothetical protein;_139121	0.16097615255679634	0.020550548484012394	9427	NA	NA	NA	NA	NA	NA	NA	NA	NA
Coding SNP at 3755922 > A functional=NULL_NULL_NULL locus_tag=CD630_32090 Strand Information: CD630_32090=+;A|missense_variant|MODERATE|CD630_32090|c.148G>A|p.Gly50Arg|148/516|50/171|null or hypothetical protein|Transcriptional regulator, PadR family;_170206	0.16097615255679634	0.020550548484012394	9428	NA	NA	NA	NA	NA	NA	NA	NA	NA
Non-Coding SNP at 3756291 > T functional=NULL_NULL_NULL locus_tag=CD630_32090-CD630_32100 Strand Information: CD630_32090=+/CD630_32100=+/;T|intergenic_region|MODIFIER|CD630_32090-CD630_32100|n.3756291G>T||||null or hypothetical protein,null or hypothetical protein|Transcriptional regulator, PadR family,conserved hypothetical protein,;_170263	0.16097615255679634	0.020550548484012394	9429	NA	NA	NA	NA	NA	NA	NA	NA	NA
Non-Coding SNP at 4027445 > T functional=NULL_NULL_NULL locus_tag=CD630_34350-CD630_34360 Strand Information: CD630_34350=-/CD630_34360=-/;T|intergenic_region|MODIFIER|CD630_34350-CD630_34360|n.4027445C>T||||cobQ,cobC|Cobyric acid synthase CobQ,Cobalamin biosynthesis phosphoglycerate mutase CobC,;_181485	0.16097615255679634	0.020550548484012394	9430	NA	NA	NA	NA	NA	NA	NA	NA	NA
Non-Coding SNP at 4027612 > C functional=NULL_NULL_NULL locus_tag=CD630_34350-CD630_34360 Strand Information: CD630_34350=-/CD630_34360=-/;C|intergenic_region|MODIFIER|CD630_34350-CD630_34360|n.4027612T>C||||cobQ,cobC|Cobyric acid synthase CobQ,Cobalamin biosynthesis phosphoglycerate mutase CobC,;_181491	0.16097615255679634	0.020550548484012394	9431	NA	NA	NA	NA	NA	NA	NA	NA	NA
Non-Coding SNP at 4240969 > G functional=NULL_NULL_NULL locus_tag=CD630_36310-CD630_36320 Strand Information: CD630_36310=-/CD630_36320=-/;G|intergenic_region|MODIFIER|CD630_36310-CD630_36320|n.4240969A>G||||null or hypothetical protein,null or hypothetical protein|Transcription antiterminator, PTS operon regulator,putative isochorismatase (2,3 dihydro-2,3 dihydroxybenzoate synthase),;_191264	0.16097615255679634	0.020550548484012394	9432	NA	NA	NA	NA	NA	NA	NA	NA	NA
Coding and Non-coding Indel at 2592375 > A functional=NULL_NULL_NULL locus_tag=CD630_22410-CD630_22400 Strand Information: CD630_22410=-/CD630_22400=-/;A|frameshift_variant&stop_lost&splice_region_variant|HIGH|CD630_22410|c.671_*9delAAAAATTAATT|p.Ter224fs||224/223|nanE,nanA|N-acetylmannosamine-6-phosphate 2-epimerase (ManNAc-6-P epimerase),null or hypothetical protein,	0.16097615255679634	0.020550548484012394	9433	Coding and Non-coding Indel	frameshift_variant&stop_lost&splice_region_variant	AAAAAATTAATT	A	NA	nanE,nanA	N-acetylmannosamine-6-phosphate 2-epimerase (ManNAc-6-P epimerase),null or hypothetical protein,	FALSE	NA
Coding and Non-coding Indel at 2592375 > A functional=NULL_NULL_NULL locus_tag=CD630_22410-CD630_22400 Strand Information: CD630_22410=-/CD630_22400=-/;A|intergenic_region|MODIFIER|CD630_22400-CD630_22410|n.2592376_2592386delAATTAATTTTT||||nanE,nanA|N-acetylmannosamine-6-phosphate 2-epimerase (ManNAc-6-P epimerase),null or hypothetical protein,	0.16097615255679634	0.020550548484012394	9434	Coding and Non-coding Indel	intergenic_region	AAATTAATTTTT	A	NA	nanE,nanA	N-acetylmannosamine-6-phosphate 2-epimerase (ManNAc-6-P epimerase),null or hypothetical protein,	TRUE	NA
Coding SNP at 1447277 > T functional=NULL_NULL_NULL locus_tag=CD630_12450 Strand Information: CD630_12450=+;T|missense_variant|MODERATE|CD630_12450|c.463C>T|p.Arg155Cys|463/525|155/174|null or hypothetical protein|null or hypothetical protein;_63031	0.16097615255679634	0.020546730317249406	9435	NA	NA	NA	NA	NA	NA	NA	NA	NA
group_1381	0.08516768975060965	0.020543266133414253	9436	NA	NA	NA	NA	NA	NA	NA	NA	Cdif_630_PROKKA_00770
Coding SNP at 3465021 > G functional=NULL_NULL_NULL locus_tag=CD630_29820 Strand Information: CD630_29820=-;G|missense_variant|MODERATE|CD630_29820|c.311A>C|p.Asp104Ala|311/738|104/245|null or hypothetical protein|putative CRISPR-associated Cas6 family protein;_152624	0.06422075699356214	0.02052347575699301	9437	NA	NA	NA	NA	NA	NA	NA	NA	NA
Coding SNP at 2013562 > T functional=NULL_NULL_NULL locus_tag=CD630_17380 Strand Information: CD630_17380=+;T|missense_variant|MODERATE|CD630_17380|c.1198C>T|p.His400Tyr|1198/1995|400/664|null or hypothetical protein|null or hypothetical protein;_88021	0.16097615255679634	0.020522319353154617	9438	NA	NA	NA	NA	NA	NA	NA	NA	NA
Coding SNP at 3182747 > C functional=NULL_NULL_NULL locus_tag=CD630_27420 Strand Information: CD630_27420=-;C|missense_variant|MODERATE|CD630_27420|c.332A>G|p.Asn111Ser|332/615|111/204|null or hypothetical protein|putative hydrolase beta-lactamase-like;_140658	0.16097615255679634	0.020522319353154617	9439	NA	NA	NA	NA	NA	NA	NA	NA	NA
Coding SNP at 3684521 > A,T functional=NULL_NULL_NULL locus_tag=CD630_31550 Strand Information: CD630_31550=+;T|missense_variant|MODERATE|CD630_31550|c.418G>T|p.Asp140Tyr|418/753|140/250|CD630_31550|CD630_31550;A|missense_variant|MODERATE|CD630_31550|c.418G>A|p.Asp140Asn|418/753|140/250|CD630_31550|CD630_31550;_166405	0.16097615255679634	0.020522319353154617	9440	NA	NA	NA	NA	NA	NA	NA	NA	NA
lytC_18	0.16097615255679634	0.02051555345551123	9441	NA	NA	NA	NA	NA	NA	NA	NA	PH108_PROKKA_03706
Coding SNP at 1330422 > C functional=NULL_NULL_NULL locus_tag=CD630_11310 Strand Information: CD630_11310=+;C|missense_variant|MODERATE|CD630_11310|c.43T>C|p.Phe15Leu|43/1716|15/571|null or hypothetical protein|null or hypothetical protein;_57797	0.16097615255679634	0.02051555345551123	9442	NA	NA	NA	NA	NA	NA	NA	NA	NA
Coding SNP at 3244884 > C functional=NULL_NULL_NULL locus_tag=CD630_27880 Strand Information: CD630_27880=+;C|missense_variant|MODERATE|CD630_27880|c.329T>C|p.Val110Ala|329/402|110/133|null or hypothetical protein|null or hypothetical protein;_143190	0.16097615255679634	0.02051555345551123	9443	NA	NA	NA	NA	NA	NA	NA	NA	NA
Coding SNP at 3246348 > G functional=NULL_NULL_NULL locus_tag=CD630_27890 Strand Information: CD630_27890=-;G|missense_variant|MODERATE|CD630_27890|c.489A>C|p.Glu163Asp|489/1833|163/610|cwp66|Cell surface protein cwp66;_143220	0.16097615255679634	0.02051555345551123	9444	NA	NA	NA	NA	NA	NA	NA	NA	NA
Coding SNP at 3248983 > G functional=NULL_NULL_NULL locus_tag=CD630_27910 Strand Information: CD630_27910=-;G|missense_variant|MODERATE|CD630_27910|c.572A>C|p.Asp191Ala|572/1872|191/623|cwp2|null or hypothetical protein;_143548	0.16097615255679634	0.02051555345551123	9445	NA	NA	NA	NA	NA	NA	NA	NA	NA
Coding SNP at 3249244 > A functional=NULL_NULL_NULL locus_tag=CD630_27910 Strand Information: CD630_27910=-;A|missense_variant|MODERATE|CD630_27910|c.311C>T|p.Thr104Ile|311/1872|104/623|cwp2|null or hypothetical protein;_143604	0.16097615255679634	0.02051555345551123	9446	NA	NA	NA	NA	NA	NA	NA	NA	NA
Coding SNP at 3252812 > G functional=NULL_NULL_NULL locus_tag=CD630_27930 Strand Information: CD630_27930=-;G|missense_variant|MODERATE|CD630_27930|c.1907T>C|p.Val636Ala|1907/2160|636/719|slpA|null or hypothetical protein;_144100	0.16097615255679634	0.02051555345551123	9447	NA	NA	NA	NA	NA	NA	NA	NA	NA
Coding SNP at 3252813 > T functional=NULL_NULL_NULL locus_tag=CD630_27930 Strand Information: CD630_27930=-;T|missense_variant|MODERATE|CD630_27930|c.1906G>A|p.Val636Met|1906/2160|636/719|slpA|null or hypothetical protein;_144101	0.16097615255679634	0.02051555345551123	9448	NA	NA	NA	NA	NA	NA	NA	NA	NA
Coding SNP at 3252833 > A functional=NULL_NULL_NULL locus_tag=CD630_27930 Strand Information: CD630_27930=-;A|missense_variant|MODERATE|CD630_27930|c.1886A>T|p.Tyr629Phe|1886/2160|629/719|slpA|null or hypothetical protein;_144105	0.16097615255679634	0.02051555345551123	9449	NA	NA	NA	NA	NA	NA	NA	NA	NA
Non-Coding Indel at 3252496 > T functional=NULL_NULL_NULL locus_tag=CD630_27920-CD630_27930 Strand Information: CD630_27920=-/CD630_27930=-/;T|intergenic_region|MODIFIER|CD630_27920-CD630_27930|n.3252497_3252499delAAA||||secA2-slpA|secA2-slpA	0.16097615255679634	0.02051555345551123	9450	Non-Coding Indel	intergenic_region	TAAA	T	NA	secA2-slpA	secA2-slpA	TRUE	NA
Non-Coding Indel at 3252500 > TTTCAC functional=NULL_NULL_NULL locus_tag=CD630_27920-CD630_27930 Strand Information: CD630_27920=-/CD630_27930=-/;TTTCAC|intergenic_region|MODIFIER|CD630_27920-CD630_27930|n.3252500_3252501insTTCAC||||secA2,slpA|null or hypothetical protein,null or hypothetical protein,;	0.16097615255679634	0.02051555345551123	9451	Non-Coding Indel	intergenic_region	T	TTTCAC	NA	secA2,slpA	null or hypothetical protein,null or hypothetical protein,;	TRUE	NA
Coding Indel at 3252626 > AGATTCTT functional=NULL_NULL_NULL locus_tag=CD630_27930 Strand Information: CD630_27930=-;AGATTCTT|frameshift_variant&stop_gained|HIGH|CD630_27930|c.2092_2093insAAGAATC|p.Leu698fs|2092/2160|698/719|slpA|null or hypothetical protein;	0.16097615255679634	0.02051555345551123	9452	Coding Indel	frameshift_variant&stop_gained	A	AGATTCTT	NA	slpA	null or hypothetical protein;	FALSE	NA
Coding Indel at 3252638 > CGT functional=NULL_NULL_NULL locus_tag=CD630_27930 Strand Information: CD630_27930=-;CGT|frameshift_variant|HIGH|CD630_27930|c.2080_2081insAC|p.Gly694fs|2080/2160|694/719|slpA|null or hypothetical protein;	0.16097615255679634	0.02051555345551123	9453	Coding Indel	frameshift_variant	C	CGT	NA	slpA	null or hypothetical protein;	FALSE	NA
Coding Indel at 3252642 > CA functional=NULL_NULL_NULL locus_tag=CD630_27930 Strand Information: CD630_27930=-;CA|frameshift_variant|HIGH|CD630_27930|c.2076_2077insT|p.Asp693fs|2076/2160|692/719|slpA|null or hypothetical protein;	0.16097615255679634	0.02051555345551123	9454	Coding Indel	frameshift_variant	C	CA	NA	slpA	null or hypothetical protein;	FALSE	NA
Coding Indel at 3252645 > T functional=NULL_NULL_NULL locus_tag=CD630_27930 Strand Information: CD630_27930=-;T|frameshift_variant|HIGH|CD630_27930|c.2070_2073delTCCT|p.Pro691fs|2073/2160|690/719|slpA|null or hypothetical protein;	0.16097615255679634	0.02051555345551123	9455	Coding Indel	frameshift_variant	TTCCT	T	NA	slpA	null or hypothetical protein;	FALSE	NA
Coding SNP at 450403 > G functional=NULL_NULL_NULL locus_tag=CD630_03540-CD630_03810 Strand Information: CD630_03540=+/CD630_03810=-/;G|intron_variant|MODIFIER|CD630_03540|c.31-6602T>G||||null or hypothetical protein,null or hypothetical protein|Fragment of putative membrane protein,putative replication initiation factor Tn916-like, CTn1-Orf26,;G|missense_variant|MODERATE|CD630_03810|c.70A>C|p.Ly…	0.06422075699356214	0.020510973742554634	9456	NA	NA	NA	NA	NA	NA	NA	NA	NA
Coding SNP at 450403 > G functional=NULL_NULL_NULL locus_tag=CD630_03540-CD630_03810 Strand Information: CD630_03540=+/CD630_03810=-/;G|intron_variant|MODIFIER|CD630_03540|c.31-6602T>G||||null or hypothetical protein,null or hypothetical protein|Fragment of putative membrane protein,putative replication initiation factor Tn916-like, CTn1-Orf26,;G|missense_variant|MODERATE|CD630_03810|c.70A>C|p.Ly…	0.06422075699356214	0.020510973742554634	9457	NA	NA	NA	NA	NA	NA	NA	NA	NA
Coding SNP at 450410 > G functional=NULL_NULL_NULL locus_tag=CD630_03540-CD630_03810 Strand Information: CD630_03540=+/CD630_03810=-/;G|intron_variant|MODIFIER|CD630_03540|c.31-6595C>G||||null or hypothetical protein,null or hypothetical protein|Fragment of putative membrane protein,putative replication initiation factor Tn916-like, CTn1-Orf26,;G|missense_variant|MODERATE|CD630_03810|c.63G>C|p.Gl…	0.06422075699356214	0.020510973742554634	9458	NA	NA	NA	NA	NA	NA	NA	NA	NA
Coding SNP at 450410 > G functional=NULL_NULL_NULL locus_tag=CD630_03540-CD630_03810 Strand Information: CD630_03540=+/CD630_03810=-/;G|intron_variant|MODIFIER|CD630_03540|c.31-6595C>G||||null or hypothetical protein,null or hypothetical protein|Fragment of putative membrane protein,putative replication initiation factor Tn916-like, CTn1-Orf26,;G|missense_variant|MODERATE|CD630_03810|c.63G>C|p.Gl…	0.06422075699356214	0.020510973742554634	9459	NA	NA	NA	NA	NA	NA	NA	NA	NA
Coding SNP at 450491 > G functional=NULL_NULL_NULL locus_tag=CD630_03540 Strand Information: CD630_03540=+;G|intron_variant|MODIFIER|CD630_03540|c.31-6514C>G||||null or hypothetical protein|Fragment of putative membrane protein;_19115	0.06422075699356214	0.020510973742554634	9460	NA	NA	NA	NA	NA	NA	NA	NA	NA
Coding SNP at 3691119 > G functional=NULL_NULL_NULL locus_tag=CD630_31590 Strand Information: CD630_31590=+;G|missense_variant|MODERATE|CD630_31590|c.286A>G|p.Ser96Gly|286/465|96/154|null or hypothetical protein|putative FemA-like peptidoglycan biosynthesis protein;_166757	0.06422075699356214	0.020502920984052167	9461	NA	NA	NA	NA	NA	NA	NA	NA	NA
Coding SNP at 1617389 > T functional=NULL_NULL_NULL locus_tag=CD630_13970 Strand Information: CD630_13970=-;T|missense_variant|MODERATE|CD630_13970|c.397G>A|p.Val133Ile|397/477|133/158|null or hypothetical protein|conserved hypothetical protein;_68982	0.06422075699356214	0.02050102142089788	9462	NA	NA	NA	NA	NA	NA	NA	NA	NA
group_2666	0.16097615255679634	0.02050014506635028	9463	NA	NA	NA	NA	NA	NA	NA	NA	Cdif_630_PROKKA_03283
crr_2	0.16097615255679634	0.02050014506635028	9464	NA	NA	NA	NA	NA	NA	NA	NA	Cdif_630_PROKKA_03289
Coding SNP at 2819188 > T functional=NULL_NULL_NULL locus_tag=CD630_24420 Strand Information: CD630_24420=-;T|missense_variant|MODERATE|CD630_24420|c.162C>A|p.Asp54Glu|162/1344|54/447|spoIV|Stage IV sporulation protein;_123838	0.051692988824928864	0.02049915331275506	9465	NA	NA	NA	NA	NA	NA	NA	NA	NA
Coding SNP at 547627 > A functional=NULL_NULL_NULL locus_tag=CD630_04600 Strand Information: CD630_04600=+;A|missense_variant|MODERATE|CD630_04600|c.286G>A|p.Asp96Asn|286/2661|96/886|null or hypothetical protein|null or hypothetical protein;_21709	0.051692988824928864	0.020495887728933983	9466	NA	NA	NA	NA	NA	NA	NA	NA	NA
Coding SNP at 547632 > C functional=NULL_NULL_NULL locus_tag=CD630_04600 Strand Information: CD630_04600=+;C|missense_variant|MODERATE|CD630_04600|c.291G>C|p.Glu97Asp|291/2661|97/886|null or hypothetical protein|null or hypothetical protein;_21710	0.051692988824928864	0.020495887728933983	9467	NA	NA	NA	NA	NA	NA	NA	NA	NA
Coding SNP at 547681 > C functional=NULL_NULL_NULL locus_tag=CD630_04600 Strand Information: CD630_04600=+;C|missense_variant|MODERATE|CD630_04600|c.340T>C|p.Ser114Pro|340/2661|114/886|null or hypothetical protein|null or hypothetical protein;_21713	0.051692988824928864	0.020495887728933983	9468	NA	NA	NA	NA	NA	NA	NA	NA	NA
Coding SNP at 547682 > A functional=NULL_NULL_NULL locus_tag=CD630_04600 Strand Information: CD630_04600=+;A|missense_variant|MODERATE|CD630_04600|c.341C>A|p.Ser114Tyr|341/2661|114/886|null or hypothetical protein|null or hypothetical protein;_21714	0.051692988824928864	0.020495887728933983	9469	NA	NA	NA	NA	NA	NA	NA	NA	NA
Coding SNP at 548752 > G functional=NULL_NULL_NULL locus_tag=CD630_04600 Strand Information: CD630_04600=+;G|missense_variant|MODERATE|CD630_04600|c.1411T>G|p.Cys471Gly|1411/2661|471/886|null or hypothetical protein|null or hypothetical protein;_21803	0.051692988824928864	0.020495887728933983	9470	NA	NA	NA	NA	NA	NA	NA	NA	NA
Coding SNP at 548834 > A functional=NULL_NULL_NULL locus_tag=CD630_04600 Strand Information: CD630_04600=+;A|missense_variant|MODERATE|CD630_04600|c.1493C>A|p.Ala498Glu|1493/2661|498/886|null or hypothetical protein|null or hypothetical protein;_21807	0.051692988824928864	0.020495887728933983	9471	NA	NA	NA	NA	NA	NA	NA	NA	NA
Coding SNP at 549181 > G functional=NULL_NULL_NULL locus_tag=CD630_04600 Strand Information: CD630_04600=+;G|missense_variant|MODERATE|CD630_04600|c.1840A>G|p.Ile614Val|1840/2661|614/886|null or hypothetical protein|null or hypothetical protein;_21843	0.051692988824928864	0.020495887728933983	9472	NA	NA	NA	NA	NA	NA	NA	NA	NA
Coding SNP at 549424 > G functional=NULL_NULL_NULL locus_tag=CD630_04600 Strand Information: CD630_04600=+;G|missense_variant|MODERATE|CD630_04600|c.2083A>G|p.Ser695Gly|2083/2661|695/886|null or hypothetical protein|null or hypothetical protein;_21862	0.051692988824928864	0.020495887728933983	9473	NA	NA	NA	NA	NA	NA	NA	NA	NA
Coding SNP at 549454 > C,T functional=NULL_NULL_NULL locus_tag=CD630_04600 Strand Information: CD630_04600=+;T|missense_variant|MODERATE|CD630_04600|c.2113G>T|p.Val705Leu|2113/2661|705/886|CD630_04600|CD630_04600;C|missense_variant|MODERATE|CD630_04600|c.2113G>C|p.Val705Leu|2113/2661|705/886|CD630_04600|CD630_04600;_21867	0.051692988824928864	0.020495887728933983	9474	NA	NA	NA	NA	NA	NA	NA	NA	NA
Coding SNP at 549515 > G functional=NULL_NULL_NULL locus_tag=CD630_04600 Strand Information: CD630_04600=+;G|missense_variant|MODERATE|CD630_04600|c.2174A>G|p.Tyr725Cys|2174/2661|725/886|null or hypothetical protein|null or hypothetical protein;_21875	0.051692988824928864	0.020495887728933983	9475	NA	NA	NA	NA	NA	NA	NA	NA	NA
Coding SNP at 549590 > G functional=NULL_NULL_NULL locus_tag=CD630_04600 Strand Information: CD630_04600=+;G|missense_variant|MODERATE|CD630_04600|c.2249T>G|p.Ile750Arg|2249/2661|750/886|null or hypothetical protein|null or hypothetical protein;_21885	0.051692988824928864	0.020495887728933983	9476	NA	NA	NA	NA	NA	NA	NA	NA	NA
Coding SNP at 549735 > T functional=NULL_NULL_NULL locus_tag=CD630_04600 Strand Information: CD630_04600=+;T|missense_variant|MODERATE|CD630_04600|c.2394A>T|p.Glu798Asp|2394/2661|798/886|null or hypothetical protein|null or hypothetical protein;_21891	0.051692988824928864	0.020495887728933983	9477	NA	NA	NA	NA	NA	NA	NA	NA	NA
Coding SNP at 551042 > A functional=NULL_NULL_NULL locus_tag=CD630_04610 Strand Information: CD630_04610=-;A|missense_variant|MODERATE|CD630_04610|c.323C>T|p.Thr108Ile|323/1182|108/393|null or hypothetical protein|null or hypothetical protein;_21982	0.051692988824928864	0.020495887728933983	9478	NA	NA	NA	NA	NA	NA	NA	NA	NA
Non-Coding SNP at 4133236 > T functional=NULL_NULL_NULL locus_tag=CD630_35380-CD630_35390 Strand Information: CD630_35380=-/CD630_35390=-/;T|intergenic_region|MODIFIER|CD630_35380-CD630_35390|n.4133236C>T||||phnG,null or hypothetical protein|putative phosphonate metabolism protein,null or hypothetical protein,;_186054	0.06422075699356214	0.020493244203393764	9479	NA	NA	NA	NA	NA	NA	NA	NA	NA
group_964	0.03737470846721491	0.020481421976419518	9480	NA	NA	NA	NA	NA	NA	NA	NA	PH102_PROKKA_01789
Coding SNP at 3488543 > G,C functional=NULL_NULL_NULL locus_tag=CD630_30030 Strand Information: CD630_30030=-;G|missense_variant|MODERATE|CD630_30030|c.169A>C|p.Lys57Gln|169/306|57/101|CD630_30030|CD630_30030;C|missense_variant|MODERATE|CD630_30030|c.169A>G|p.Lys57Glu|169/306|57/101|CD630_30030|CD630_30030;_153959	0.06422075699356214	0.02047855492783006	9481	NA	NA	NA	NA	NA	NA	NA	NA	NA
Coding SNP at 3739696 > G functional=NULL_NULL_NULL locus_tag=CD630_31950 Strand Information: CD630_31950=+;G|missense_variant|MODERATE|CD630_31950|c.643A>G|p.Ile215Val|643/2421|215/806|null or hypothetical protein|null or hypothetical protein;_169176	0.051692988824928864	0.020475664861233114	9482	NA	NA	NA	NA	NA	NA	NA	NA	NA
Coding SNP at 3562675 > T functional=NULL_NULL_NULL locus_tag=CD630_30660 Strand Information: CD630_30660=+;T|missense_variant|MODERATE|CD630_30660|c.876G>T|p.Gln292His|876/1161|292/386|xylR|null or hypothetical protein;_159493	0.051692988824928864	0.02045965081211485	9483	NA	NA	NA	NA	NA	NA	NA	NA	NA
group_3152	0.06422075699356214	0.020454710714744008	9484	NA	NA	NA	NA	NA	NA	NA	NA	Cdif_630_PROKKA_02395
group_7515	0.051692988824928864	0.02044315629466485	9485	NA	NA	NA	NA	NA	NA	NA	NA	PH132_PROKKA_03582
Non-Coding SNP at 3579295 > A functional=NULL_NULL_NULL locus_tag=CD630_30820-CD630_30830 Strand Information: CD630_30820=-/CD630_30830=+/;A|intergenic_region|MODIFIER|CD630_30820-CD630_30830|n.3579295G>A||||null or hypothetical protein,null or hypothetical protein|PTS system, lactose/cellobiose-family IIB component,null or hypothetical protein,;_160787	0.0031639358916142877	0.0204360473386498	9486	NA	NA	NA	NA	NA	NA	NA	NA	NA
Coding Indel at 430957 > T functional=NULL_NULL_NULL locus_tag=CD630_03540-CD630_03590 Strand Information: CD630_03540=+/CD630_03590=-/;T|intron_variant|MODIFIER|CD630_03540|c.30+2854delG||||null or hypothetical protein,null or hypothetical protein|Fragment of putative membrane protein,putative RNA polymerase sigma factor Tn916-like,CTn1-Orf4,	0.06422075699356214	0.020431125641518447	9487	Coding Indel	intron_variant	TG	T	NA	null or hypothetical protein,null or hypothetical protein	Fragment of putative membrane protein,putative RNA polymerase sigma factor Tn916-like,CTn1-Orf4,	FALSE	NA
Coding Indel at 430957 > T functional=NULL_NULL_NULL locus_tag=CD630_03540-CD630_03590 Strand Information: CD630_03540=+/CD630_03590=-/;T|frameshift_variant|HIGH|CD630_03590|c.424delC|p.His142fs|424/429|142/142|null or hypothetical protein,null or hypothetical protein|Fragment of putative membrane protein,putative RNA polymerase sigma factor Tn916-like,CTn1-Orf4,	0.06422075699356214	0.020431125641518447	9488	Coding Indel	frameshift_variant	TC	T	NA	null or hypothetical protein,null or hypothetical protein	Fragment of putative membrane protein,putative RNA polymerase sigma factor Tn916-like,CTn1-Orf4,	FALSE	NA
group_8497	0.16097615255679634	0.02042764858417726	9489	NA	NA	NA	NA	NA	NA	NA	NA	PH_50_PROKKA_03323
Coding SNP at 3257387 > T functional=NULL_NULL_NULL locus_tag=CD630_27950 Strand Information: CD630_27950=-;T|missense_variant|MODERATE|CD630_27950|c.949G>A|p.Val317Ile|949/1602|317/533|cwp11|null or hypothetical protein;_144312	0.06422075699356214	0.020418281448110157	9490	NA	NA	NA	NA	NA	NA	NA	NA	NA
hhaIM_1	0.16097615255679634	0.020412483243611376	9491	NA	NA	NA	NA	NA	NA	NA	NA	PH_24_PROKKA_02333
group_5993	0.16097615255679634	0.020412483243611376	9492	NA	NA	NA	NA	NA	NA	NA	NA	PH_24_PROKKA_02334
Coding SNP at 760652 > G functional=NULL_NULL_NULL locus_tag=CD630_06370 Strand Information: CD630_06370=+;G|missense_variant|MODERATE|CD630_06370|c.41A>G|p.Gln14Arg|41/444|14/147|null or hypothetical protein|putative acetyltransferase;_32992	0.16097615255679634	0.020412483243611376	9493	NA	NA	NA	NA	NA	NA	NA	NA	NA
Non-Coding Indel at 51622 > TC functional=NULL_NULL_NULL locus_tag=CD630_00300-CD630_00310 Strand Information: CD630_00300=+/CD630_00310=-/;TC|intergenic_region|MODIFIER|CD630_00300-CD630_00310|n.51622_51623insC||||null or hypothetical protein,null or hypothetical protein|null or hypothetical protein,null or hypothetical protein,;	0.16097615255679634	0.020412483243611376	9494	Non-Coding Indel	intergenic_region	T	TC	NA	null or hypothetical protein,null or hypothetical protein	null or hypothetical protein,null or hypothetical protein,;	TRUE	NA
Coding SNP at 3624944 > T functional=NULL_NULL_NULL locus_tag=CD630_31140 Strand Information: CD630_31140=-;T|missense_variant|MODERATE|CD630_31140|c.907G>A|p.Val303Ile|907/1209|303/402|null or hypothetical protein|null or hypothetical protein;_163942	0.06422075699356214	0.02040728957103456	9495	NA	NA	NA	NA	NA	NA	NA	NA	NA
Non-Coding SNP at 3447834 > G functional=NULL_NULL_NULL locus_tag=CD630_29660-CD630_29661 Strand Information: CD630_29660=-/CD630_29661=+/;G|intergenic_region|MODIFIER|CD630_29660-CD630_29661|n.3447834C>G||||adhE1,null or hypothetical protein|null or hypothetical protein,null or hypothetical protein,;_151443	0.16097615255679634	0.02040445264134529	9496	NA	NA	NA	NA	NA	NA	NA	NA	NA
Non-Coding SNP at 3098533 > G functional=NULL_NULL_NULL locus_tag=CD630_26811-CD630_26820 Strand Information: CD630_26811=-/CD630_26820=-/;G|intergenic_region|MODIFIER|CD630_26811-CD630_26820|n.3098533A>G||||null or hypothetical protein,pfo|conserved hypothetical protein,null or hypothetical protein,;_136907	0.10084689401257935	0.02039339855396642	9497	NA	NA	NA	NA	NA	NA	NA	NA	NA
group_902	0.16097615255679634	0.020387498006117527	9498	NA	NA	NA	NA	NA	NA	NA	NA	PH102_PROKKA_02576
Coding SNP at 4116957 > C functional=NULL_NULL_NULL locus_tag=CD630_35230 Strand Information: CD630_35230=-;C|missense_variant|MODERATE|CD630_35230|c.763A>G|p.Ile255Val|763/870|255/289|ksgA|null or hypothetical protein;_185153	0.051692988824928864	0.020382636276483714	9499	NA	NA	NA	NA	NA	NA	NA	NA	NA
group_3440	0.07430464378836418	0.020380152373827808	9500	NA	NA	NA	NA	NA	NA	NA	NA	PH101_PROKKA_03932
group_5479	0.07430464378836418	0.020380152373827808	9501	NA	NA	NA	NA	NA	NA	NA	NA	PH101_PROKKA_03963
group_5480	0.07430464378836418	0.020380152373827808	9502	NA	NA	NA	NA	NA	NA	NA	NA	PH101_PROKKA_03983
group_6376	0.07430464378836418	0.020380152373827808	9503	NA	NA	NA	NA	NA	NA	NA	NA	PH101_PROKKA_03964
group_6377	0.07430464378836418	0.020380152373827808	9504	NA	NA	NA	NA	NA	NA	NA	NA	PH101_PROKKA_03965
group_6390	0.07430464378836418	0.020380152373827808	9505	NA	NA	NA	NA	NA	NA	NA	NA	PH101_PROKKA_03979
group_6391	0.07430464378836418	0.020380152373827808	9506	NA	NA	NA	NA	NA	NA	NA	NA	PH101_PROKKA_03980
Non-Coding SNP at 1722297 > G functional=NULL_NULL_NULL locus_tag=CD630_14860-CD630_14870 Strand Information: CD630_14860=+/CD630_14870=-/;G|intergenic_region|MODIFIER|CD630_14860-CD630_14870|n.1722297A>G||||null or hypothetical protein,null or hypothetical protein|null or hypothetical protein,conserved hypothetical protein,;_74136	0.051692988824928864	0.020379894558601588	9507	NA	NA	NA	NA	NA	NA	NA	NA	NA
group_749	0.16097615255679634	0.020364632321950193	9508	NA	NA	NA	NA	NA	NA	NA	NA	PH_17_PROKKA_02576
group_2100	0.051692988824928864	0.020348557204570742	9509	NA	NA	NA	NA	NA	NA	NA	NA	PH102_PROKKA_02375
group_755	0.051692988824928864	0.020348557204570742	9510	NA	NA	NA	NA	NA	NA	NA	NA	PH102_PROKKA_02377
Coding SNP at 4105239 > C functional=NULL_NULL_NULL locus_tag=CD630_35130 Strand Information: CD630_35130=-;C|missense_variant|MODERATE|CD630_35130|c.397A>G|p.Asn133Asp|397/516|133/171|null or hypothetical protein|null or hypothetical protein;_184710	0.15917109670342977	0.02034782587914997	9511	NA	NA	NA	NA	NA	NA	NA	NA	NA
Coding SNP at 4105242 > T functional=NULL_NULL_NULL locus_tag=CD630_35130 Strand Information: CD630_35130=-;T|missense_variant|MODERATE|CD630_35130|c.394G>A|p.Glu132Lys|394/516|132/171|null or hypothetical protein|null or hypothetical protein;_184711	0.15917109670342977	0.02034782587914997	9512	NA	NA	NA	NA	NA	NA	NA	NA	NA
group_2590	0.06066970163139472	0.020343606270927555	9513	NA	NA	NA	NA	NA	NA	NA	NA	PH100_PROKKA_03413
group_635	0.06422075699356214	0.020332644881496706	9514	NA	NA	NA	NA	NA	NA	NA	NA	PH121_PROKKA_02992
group_1508	0.006312932161523462	0.020324899466317995	9515	NA	NA	NA	NA	NA	NA	NA	NA	Cdif_630_PROKKA_01371
Coding SNP at 2589436 > C functional=NULL_NULL_NULL locus_tag=CD630_22380 Strand Information: CD630_22380=-;C|missense_variant|MODERATE|CD630_22380|c.334A>G|p.Met112Val|334/453|112/150|null or hypothetical protein|conserved hypothetical protein;_113415	0.051692988824928864	0.020322454129370143	9516	NA	NA	NA	NA	NA	NA	NA	NA	NA
Coding SNP at 3726240 > A functional=NULL_NULL_NULL locus_tag=CD630_31840 Strand Information: CD630_31840=-;A|missense_variant|MODERATE|CD630_31840|c.167C>T|p.Ser56Leu|167/1215|56/404|dpaL1|null or hypothetical protein;_168380	0.06422075699356214	0.020316603984950388	9517	NA	NA	NA	NA	NA	NA	NA	NA	NA
group_6238	0.06422075699356214	0.020312302336052347	9518	NA	NA	NA	NA	NA	NA	NA	NA	PH100_PROKKA_03077
Coding SNP at 2203879 > T functional=NULL_NULL_NULL locus_tag=CD630_19020 Strand Information: CD630_19020=+;T|missense_variant|MODERATE|CD630_19020|c.17C>T|p.Ala6Val|17/231|6/76|null or hypothetical protein|Fragment of putative conjugative transposon protein (Central region);_95357	0.05968747323089055	0.020311073832033413	9519	NA	NA	NA	NA	NA	NA	NA	NA	NA
group_96	-0	0.020305545443884673	9520	NA	NA	NA	NA	NA	NA	NA	NA	Cdif_630_PROKKA_01081
Coding SNP at 3934135 > T functional=NULL_NULL_NULL locus_tag=CD630_33680 Strand Information: CD630_33680=-;T|missense_variant|MODERATE|CD630_33680|c.901G>A|p.Glu301Lys|901/1059|301/352|null or hypothetical protein|null or hypothetical protein;_178142	0.06422075699356214	0.020300359717144452	9521	NA	NA	NA	NA	NA	NA	NA	NA	NA
group_629	0.06422075699356214	0.02029707044493982	9522	NA	NA	NA	NA	NA	NA	NA	NA	PH102_PROKKA_01477
Coding SNP at 3262074 > C functional=NULL_NULL_NULL locus_tag=CD630_27970 Strand Information: CD630_27970=-;C|missense_variant|MODERATE|CD630_27970|c.4682A>G|p.Asn1561Ser|4682/5964|1561/1987|null or hypothetical protein|null or hypothetical protein;_144810	0.06422075699356214	0.020296754758753848	9523	NA	NA	NA	NA	NA	NA	NA	NA	NA
gabR	0.16097615255679634	0.020275688749745526	9524	NA	NA	NA	NA	NA	NA	NA	NA	Cdif_630_PROKKA_03632
group_7021	0.16097615255679634	0.020275688749745526	9525	NA	NA	NA	NA	NA	NA	NA	NA	PH121_PROKKA_03212
group_7022	0.16097615255679634	0.020275688749745526	9526	NA	NA	NA	NA	NA	NA	NA	NA	PH121_PROKKA_03213
group_7023	0.16097615255679634	0.020275688749745526	9527	NA	NA	NA	NA	NA	NA	NA	NA	PH121_PROKKA_03214
drrA_7	0.16097615255679634	0.020275688749745526	9528	NA	NA	NA	NA	NA	NA	NA	NA	PH121_PROKKA_03215
Coding SNP at 550941 > T functional=NULL_NULL_NULL locus_tag=CD630_04610 Strand Information: CD630_04610=-;T|missense_variant|MODERATE|CD630_04610|c.424G>A|p.Val142Ile|424/1182|142/393|null or hypothetical protein|null or hypothetical protein;_21972	0.16097615255679634	0.020275688749745526	9529	NA	NA	NA	NA	NA	NA	NA	NA	NA
Coding SNP at 551576 > G functional=NULL_NULL_NULL locus_tag=CD630_04620 Strand Information: CD630_04620=-;G|missense_variant|MODERATE|CD630_04620|c.451G>C|p.Ala151Pro|451/663|151/220|null or hypothetical protein|Two-component response regulator;_22011	0.16097615255679634	0.020275688749745526	9530	NA	NA	NA	NA	NA	NA	NA	NA	NA
Coding SNP at 873929 > A functional=NULL_NULL_NULL locus_tag=CD630_07140 Strand Information: CD630_07140=+;A|missense_variant|MODERATE|CD630_07140|c.635G>A|p.Arg212Lys|635/1143|212/380|null or hypothetical protein|tetratricopeptide repeat protein;_39938	0.16097615255679634	0.020275688749745526	9531	NA	NA	NA	NA	NA	NA	NA	NA	NA
Coding SNP at 1263104 > T functional=NULL_NULL_NULL locus_tag=CD630_10690 Strand Information: CD630_10690=-;T|missense_variant|MODERATE|CD630_10690|c.646G>A|p.Gly216Arg|646/795|216/264|null or hypothetical protein|putative histidinol phosphatase/hydrolase, PHP family;_56104	0.16097615255679634	0.020275688749745526	9532	NA	NA	NA	NA	NA	NA	NA	NA	NA
Coding SNP at 1263386 > T functional=NULL_NULL_NULL locus_tag=CD630_10690 Strand Information: CD630_10690=-;T|missense_variant|MODERATE|CD630_10690|c.364G>A|p.Asp122Asn|364/795|122/264|null or hypothetical protein|putative histidinol phosphatase/hydrolase, PHP family;_56117	0.16097615255679634	0.020275688749745526	9533	NA	NA	NA	NA	NA	NA	NA	NA	NA
Coding SNP at 1382208 > T functional=NULL_NULL_NULL locus_tag=CD630_11810 Strand Information: CD630_11810=+;T|missense_variant|MODERATE|CD630_11810|c.871G>T|p.Ala291Ser|871/951|291/316|fabD|Malonyl CoA-acyl carrier protein transacylase (MCT);_59766	0.16097615255679634	0.020275688749745526	9534	NA	NA	NA	NA	NA	NA	NA	NA	NA
Coding SNP at 1722428 > T functional=NULL_NULL_NULL locus_tag=CD630_14870 Strand Information: CD630_14870=-;T|missense_variant|MODERATE|CD630_14870|c.367G>A|p.Val123Ile|367/468|123/155|null or hypothetical protein|conserved hypothetical protein;_74146	0.16097615255679634	0.020275688749745526	9535	NA	NA	NA	NA	NA	NA	NA	NA	NA
Coding SNP at 1722792 > T functional=NULL_NULL_NULL locus_tag=CD630_14870 Strand Information: CD630_14870=-;T|start_lost|HIGH|CD630_14870|c.3G>A|p.Met1?|3/468|1/155|null or hypothetical protein|conserved hypothetical protein;_74174	0.16097615255679634	0.020275688749745526	9536	NA	NA	NA	NA	NA	NA	NA	NA	NA
Coding SNP at 2037618 > A functional=NULL_NULL_NULL locus_tag=CD630_17590 Strand Information: CD630_17590=+;A|missense_variant|MODERATE|CD630_17590|c.772G>A|p.Val258Ile|772/831|258/276|null or hypothetical protein|methyltransferase domain protein;_88968	0.16097615255679634	0.020275688749745526	9537	NA	NA	NA	NA	NA	NA	NA	NA	NA
Coding SNP at 2268412 > T functional=NULL_NULL_NULL locus_tag=CD630_19660 Strand Information: CD630_19660=-;T|missense_variant|MODERATE|CD630_19660|c.64G>A|p.Asp22Asn|64/1299|22/432|null or hypothetical protein|putative acyl-CoA thioesterase;_100226	0.16097615255679634	0.020275688749745526	9538	NA	NA	NA	NA	NA	NA	NA	NA	NA
Non-Coding SNP at 2268591 > C functional=NULL_NULL_NULL locus_tag=CD630_19660-CD630_19670 Strand Information: CD630_19660=-/CD630_19670=-/;C|intergenic_region|MODIFIER|CD630_19660-CD630_19670|n.2268591T>C||||null or hypothetical protein,null or hypothetical protein|putative acyl-CoA thioesterase,uncharacterised protein,;_100237	0.16097615255679634	0.020275688749745526	9539	NA	NA	NA	NA	NA	NA	NA	NA	NA
Non-Coding SNP at 2579441 > G functional=NULL_NULL_NULL locus_tag=CD630_22280-CD630_22290 Strand Information: CD630_22280=-/CD630_22290=-/;G|intergenic_region|MODIFIER|CD630_22280-CD630_22290|n.2579441A>G||||null or hypothetical protein,null or hypothetical protein|null or hypothetical protein,null or hypothetical protein,;_112902	0.16097615255679634	0.020275688749745526	9540	NA	NA	NA	NA	NA	NA	NA	NA	NA
Non-Coding SNP at 2670650 > C functional=NULL_NULL_NULL locus_tag=CD630_23051-CD630_23060 Strand Information: CD630_23051=-/CD630_23060=-/;C|intergenic_region|MODIFIER|CD630_23051-CD630_23060|n.2670650T>C||||null or hypothetical protein,null or hypothetical protein|Fragment of transposase (N-terminal region),Fragment of putative tranposase (Central region),;_116896	0.16097615255679634	0.020275688749745526	9541	NA	NA	NA	NA	NA	NA	NA	NA	NA
Coding SNP at 2826305 > C functional=NULL_NULL_NULL locus_tag=CD630_24510 Strand Information: CD630_24510=-;C|missense_variant|MODERATE|CD630_24510|c.1952A>G|p.Asn651Ser|1952/2409|651/802|null or hypothetical protein|null or hypothetical protein;_124068	0.16097615255679634	0.020275688749745526	9542	NA	NA	NA	NA	NA	NA	NA	NA	NA
Coding SNP at 3329311 > T functional=NULL_NULL_NULL locus_tag=CD630_28480 Strand Information: CD630_28480=-;T|missense_variant|MODERATE|CD630_28480|c.772G>A|p.Gly258Ser|772/822|258/273|null or hypothetical protein|conserved hypothetical protein;_149103	0.16097615255679634	0.020275688749745526	9543	NA	NA	NA	NA	NA	NA	NA	NA	NA
Coding SNP at 3333091 > C functional=NULL_NULL_NULL locus_tag=CD630_28500 Strand Information: CD630_28500=-;C|missense_variant|MODERATE|CD630_28500|c.325A>G|p.Ile109Val|325/786|109/261|null or hypothetical protein|null or hypothetical protein;_149207	0.16097615255679634	0.020275688749745526	9544	NA	NA	NA	NA	NA	NA	NA	NA	NA
Coding SNP at 3916473 > T functional=NULL_NULL_NULL locus_tag=CD630_33520 Strand Information: CD630_33520=-;T|missense_variant|MODERATE|CD630_33520|c.347G>A|p.Arg116Lys|347/483|116/160|null or hypothetical protein|null or hypothetical protein;_176754	0.16097615255679634	0.020275688749745526	9545	NA	NA	NA	NA	NA	NA	NA	NA	NA
Non-Coding SNP at 3916857 > G functional=NULL_NULL_NULL locus_tag=CD630_33520-CD630_33530 Strand Information: CD630_33520=-/CD630_33530=-/;G|intergenic_region|MODIFIER|CD630_33520-CD630_33530|n.3916857A>G||||null or hypothetical protein,null or hypothetical protein|null or hypothetical protein,Transcriptional regulator, GntR family,;_176769	0.16097615255679634	0.020275688749745526	9546	NA	NA	NA	NA	NA	NA	NA	NA	NA
Non-Coding SNP at 3916860 > T,C functional=NULL_NULL_NULL locus_tag=CD630_33520-CD630_33530 Strand Information: CD630_33520=-/CD630_33530=-/;C|intergenic_region|MODIFIER|CD630_33520-CD630_33530|n.3916860G>C||||CD630_33520-CD630_33530|CD630_33520-CD630_33530;T|intergenic_region|MODIFIER|CD630_33520-CD630_33530|n.3916860G>T||||CD630_33520-CD630_33530|CD630_33520-CD630_33530;_176771	0.16097615255679634	0.020275688749745526	9547	NA	NA	NA	NA	NA	NA	NA	NA	NA
Non-Coding SNP at 3916864 > C functional=NULL_NULL_NULL locus_tag=CD630_33520-CD630_33530 Strand Information: CD630_33520=-/CD630_33530=-/;C|intergenic_region|MODIFIER|CD630_33520-CD630_33530|n.3916864T>C||||null or hypothetical protein,null or hypothetical protein|null or hypothetical protein,Transcriptional regulator, GntR family,;_176772	0.16097615255679634	0.020275688749745526	9548	NA	NA	NA	NA	NA	NA	NA	NA	NA
Coding SNP at 3919421 > T functional=NULL_NULL_NULL locus_tag=CD630_33550 Strand Information: CD630_33550=-;T|missense_variant|MODERATE|CD630_33550|c.491G>A|p.Ser164Asn|491/519|164/172|null or hypothetical protein|putative nitroreductase;_177076	0.16097615255679634	0.020275688749745526	9549	NA	NA	NA	NA	NA	NA	NA	NA	NA
Coding SNP at 3919431 > G functional=NULL_NULL_NULL locus_tag=CD630_33550 Strand Information: CD630_33550=-;G|missense_variant|MODERATE|CD630_33550|c.481G>C|p.Val161Leu|481/519|161/172|null or hypothetical protein|putative nitroreductase;_177078	0.16097615255679634	0.020275688749745526	9550	NA	NA	NA	NA	NA	NA	NA	NA	NA
Coding SNP at 3919441 > A functional=NULL_NULL_NULL locus_tag=CD630_33550 Strand Information: CD630_33550=-;A|missense_variant|MODERATE|CD630_33550|c.471A>T|p.Glu157Asp|471/519|157/172|null or hypothetical protein|putative nitroreductase;_177079	0.16097615255679634	0.020275688749745526	9551	NA	NA	NA	NA	NA	NA	NA	NA	NA
Coding SNP at 3919443 > T functional=NULL_NULL_NULL locus_tag=CD630_33550 Strand Information: CD630_33550=-;T|missense_variant|MODERATE|CD630_33550|c.469G>A|p.Glu157Lys|469/519|157/172|null or hypothetical protein|putative nitroreductase;_177080	0.16097615255679634	0.020275688749745526	9552	NA	NA	NA	NA	NA	NA	NA	NA	NA
Coding SNP at 3919450 > A functional=NULL_NULL_NULL locus_tag=CD630_33550 Strand Information: CD630_33550=-;A|missense_variant|MODERATE|CD630_33550|c.462G>T|p.Glu154Asp|462/519|154/172|null or hypothetical protein|putative nitroreductase;_177081	0.16097615255679634	0.020275688749745526	9553	NA	NA	NA	NA	NA	NA	NA	NA	NA
Coding SNP at 3919466 > G functional=NULL_NULL_NULL locus_tag=CD630_33550 Strand Information: CD630_33550=-;G|missense_variant|MODERATE|CD630_33550|c.446T>C|p.Ile149Thr|446/519|149/172|null or hypothetical protein|putative nitroreductase;_177086	0.16097615255679634	0.020275688749745526	9554	NA	NA	NA	NA	NA	NA	NA	NA	NA
Coding SNP at 3919469 > C functional=NULL_NULL_NULL locus_tag=CD630_33550 Strand Information: CD630_33550=-;C|missense_variant|MODERATE|CD630_33550|c.443A>G|p.Lys148Arg|443/519|148/172|null or hypothetical protein|putative nitroreductase;_177089	0.16097615255679634	0.020275688749745526	9555	NA	NA	NA	NA	NA	NA	NA	NA	NA
Coding SNP at 3919470 > C functional=NULL_NULL_NULL locus_tag=CD630_33550 Strand Information: CD630_33550=-;C|missense_variant|MODERATE|CD630_33550|c.442A>G|p.Lys148Glu|442/519|148/172|null or hypothetical protein|putative nitroreductase;_177090	0.16097615255679634	0.020275688749745526	9556	NA	NA	NA	NA	NA	NA	NA	NA	NA
Coding SNP at 3919473 > C functional=NULL_NULL_NULL locus_tag=CD630_33550 Strand Information: CD630_33550=-;C|missense_variant|MODERATE|CD630_33550|c.439T>G|p.Ser147Ala|439/519|147/172|null or hypothetical protein|putative nitroreductase;_177091	0.16097615255679634	0.020275688749745526	9557	NA	NA	NA	NA	NA	NA	NA	NA	NA
Coding Indel at 3919464 > G functional=NULL_NULL_NULL locus_tag=CD630_33550 Strand Information: CD630_33550=-;G|frameshift_variant|HIGH|CD630_33550|c.446_447delTA|p.Ile149fs|447/519|149/172|null or hypothetical protein|putative nitroreductase;	0.16097615255679634	0.020275688749745526	9558	Coding Indel	frameshift_variant	GTA	G	NA	null or hypothetical protein	putative nitroreductase;	FALSE	NA
Coding Indel at 3919470 > TCC functional=NULL_NULL_NULL locus_tag=CD630_33550 Strand Information: CD630_33550=-;TCC|frameshift_variant|HIGH|CD630_33550|c.441_442insGG|p.Lys148fs|441/519|147/172|null or hypothetical protein|putative nitroreductase;	0.16097615255679634	0.020275688749745526	9559	Coding Indel	frameshift_variant	T	TCC	NA	null or hypothetical protein	putative nitroreductase;	FALSE	NA
Coding SNP at 187855 > T functional=NULL_NULL_NULL locus_tag=CD630_01410 Strand Information: CD630_01410=+;T|missense_variant|MODERATE|CD630_01410|c.490C>T|p.Leu164Phe|490/675|164/224|cutC|Copper homeostasis protein;_5741	0.06422075699356214	0.020272119615218475	9560	NA	NA	NA	NA	NA	NA	NA	NA	NA
Coding SNP at 548462 > C functional=NULL_NULL_NULL locus_tag=CD630_04600 Strand Information: CD630_04600=+;C|missense_variant|MODERATE|CD630_04600|c.1121T>C|p.Val374Ala|1121/2661|374/886|null or hypothetical protein|null or hypothetical protein;_21789	0.06422075699356214	0.020272119615218475	9561	NA	NA	NA	NA	NA	NA	NA	NA	NA
Non-Coding SNP at 755692 > T functional=NULL_NULL_NULL locus_tag=CD630_06310-CD630_06320 Strand Information: CD630_06310=+/CD630_06320=+/;T|intergenic_region|MODIFIER|CD630_06310-CD630_06320|n.755692C>T||||null or hypothetical protein,null or hypothetical protein|putative transcriptional regulator,null or hypothetical protein,;_32604	0.06422075699356214	0.020272119615218475	9562	NA	NA	NA	NA	NA	NA	NA	NA	NA
Non-Coding SNP at 2794483 > T functional=NULL_NULL_NULL locus_tag=CD630_24200-CD630_24210 Strand Information: CD630_24200=-/CD630_24210=-/;T|intergenic_region|MODIFIER|CD630_24200-CD630_24210|n.2794483C>T||||null or hypothetical protein,null or hypothetical protein|conserved hypothetical protein,putative amidohydrolase, M20D family,;_122678	0.06422075699356214	0.020272119615218475	9563	NA	NA	NA	NA	NA	NA	NA	NA	NA
aroA	0.16097615255679634	0.02026691539591559	9564	NA	NA	NA	NA	NA	NA	NA	NA	Cdif_630_PROKKA_02019
Coding SNP at 707665 > A functional=NULL_NULL_NULL locus_tag=CD630_05890 Strand Information: CD630_05890=+;A|missense_variant|MODERATE|CD630_05890|c.1891G>A|p.Glu631Lys|1891/2496|631/831|null or hypothetical protein|null or hypothetical protein;_28790	0.051692988824928864	0.02026410966146479	9565	NA	NA	NA	NA	NA	NA	NA	NA	NA
group_3294	0.06422075699356214	0.020252069265959936	9566	NA	NA	NA	NA	NA	NA	NA	NA	PH103_PROKKA_02500
Coding SNP at 1813164 > A functional=NULL_NULL_NULL locus_tag=CD630_15660 Strand Information: CD630_15660=+;A|missense_variant|MODERATE|CD630_15660|c.649G>A|p.Val217Ile|649/1695|217/564|ilvB|Acetolactate synthase large subunit;_78385	5.173643866691296e-4	0.020250595077743	9567	NA	NA	NA	NA	NA	NA	NA	NA	NA
group_3757	0.16097615255679634	0.020243670671655355	9568	NA	NA	NA	NA	NA	NA	NA	NA	Cdif_630_PROKKA_01219
Coding SNP at 2324628 > T functional=NULL_NULL_NULL locus_tag=CD630_20140 Strand Information: CD630_20140=-;T|missense_variant|MODERATE|CD630_20140|c.532G>A|p.Ala178Thr|532/1656|178/551|ilvD|null or hypothetical protein;_102237	0.06422075699356214	0.02023957427989227	9569	NA	NA	NA	NA	NA	NA	NA	NA	NA
Coding SNP at 3449736 > T,A functional=NULL_NULL_NULL locus_tag=CD630_29680 Strand Information: CD630_29680=-;T|missense_variant|MODERATE|CD630_29680|c.517G>A|p.Ala173Thr|517/876|173/291|spoVFA|spoVFA;A|missense_variant|MODERATE|CD630_29680|c.517G>T|p.Ala173Ser|517/876|173/291|spoVFA|spoVFA;_151520	0.06422075699356214	0.02023957427989227	9570	NA	NA	NA	NA	NA	NA	NA	NA	NA
Non-Coding Indel at 245891 > G functional=NULL_NULL_NULL locus_tag=CD630_01870-CD630_01880 Strand Information: CD630_01870=+/CD630_01880=+/;G|intergenic_region|MODIFIER|CD630_01870-CD630_01880|n.245892delT||||pyrE-CD630_01880|pyrE-CD630_01880	0.06422075699356214	0.020238660680147128	9571	Non-Coding Indel	intergenic_region	GT	G	NA	pyrE-CD630_01880	pyrE-CD630_01880	TRUE	NA
Non-Coding Indel at 245891 > GT functional=NULL_NULL_NULL locus_tag=CD630_01870-CD630_01880 Strand Information: CD630_01870=+/CD630_01880=+/;GT|intergenic_region|MODIFIER|CD630_01870-CD630_01880|n.245891_245892insT||||pyrE-CD630_01880|pyrE-CD630_01880	0.06422075699356214	0.020238660680147128	9572	Non-Coding Indel	intergenic_region	G	GT	NA	pyrE-CD630_01880	pyrE-CD630_01880	TRUE	NA
Coding Indel at 1355317 > A functional=NULL_NULL_NULL locus_tag=CD630_11560 Strand Information: CD630_11560=+;A|frameshift_variant|HIGH|CD630_11560|c.994delG|p.Glu332fs|994/1083|332/360|null or hypothetical protein|null or hypothetical protein;	0.06422075699356214	0.020238660680147128	9573	Coding Indel	frameshift_variant	AG	A	NA	null or hypothetical protein	null or hypothetical protein;	FALSE	NA
group_6695	0.06422075699356214	0.020238256652084636	9574	NA	NA	NA	NA	NA	NA	NA	NA	PH111_PROKKA_03745
Coding SNP at 205825 > T functional=NULL_NULL_NULL locus_tag=CD630_01550 Strand Information: CD630_01550=+;T|missense_variant|MODERATE|CD630_01550|c.824C>T|p.Thr275Ile|824/951|275/316|null or hypothetical protein|null or hypothetical protein;_6567	0.00982274836743881	0.020232899422329576	9575	NA	NA	NA	NA	NA	NA	NA	NA	NA
group_57	0.06422075699356214	0.020228223768795888	9576	NA	NA	NA	NA	NA	NA	NA	NA	Cdif_630_PROKKA_03148
msbA_2	0.16097615255679634	0.020220939435819697	9577	NA	NA	NA	NA	NA	NA	NA	NA	PH134_PROKKA_00622
group_7648	0.16097615255679634	0.020220939435819697	9578	NA	NA	NA	NA	NA	NA	NA	NA	PH134_PROKKA_00624
Coding Indel at 3915756 > TTATTCATTCC functional=NULL_NULL_NULL locus_tag=CD630_33510 Strand Information: CD630_33510=-;TTATTCATTCC|frameshift_variant&splice_region_variant|HIGH|CD630_33510|c.575_584dupGGAATGAATA||584/585|195/194|clpP2|null or hypothetical protein;	0.16097615255679634	0.020220725639913218	9579	Coding Indel	frameshift_variant&splice_region_variant	T	TTATTCATTCC	NA	clpP2	null or hypothetical protein;	FALSE	NA
Coding SNP at 1476399 > G functional=NULL_NULL_NULL locus_tag=CD630_12710 Strand Information: CD630_12710=+;G|missense_variant|MODERATE|CD630_12710|c.34A>G|p.Lys12Glu|34/345|12/114|null or hypothetical protein|putative restriction endonuclease;_64489	0.16097615255679634	0.020220394970830332	9580	NA	NA	NA	NA	NA	NA	NA	NA	NA
Coding SNP at 3980656 > T functional=NULL_NULL_NULL locus_tag=CD630_34020 Strand Information: CD630_34020=-;T|missense_variant|MODERATE|CD630_34020|c.172G>A|p.Glu58Lys|172/915|58/304|murB|UDP-N-acetylenolpyruvoylglucosamine reductase;_179501	0.06422075699356214	0.020217983018295294	9581	NA	NA	NA	NA	NA	NA	NA	NA	NA
group_225	0.06422075699356214	0.02021484885465622	9582	NA	NA	NA	NA	NA	NA	NA	NA	PH106_PROKKA_00478
group_6575	0.06422075699356214	0.02021484885465622	9583	NA	NA	NA	NA	NA	NA	NA	NA	PH106_PROKKA_00471
group_6576	0.06422075699356214	0.02021484885465622	9584	NA	NA	NA	NA	NA	NA	NA	NA	PH106_PROKKA_00472
group_6577	0.06422075699356214	0.02021484885465622	9585	NA	NA	NA	NA	NA	NA	NA	NA	PH106_PROKKA_00473
group_6578	0.06422075699356214	0.02021484885465622	9586	NA	NA	NA	NA	NA	NA	NA	NA	PH106_PROKKA_00479
Non-Coding SNP at 519833 > A functional=NULL_NULL_NULL locus_tag=CD630_04360-CD630_04370 Strand Information: CD630_04360=+/CD630_04370=-/;A|intergenic_region|MODIFIER|CD630_04360-CD630_04370|n.519833G>A||||null or hypothetical protein,null or hypothetical protein|null or hypothetical protein,null or hypothetical protein,;_20262	0.06422075699356214	0.02021484885465622	9587	NA	NA	NA	NA	NA	NA	NA	NA	NA
Coding SNP at 3318443 > A functional=NULL_NULL_NULL locus_tag=CD630_28390 Strand Information: CD630_28390=-;A|missense_variant|MODERATE|CD630_28390|c.1241A>T|p.Glu414Val|1241/1506|414/501|null or hypothetical protein|Two-component sensor histidine kinase;_148422	0.06422075699356214	0.0202037213271669	9588	NA	NA	NA	NA	NA	NA	NA	NA	NA
Coding SNP at 3081020 > C functional=NULL_NULL_NULL locus_tag=CD630_26670 Strand Information: CD630_26670=-;C|missense_variant|MODERATE|CD630_26670|c.365A>G|p.Asn122Ser|365/1572|122/523|ptsG-BC|null or hypothetical protein;_135786	0.09169106308688289	0.020201923904087885	9589	NA	NA	NA	NA	NA	NA	NA	NA	NA
Coding SNP at 673160 > C,T functional=NULL_NULL_NULL locus_tag=CD630_05640 Strand Information: CD630_05640=+;C|missense_variant|MODERATE|CD630_05640|c.1286A>C|p.Tyr429Ser|1286/2238|429/745|CD630_05640|CD630_05640;T|missense_variant|MODERATE|CD630_05640|c.1286A>T|p.Tyr429Phe|1286/2238|429/745|CD630_05640|CD630_05640;_27187	0.16097615255679634	0.020196033549952468	9590	NA	NA	NA	NA	NA	NA	NA	NA	NA
Coding SNP at 2462408 > G functional=NULL_NULL_NULL locus_tag=CD630_21260 Strand Information: CD630_21260=+;G|missense_variant|MODERATE|CD630_21260|c.598A>G|p.Ser200Gly|598/1125|200/374|null or hypothetical protein|null or hypothetical protein;_107597	0.03367022650510999	0.020191345593687977	9591	NA	NA	NA	NA	NA	NA	NA	NA	NA
group_6490	0.01128460800852875	0.02019000287386899	9592	NA	NA	NA	NA	NA	NA	NA	NA	PH103_PROKKA_00417
Non-Coding Indel at 805304 > AAT functional=NULL_NULL_NULL locus_tag=CD630_06640-CD630_06641 Strand Information: CD630_06640=-/CD630_06641=+/;AAT|intergenic_region|MODIFIER|CD630_06640-CD630_06641|n.805304_805305insAT||||tcdC,null or hypothetical protein|Negative regulator of toxin gene expression,conserved hypothetical protein,;	0.06422075699356214	0.02017549737036619	9593	Non-Coding Indel	intergenic_region	A	AAT	NA	tcdC,null or hypothetical protein	Negative regulator of toxin gene expression,conserved hypothetical protein,;	TRUE	NA
group_2093	0.06422075699356214	0.02016583019658687	9594	NA	NA	NA	NA	NA	NA	NA	NA	PH_15_PROKKA_00300
Coding SNP at 552363 > T functional=NULL_NULL_NULL locus_tag=CD630_04630 Strand Information: CD630_04630=-;T|missense_variant|MODERATE|CD630_04630|c.434G>A|p.Gly145Glu|434/639|145/212|null or hypothetical protein|null or hypothetical protein;_22079	0.06422075699356214	0.02015732416969699	9595	NA	NA	NA	NA	NA	NA	NA	NA	NA
group_4473	0.06422075699356214	0.020149450952002556	9596	NA	NA	NA	NA	NA	NA	NA	NA	PH130_PROKKA_01418
Coding SNP at 1454607 > A functional=NULL_NULL_NULL locus_tag=CD630_12510 Strand Information: CD630_12510=+;A|missense_variant|MODERATE|CD630_12510|c.247G>A|p.Asp83Asn|247/1281|83/426|ftsY|null or hypothetical protein;_63275	0.06422075699356214	0.02014283056385918	9597	NA	NA	NA	NA	NA	NA	NA	NA	NA
Non-Coding SNP at 3215370 > T functional=NULL_NULL_NULL locus_tag=CD630_27660-CD630_27670 Strand Information: CD630_27660=+/CD630_27670=-/;T|intergenic_region|MODIFIER|CD630_27660-CD630_27670|n.3215370C>T||||null or hypothetical protein,cwp19|null or hypothetical protein,Cell surface protein cwp19,;_141832	0.16097615255679634	0.020140451140215714	9598	NA	NA	NA	NA	NA	NA	NA	NA	NA
group_5423	0.05678556987196291	0.020126887151347014	9599	NA	NA	NA	NA	NA	NA	NA	NA	PH100_PROKKA_03822
Coding Indel at 3781376 > GTAGAACCTGTTATTCCAT functional=NULL_NULL_NULL locus_tag=CD630_32300 Strand Information: CD630_32300=-;GTAGAACCTGTTATTCCAT|conservative_inframe_insertion|MODERATE|CD630_32300|c.451_452insATGGAATAACAGGTTCTA|p.Ala150_Thr151insAsnGlyIleThrGlySer|451/1677|151/558|bclA2|bclA2	0.16097615255679634	0.020119379884997672	9600	Coding Indel	conservative_inframe_insertion	G	GTAGAACCTGTTATTCCAT	NA	bclA2	bclA2	FALSE	NA
group_515	0.06422075699356214	0.020113814594123768	9601	NA	NA	NA	NA	NA	NA	NA	NA	PH100_PROKKA_03569
Coding SNP at 1153290 > T functional=NULL_NULL_NULL locus_tag=CD630_09890 Strand Information: CD630_09890=+;T|missense_variant|MODERATE|CD630_09890|c.310G>T|p.Ala104Ser|310/1743|104/580|leuA|null or hypothetical protein;_51329	0.16097615255679634	0.020111163813972873	9602	NA	NA	NA	NA	NA	NA	NA	NA	NA
Coding SNP at 2506385 > T functional=NULL_NULL_NULL locus_tag=CD630_21660 Strand Information: CD630_21660=-;T|missense_variant|MODERATE|CD630_21660|c.73G>A|p.Asp25Asn|73/960|25/319|msrAB|Peptide methionine sulfoxide reductase MsrA/MsrB;_109376	0.16097615255679634	0.020111163813972873	9603	NA	NA	NA	NA	NA	NA	NA	NA	NA
Coding SNP at 2108396 > C functional=NULL_NULL_NULL locus_tag=CD630_18240 Strand Information: CD630_18240=+;C|missense_variant|MODERATE|CD630_18240|c.416T>C|p.Val139Ala|416/2658|139/885|null or hypothetical protein|null or hypothetical protein;_92316	0.16097615255679634	0.02010841466688615	9604	NA	NA	NA	NA	NA	NA	NA	NA	NA
Coding SNP at 556651 > A functional=NULL_NULL_NULL locus_tag=CD630_04680 Strand Information: CD630_04680=+;A|missense_variant|MODERATE|CD630_04680|c.124G>A|p.Asp42Asn|124/1665|42/554|null or hypothetical protein|oligo-1,6-glucosidase (Sucrase-isomaltase);_22266	0.06422075699356214	0.020107051316014632	9605	NA	NA	NA	NA	NA	NA	NA	NA	NA
Coding SNP at 3627627 > T functional=NULL_NULL_NULL locus_tag=CD630_31150 Strand Information: CD630_31150=-;T|missense_variant|MODERATE|CD630_31150|c.703G>A|p.Val235Ile|703/1455|235/484|bglA4|null or hypothetical protein;_164071	0.16097615255679634	0.020102344710064106	9606	NA	NA	NA	NA	NA	NA	NA	NA	NA
Coding SNP at 2132622 > A functional=NULL_NULL_NULL locus_tag=CD630_18410 Strand Information: CD630_18410=+;A|missense_variant|MODERATE|CD630_18410|c.1654G>A|p.Val552Ile|1654/3438|552/1145|null or hypothetical protein|null or hypothetical protein;_93539	0.06422075699356214	0.020087656972915355	9607	NA	NA	NA	NA	NA	NA	NA	NA	NA
group_6739	0.16097615255679634	0.020086367577250394	9608	NA	NA	NA	NA	NA	NA	NA	NA	PH113_PROKKA_01674
Coding SNP at 415925 > A functional=NULL_NULL_NULL locus_tag=CD630_03400 Strand Information: CD630_03400=-;A|missense_variant|MODERATE|CD630_03400|c.2461C>T|p.Leu821Phe|2461/5058|821/1685|null or hypothetical protein|null or hypothetical protein;_18171	0.10084689401257935	0.02008502994092028	9609	NA	NA	NA	NA	NA	NA	NA	NA	NA
Coding SNP at 696072 > G functional=NULL_NULL_NULL locus_tag=CD630_05820 Strand Information: CD630_05820=+;G|missense_variant|MODERATE|CD630_05820|c.433T>G|p.Ser145Ala|433/2568|145/855|null or hypothetical protein|putative pyruvate phosphate dikinase,PEP/pyruvate-binding;_28325	0.06422075699356214	0.0200825700143361	9610	NA	NA	NA	NA	NA	NA	NA	NA	NA
Non-Coding SNP at 2762248 > C functional=NULL_NULL_NULL locus_tag=CD630_23920-CD630_23930 Strand Information: CD630_23920=-/CD630_23930=-/;C|intergenic_region|MODIFIER|CD630_23920-CD630_23930|n.2762248A>C||||null or hypothetical protein,null or hypothetical protein|putative tRNA-binding protein,null or hypothetical protein,;_120909	0.011902186116993735	0.02008129166166206	9611	NA	NA	NA	NA	NA	NA	NA	NA	NA
Non-Coding SNP at 1055683 > T,A functional=NULL_NULL_NULL locus_tag=CD630_08780-CD630_08790 Strand Information: CD630_08780=-/CD630_08790=+/;T|intergenic_region|MODIFIER|CD630_08780-CD630_08790|n.1055683G>T||||CD630_08780-CD630_08790|CD630_08780-CD630_08790;A|intergenic_region|MODIFIER|CD630_08780-CD630_08790|n.1055683G>A||||CD630_08780-CD630_08790|CD630_08780-CD630_08790;_49528	0.16097615255679634	0.02007922037097236	9612	NA	NA	NA	NA	NA	NA	NA	NA	NA
Coding SNP at 1436652 > C functional=NULL_NULL_NULL locus_tag=CD630_12300 Strand Information: CD630_12300=-;C|intron_variant|MODIFIER|CD630_12300|c.391-6971C>G||||sigK|Sigma K;_62427	0.16097615255679634	0.02007922037097236	9613	NA	NA	NA	NA	NA	NA	NA	NA	NA
Coding SNP at 1857885 > T functional=NULL_NULL_NULL locus_tag=CD630_16030 Strand Information: CD630_16030=-;T|missense_variant|MODERATE|CD630_16030|c.415G>A|p.Val139Ile|415/756|139/251|null or hypothetical protein|null or hypothetical protein;_80844	0.16097615255679634	0.02007922037097236	9614	NA	NA	NA	NA	NA	NA	NA	NA	NA
Coding SNP at 2322218 > A functional=NULL_NULL_NULL locus_tag=CD630_20120 Strand Information: CD630_20120=-;A|missense_variant|MODERATE|CD630_20120|c.288G>T|p.Met96Ile|288/813|96/270|hydD|putative hydrolase;_102076	0.16097615255679634	0.02007922037097236	9615	NA	NA	NA	NA	NA	NA	NA	NA	NA
Coding SNP at 2461137 > G functional=NULL_NULL_NULL locus_tag=CD630_21250 Strand Information: CD630_21250=-;G|missense_variant|MODERATE|CD630_21250|c.201A>C|p.Glu67Asp|201/525|67/174|null or hypothetical protein|putative acetyltransferase;_107550	0.16097615255679634	0.02007922037097236	9616	NA	NA	NA	NA	NA	NA	NA	NA	NA
Coding SNP at 2461153 > A,T functional=NULL_NULL_NULL locus_tag=CD630_21250 Strand Information: CD630_21250=-;A|missense_variant|MODERATE|CD630_21250|c.185C>T|p.Thr62Ile|185/525|62/174|CD630_21250|CD630_21250;T|missense_variant|MODERATE|CD630_21250|c.185C>A|p.Thr62Asn|185/525|62/174|CD630_21250|CD630_21250;_107552	0.16097615255679634	0.02007922037097236	9617	NA	NA	NA	NA	NA	NA	NA	NA	NA
Coding SNP at 2626574 > A functional=NULL_NULL_NULL locus_tag=CD630_22660 Strand Information: CD630_22660=-;A|missense_variant|MODERATE|CD630_22660|c.1088C>T|p.Ala363Val|1088/1527|363/508|null or hypothetical protein|null or hypothetical protein;_115365	0.16097615255679634	0.02007922037097236	9618	NA	NA	NA	NA	NA	NA	NA	NA	NA
Non-Coding SNP at 2879317 > C functional=NULL_NULL_NULL locus_tag=CD630_24930-CD630_24950 Strand Information: CD630_24930=-/CD630_24950=-/;C|intergenic_region|MODIFIER|CD630_24930-CD630_24950|n.2879317T>C||||selB,selA|null or hypothetical protein,null or hypothetical protein,;_126260	0.16097615255679634	0.02007922037097236	9619	NA	NA	NA	NA	NA	NA	NA	NA	NA
group_5805	0.06422075699356214	0.020072851549619915	9620	NA	NA	NA	NA	NA	NA	NA	NA	PH127_PROKKA_02607
Non-Coding SNP at 2456100 > T functional=NULL_NULL_NULL locus_tag=CD630_21210-CD630_21220 Strand Information: CD630_21210=-/CD630_21220=+/;T|intergenic_region|MODIFIER|CD630_21210-CD630_21220|n.2456100C>T||||null or hypothetical protein,null or hypothetical protein|conserved hypothetical protein,null or hypothetical protein,;_107392	0.16097615255679634	0.020072274101137766	9621	NA	NA	NA	NA	NA	NA	NA	NA	NA
Coding SNP at 2546172 > A,G functional=NULL_NULL_NULL locus_tag=CD630_21980 Strand Information: CD630_21980=-;A|missense_variant|MODERATE|CD630_21980|c.453G>T|p.Lys151Asn|453/741|151/246|CD630_21980|CD630_21980;G|missense_variant|MODERATE|CD630_21980|c.453G>C|p.Lys151Asn|453/741|151/246|CD630_21980|CD630_21980;_111586	0.16097615255679634	0.020072274101137766	9622	NA	NA	NA	NA	NA	NA	NA	NA	NA
Non-Coding SNP at 3513927 > A functional=NULL_NULL_NULL locus_tag=CD630_30240-CD630_30250 Strand Information: CD630_30240=-/CD630_30250=-/;A|intergenic_region|MODIFIER|CD630_30240-CD630_30250|n.3513927G>A||||null or hypothetical protein,null or hypothetical protein|uncharacterised protein,null or hypothetical protein,;_155968	0.16097615255679634	0.020072274101137766	9623	NA	NA	NA	NA	NA	NA	NA	NA	NA
Non-Coding SNP at 3513930 > C,T functional=NULL_NULL_NULL locus_tag=CD630_30240-CD630_30250 Strand Information: CD630_30240=-/CD630_30250=-/;T|intergenic_region|MODIFIER|CD630_30240-CD630_30250|n.3513930A>T||||CD630_30240-CD630_30250|CD630_30240-CD630_30250;C|intergenic_region|MODIFIER|CD630_30240-CD630_30250|n.3513930A>C||||CD630_30240-CD630_30250|CD630_30240-CD630_30250;_155969	0.16097615255679634	0.020072274101137766	9624	NA	NA	NA	NA	NA	NA	NA	NA	NA
Non-Coding Indel at 3513842 > AC functional=NULL_NULL_NULL locus_tag=CD630_30240-CD630_30250 Strand Information: CD630_30240=-/CD630_30250=-/;AC|intergenic_region|MODIFIER|CD630_30240-CD630_30250|n.3513842_3513843insC||||null or hypothetical protein,null or hypothetical protein|uncharacterised protein,null or hypothetical protein,;	0.16097615255679634	0.020072274101137766	9625	Non-Coding Indel	intergenic_region	A	AC	NA	null or hypothetical protein,null or hypothetical protein	uncharacterised protein,null or hypothetical protein,;	TRUE	NA
group_1783	0.06422075699356214	0.020069457981359576	9626	NA	NA	NA	NA	NA	NA	NA	NA	PH106_PROKKA_03798
group_1367	0.06422075699356214	0.020062212117112	9627	NA	NA	NA	NA	NA	NA	NA	NA	PH141_PROKKA_02528
Coding SNP at 1016329 > A functional=NULL_NULL_NULL locus_tag=CD630_08400 Strand Information: CD630_08400=+;A|missense_variant|MODERATE|CD630_08400|c.676G>A|p.Asp226Asn|676/885|226/294|null or hypothetical protein|putative isomerase/hydrolase;_47378	0.026670714551758883	0.020060829065419953	9628	NA	NA	NA	NA	NA	NA	NA	NA	NA
group_713	0.009044004381872663	0.020049495821436846	9629	NA	NA	NA	NA	NA	NA	NA	NA	PH114_PROKKA_02004
group_3902	0.06422075699356214	0.020042326956146668	9630	NA	NA	NA	NA	NA	NA	NA	NA	PH103_PROKKA_03009
Coding SNP at 339787 > A,T functional=NULL_NULL_NULL locus_tag=CD630_02780 Strand Information: CD630_02780=-;A|synonymous_variant|LOW|CD630_02780|c.351C>T|p.Asn117Asn|351/393|117/130|CD630_02780|CD630_02780;T|missense_variant|MODERATE|CD630_02780|c.351C>A|p.Asn117Lys|351/393|117/130|CD630_02780|CD630_02780;_14466	0.16097615255679634	0.02003409353357997	9631	NA	NA	NA	NA	NA	NA	NA	NA	NA
group_5659	0.16097615255679634	0.020033477418986884	9632	NA	NA	NA	NA	NA	NA	NA	NA	PH115_PROKKA_01072
group_5660	0.16097615255679634	0.020033477418986884	9633	NA	NA	NA	NA	NA	NA	NA	NA	PH115_PROKKA_01073
group_5661	0.16097615255679634	0.020033477418986884	9634	NA	NA	NA	NA	NA	NA	NA	NA	PH115_PROKKA_01074
Coding Indel at 1439534 > TA functional=NULL_NULL_NULL locus_tag=CD630_12360-CD630_12300 Strand Information: CD630_12360=+/CD630_12300=-/;TA|frameshift_variant|HIGH|CD630_12360|c.329_330insA|p.Ile111fs|330/729|110/242|null or hypothetical protein,sigK|Fragment of putative phage protein,Sigma K,	0.051692988824928864	0.020000640860590113	9635	Coding Indel	frameshift_variant	T	TA	NA	null or hypothetical protein,sigK	Fragment of putative phage protein,Sigma K,	FALSE	NA
Coding Indel at 1439534 > TA functional=NULL_NULL_NULL locus_tag=CD630_12360-CD630_12300 Strand Information: CD630_12360=+/CD630_12300=-/;TA|intron_variant|MODIFIER|CD630_12300|c.390+4815_390+4816insT||||null or hypothetical protein,sigK|Fragment of putative phage protein,Sigma K,	0.051692988824928864	0.020000640860590113	9636	Coding Indel	intron_variant	T	TA	NA	null or hypothetical protein,sigK	Fragment of putative phage protein,Sigma K,	FALSE	NA
Coding SNP at 3596169 > A functional=NULL_NULL_NULL locus_tag=CD630_30930 Strand Information: CD630_30930=-;A|missense_variant|MODERATE|CD630_30930|c.5C>T|p.Ala2Val|5/738|2/245|null or hypothetical protein|putative gamma-glutamyl-gamma-aminobutyrate hydrolase;_161778	0.0923068264773351	0.02000059234608947	9637	NA	NA	NA	NA	NA	NA	NA	NA	NA
group_2850	0.06422075699356214	0.019999118984419313	9638	NA	NA	NA	NA	NA	NA	NA	NA	PH115_PROKKA_03536
group_237	-0	0.019997027147002064	9639	NA	NA	NA	NA	NA	NA	NA	NA	PH105_PROKKA_02425
Non-Coding SNP at 245151 > C functional=NULL_NULL_NULL locus_tag=CD630_01860-CD630_01870 Strand Information: CD630_01860=+/CD630_01870=+/;C|intergenic_region|MODIFIER|CD630_01860-CD630_01870|n.245151A>C||||pyrD,pyrE|Dihydroorotate dehydrogenase catalytic subunit,Orotate phosphoribosyltransferase (OPRT) (OPRTase),;_8303	0.16097615255679634	0.019994807678338233	9640	NA	NA	NA	NA	NA	NA	NA	NA	NA
Non-Coding SNP at 245967 > G functional=NULL_NULL_NULL locus_tag=CD630_01870-CD630_01880 Strand Information: CD630_01870=+/CD630_01880=+/;G|intergenic_region|MODIFIER|CD630_01870-CD630_01880|n.245967A>G||||pyrE,null or hypothetical protein|Orotate phosphoribosyltransferase (OPRT) (OPRTase),null or hypothetical protein,;_8338	0.16097615255679634	0.019994807678338233	9641	NA	NA	NA	NA	NA	NA	NA	NA	NA
Coding SNP at 427319 > G functional=NULL_NULL_NULL locus_tag=CD630_03530 Strand Information: CD630_03530=+;G|missense_variant|MODERATE|CD630_03530|c.232A>G|p.Arg78Gly|232/933|78/310|null or hypothetical protein|conserved hypothetical protein;_18719	0.16097615255679634	0.019994807678338233	9642	NA	NA	NA	NA	NA	NA	NA	NA	NA
Coding SNP at 1016464 > A functional=NULL_NULL_NULL locus_tag=CD630_08400 Strand Information: CD630_08400=+;A|missense_variant|MODERATE|CD630_08400|c.811G>A|p.Val271Ile|811/885|271/294|null or hypothetical protein|putative isomerase/hydrolase;_47386	0.16097615255679634	0.019994807678338233	9643	NA	NA	NA	NA	NA	NA	NA	NA	NA
Coding SNP at 2020608 > C functional=NULL_NULL_NULL locus_tag=CD630_17440 Strand Information: CD630_17440=+;C|missense_variant|MODERATE|CD630_17440|c.959T>C|p.Val320Ala|959/1359|320/452|null or hypothetical protein|null or hypothetical protein;_88241	0.16097615255679634	0.019994807678338233	9644	NA	NA	NA	NA	NA	NA	NA	NA	NA
Coding SNP at 2024090 > T functional=NULL_NULL_NULL locus_tag=CD630_17470 Strand Information: CD630_17470=+;T|missense_variant|MODERATE|CD630_17470|c.70C>T|p.Leu24Phe|70/990|24/329|add|Adenosine deaminase (Adenosine aminohydrolase);_88326	0.16097615255679634	0.019994807678338233	9645	NA	NA	NA	NA	NA	NA	NA	NA	NA
Coding SNP at 2026894 > G functional=NULL_NULL_NULL locus_tag=CD630_17490 Strand Information: CD630_17490=+;G|missense_variant|MODERATE|CD630_17490|c.857T>G|p.Ile286Arg|857/1152|286/383|null or hypothetical protein|putative 2-hydroxyacyl-CoA dehydratase;_88409	0.16097615255679634	0.019994807678338233	9646	NA	NA	NA	NA	NA	NA	NA	NA	NA
Coding SNP at 2027823 > G,C functional=NULL_NULL_NULL locus_tag=CD630_17500 Strand Information: CD630_17500=+;C|missense_variant|MODERATE|CD630_17500|c.610A>C|p.Ile204Leu|610/756|204/251|CD630_17500|CD630_17500;G|missense_variant|MODERATE|CD630_17500|c.610A>G|p.Ile204Val|610/756|204/251|CD630_17500|CD630_17500;_88463	0.16097615255679634	0.019994807678338233	9647	NA	NA	NA	NA	NA	NA	NA	NA	NA
Coding SNP at 2286642 > C functional=NULL_NULL_NULL locus_tag=CD630_19810 Strand Information: CD630_19810=-;C|missense_variant|MODERATE|CD630_19810|c.70A>G|p.Ile24Val|70/357|24/118|null or hypothetical protein|null or hypothetical protein;_100957	0.16097615255679634	0.019994807678338233	9648	NA	NA	NA	NA	NA	NA	NA	NA	NA
Non-Coding SNP at 2286771 > C functional=NULL_NULL_NULL locus_tag=CD630_19810-CD630_19820 Strand Information: CD630_19810=-/CD630_19820=+/;C|intergenic_region|MODIFIER|CD630_19810-CD630_19820|n.2286771T>C||||null or hypothetical protein,null or hypothetical protein|null or hypothetical protein,Fragment of putative phenazine biosynthesis protein,;_100966	0.16097615255679634	0.019994807678338233	9649	NA	NA	NA	NA	NA	NA	NA	NA	NA
Non-Coding SNP at 2669130 > G functional=NULL_NULL_NULL locus_tag=CD630_23040-CD630_23050 Strand Information: CD630_23040=-/CD630_23050=+/;G|intergenic_region|MODIFIER|CD630_23040-CD630_23050|n.2669130A>G||||null or hypothetical protein,null or hypothetical protein|null or hypothetical protein,null or hypothetical protein,;_116821	0.16097615255679634	0.019994807678338233	9650	NA	NA	NA	NA	NA	NA	NA	NA	NA
Coding SNP at 3453964 > A functional=NULL_NULL_NULL locus_tag=CD630_29720 Strand Information: CD630_29720=+;A|missense_variant|MODERATE|CD630_29720|c.205G>A|p.Asp69Asn|205/780|69/259|null or hypothetical protein|conserved hypothetical protein;_151733	0.16097615255679634	0.019994807678338233	9651	NA	NA	NA	NA	NA	NA	NA	NA	NA
Coding SNP at 3595905 > T functional=NULL_NULL_NULL locus_tag=CD630_30930 Strand Information: CD630_30930=-;T|missense_variant|MODERATE|CD630_30930|c.269G>A|p.Gly90Glu|269/738|90/245|null or hypothetical protein|putative gamma-glutamyl-gamma-aminobutyrate hydrolase;_161758	0.16097615255679634	0.019994807678338233	9652	NA	NA	NA	NA	NA	NA	NA	NA	NA
Coding SNP at 3600408 > T functional=NULL_NULL_NULL locus_tag=CD630_30960 Strand Information: CD630_30960=-;T|missense_variant|MODERATE|CD630_30960|c.1339G>A|p.Asp447Asn|1339/1425|447/474|bglA3|null or hypothetical protein;_162020	0.16097615255679634	0.019994807678338233	9653	NA	NA	NA	NA	NA	NA	NA	NA	NA
Coding SNP at 3684551 > G functional=NULL_NULL_NULL locus_tag=CD630_31550 Strand Information: CD630_31550=+;G|missense_variant|MODERATE|CD630_31550|c.448A>G|p.Asn150Asp|448/753|150/250|null or hypothetical protein|putative Fic/Doc-related protein;_166411	0.16097615255679634	0.019994807678338233	9654	NA	NA	NA	NA	NA	NA	NA	NA	NA
Coding SNP at 4224536 > A functional=NULL_NULL_NULL locus_tag=CD630_36170 Strand Information: CD630_36170=-;A|missense_variant|MODERATE|CD630_36170|c.209C>T|p.Ser70Leu|209/918|70/305|null or hypothetical protein|null or hypothetical protein;_190184	0.16097615255679634	0.019994807678338233	9655	NA	NA	NA	NA	NA	NA	NA	NA	NA
Non-Coding SNP at 3260675 > G functional=NULL_NULL_NULL locus_tag=CD630_27960-CD630_27970 Strand Information: CD630_27960=-/CD630_27970=-/;G|intergenic_region|MODIFIER|CD630_27960-CD630_27970|n.3260675A>G||||cwp10,null or hypothetical protein|null or hypothetical protein,null or hypothetical protein,;_144642	0.16097615255679634	0.019990408834675562	9656	NA	NA	NA	NA	NA	NA	NA	NA	NA
Coding SNP at 3250953 > G,T functional=NULL_NULL_NULL locus_tag=CD630_27920 Strand Information: CD630_27920=-;T|synonymous_variant|LOW|CD630_27920|c.1362G>A|p.Lys454Lys|1362/2346|454/781|secA2|secA2;G|missense_variant|MODERATE|CD630_27920|c.1362G>C|p.Lys454Asn|1362/2346|454/781|secA2|secA2;_143882	0.06422075699356214	0.01998644093878966	9657	NA	NA	NA	NA	NA	NA	NA	NA	NA
Non-Coding SNP at 3252362 > C functional=NULL_NULL_NULL locus_tag=CD630_27920-CD630_27930 Strand Information: CD630_27920=-/CD630_27930=-/;C|intergenic_region|MODIFIER|CD630_27920-CD630_27930|n.3252362T>C||||secA2,slpA|null or hypothetical protein,null or hypothetical protein,;_144092	0.06422075699356214	0.01998644093878966	9658	NA	NA	NA	NA	NA	NA	NA	NA	NA
Coding SNP at 2220198 > G functional=NULL_NULL_NULL locus_tag=CD630_19270-CD630_19190 Strand Information: CD630_19270=-/CD630_19190=+/;G|intron_variant|MODIFIER|CD630_19270|c.594+5035T>C||||null or hypothetical protein,eutT|Fragment of ABC-type transport system,ATP-binding protein,Ethanolamine corrinoid cobalamin adenosyltransferase,;G|missense_variant|MODERATE|CD630_19190|c.218A>G|p.Lys73Arg|218…	0.05968747323089055	0.0199836865475527	9659	NA	NA	NA	NA	NA	NA	NA	NA	NA
Coding SNP at 2220198 > G functional=NULL_NULL_NULL locus_tag=CD630_19270-CD630_19190 Strand Information: CD630_19270=-/CD630_19190=+/;G|intron_variant|MODIFIER|CD630_19270|c.594+5035T>C||||null or hypothetical protein,eutT|Fragment of ABC-type transport system,ATP-binding protein,Ethanolamine corrinoid cobalamin adenosyltransferase,;G|missense_variant|MODERATE|CD630_19190|c.218A>G|p.Lys73Arg|218…	0.05968747323089055	0.0199836865475527	9660	NA	NA	NA	NA	NA	NA	NA	NA	NA
Non-Coding SNP at 2285437 > T functional=NULL_NULL_NULL locus_tag=CD630_19801-CD630_19810 Strand Information: CD630_19801=-/CD630_19810=-/;T|intergenic_region|MODIFIER|CD630_19801-CD630_19810|n.2285437A>T||||null or hypothetical protein,null or hypothetical protein|conserved hypothetical protein,null or hypothetical protein,;_100872	0.06422075699356214	0.01997203729350276	9661	NA	NA	NA	NA	NA	NA	NA	NA	NA
Coding SNP at 2287242 > A functional=NULL_NULL_NULL locus_tag=CD630_19820 Strand Information: CD630_19820=+;A|missense_variant|MODERATE|CD630_19820|c.169G>A|p.Val57Ile|169/804|57/267|null or hypothetical protein|Fragment of putative phenazine biosynthesis protein;_100990	0.06422075699356214	0.01997203729350276	9662	NA	NA	NA	NA	NA	NA	NA	NA	NA
Coding SNP at 363224 > T,A functional=NULL_NULL_NULL locus_tag=CD630_03010 Strand Information: CD630_03010=+;T|missense_variant|MODERATE|CD630_03010|c.1125G>T|p.Glu375Asp|1125/1512|375/503|rbsA|rbsA;A|synonymous_variant|LOW|CD630_03010|c.1125G>A|p.Glu375Glu|1125/1512|375/503|rbsA|rbsA;_15648	0.051692988824928864	0.019971744648696155	9663	NA	NA	NA	NA	NA	NA	NA	NA	NA
group_2577	0.06422075699356214	0.01997172410647852	9664	NA	NA	NA	NA	NA	NA	NA	NA	Cdif_630_PROKKA_01838
group_3493	0.06422075699356214	0.01997172410647852	9665	NA	NA	NA	NA	NA	NA	NA	NA	PH104_PROKKA_01454
dgt	0.06422075699356214	0.01997172410647852	9666	NA	NA	NA	NA	NA	NA	NA	NA	PH104_PROKKA_01452
group_6507	0.06422075699356214	0.01997172410647852	9667	NA	NA	NA	NA	NA	NA	NA	NA	PH104_PROKKA_01453
group_6508	0.06422075699356214	0.01997172410647852	9668	NA	NA	NA	NA	NA	NA	NA	NA	PH104_PROKKA_01455
Coding SNP at 1536941 > T functional=NULL_NULL_NULL locus_tag=CD630_13250 Strand Information: CD630_13250=+;T|missense_variant|MODERATE|CD630_13250|c.235G>T|p.Ala79Ser|235/1059|79/352|null or hypothetical protein|null or hypothetical protein;_66641	0.06422075699356214	0.01997172410647852	9669	NA	NA	NA	NA	NA	NA	NA	NA	NA
Non-Coding SNP at 1943378 > G functional=NULL_NULL_NULL locus_tag=CD630_16670-CD630_16671 Strand Information: CD630_16670=+/CD630_16671=-/;G|intergenic_region|MODIFIER|CD630_16670-CD630_16671|n.1943378T>G||||null or hypothetical protein,null or hypothetical protein|putative maltose O-acetyltransferase,conserved hypothetical protein,;_85020	0.06422075699356214	0.01997172410647852	9670	NA	NA	NA	NA	NA	NA	NA	NA	NA
Coding SNP at 2059191 > A functional=NULL_NULL_NULL locus_tag=CD630_17780 Strand Information: CD630_17780=+;A|missense_variant|MODERATE|CD630_17780|c.103G>A|p.Glu35Lys|103/702|35/233|null or hypothetical protein|conserved hypothetical protein;_89854	0.06422075699356214	0.01997172410647852	9671	NA	NA	NA	NA	NA	NA	NA	NA	NA
Coding SNP at 2433414 > T functional=NULL_NULL_NULL locus_tag=CD630_21060 Strand Information: CD630_21060=+;T|missense_variant|MODERATE|CD630_21060|c.35C>T|p.Thr12Ile|35/1146|12/381|null or hypothetical protein|putative ATP-dependent RNA helicase;_106501	0.06422075699356214	0.01997172410647852	9672	NA	NA	NA	NA	NA	NA	NA	NA	NA
Coding SNP at 2544321 > T functional=NULL_NULL_NULL locus_tag=CD630_21960 Strand Information: CD630_21960=-;T|missense_variant|MODERATE|CD630_21960|c.898G>A|p.Ala300Thr|898/2100|300/699|null or hypothetical protein|putative succinyl-CoA synthetase-like ATP-binding protein;_111475	0.06422075699356214	0.01997172410647852	9673	NA	NA	NA	NA	NA	NA	NA	NA	NA
Non-Coding SNP at 3924960 > A functional=NULL_NULL_NULL locus_tag=CD630_33600-CD630_33610 Strand Information: CD630_33600=-/CD630_33610=-/;A|intergenic_region|MODIFIER|CD630_33600-CD630_33610|n.3924960C>A||||null or hypothetical protein,null or hypothetical protein|Two-component response regulator,null or hypothetical protein,;_177509	0.06422075699356214	0.01997172410647852	9674	NA	NA	NA	NA	NA	NA	NA	NA	NA
Non-Coding SNP at 2204153 > T functional=NULL_NULL_NULL locus_tag=CD630_19020-CD630_19030 Strand Information: CD630_19020=+/CD630_19030=+/;T|intergenic_region|MODIFIER|CD630_19020-CD630_19030|n.2204153C>T||||null or hypothetical protein,null or hypothetical protein|Fragment of putative conjugative transposon protein (Central region),null or hypothetical protein,;_95400	0.09169106308688289	0.019969907039003056	9675	NA	NA	NA	NA	NA	NA	NA	NA	NA
Non-Coding SNP at 3284802 > A functional=NULL_NULL_NULL locus_tag=CD630_28130-CD630_28140 Strand Information: CD630_28130=-/CD630_28140=+/;A|intergenic_region|MODIFIER|CD630_28130-CD630_28140|n.3284802G>A||||garR,null or hypothetical protein|null or hypothetical protein,null or hypothetical protein,;_146327	0.051692988824928864	0.019969641973425177	9676	NA	NA	NA	NA	NA	NA	NA	NA	NA
group_5703	0.16097615255679634	0.019961062407079566	9677	NA	NA	NA	NA	NA	NA	NA	NA	PH116_PROKKA_04167
Non-Coding SNP at 167048 > G functional=NULL_NULL_NULL locus_tag=CD630_01210-CD630_01220 Strand Information: CD630_01210=+/CD630_01220=+/;G|intergenic_region|MODIFIER|CD630_01210-CD630_01220|n.167048T>G||||null or hypothetical protein,null or hypothetical protein|putative thiosulfate sulfurtransferase,null or hypothetical protein,;_4768	0.16097615255679634	0.019961062407079566	9678	NA	NA	NA	NA	NA	NA	NA	NA	NA
Non-Coding SNP at 167300 > A functional=NULL_NULL_NULL locus_tag=CD630_01210-CD630_01220 Strand Information: CD630_01210=+/CD630_01220=+/;A|intergenic_region|MODIFIER|CD630_01210-CD630_01220|n.167300G>A||||null or hypothetical protein,null or hypothetical protein|putative thiosulfate sulfurtransferase,null or hypothetical protein,;_4787	0.16097615255679634	0.019961062407079566	9679	NA	NA	NA	NA	NA	NA	NA	NA	NA
Non-Coding SNP at 422068 > G functional=NULL_NULL_NULL locus_tag=CD630_03450-CD630_03460 Strand Information: CD630_03450=+/CD630_03460=+/;G|intergenic_region|MODIFIER|CD630_03450-CD630_03460|n.422068T>G||||null or hypothetical protein,null or hypothetical protein|putative GTP pyrophosphokinase,putative phosphoesterase,;_18467	0.16097615255679634	0.019961062407079566	9680	NA	NA	NA	NA	NA	NA	NA	NA	NA
Coding SNP at 571931 > T functional=NULL_NULL_NULL locus_tag=CD630_04830 Strand Information: CD630_04830=-;T|missense_variant|MODERATE|CD630_04830|c.2389G>A|p.Ala797Thr|2389/2469|797/822|null or hypothetical protein|null or hypothetical protein;_23257	0.16097615255679634	0.019961062407079566	9681	NA	NA	NA	NA	NA	NA	NA	NA	NA
Coding SNP at 1182835 > G functional=NULL_NULL_NULL locus_tag=CD630_10140 Strand Information: CD630_10140=+;G|missense_variant|MODERATE|CD630_10140|c.1042A>G|p.Lys348Glu|1042/1392|348/463|null or hypothetical protein|null or hypothetical protein;_52727	0.16097615255679634	0.019961062407079566	9682	NA	NA	NA	NA	NA	NA	NA	NA	NA
Coding SNP at 1708868 > A functional=NULL_NULL_NULL locus_tag=CD630_14730 Strand Information: CD630_14730=+;A|missense_variant|MODERATE|CD630_14730|c.1492G>A|p.Val498Ile|1492/1824|498/607|null or hypothetical protein|null or hypothetical protein;_73383	0.16097615255679634	0.019961062407079566	9683	NA	NA	NA	NA	NA	NA	NA	NA	NA
Coding SNP at 1709366 > A functional=NULL_NULL_NULL locus_tag=CD630_14740 Strand Information: CD630_14740=+;A|missense_variant|MODERATE|CD630_14740|c.49G>A|p.Ala17Thr|49/546|17/181|null or hypothetical protein|putative rubrerythrin (Rr);_73410	0.16097615255679634	0.019961062407079566	9684	NA	NA	NA	NA	NA	NA	NA	NA	NA
Non-Coding SNP at 3755455 > T,A functional=NULL_NULL_NULL locus_tag=CD630_32080-CD630_32090 Strand Information: CD630_32080=-/CD630_32090=+/;T|intergenic_region|MODIFIER|CD630_32080-CD630_32090|n.3755455C>T||||CD630_32080-CD630_32090|CD630_32080-CD630_32090;A|intergenic_region|MODIFIER|CD630_32080-CD630_32090|n.3755455C>A||||CD630_32080-CD630_32090|CD630_32080-CD630_32090;_170150	0.16097615255679634	0.019961062407079566	9685	NA	NA	NA	NA	NA	NA	NA	NA	NA
Non-Coding Indel at 3568271 > TA functional=NULL_NULL_NULL locus_tag=CD630_30710-CD630_30720 Strand Information: CD630_30710=-/CD630_30720=-/;TA|intergenic_region|MODIFIER|CD630_30710-CD630_30720|n.3568271_3568272insA||||null or hypothetical protein,null or hypothetical protein|null or hypothetical protein,conserved hypothetical protein,;	0.16097615255679634	0.019961062407079566	9686	Non-Coding Indel	intergenic_region	T	TA	NA	null or hypothetical protein,null or hypothetical protein	null or hypothetical protein,conserved hypothetical protein,;	TRUE	NA
Non-Coding SNP at 779945 > T functional=NULL_NULL_NULL locus_tag=CD630_06540-CD630_06550 Strand Information: CD630_06540=+/CD630_06550=+/;T|intergenic_region|MODIFIER|CD630_06540-CD630_06550|n.779945C>T||||null or hypothetical protein,null or hypothetical protein|null or hypothetical protein,null or hypothetical protein,;_34207	0.16097615255679634	0.01995752478231482	9687	NA	NA	NA	NA	NA	NA	NA	NA	NA
Coding SNP at 2402261 > T functional=NULL_NULL_NULL locus_tag=CD630_20820 Strand Information: CD630_20820=-;T|missense_variant|MODERATE|CD630_20820|c.1351G>A|p.Val451Ile|1351/1407|451/468|null or hypothetical protein|Amidohydrolase;_105196	0.06422075699356214	0.01992386762674318	9688	NA	NA	NA	NA	NA	NA	NA	NA	NA
Coding SNP at 3493234 > G functional=NULL_NULL_NULL locus_tag=CD630_30070 Strand Information: CD630_30070=-;G|missense_variant|MODERATE|CD630_30070|c.392T>C|p.Ile131Thr|392/852|131/283|null or hypothetical protein|uncharacterised protein with SH3 domain;_154208	0.09169106308688289	0.019919464247002607	9689	NA	NA	NA	NA	NA	NA	NA	NA	NA
Coding SNP at 4228726 > T functional=NULL_NULL_NULL locus_tag=CD630_36230 Strand Information: CD630_36230=-;T|missense_variant|MODERATE|CD630_36230|c.533G>A|p.Ser178Asn|533/618|178/205|null or hypothetical protein|null or hypothetical protein;_190489	0.13292056926306972	0.019919342629041374	9690	NA	NA	NA	NA	NA	NA	NA	NA	NA
group_1958	0.06422075699356214	0.01991920905301531	9691	NA	NA	NA	NA	NA	NA	NA	NA	PH130_PROKKA_02063
group_4380	0.06422075699356214	0.019917038565717724	9692	NA	NA	NA	NA	NA	NA	NA	NA	PH115_PROKKA_00703
group_4378	0.06422075699356214	0.019917038565717724	9693	NA	NA	NA	NA	NA	NA	NA	NA	PH115_PROKKA_00702
Coding SNP at 1437301 > G functional=NULL_NULL_NULL locus_tag=CD630_12340-CD630_12300 Strand Information: CD630_12340=+/CD630_12300=-/;G|synonymous_variant|LOW|CD630_12340|c.78A>G|p.Glu26Glu|78/252|26/83|null or hypothetical protein,sigK|putative phage protein,Sigma K,;G|intron_variant|MODIFIER|CD630_12300|c.390+7049T>C||||null or hypothetical protein,sigK|putative phage protein,Sigma K,;_62450	0.06422075699356214	0.019917038565717724	9694	NA	NA	NA	NA	NA	NA	NA	NA	NA
Coding SNP at 1437513 > A functional=NULL_NULL_NULL locus_tag=CD630_12300 Strand Information: CD630_12300=-;A|intron_variant|MODIFIER|CD630_12300|c.390+6837A>T||||sigK|Sigma K;_62483	0.06422075699356214	0.019917038565717724	9695	NA	NA	NA	NA	NA	NA	NA	NA	NA
Coding SNP at 1438765 > C functional=NULL_NULL_NULL locus_tag=CD630_12300-CD630_12350 Strand Information: CD630_12300=-/CD630_12350=-/;C|intron_variant|MODIFIER|CD630_12300|c.390+5585A>G||||sigK,null or hypothetical protein|Sigma K,null or hypothetical protein,;C|synonymous_variant|LOW|CD630_12350|c.315A>G|p.Arg105Arg|315/384|105/127|sigK,null or hypothetical protein|Sigma K,null or hypothetical …	0.06422075699356214	0.019917038565717724	9696	NA	NA	NA	NA	NA	NA	NA	NA	NA
Coding SNP at 1438793 > C functional=NULL_NULL_NULL locus_tag=CD630_12350-CD630_12300 Strand Information: CD630_12350=-/CD630_12300=-/;C|missense_variant|MODERATE|CD630_12350|c.287T>G|p.Ile96Arg|287/384|96/127|null or hypothetical protein,sigK|null or hypothetical protein,Sigma K,;C|intron_variant|MODIFIER|CD630_12300|c.390+5557T>G||||null or hypothetical protein,sigK|null or hypothetical protein…	0.06422075699356214	0.019917038565717724	9697	NA	NA	NA	NA	NA	NA	NA	NA	NA
Coding SNP at 1438793 > C functional=NULL_NULL_NULL locus_tag=CD630_12350-CD630_12300 Strand Information: CD630_12350=-/CD630_12300=-/;C|missense_variant|MODERATE|CD630_12350|c.287T>G|p.Ile96Arg|287/384|96/127|null or hypothetical protein,sigK|null or hypothetical protein,Sigma K,;C|intron_variant|MODIFIER|CD630_12300|c.390+5557T>G||||null or hypothetical protein,sigK|null or hypothetical protein…	0.06422075699356214	0.019917038565717724	9698	NA	NA	NA	NA	NA	NA	NA	NA	NA
Coding SNP at 1438802 > A functional=NULL_NULL_NULL locus_tag=CD630_12300-CD630_12350 Strand Information: CD630_12300=-/CD630_12350=-/;A|intron_variant|MODIFIER|CD630_12300|c.390+5548C>T||||sigK,null or hypothetical protein|Sigma K,null or hypothetical protein,;A|missense_variant|MODERATE|CD630_12350|c.278C>T|p.Ala93Val|278/384|93/127|sigK,null or hypothetical protein|Sigma K,null or hypothetical…	0.06422075699356214	0.019917038565717724	9699	NA	NA	NA	NA	NA	NA	NA	NA	NA
Coding SNP at 1438802 > A functional=NULL_NULL_NULL locus_tag=CD630_12300-CD630_12350 Strand Information: CD630_12300=-/CD630_12350=-/;A|intron_variant|MODIFIER|CD630_12300|c.390+5548C>T||||sigK,null or hypothetical protein|Sigma K,null or hypothetical protein,;A|missense_variant|MODERATE|CD630_12350|c.278C>T|p.Ala93Val|278/384|93/127|sigK,null or hypothetical protein|Sigma K,null or hypothetical…	0.06422075699356214	0.019917038565717724	9700	NA	NA	NA	NA	NA	NA	NA	NA	NA
Coding SNP at 1438803 > T functional=NULL_NULL_NULL locus_tag=CD630_12350-CD630_12300 Strand Information: CD630_12350=-/CD630_12300=-/;T|missense_variant|MODERATE|CD630_12350|c.277G>A|p.Ala93Thr|277/384|93/127|null or hypothetical protein,sigK|null or hypothetical protein,Sigma K,;T|intron_variant|MODIFIER|CD630_12300|c.390+5547G>A||||null or hypothetical protein,sigK|null or hypothetical protein…	0.06422075699356214	0.019917038565717724	9701	NA	NA	NA	NA	NA	NA	NA	NA	NA
Coding SNP at 1438803 > T functional=NULL_NULL_NULL locus_tag=CD630_12350-CD630_12300 Strand Information: CD630_12350=-/CD630_12300=-/;T|missense_variant|MODERATE|CD630_12350|c.277G>A|p.Ala93Thr|277/384|93/127|null or hypothetical protein,sigK|null or hypothetical protein,Sigma K,;T|intron_variant|MODIFIER|CD630_12300|c.390+5547G>A||||null or hypothetical protein,sigK|null or hypothetical protein…	0.06422075699356214	0.019917038565717724	9702	NA	NA	NA	NA	NA	NA	NA	NA	NA
Coding SNP at 1438870 > C functional=NULL_NULL_NULL locus_tag=CD630_12300-CD630_12350 Strand Information: CD630_12300=-/CD630_12350=-/;C|intron_variant|MODIFIER|CD630_12300|c.390+5480A>G||||sigK,null or hypothetical protein|Sigma K,null or hypothetical protein,;C|synonymous_variant|LOW|CD630_12350|c.210A>G|p.Gln70Gln|210/384|70/127|sigK,null or hypothetical protein|Sigma K,null or hypothetical pr…	0.06422075699356214	0.019917038565717724	9703	NA	NA	NA	NA	NA	NA	NA	NA	NA
Coding SNP at 1438872 > C,T functional=NULL_NULL_NULL locus_tag=CD630_12300-CD630_12350 Strand Information: CD630_12300=-/CD630_12350=-/;T|intron_variant|MODIFIER|CD630_12300|c.390+5478C>A||||sigK|sigK;T|missense_variant|MODERATE|CD630_12350|c.208C>A|p.Gln70Lys|208/384|70/127|CD630_12350|CD630_12350;C|missense_variant|MODERATE|CD630_12350|c.208C>G|p.Gln70Glu|208/384|70/127|CD630_12350|CD630_12350…	0.06422075699356214	0.019917038565717724	9704	NA	NA	NA	NA	NA	NA	NA	NA	NA
Coding SNP at 1438872 > C,T functional=NULL_NULL_NULL locus_tag=CD630_12300-CD630_12350 Strand Information: CD630_12300=-/CD630_12350=-/;T|intron_variant|MODIFIER|CD630_12300|c.390+5478C>A||||sigK|sigK;T|missense_variant|MODERATE|CD630_12350|c.208C>A|p.Gln70Lys|208/384|70/127|CD630_12350|CD630_12350;C|missense_variant|MODERATE|CD630_12350|c.208C>G|p.Gln70Glu|208/384|70/127|CD630_12350|CD630_12350…	0.06422075699356214	0.019917038565717724	9705	NA	NA	NA	NA	NA	NA	NA	NA	NA
Coding SNP at 1438876 > T functional=NULL_NULL_NULL locus_tag=CD630_12300-CD630_12350 Strand Information: CD630_12300=-/CD630_12350=-/;T|intron_variant|MODIFIER|CD630_12300|c.390+5474C>A||||sigK,null or hypothetical protein|Sigma K,null or hypothetical protein,;T|synonymous_variant|LOW|CD630_12350|c.204C>A|p.Ser68Ser|204/384|68/127|sigK,null or hypothetical protein|Sigma K,null or hypothetical pr…	0.06422075699356214	0.019917038565717724	9706	NA	NA	NA	NA	NA	NA	NA	NA	NA
Coding SNP at 1438894 > C,G functional=NULL_NULL_NULL locus_tag=CD630_12300-CD630_12350 Strand Information: CD630_12300=-/CD630_12350=-/;G|intron_variant|MODIFIER|CD630_12300|c.390+5456A>C||||sigK|sigK;C|intron_variant|MODIFIER|CD630_12300|c.390+5456A>G||||sigK|sigK;C|synonymous_variant|LOW|CD630_12350|c.186A>G|p.Glu62Glu|186/384|62/127|CD630_12350|CD630_12350;G|missense_variant|MODERATE|CD630_12…	0.06422075699356214	0.019917038565717724	9707	NA	NA	NA	NA	NA	NA	NA	NA	NA
Coding SNP at 1438896 > T functional=NULL_NULL_NULL locus_tag=CD630_12350-CD630_12300 Strand Information: CD630_12350=-/CD630_12300=-/;T|missense_variant|MODERATE|CD630_12350|c.184G>A|p.Glu62Lys|184/384|62/127|null or hypothetical protein,sigK|null or hypothetical protein,Sigma K,;T|intron_variant|MODIFIER|CD630_12300|c.390+5454G>A||||null or hypothetical protein,sigK|null or hypothetical protein…	0.06422075699356214	0.019917038565717724	9708	NA	NA	NA	NA	NA	NA	NA	NA	NA
Coding SNP at 1438896 > T functional=NULL_NULL_NULL locus_tag=CD630_12350-CD630_12300 Strand Information: CD630_12350=-/CD630_12300=-/;T|missense_variant|MODERATE|CD630_12350|c.184G>A|p.Glu62Lys|184/384|62/127|null or hypothetical protein,sigK|null or hypothetical protein,Sigma K,;T|intron_variant|MODIFIER|CD630_12300|c.390+5454G>A||||null or hypothetical protein,sigK|null or hypothetical protein…	0.06422075699356214	0.019917038565717724	9709	NA	NA	NA	NA	NA	NA	NA	NA	NA
Coding SNP at 1438912 > G functional=NULL_NULL_NULL locus_tag=CD630_12300-CD630_12350 Strand Information: CD630_12300=-/CD630_12350=-/;G|intron_variant|MODIFIER|CD630_12300|c.390+5438T>C||||sigK,null or hypothetical protein|Sigma K,null or hypothetical protein,;G|synonymous_variant|LOW|CD630_12350|c.168T>C|p.Asn56Asn|168/384|56/127|sigK,null or hypothetical protein|Sigma K,null or hypothetical pr…	0.06422075699356214	0.019917038565717724	9710	NA	NA	NA	NA	NA	NA	NA	NA	NA
Coding SNP at 1438914 > C functional=NULL_NULL_NULL locus_tag=CD630_12350-CD630_12300 Strand Information: CD630_12350=-/CD630_12300=-/;C|missense_variant|MODERATE|CD630_12350|c.166A>G|p.Asn56Asp|166/384|56/127|null or hypothetical protein,sigK|null or hypothetical protein,Sigma K,;C|intron_variant|MODIFIER|CD630_12300|c.390+5436A>G||||null or hypothetical protein,sigK|null or hypothetical protein…	0.06422075699356214	0.019917038565717724	9711	NA	NA	NA	NA	NA	NA	NA	NA	NA
Coding SNP at 1438914 > C functional=NULL_NULL_NULL locus_tag=CD630_12350-CD630_12300 Strand Information: CD630_12350=-/CD630_12300=-/;C|missense_variant|MODERATE|CD630_12350|c.166A>G|p.Asn56Asp|166/384|56/127|null or hypothetical protein,sigK|null or hypothetical protein,Sigma K,;C|intron_variant|MODIFIER|CD630_12300|c.390+5436A>G||||null or hypothetical protein,sigK|null or hypothetical protein…	0.06422075699356214	0.019917038565717724	9712	NA	NA	NA	NA	NA	NA	NA	NA	NA
Coding SNP at 1438935 > C functional=NULL_NULL_NULL locus_tag=CD630_12300-CD630_12350 Strand Information: CD630_12300=-/CD630_12350=-/;C|intron_variant|MODIFIER|CD630_12300|c.390+5415A>G||||sigK,null or hypothetical protein|Sigma K,null or hypothetical protein,;C|missense_variant|MODERATE|CD630_12350|c.145A>G|p.Lys49Glu|145/384|49/127|sigK,null or hypothetical protein|Sigma K,null or hypothetical…	0.06422075699356214	0.019917038565717724	9713	NA	NA	NA	NA	NA	NA	NA	NA	NA
Coding SNP at 1438935 > C functional=NULL_NULL_NULL locus_tag=CD630_12300-CD630_12350 Strand Information: CD630_12300=-/CD630_12350=-/;C|intron_variant|MODIFIER|CD630_12300|c.390+5415A>G||||sigK,null or hypothetical protein|Sigma K,null or hypothetical protein,;C|missense_variant|MODERATE|CD630_12350|c.145A>G|p.Lys49Glu|145/384|49/127|sigK,null or hypothetical protein|Sigma K,null or hypothetical…	0.06422075699356214	0.019917038565717724	9714	NA	NA	NA	NA	NA	NA	NA	NA	NA
Coding SNP at 1439204 > G functional=NULL_NULL_NULL locus_tag=CD630_12300 Strand Information: CD630_12300=-;G|intron_variant|MODIFIER|CD630_12300|c.390+5146T>C||||sigK|Sigma K;_62560	0.06422075699356214	0.019917038565717724	9715	NA	NA	NA	NA	NA	NA	NA	NA	NA
Coding SNP at 1439213 > C functional=NULL_NULL_NULL locus_tag=CD630_12360-CD630_12300 Strand Information: CD630_12360=+/CD630_12300=-/;C|missense_variant|MODERATE|CD630_12360|c.8A>C|p.Tyr3Ser|8/729|3/242|null or hypothetical protein,sigK|Fragment of putative phage protein,Sigma K,;C|intron_variant|MODIFIER|CD630_12300|c.390+5137T>G||||null or hypothetical protein,sigK|Fragment of putative phage p…	0.06422075699356214	0.019917038565717724	9716	NA	NA	NA	NA	NA	NA	NA	NA	NA
Coding SNP at 1439213 > C functional=NULL_NULL_NULL locus_tag=CD630_12360-CD630_12300 Strand Information: CD630_12360=+/CD630_12300=-/;C|missense_variant|MODERATE|CD630_12360|c.8A>C|p.Tyr3Ser|8/729|3/242|null or hypothetical protein,sigK|Fragment of putative phage protein,Sigma K,;C|intron_variant|MODIFIER|CD630_12300|c.390+5137T>G||||null or hypothetical protein,sigK|Fragment of putative phage p…	0.06422075699356214	0.019917038565717724	9717	NA	NA	NA	NA	NA	NA	NA	NA	NA
Coding SNP at 1439220 > T functional=NULL_NULL_NULL locus_tag=CD630_12360-CD630_12300 Strand Information: CD630_12360=+/CD630_12300=-/;T|missense_variant|MODERATE|CD630_12360|c.15A>T|p.Leu5Phe|15/729|5/242|null or hypothetical protein,sigK|Fragment of putative phage protein,Sigma K,;T|intron_variant|MODIFIER|CD630_12300|c.390+5130T>A||||null or hypothetical protein,sigK|Fragment of putative phage…	0.06422075699356214	0.019917038565717724	9718	NA	NA	NA	NA	NA	NA	NA	NA	NA
Coding SNP at 1439220 > T functional=NULL_NULL_NULL locus_tag=CD630_12360-CD630_12300 Strand Information: CD630_12360=+/CD630_12300=-/;T|missense_variant|MODERATE|CD630_12360|c.15A>T|p.Leu5Phe|15/729|5/242|null or hypothetical protein,sigK|Fragment of putative phage protein,Sigma K,;T|intron_variant|MODIFIER|CD630_12300|c.390+5130T>A||||null or hypothetical protein,sigK|Fragment of putative phage…	0.06422075699356214	0.019917038565717724	9719	NA	NA	NA	NA	NA	NA	NA	NA	NA
Coding SNP at 1439231 > C functional=NULL_NULL_NULL locus_tag=CD630_12300-CD630_12360 Strand Information: CD630_12300=-/CD630_12360=+/;C|intron_variant|MODIFIER|CD630_12300|c.390+5119A>G||||sigK,null or hypothetical protein|Sigma K,Fragment of putative phage protein,;C|missense_variant|MODERATE|CD630_12360|c.26T>C|p.Val9Ala|26/729|9/242|sigK,null or hypothetical protein|Sigma K,Fragment of putati…	0.06422075699356214	0.019917038565717724	9720	NA	NA	NA	NA	NA	NA	NA	NA	NA
Coding SNP at 1439231 > C functional=NULL_NULL_NULL locus_tag=CD630_12300-CD630_12360 Strand Information: CD630_12300=-/CD630_12360=+/;C|intron_variant|MODIFIER|CD630_12300|c.390+5119A>G||||sigK,null or hypothetical protein|Sigma K,Fragment of putative phage protein,;C|missense_variant|MODERATE|CD630_12360|c.26T>C|p.Val9Ala|26/729|9/242|sigK,null or hypothetical protein|Sigma K,Fragment of putati…	0.06422075699356214	0.019917038565717724	9721	NA	NA	NA	NA	NA	NA	NA	NA	NA
Coding SNP at 1439237 > G functional=NULL_NULL_NULL locus_tag=CD630_12360-CD630_12300 Strand Information: CD630_12360=+/CD630_12300=-/;G|missense_variant|MODERATE|CD630_12360|c.32C>G|p.Thr11Ser|32/729|11/242|null or hypothetical protein,sigK|Fragment of putative phage protein,Sigma K,;G|intron_variant|MODIFIER|CD630_12300|c.390+5113G>C||||null or hypothetical protein,sigK|Fragment of putative pha…	0.06422075699356214	0.019917038565717724	9722	NA	NA	NA	NA	NA	NA	NA	NA	NA
Coding SNP at 1439237 > G functional=NULL_NULL_NULL locus_tag=CD630_12360-CD630_12300 Strand Information: CD630_12360=+/CD630_12300=-/;G|missense_variant|MODERATE|CD630_12360|c.32C>G|p.Thr11Ser|32/729|11/242|null or hypothetical protein,sigK|Fragment of putative phage protein,Sigma K,;G|intron_variant|MODIFIER|CD630_12300|c.390+5113G>C||||null or hypothetical protein,sigK|Fragment of putative pha…	0.06422075699356214	0.019917038565717724	9723	NA	NA	NA	NA	NA	NA	NA	NA	NA
Coding SNP at 1439253 > T functional=NULL_NULL_NULL locus_tag=CD630_12360-CD630_12300 Strand Information: CD630_12360=+/CD630_12300=-/;T|synonymous_variant|LOW|CD630_12360|c.48C>T|p.Leu16Leu|48/729|16/242|null or hypothetical protein,sigK|Fragment of putative phage protein,Sigma K,;T|intron_variant|MODIFIER|CD630_12300|c.390+5097G>A||||null or hypothetical protein,sigK|Fragment of putative phage …	0.06422075699356214	0.019917038565717724	9724	NA	NA	NA	NA	NA	NA	NA	NA	NA
Coding SNP at 1439254 > G functional=NULL_NULL_NULL locus_tag=CD630_12300-CD630_12360 Strand Information: CD630_12300=-/CD630_12360=+/;G|intron_variant|MODIFIER|CD630_12300|c.390+5096T>C||||sigK,null or hypothetical protein|Sigma K,Fragment of putative phage protein,;G|missense_variant|MODERATE|CD630_12360|c.49A>G|p.Ile17Val|49/729|17/242|sigK,null or hypothetical protein|Sigma K,Fragment of puta…	0.06422075699356214	0.019917038565717724	9725	NA	NA	NA	NA	NA	NA	NA	NA	NA
Coding SNP at 1439254 > G functional=NULL_NULL_NULL locus_tag=CD630_12300-CD630_12360 Strand Information: CD630_12300=-/CD630_12360=+/;G|intron_variant|MODIFIER|CD630_12300|c.390+5096T>C||||sigK,null or hypothetical protein|Sigma K,Fragment of putative phage protein,;G|missense_variant|MODERATE|CD630_12360|c.49A>G|p.Ile17Val|49/729|17/242|sigK,null or hypothetical protein|Sigma K,Fragment of puta…	0.06422075699356214	0.019917038565717724	9726	NA	NA	NA	NA	NA	NA	NA	NA	NA
Coding SNP at 1439255 > C functional=NULL_NULL_NULL locus_tag=CD630_12300-CD630_12360 Strand Information: CD630_12300=-/CD630_12360=+/;C|intron_variant|MODIFIER|CD630_12300|c.390+5095A>G||||sigK,null or hypothetical protein|Sigma K,Fragment of putative phage protein,;C|missense_variant|MODERATE|CD630_12360|c.50T>C|p.Ile17Thr|50/729|17/242|sigK,null or hypothetical protein|Sigma K,Fragment of puta…	0.06422075699356214	0.019917038565717724	9727	NA	NA	NA	NA	NA	NA	NA	NA	NA
Coding SNP at 1439255 > C functional=NULL_NULL_NULL locus_tag=CD630_12300-CD630_12360 Strand Information: CD630_12300=-/CD630_12360=+/;C|intron_variant|MODIFIER|CD630_12300|c.390+5095A>G||||sigK,null or hypothetical protein|Sigma K,Fragment of putative phage protein,;C|missense_variant|MODERATE|CD630_12360|c.50T>C|p.Ile17Thr|50/729|17/242|sigK,null or hypothetical protein|Sigma K,Fragment of puta…	0.06422075699356214	0.019917038565717724	9728	NA	NA	NA	NA	NA	NA	NA	NA	NA
Coding SNP at 1439275 > G functional=NULL_NULL_NULL locus_tag=CD630_12360-CD630_12300 Strand Information: CD630_12360=+/CD630_12300=-/;G|missense_variant|MODERATE|CD630_12360|c.70A>G|p.Thr24Ala|70/729|24/242|null or hypothetical protein,sigK|Fragment of putative phage protein,Sigma K,;G|intron_variant|MODIFIER|CD630_12300|c.390+5075T>C||||null or hypothetical protein,sigK|Fragment of putative pha…	0.06422075699356214	0.019917038565717724	9729	NA	NA	NA	NA	NA	NA	NA	NA	NA
Coding SNP at 1439275 > G functional=NULL_NULL_NULL locus_tag=CD630_12360-CD630_12300 Strand Information: CD630_12360=+/CD630_12300=-/;G|missense_variant|MODERATE|CD630_12360|c.70A>G|p.Thr24Ala|70/729|24/242|null or hypothetical protein,sigK|Fragment of putative phage protein,Sigma K,;G|intron_variant|MODIFIER|CD630_12300|c.390+5075T>C||||null or hypothetical protein,sigK|Fragment of putative pha…	0.06422075699356214	0.019917038565717724	9730	NA	NA	NA	NA	NA	NA	NA	NA	NA
Coding SNP at 1439279 > G functional=NULL_NULL_NULL locus_tag=CD630_12360-CD630_12300 Strand Information: CD630_12360=+/CD630_12300=-/;G|missense_variant|MODERATE|CD630_12360|c.74A>G|p.Asn25Ser|74/729|25/242|null or hypothetical protein,sigK|Fragment of putative phage protein,Sigma K,;G|intron_variant|MODIFIER|CD630_12300|c.390+5071T>C||||null or hypothetical protein,sigK|Fragment of putative pha…	0.06422075699356214	0.019917038565717724	9731	NA	NA	NA	NA	NA	NA	NA	NA	NA
Coding SNP at 1439279 > G functional=NULL_NULL_NULL locus_tag=CD630_12360-CD630_12300 Strand Information: CD630_12360=+/CD630_12300=-/;G|missense_variant|MODERATE|CD630_12360|c.74A>G|p.Asn25Ser|74/729|25/242|null or hypothetical protein,sigK|Fragment of putative phage protein,Sigma K,;G|intron_variant|MODIFIER|CD630_12300|c.390+5071T>C||||null or hypothetical protein,sigK|Fragment of putative pha…	0.06422075699356214	0.019917038565717724	9732	NA	NA	NA	NA	NA	NA	NA	NA	NA
Coding SNP at 1439282 > T functional=NULL_NULL_NULL locus_tag=CD630_12360-CD630_12300 Strand Information: CD630_12360=+/CD630_12300=-/;T|missense_variant|MODERATE|CD630_12360|c.77C>T|p.Ala26Val|77/729|26/242|null or hypothetical protein,sigK|Fragment of putative phage protein,Sigma K,;T|intron_variant|MODIFIER|CD630_12300|c.390+5068G>A||||null or hypothetical protein,sigK|Fragment of putative pha…	0.06422075699356214	0.019917038565717724	9733	NA	NA	NA	NA	NA	NA	NA	NA	NA
Coding SNP at 1439282 > T functional=NULL_NULL_NULL locus_tag=CD630_12360-CD630_12300 Strand Information: CD630_12360=+/CD630_12300=-/;T|missense_variant|MODERATE|CD630_12360|c.77C>T|p.Ala26Val|77/729|26/242|null or hypothetical protein,sigK|Fragment of putative phage protein,Sigma K,;T|intron_variant|MODIFIER|CD630_12300|c.390+5068G>A||||null or hypothetical protein,sigK|Fragment of putative pha…	0.06422075699356214	0.019917038565717724	9734	NA	NA	NA	NA	NA	NA	NA	NA	NA
Coding SNP at 1439285 > A functional=NULL_NULL_NULL locus_tag=CD630_12300-CD630_12360 Strand Information: CD630_12300=-/CD630_12360=+/;A|intron_variant|MODIFIER|CD630_12300|c.390+5065C>T||||sigK,null or hypothetical protein|Sigma K,Fragment of putative phage protein,;A|missense_variant|MODERATE|CD630_12360|c.80G>A|p.Ser27Asn|80/729|27/242|sigK,null or hypothetical protein|Sigma K,Fragment of puta…	0.06422075699356214	0.019917038565717724	9735	NA	NA	NA	NA	NA	NA	NA	NA	NA
Coding SNP at 1439285 > A functional=NULL_NULL_NULL locus_tag=CD630_12300-CD630_12360 Strand Information: CD630_12300=-/CD630_12360=+/;A|intron_variant|MODIFIER|CD630_12300|c.390+5065C>T||||sigK,null or hypothetical protein|Sigma K,Fragment of putative phage protein,;A|missense_variant|MODERATE|CD630_12360|c.80G>A|p.Ser27Asn|80/729|27/242|sigK,null or hypothetical protein|Sigma K,Fragment of puta…	0.06422075699356214	0.019917038565717724	9736	NA	NA	NA	NA	NA	NA	NA	NA	NA
Coding SNP at 1439293 > G functional=NULL_NULL_NULL locus_tag=CD630_12360-CD630_12300 Strand Information: CD630_12360=+/CD630_12300=-/;G|missense_variant|MODERATE|CD630_12360|c.88A>G|p.Lys30Glu|88/729|30/242|null or hypothetical protein,sigK|Fragment of putative phage protein,Sigma K,;G|intron_variant|MODIFIER|CD630_12300|c.390+5057T>C||||null or hypothetical protein,sigK|Fragment of putative pha…	0.06422075699356214	0.019917038565717724	9737	NA	NA	NA	NA	NA	NA	NA	NA	NA
Coding SNP at 1439293 > G functional=NULL_NULL_NULL locus_tag=CD630_12360-CD630_12300 Strand Information: CD630_12360=+/CD630_12300=-/;G|missense_variant|MODERATE|CD630_12360|c.88A>G|p.Lys30Glu|88/729|30/242|null or hypothetical protein,sigK|Fragment of putative phage protein,Sigma K,;G|intron_variant|MODIFIER|CD630_12300|c.390+5057T>C||||null or hypothetical protein,sigK|Fragment of putative pha…	0.06422075699356214	0.019917038565717724	9738	NA	NA	NA	NA	NA	NA	NA	NA	NA
Coding SNP at 1439295 > A functional=NULL_NULL_NULL locus_tag=CD630_12300-CD630_12360 Strand Information: CD630_12300=-/CD630_12360=+/;A|intron_variant|MODIFIER|CD630_12300|c.390+5055C>T||||sigK,null or hypothetical protein|Sigma K,Fragment of putative phage protein,;A|synonymous_variant|LOW|CD630_12360|c.90G>A|p.Lys30Lys|90/729|30/242|sigK,null or hypothetical protein|Sigma K,Fragment of putativ…	0.06422075699356214	0.019917038565717724	9739	NA	NA	NA	NA	NA	NA	NA	NA	NA
Coding SNP at 1439302 > A functional=NULL_NULL_NULL locus_tag=CD630_12360-CD630_12300 Strand Information: CD630_12360=+/CD630_12300=-/;A|missense_variant|MODERATE|CD630_12360|c.97G>A|p.Asp33Asn|97/729|33/242|null or hypothetical protein,sigK|Fragment of putative phage protein,Sigma K,;A|intron_variant|MODIFIER|CD630_12300|c.390+5048C>T||||null or hypothetical protein,sigK|Fragment of putative pha…	0.06422075699356214	0.019917038565717724	9740	NA	NA	NA	NA	NA	NA	NA	NA	NA
Coding SNP at 1439302 > A functional=NULL_NULL_NULL locus_tag=CD630_12360-CD630_12300 Strand Information: CD630_12360=+/CD630_12300=-/;A|missense_variant|MODERATE|CD630_12360|c.97G>A|p.Asp33Asn|97/729|33/242|null or hypothetical protein,sigK|Fragment of putative phage protein,Sigma K,;A|intron_variant|MODIFIER|CD630_12300|c.390+5048C>T||||null or hypothetical protein,sigK|Fragment of putative pha…	0.06422075699356214	0.019917038565717724	9741	NA	NA	NA	NA	NA	NA	NA	NA	NA
Coding SNP at 1439321 > C functional=NULL_NULL_NULL locus_tag=CD630_12360-CD630_12300 Strand Information: CD630_12360=+/CD630_12300=-/;C|missense_variant|MODERATE|CD630_12360|c.116T>C|p.Met39Thr|116/729|39/242|null or hypothetical protein,sigK|Fragment of putative phage protein,Sigma K,;C|intron_variant|MODIFIER|CD630_12300|c.390+5029A>G||||null or hypothetical protein,sigK|Fragment of putative p…	0.06422075699356214	0.019917038565717724	9742	NA	NA	NA	NA	NA	NA	NA	NA	NA
Coding SNP at 1439321 > C functional=NULL_NULL_NULL locus_tag=CD630_12360-CD630_12300 Strand Information: CD630_12360=+/CD630_12300=-/;C|missense_variant|MODERATE|CD630_12360|c.116T>C|p.Met39Thr|116/729|39/242|null or hypothetical protein,sigK|Fragment of putative phage protein,Sigma K,;C|intron_variant|MODIFIER|CD630_12300|c.390+5029A>G||||null or hypothetical protein,sigK|Fragment of putative p…	0.06422075699356214	0.019917038565717724	9743	NA	NA	NA	NA	NA	NA	NA	NA	NA
Coding SNP at 1439322 > A functional=NULL_NULL_NULL locus_tag=CD630_12360-CD630_12300 Strand Information: CD630_12360=+/CD630_12300=-/;A|missense_variant|MODERATE|CD630_12360|c.117G>A|p.Met39Ile|117/729|39/242|null or hypothetical protein,sigK|Fragment of putative phage protein,Sigma K,;A|intron_variant|MODIFIER|CD630_12300|c.390+5028C>T||||null or hypothetical protein,sigK|Fragment of putative p…	0.06422075699356214	0.019917038565717724	9744	NA	NA	NA	NA	NA	NA	NA	NA	NA
Coding SNP at 1439322 > A functional=NULL_NULL_NULL locus_tag=CD630_12360-CD630_12300 Strand Information: CD630_12360=+/CD630_12300=-/;A|missense_variant|MODERATE|CD630_12360|c.117G>A|p.Met39Ile|117/729|39/242|null or hypothetical protein,sigK|Fragment of putative phage protein,Sigma K,;A|intron_variant|MODIFIER|CD630_12300|c.390+5028C>T||||null or hypothetical protein,sigK|Fragment of putative p…	0.06422075699356214	0.019917038565717724	9745	NA	NA	NA	NA	NA	NA	NA	NA	NA
Coding SNP at 1439346 > T functional=NULL_NULL_NULL locus_tag=CD630_12360-CD630_12300 Strand Information: CD630_12360=+/CD630_12300=-/;T|synonymous_variant|LOW|CD630_12360|c.141C>T|p.Asp47Asp|141/729|47/242|null or hypothetical protein,sigK|Fragment of putative phage protein,Sigma K,;T|intron_variant|MODIFIER|CD630_12300|c.390+5004G>A||||null or hypothetical protein,sigK|Fragment of putative phag…	0.06422075699356214	0.019917038565717724	9746	NA	NA	NA	NA	NA	NA	NA	NA	NA
Coding SNP at 1439350 > A functional=NULL_NULL_NULL locus_tag=CD630_12360-CD630_12300 Strand Information: CD630_12360=+/CD630_12300=-/;A|missense_variant|MODERATE|CD630_12360|c.145G>A|p.Asp49Asn|145/729|49/242|null or hypothetical protein,sigK|Fragment of putative phage protein,Sigma K,;A|intron_variant|MODIFIER|CD630_12300|c.390+5000C>T||||null or hypothetical protein,sigK|Fragment of putative p…	0.06422075699356214	0.019917038565717724	9747	NA	NA	NA	NA	NA	NA	NA	NA	NA
Coding SNP at 1439350 > A functional=NULL_NULL_NULL locus_tag=CD630_12360-CD630_12300 Strand Information: CD630_12360=+/CD630_12300=-/;A|missense_variant|MODERATE|CD630_12360|c.145G>A|p.Asp49Asn|145/729|49/242|null or hypothetical protein,sigK|Fragment of putative phage protein,Sigma K,;A|intron_variant|MODIFIER|CD630_12300|c.390+5000C>T||||null or hypothetical protein,sigK|Fragment of putative p…	0.06422075699356214	0.019917038565717724	9748	NA	NA	NA	NA	NA	NA	NA	NA	NA
Coding SNP at 1439355 > G functional=NULL_NULL_NULL locus_tag=CD630_12360-CD630_12300 Strand Information: CD630_12360=+/CD630_12300=-/;G|synonymous_variant|LOW|CD630_12360|c.150A>G|p.Lys50Lys|150/729|50/242|null or hypothetical protein,sigK|Fragment of putative phage protein,Sigma K,;G|intron_variant|MODIFIER|CD630_12300|c.390+4995T>C||||null or hypothetical protein,sigK|Fragment of putative phag…	0.06422075699356214	0.019917038565717724	9749	NA	NA	NA	NA	NA	NA	NA	NA	NA
Coding SNP at 1439361 > T functional=NULL_NULL_NULL locus_tag=CD630_12360-CD630_12300 Strand Information: CD630_12360=+/CD630_12300=-/;T|synonymous_variant|LOW|CD630_12360|c.156C>T|p.Tyr52Tyr|156/729|52/242|null or hypothetical protein,sigK|Fragment of putative phage protein,Sigma K,;T|intron_variant|MODIFIER|CD630_12300|c.390+4989G>A||||null or hypothetical protein,sigK|Fragment of putative phag…	0.06422075699356214	0.019917038565717724	9750	NA	NA	NA	NA	NA	NA	NA	NA	NA
Coding SNP at 1439382 > C functional=NULL_NULL_NULL locus_tag=CD630_12300-CD630_12360 Strand Information: CD630_12300=-/CD630_12360=+/;C|intron_variant|MODIFIER|CD630_12300|c.390+4968A>G||||sigK,null or hypothetical protein|Sigma K,Fragment of putative phage protein,;C|synonymous_variant|LOW|CD630_12360|c.177T>C|p.Ile59Ile|177/729|59/242|sigK,null or hypothetical protein|Sigma K,Fragment of putat…	0.06422075699356214	0.019917038565717724	9751	NA	NA	NA	NA	NA	NA	NA	NA	NA
Coding SNP at 1439398 > C functional=NULL_NULL_NULL locus_tag=CD630_12300-CD630_12360 Strand Information: CD630_12300=-/CD630_12360=+/;C|intron_variant|MODIFIER|CD630_12300|c.390+4952A>G||||sigK,null or hypothetical protein|Sigma K,Fragment of putative phage protein,;C|missense_variant|MODERATE|CD630_12360|c.193T>C|p.Ser65Pro|193/729|65/242|sigK,null or hypothetical protein|Sigma K,Fragment of pu…	0.06422075699356214	0.019917038565717724	9752	NA	NA	NA	NA	NA	NA	NA	NA	NA
Coding SNP at 1439398 > C functional=NULL_NULL_NULL locus_tag=CD630_12300-CD630_12360 Strand Information: CD630_12300=-/CD630_12360=+/;C|intron_variant|MODIFIER|CD630_12300|c.390+4952A>G||||sigK,null or hypothetical protein|Sigma K,Fragment of putative phage protein,;C|missense_variant|MODERATE|CD630_12360|c.193T>C|p.Ser65Pro|193/729|65/242|sigK,null or hypothetical protein|Sigma K,Fragment of pu…	0.06422075699356214	0.019917038565717724	9753	NA	NA	NA	NA	NA	NA	NA	NA	NA
Coding SNP at 1439582 > C functional=NULL_NULL_NULL locus_tag=CD630_12360-CD630_12300 Strand Information: CD630_12360=+/CD630_12300=-/;C|synonymous_variant|LOW|CD630_12360|c.363T>C|p.Asp121Asp|363/729|121/242|null or hypothetical protein,sigK|Fragment of putative phage protein,Sigma K,;C|intron_variant|MODIFIER|CD630_12300|c.390+4768A>G||||null or hypothetical protein,sigK|Fragment of putative ph…	0.06422075699356214	0.019917038565717724	9754	NA	NA	NA	NA	NA	NA	NA	NA	NA
Coding SNP at 1439731 > A functional=NULL_NULL_NULL locus_tag=CD630_12300-CD630_12360 Strand Information: CD630_12300=-/CD630_12360=+/;A|intron_variant|MODIFIER|CD630_12300|c.390+4619C>T||||sigK,null or hypothetical protein|Sigma K,Fragment of putative phage protein,;A|missense_variant|MODERATE|CD630_12360|c.512G>A|p.Arg171Lys|512/729|171/242|sigK,null or hypothetical protein|Sigma K,Fragment of …	0.06422075699356214	0.019917038565717724	9755	NA	NA	NA	NA	NA	NA	NA	NA	NA
Coding SNP at 1439731 > A functional=NULL_NULL_NULL locus_tag=CD630_12300-CD630_12360 Strand Information: CD630_12300=-/CD630_12360=+/;A|intron_variant|MODIFIER|CD630_12300|c.390+4619C>T||||sigK,null or hypothetical protein|Sigma K,Fragment of putative phage protein,;A|missense_variant|MODERATE|CD630_12360|c.512G>A|p.Arg171Lys|512/729|171/242|sigK,null or hypothetical protein|Sigma K,Fragment of …	0.06422075699356214	0.019917038565717724	9756	NA	NA	NA	NA	NA	NA	NA	NA	NA
Coding SNP at 1439738 > C functional=NULL_NULL_NULL locus_tag=CD630_12300-CD630_12360 Strand Information: CD630_12300=-/CD630_12360=+/;C|intron_variant|MODIFIER|CD630_12300|c.390+4612A>G||||sigK,null or hypothetical protein|Sigma K,Fragment of putative phage protein,;C|synonymous_variant|LOW|CD630_12360|c.519T>C|p.His173His|519/729|173/242|sigK,null or hypothetical protein|Sigma K,Fragment of put…	0.06422075699356214	0.019917038565717724	9757	NA	NA	NA	NA	NA	NA	NA	NA	NA
Coding SNP at 1439744 > C functional=NULL_NULL_NULL locus_tag=CD630_12360-CD630_12300 Strand Information: CD630_12360=+/CD630_12300=-/;C|synonymous_variant|LOW|CD630_12360|c.525T>C|p.Asn175Asn|525/729|175/242|null or hypothetical protein,sigK|Fragment of putative phage protein,Sigma K,;C|intron_variant|MODIFIER|CD630_12300|c.390+4606A>G||||null or hypothetical protein,sigK|Fragment of putative ph…	0.06422075699356214	0.019917038565717724	9758	NA	NA	NA	NA	NA	NA	NA	NA	NA
Coding SNP at 1439915 > C functional=NULL_NULL_NULL locus_tag=CD630_12360-CD630_12300 Strand Information: CD630_12360=+/CD630_12300=-/;C|synonymous_variant|LOW|CD630_12360|c.696T>C|p.Ser232Ser|696/729|232/242|null or hypothetical protein,sigK|Fragment of putative phage protein,Sigma K,;C|intron_variant|MODIFIER|CD630_12300|c.390+4435A>G||||null or hypothetical protein,sigK|Fragment of putative ph…	0.06422075699356214	0.019917038565717724	9759	NA	NA	NA	NA	NA	NA	NA	NA	NA
Coding SNP at 1439936 > C functional=NULL_NULL_NULL locus_tag=CD630_12300-CD630_12360 Strand Information: CD630_12300=-/CD630_12360=+/;C|intron_variant|MODIFIER|CD630_12300|c.390+4414A>G||||sigK,null or hypothetical protein|Sigma K,Fragment of putative phage protein,;C|synonymous_variant|LOW|CD630_12360|c.717T>C|p.Ile239Ile|717/729|239/242|sigK,null or hypothetical protein|Sigma K,Fragment of put…	0.06422075699356214	0.019917038565717724	9760	NA	NA	NA	NA	NA	NA	NA	NA	NA
Coding SNP at 1439951 > C functional=NULL_NULL_NULL locus_tag=CD630_12300 Strand Information: CD630_12300=-;C|intron_variant|MODIFIER|CD630_12300|c.390+4399A>G||||sigK|Sigma K;_62641	0.06422075699356214	0.019917038565717724	9761	NA	NA	NA	NA	NA	NA	NA	NA	NA
Coding Indel at 3252997 > A functional=NULL_NULL_NULL locus_tag=CD630_27930 Strand Information: CD630_27930=-;A|frameshift_variant|HIGH|CD630_27930|c.1721delC|p.Ala574fs|1721/2160|574/719|slpA|null or hypothetical protein;	0.03913401836060467	0.019907988643524343	9762	Coding Indel	frameshift_variant	AC	A	NA	slpA	null or hypothetical protein;	FALSE	NA
Coding Indel at 3253012 > T functional=NULL_NULL_NULL locus_tag=CD630_27930 Strand Information: CD630_27930=-;T|frameshift_variant|HIGH|CD630_27930|c.1705_1706delGA|p.Glu569fs|1706/2160|569/719|slpA|null or hypothetical protein;	0.03913401836060467	0.019907988643524343	9763	Coding Indel	frameshift_variant	TGA	T	NA	slpA	null or hypothetical protein;	FALSE	NA
Coding SNP at 547853 > A functional=NULL_NULL_NULL locus_tag=CD630_04600 Strand Information: CD630_04600=+;A|missense_variant|MODERATE|CD630_04600|c.512C>A|p.Pro171Gln|512/2661|171/886|null or hypothetical protein|null or hypothetical protein;_21731	0.16097615255679634	0.019906683876923074	9764	NA	NA	NA	NA	NA	NA	NA	NA	NA
Coding Indel at 2172154 > A functional=NULL_NULL_NULL locus_tag=CD630_18710-CD630_18440 Strand Information: CD630_18710=+/CD630_18440=+/;A|frameshift_variant|HIGH|CD630_18710|c.59_60delAC|p.Asn20fs|59/1158|20/385|null or hypothetical protein,null or hypothetical protein|null or hypothetical protein,conserved repeat protein,	0.03590131514840208	0.019893061530964203	9765	Coding Indel	frameshift_variant	AAC	A	NA	null or hypothetical protein,null or hypothetical protein	null or hypothetical protein,conserved repeat protein,	FALSE	NA
Coding Indel at 2172154 > A functional=NULL_NULL_NULL locus_tag=CD630_18710-CD630_18440 Strand Information: CD630_18710=+/CD630_18440=+/;A|intron_variant|MODIFIER|CD630_18440|c.1234-10884_1234-10883delAC||||null or hypothetical protein,null or hypothetical protein|null or hypothetical protein,conserved repeat protein,	0.03590131514840208	0.019893061530964203	9766	Coding Indel	intron_variant	AAC	A	NA	null or hypothetical protein,null or hypothetical protein	null or hypothetical protein,conserved repeat protein,	FALSE	NA
Coding Indel at 2172157 > GTA functional=NULL_NULL_NULL locus_tag=CD630_18440-CD630_18710 Strand Information: CD630_18440=+/CD630_18710=+/;GTA|intron_variant|MODIFIER|CD630_18440|c.1234-10882_1234-10881insTA||||null or hypothetical protein,null or hypothetical protein|conserved repeat protein,null or hypothetical protein,	0.03590131514840208	0.019893061530964203	9767	Coding Indel	intron_variant	G	GTA	NA	null or hypothetical protein,null or hypothetical protein	conserved repeat protein,null or hypothetical protein,	FALSE	NA
Coding Indel at 2172157 > GTA functional=NULL_NULL_NULL locus_tag=CD630_18440-CD630_18710 Strand Information: CD630_18440=+/CD630_18710=+/;GTA|frameshift_variant|HIGH|CD630_18710|c.61_62insTA|p.Ala21fs|62/1158|21/385|null or hypothetical protein,null or hypothetical protein|conserved repeat protein,null or hypothetical protein,	0.03590131514840208	0.019893061530964203	9768	Coding Indel	frameshift_variant	G	GTA	NA	null or hypothetical protein,null or hypothetical protein	conserved repeat protein,null or hypothetical protein,	FALSE	NA
Coding SNP at 3736826 > T functional=NULL_NULL_NULL locus_tag=CD630_31930 Strand Information: CD630_31930=-;T|missense_variant|MODERATE|CD630_31930|c.613G>A|p.Asp205Asn|613/927|205/308|null or hypothetical protein|null or hypothetical protein;_168990	0.05685957376205641	0.019886439664880493	9769	NA	NA	NA	NA	NA	NA	NA	NA	NA
group_2363	0.16097615255679634	0.0198859009816555	9770	NA	NA	NA	NA	NA	NA	NA	NA	PH_26_PROKKA_01324
Coding SNP at 3194396 > C functional=NULL_NULL_NULL locus_tag=CD630_27510 Strand Information: CD630_27510=-;C|missense_variant|MODERATE|CD630_27510|c.1165A>G|p.Lys389Glu|1165/1431|389/476|null or hypothetical protein|null or hypothetical protein;_141134	0.06422075699356214	0.019882439932467588	9771	NA	NA	NA	NA	NA	NA	NA	NA	NA
Coding SNP at 570208 > G functional=NULL_NULL_NULL locus_tag=CD630_04820 Strand Information: CD630_04820=+;G|missense_variant|MODERATE|CD630_04820|c.22A>G|p.Thr8Ala|22/1425|8/474|spaK|null or hypothetical protein;_23076	0.051692988824928864	0.019862729386686827	9772	NA	NA	NA	NA	NA	NA	NA	NA	NA
Coding SNP at 2969045 > A functional=NULL_NULL_NULL locus_tag=CD630_25660 Strand Information: CD630_25660=+;A|missense_variant|MODERATE|CD630_25660|c.383G>A|p.Ser128Asn|383/453|128/150|null or hypothetical protein|PTS system, mannose-specfic IIA component;_130914	0.051692988824928864	0.019862079663441928	9773	NA	NA	NA	NA	NA	NA	NA	NA	NA
Coding SNP at 232720 > A functional=NULL_NULL_NULL locus_tag=CD630_01750 Strand Information: CD630_01750=+;A|missense_variant|MODERATE|CD630_01750|c.155G>A|p.Arg52Lys|155/474|52/157|null or hypothetical protein|null or hypothetical protein;_7738	0.04538388708866572	0.01985722839743877	9774	NA	NA	NA	NA	NA	NA	NA	NA	NA
Coding SNP at 4114624 > C functional=NULL_NULL_NULL locus_tag=CD630_35210 Strand Information: CD630_35210=-;C|missense_variant|MODERATE|CD630_35210|c.739A>G|p.Ile247Val|739/1116|247/371|null or hypothetical protein|null or hypothetical protein;_185059	0.051692988824928864	0.01985417801784534	9775	NA	NA	NA	NA	NA	NA	NA	NA	NA
group_533	0.06422075699356214	0.019848616720676913	9776	NA	NA	NA	NA	NA	NA	NA	NA	PH138_PROKKA_03675
xerC_3	0.06422075699356214	0.019848616720676913	9777	NA	NA	NA	NA	NA	NA	NA	NA	PH138_PROKKA_03681
group_664	0.06422075699356214	0.019848616720676913	9778	NA	NA	NA	NA	NA	NA	NA	NA	PH138_PROKKA_03676
group_359	0.06422075699356214	0.019848346668206646	9779	NA	NA	NA	NA	NA	NA	NA	NA	PH121_PROKKA_03796
Coding SNP at 936561 > C functional=NULL_NULL_NULL locus_tag=CD630_07620 Strand Information: CD630_07620=+;C|missense_variant|MODERATE|CD630_07620|c.1940T>C|p.Val647Ala|1940/1986|647/661|srlR|null or hypothetical protein;_43089	0.06408037369122928	0.01983857929095397	9780	NA	NA	NA	NA	NA	NA	NA	NA	NA
Non-Coding SNP at 1796763 > T,A functional=NULL_NULL_NULL locus_tag=CD630_15470-CD630_15480 Strand Information: CD630_15470=+/CD630_15480=+/;T|intergenic_region|MODIFIER|CD630_15470-CD630_15480|n.1796763C>T||||hisZ-hisG|hisZ-hisG;A|intergenic_region|MODIFIER|CD630_15470-CD630_15480|n.1796763C>A||||hisZ-hisG|hisZ-hisG;_77637	0.06422075699356214	0.01982983755453049	9781	NA	NA	NA	NA	NA	NA	NA	NA	NA
Non-Coding Indel at 167123 > A functional=NULL_NULL_NULL locus_tag=CD630_01210-CD630_01220 Strand Information: CD630_01210=+/CD630_01220=+/;A|intergenic_region|MODIFIER|CD630_01210-CD630_01220|n.167124_167137delATAGATTATAGATT||||CD630_01210-CD630_01220|CD630_01210-CD630_01220	0.0067595717081111225	0.019824374059000466	9782	Non-Coding Indel	intergenic_region	AATAGATTATAGATT	A	NA	CD630_01210-CD630_01220	CD630_01210-CD630_01220	TRUE	NA
Non-Coding Indel at 167123 > AATAGATTATAGATT functional=NULL_NULL_NULL locus_tag=CD630_01210-CD630_01220 Strand Information: CD630_01210=+/CD630_01220=+/;AATAGATTATAGATT|intergenic_region|MODIFIER|CD630_01210-CD630_01220|n.167123_167124insATAGATTATAGATT||||CD630_01210-CD630_01220|CD630_01210-CD630_01220	0.0067595717081111225	0.019824374059000466	9783	Non-Coding Indel	intergenic_region	A	AATAGATTATAGATT	NA	CD630_01210-CD630_01220	CD630_01210-CD630_01220	TRUE	NA
Non-Coding SNP at 69606 > T functional=NULL_NULL_NULL locus_tag=CD630_00440-CD630_00450 Strand Information: CD630_00440=+/CD630_00450=+/;T|intergenic_region|MODIFIER|CD630_00440-CD630_00450|n.69606C>T||||null or hypothetical protein,null or hypothetical protein|null or hypothetical protein,null or hypothetical protein,;_2713	0.05565458895884989	0.019807191833861183	9784	NA	NA	NA	NA	NA	NA	NA	NA	NA
Coding SNP at 769285 > G functional=NULL_NULL_NULL locus_tag=CD630_06470 Strand Information: CD630_06470=+;G|missense_variant|MODERATE|CD630_06470|c.70A>G|p.Thr24Ala|70/315|24/104|null or hypothetical protein|Fragment of putative fic family protein (C-terminal region);_33436	0.051692988824928864	0.01979790728981349	9785	NA	NA	NA	NA	NA	NA	NA	NA	NA
Non-Coding SNP at 1042706 > A functional=NULL_NULL_NULL locus_tag=CD630_08650-CD630_08660 Strand Information: CD630_08650=+/CD630_08660=+/;A|intergenic_region|MODIFIER|CD630_08650-CD630_08660|n.1042706G>A||||null or hypothetical protein,null or hypothetical protein|putative ADP-ribose binding protein,null or hypothetical protein,;_48890	0.06422075699356214	0.01978625599281478	9786	NA	NA	NA	NA	NA	NA	NA	NA	NA
Coding SNP at 2207839 > A functional=NULL_NULL_NULL locus_tag=CD630_19270 Strand Information: CD630_19270=-;A|intron_variant|MODIFIER|CD630_19270|c.595-1656C>T||||null or hypothetical protein|Fragment of ABC-type transport system,ATP-binding protein;_95798	0.06422075699356214	0.01978625599281478	9787	NA	NA	NA	NA	NA	NA	NA	NA	NA
Coding SNP at 601092 > T functional=NULL_NULL_NULL locus_tag=CD630_05080-CD630_04950 Strand Information: CD630_05080=+/CD630_04950=+/;T|synonymous_variant|LOW|CD630_05080|c.1059C>T|p.Ser353Ser|1059/1920|353/639|tetM,null or hypothetical protein|null or hypothetical protein,null or hypothetical protein,;T|intron_variant|MODIFIER|CD630_04950|c.658-4989C>T||||tetM,null or hypothetical protein|null o…	0.05968747323089055	0.019778962134946617	9788	NA	NA	NA	NA	NA	NA	NA	NA	NA
Coding Indel at 599993 > A functional=NULL_NULL_NULL locus_tag=CD630_05071-CD630_04950 Strand Information: CD630_05071=+/CD630_04950=+/;A|frameshift_variant|HIGH|CD630_05071|c.38delT|p.Leu13fs|38/57|13/18|null or hypothetical protein,null or hypothetical protein|null or hypothetical protein,null or hypothetical protein,	0.05968747323089055	0.019778962134946617	9789	Coding Indel	frameshift_variant	AT	A	NA	null or hypothetical protein,null or hypothetical protein	null or hypothetical protein,null or hypothetical protein,	FALSE	NA
Coding Indel at 599993 > A functional=NULL_NULL_NULL locus_tag=CD630_05071-CD630_04950 Strand Information: CD630_05071=+/CD630_04950=+/;A|intron_variant|MODIFIER|CD630_04950|c.658-6082delT||||null or hypothetical protein,null or hypothetical protein|null or hypothetical protein,null or hypothetical protein,	0.05968747323089055	0.019778962134946617	9790	Coding Indel	intron_variant	AT	A	NA	null or hypothetical protein,null or hypothetical protein	null or hypothetical protein,null or hypothetical protein,	FALSE	NA
Coding SNP at 3443032 > G functional=NULL_NULL_NULL locus_tag=CD630_29650 Strand Information: CD630_29650=-;G|missense_variant|MODERATE|CD630_29650|c.1912T>C|p.Tyr638His|1912/2220|638/739|null or hypothetical protein|null or hypothetical protein;_151208	0.16097615255679634	0.019776365250639485	9791	NA	NA	NA	NA	NA	NA	NA	NA	NA
group_445	0.051692988824928864	0.01977355725857896	9792	NA	NA	NA	NA	NA	NA	NA	NA	PH121_PROKKA_00822
Non-Coding SNP at 3845869 > C functional=NULL_NULL_NULL locus_tag=CD630_32830-CD630_32840 Strand Information: CD630_32830=-/CD630_32840=-/;C|intergenic_region|MODIFIER|CD630_32830-CD630_32840|n.3845869T>C||||pflE,null or hypothetical protein|null or hypothetical protein,null or hypothetical protein,;_174444	0.05394638827197499	0.01976499625362975	9793	NA	NA	NA	NA	NA	NA	NA	NA	NA
Non-Coding SNP at 1834987 > G functional=NULL_NULL_NULL locus_tag=CD630_15820-CD630_15830 Strand Information: CD630_15820=+/CD630_15830=-/;G|intergenic_region|MODIFIER|CD630_15820-CD630_15830|n.1834987A>G||||hisD,null or hypothetical protein|null or hypothetical protein,conserved hypothetical protein,;_79425	0.05506630113153879	0.019755046035860258	9794	NA	NA	NA	NA	NA	NA	NA	NA	NA
Non-Coding SNP at 3591016 > T functional=NULL_NULL_NULL locus_tag=CD630_30890-CD630_30900 Strand Information: CD630_30890=-/CD630_30900=+/;T|intergenic_region|MODIFIER|CD630_30890-CD630_30900|n.3591016C>T||||null or hypothetical protein,treR|null or hypothetical protein,null or hypothetical protein,;_161446	0.05685957376205641	0.019749917215226058	9795	NA	NA	NA	NA	NA	NA	NA	NA	NA
Coding SNP at 184872 > G functional=NULL_NULL_NULL locus_tag=CD630_01380 Strand Information: CD630_01380=+;G|missense_variant|MODERATE|CD630_01380|c.184C>G|p.Gln62Glu|184/519|62/172|null or hypothetical protein|glycine/sarcosine/betaine reductase b;_5525	0.051692988824928864	0.019736428483051807	9796	NA	NA	NA	NA	NA	NA	NA	NA	NA
Non-Coding SNP at 4257806 > C,A functional=NULL_NULL_NULL locus_tag=CD630_36480-CD630_36490 Strand Information: CD630_36480=-/CD630_36490=-/;A|intergenic_region|MODIFIER|CD630_36480-CD630_36490|n.4257806T>A||||licB-rlmH|licB-rlmH;C|intergenic_region|MODIFIER|CD630_36480-CD630_36490|n.4257806T>C||||licB-rlmH|licB-rlmH;_192397	0.051692988824928864	0.01968837447524784	9797	NA	NA	NA	NA	NA	NA	NA	NA	NA
Coding SNP at 2089214 > T functional=NULL_NULL_NULL locus_tag=CD630_18060 Strand Information: CD630_18060=+;T|missense_variant|MODERATE|CD630_18060|c.61G>T|p.Gly21Cys|61/972|21/323|scrK|null or hypothetical protein;_91403	0.09169106308688289	0.0196830382521953	9798	NA	NA	NA	NA	NA	NA	NA	NA	NA
Coding SNP at 2208566 > T functional=NULL_NULL_NULL locus_tag=CD630_19270-CD630_19070 Strand Information: CD630_19270=-/CD630_19070=+/;T|intron_variant|MODIFIER|CD630_19270|c.595-2383G>A||||null or hypothetical protein,eutG|Fragment of ABC-type transport system,ATP-binding protein,null or hypothetical protein,;T|synonymous_variant|LOW|CD630_19070|c.85C>T|p.Leu29Leu|85/1131|29/376|null or hypothet…	0.05282432420223455	0.019676646398002744	9799	NA	NA	NA	NA	NA	NA	NA	NA	NA
Coding SNP at 2212128 > A functional=NULL_NULL_NULL locus_tag=CD630_19270-CD630_19110 Strand Information: CD630_19270=-/CD630_19110=+/;A|intron_variant|MODIFIER|CD630_19270|c.595-5945C>T||||null or hypothetical protein,eutW|Fragment of ABC-type transport system,ATP-binding protein,null or hypothetical protein,;A|synonymous_variant|LOW|CD630_19110|c.807G>A|p.Leu269Leu|807/1410|269/469|null or hypo…	0.05282432420223455	0.019676646398002744	9800	NA	NA	NA	NA	NA	NA	NA	NA	NA
Coding SNP at 2221234 > C functional=NULL_NULL_NULL locus_tag=CD630_19270-CD630_19200 Strand Information: CD630_19270=-/CD630_19200=+/;C|intron_variant|MODIFIER|CD630_19270|c.594+3999A>G||||null or hypothetical protein,null or hypothetical protein|Fragment of ABC-type transport system,ATP-binding protein,putative ethanolamine utilization protein,;C|synonymous_variant|LOW|CD630_19200|c.480T>C|p.Al…	0.05282432420223455	0.019676646398002744	9801	NA	NA	NA	NA	NA	NA	NA	NA	NA
Non-Coding SNP at 3523416 > G functional=NULL_NULL_NULL locus_tag=CD630_30320-CD630_30330 Strand Information: CD630_30320=+/CD630_30330=-/;G|intergenic_region|MODIFIER|CD630_30320-CD630_30330|n.3523416T>G||||null or hypothetical protein,trxA1|null or hypothetical protein,null or hypothetical protein,;_156747	0.06422075699356214	0.019670646892991334	9802	NA	NA	NA	NA	NA	NA	NA	NA	NA
Non-Coding SNP at 4050621 > T functional=NULL_NULL_NULL locus_tag=CD630_34560-CD630_34570 Strand Information: CD630_34560=+/CD630_34570=-/;T|intergenic_region|MODIFIER|CD630_34560-CD630_34570|n.4050621C>T||||null or hypothetical protein,null or hypothetical protein|5-formyltetrahydrofolate cyclo-ligase,null or hypothetical protein,;_182819	0.06422075699356214	0.019670646892991334	9803	NA	NA	NA	NA	NA	NA	NA	NA	NA
Coding SNP at 2948678 > C functional=NULL_NULL_NULL locus_tag=CD630_25490 Strand Information: CD630_25490=-;C|missense_variant|MODERATE|CD630_25490|c.896A>G|p.Lys299Arg|896/918|299/305|null or hypothetical protein|null or hypothetical protein;_129905	0.09169106308688289	0.019670457255977474	9804	NA	NA	NA	NA	NA	NA	NA	NA	NA
Non-Coding SNP at 1921953 > T functional=NULL_NULL_NULL locus_tag=CD630_16560-CD630_16570 Strand Information: CD630_16560=+/CD630_16570=+/;T|intergenic_region|MODIFIER|CD630_16560-CD630_16570|n.1921953C>T||||null or hypothetical protein,gcvTPA|null or hypothetical protein,Bi-functional glycine dehydrogenase/aminomethyl transferase protein,;_84008	0.16097615255679634	0.019668404384787414	9805	NA	NA	NA	NA	NA	NA	NA	NA	NA
Non-Coding SNP at 87447 > A functional=NULL_NULL_NULL locus_tag=CD630_00620-CD630_00630 Strand Information: CD630_00620=+/CD630_00630=+/;A|intergenic_region|MODIFIER|CD630_00620-CD630_00630|n.87447G>A||||rplA,rplJ|null or hypothetical protein,null or hypothetical protein,;_3318	0.051692988824928864	0.0196648394490012	9806	NA	NA	NA	NA	NA	NA	NA	NA	NA
Non-Coding SNP at 3914366 > C functional=NULL_NULL_NULL locus_tag=CD630_33490-CD630_33500 Strand Information: CD630_33490=-/CD630_33500=-/;C|intergenic_region|MODIFIER|CD630_33490-CD630_33500|n.3914366T>C||||bclA3,null or hypothetical protein|null or hypothetical protein,putative glycosyl transferase, family 2,;_176596	0.16097615255679634	0.019664757330825924	9807	NA	NA	NA	NA	NA	NA	NA	NA	NA
group_4713	0.06422075699356214	0.01965536947145381	9808	NA	NA	NA	NA	NA	NA	NA	NA	Cdif_630_PROKKA_03192
group_1458	0.051692988824928864	0.01965525763933289	9809	NA	NA	NA	NA	NA	NA	NA	NA	PH_11_PROKKA_02817
Coding SNP at 4157056 > G functional=NULL_NULL_NULL locus_tag=CD630_35560 Strand Information: CD630_35560=-;G|missense_variant|MODERATE|CD630_35560|c.251T>C|p.Val84Ala|251/591|84/196|null or hypothetical protein|null or hypothetical protein;_186851	0.16097615255679634	0.01965169883651979	9810	NA	NA	NA	NA	NA	NA	NA	NA	NA
group_1579	0.051692988824928864	0.019645597808520276	9811	NA	NA	NA	NA	NA	NA	NA	NA	PH115_PROKKA_03609
Non-Coding SNP at 2040412 > G functional=NULL_NULL_NULL locus_tag=CD630_17610-CD630_17620 Strand Information: CD630_17610=+/CD630_17620=+/;G|intergenic_region|MODIFIER|CD630_17610-CD630_17620|n.2040412A>G||||null or hypothetical protein,null or hypothetical protein|putative phenazine biosynthesis PhzC/PhzF protein,conserved hypothetical protein,;_89175	0.06422075699356214	0.019642348389864013	9812	NA	NA	NA	NA	NA	NA	NA	NA	NA
group_3434	0.06422075699356214	0.019638310840663094	9813	NA	NA	NA	NA	NA	NA	NA	NA	PH101_PROKKA_03730
group_5965	0.16097615255679634	0.019627029996230942	9814	NA	NA	NA	NA	NA	NA	NA	NA	PH_18_PROKKA_02793
Non-Coding SNP at 674657 > A functional=NULL_NULL_NULL locus_tag=CD630_05640-CD630_05650 Strand Information: CD630_05640=+/CD630_05650=+/;A|intergenic_region|MODIFIER|CD630_05640-CD630_05650|n.674657G>A||||null or hypothetical protein,nth|null or hypothetical protein,null or hypothetical protein,;_27269	0.06422075699356214	0.01962383761388995	9815	NA	NA	NA	NA	NA	NA	NA	NA	NA
group_4458	0.16097615255679634	0.019620499218403514	9816	NA	NA	NA	NA	NA	NA	NA	NA	PH129_PROKKA_01117
Coding SNP at 725456 > T functional=NULL_NULL_NULL locus_tag=CD630_06030 Strand Information: CD630_06030=+;T|missense_variant|MODERATE|CD630_06030|c.98C>T|p.Pro33Leu|98/315|33/104|null or hypothetical protein|Fragment of putative membrane protein (C-terminal region);_30471	0.16097615255679634	0.019620499218403514	9817	NA	NA	NA	NA	NA	NA	NA	NA	NA
Coding SNP at 1641904 > G functional=NULL_NULL_NULL locus_tag=CD630_14170 Strand Information: CD630_14170=+;G|missense_variant|MODERATE|CD630_14170|c.408T>G|p.Asp136Glu|408/669|136/222|null or hypothetical protein|putative ATP-binding protein;_70041	0.16097615255679634	0.019620499218403514	9818	NA	NA	NA	NA	NA	NA	NA	NA	NA
Coding SNP at 2046406 > G functional=NULL_NULL_NULL locus_tag=CD630_17680 Strand Information: CD630_17680=+;G|missense_variant|MODERATE|CD630_17680|c.536A>G|p.Asn179Ser|536/1128|179/375|null or hypothetical protein|null or hypothetical protein;_89433	0.16097615255679634	0.019620499218403514	9819	NA	NA	NA	NA	NA	NA	NA	NA	NA
Non-Coding SNP at 2200547 > T functional=NULL_NULL_NULL locus_tag=CD630_18960-CD630_18970 Strand Information: CD630_18960=+/CD630_18970=-/;T|intergenic_region|MODIFIER|CD630_18960-CD630_18970|n.2200547A>T||||null or hypothetical protein,null or hypothetical protein|null or hypothetical protein,uncharacterised protein,;_95148	0.16097615255679634	0.019620499218403514	9820	NA	NA	NA	NA	NA	NA	NA	NA	NA
Coding SNP at 2833399 > T functional=NULL_NULL_NULL locus_tag=CD630_24560 Strand Information: CD630_24560=+;T|missense_variant|MODERATE|CD630_24560|c.315A>T|p.Lys105Asn|315/1110|105/369|null or hypothetical protein|null or hypothetical protein;_124318	0.16097615255679634	0.019620499218403514	9821	NA	NA	NA	NA	NA	NA	NA	NA	NA
Coding SNP at 3914535 > C functional=NULL_NULL_NULL locus_tag=CD630_33500 Strand Information: CD630_33500=-;C|missense_variant|MODERATE|CD630_33500|c.910A>G|p.Asn304Asp|910/1077|304/358|null or hypothetical protein|putative glycosyl transferase, family 2;_176604	0.16097615255679634	0.019620499218403514	9822	NA	NA	NA	NA	NA	NA	NA	NA	NA
Coding SNP at 3914553 > C functional=NULL_NULL_NULL locus_tag=CD630_33500 Strand Information: CD630_33500=-;C|missense_variant|MODERATE|CD630_33500|c.892A>G|p.Asn298Asp|892/1077|298/358|null or hypothetical protein|putative glycosyl transferase, family 2;_176608	0.16097615255679634	0.019620499218403514	9823	NA	NA	NA	NA	NA	NA	NA	NA	NA
Non-Coding SNP at 3980886 > A functional=NULL_NULL_NULL locus_tag=CD630_34020-CD630_34030 Strand Information: CD630_34020=-/CD630_34030=-/;A|intergenic_region|MODIFIER|CD630_34020-CD630_34030|n.3980886G>A||||murB,null or hypothetical protein|UDP-N-acetylenolpyruvoylglucosamine reductase,null or hypothetical protein,;_179507	0.16097615255679634	0.019620499218403514	9824	NA	NA	NA	NA	NA	NA	NA	NA	NA
Coding SNP at 4056268 > T functional=NULL_NULL_NULL locus_tag=CD630_34630 Strand Information: CD630_34630=-;T|missense_variant|MODERATE|CD630_34630|c.433G>A|p.Glu145Lys|433/1158|145/385|alr2|Alanine racemase 2;_182975	0.16097615255679634	0.019620499218403514	9825	NA	NA	NA	NA	NA	NA	NA	NA	NA
Non-Coding Indel at 2200546 > T functional=NULL_NULL_NULL locus_tag=CD630_18960-CD630_18970 Strand Information: CD630_18960=+/CD630_18970=-/;T|intergenic_region|MODIFIER|CD630_18960-CD630_18970|n.2200547delA||||null or hypothetical protein,null or hypothetical protein|null or hypothetical protein,uncharacterised protein,;	0.16097615255679634	0.019620499218403514	9826	Non-Coding Indel	intergenic_region	TA	T	NA	null or hypothetical protein,null or hypothetical protein	null or hypothetical protein,uncharacterised protein,;	TRUE	NA
Coding SNP at 2206722 > G functional=NULL_NULL_NULL locus_tag=CD630_19050-CD630_19270 Strand Information: CD630_19050=-/CD630_19270=-/;G|synonymous_variant|LOW|CD630_19050|c.1083T>C|p.Asn361Asn|1083/1599|361/532|null or hypothetical protein,null or hypothetical protein|Site-specific recombinase, resolvase family,Fragment of ABC-type transport system,ATP-binding protein,;G|intron_variant|MODIFIER|…	0.04143515841704865	0.019616716354083144	9827	NA	NA	NA	NA	NA	NA	NA	NA	NA
group_3213	0.16097615255679634	0.019611824329552115	9828	NA	NA	NA	NA	NA	NA	NA	NA	PH130_PROKKA_01787
Coding SNP at 1430115 > G functional=NULL_NULL_NULL locus_tag=CD630_12300-CD630_12310 Strand Information: CD630_12300=-/CD630_12310=-/;G|intron_variant|MODIFIER|CD630_12300|c.391-434T>C||||sigK,null or hypothetical protein|Sigma K,putative site-specific recombinase,;G|synonymous_variant|LOW|CD630_12310|c.1122T>C|p.Asp374Asp|1122/1518|374/505|sigK,null or hypothetical protein|Sigma K,putative site…	0.16097615255679634	0.019611824329552115	9829	NA	NA	NA	NA	NA	NA	NA	NA	NA
Coding SNP at 1430871 > T functional=NULL_NULL_NULL locus_tag=CD630_12310-CD630_12300 Strand Information: CD630_12310=-/CD630_12300=-/;T|synonymous_variant|LOW|CD630_12310|c.366G>A|p.Glu122Glu|366/1518|122/505|null or hypothetical protein,sigK|putative site-specific recombinase,Sigma K,;T|intron_variant|MODIFIER|CD630_12300|c.391-1190G>A||||null or hypothetical protein,sigK|putative site-specific…	0.16097615255679634	0.019611824329552115	9830	NA	NA	NA	NA	NA	NA	NA	NA	NA
Coding SNP at 1431005 > G functional=NULL_NULL_NULL locus_tag=CD630_12300-CD630_12310 Strand Information: CD630_12300=-/CD630_12310=-/;G|intron_variant|MODIFIER|CD630_12300|c.391-1324T>C||||sigK,null or hypothetical protein|Sigma K,putative site-specific recombinase,;G|synonymous_variant|LOW|CD630_12310|c.232T>C|p.Leu78Leu|232/1518|78/505|sigK,null or hypothetical protein|Sigma K,putative site-sp…	0.16097615255679634	0.019611824329552115	9831	NA	NA	NA	NA	NA	NA	NA	NA	NA
Coding SNP at 1431006 > A,T functional=NULL_NULL_NULL locus_tag=CD630_12310-CD630_12300 Strand Information: CD630_12310=-/CD630_12300=-/;T|synonymous_variant|LOW|CD630_12310|c.231C>A|p.Val77Val|231/1518|77/505|CD630_12310|CD630_12310;T|intron_variant|MODIFIER|CD630_12300|c.391-1325C>A||||sigK|sigK;A|intron_variant|MODIFIER|CD630_12300|c.391-1325C>T||||sigK|sigK;A|synonymous_variant|LOW|CD630_1231…	0.16097615255679634	0.019611824329552115	9832	NA	NA	NA	NA	NA	NA	NA	NA	NA
Coding SNP at 1431192 > A,T functional=NULL_NULL_NULL locus_tag=CD630_12300-CD630_12310 Strand Information: CD630_12300=-/CD630_12310=-/;T|intron_variant|MODIFIER|CD630_12300|c.391-1511G>A||||sigK|sigK;A|missense_variant|MODERATE|CD630_12310|c.45G>T|p.Glu15Asp|45/1518|15/505|CD630_12310|CD630_12310;T|synonymous_variant|LOW|CD630_12310|c.45G>A|p.Glu15Glu|45/1518|15/505|CD630_12310|CD630_12310;A|in…	0.16097615255679634	0.019611824329552115	9833	NA	NA	NA	NA	NA	NA	NA	NA	NA
Coding SNP at 1431225 > A functional=NULL_NULL_NULL locus_tag=CD630_12300-CD630_12310 Strand Information: CD630_12300=-/CD630_12310=-/;A|intron_variant|MODIFIER|CD630_12300|c.391-1544C>T||||sigK,null or hypothetical protein|Sigma K,putative site-specific recombinase,;A|synonymous_variant|LOW|CD630_12310|c.12C>T|p.Ala4Ala|12/1518|4/505|sigK,null or hypothetical protein|Sigma K,putative site-specif…	0.16097615255679634	0.019611824329552115	9834	NA	NA	NA	NA	NA	NA	NA	NA	NA
Coding SNP at 1437388 > C functional=NULL_NULL_NULL locus_tag=CD630_12340-CD630_12300 Strand Information: CD630_12340=+/CD630_12300=-/;C|synonymous_variant|LOW|CD630_12340|c.165T>C|p.Asn55Asn|165/252|55/83|null or hypothetical protein,sigK|putative phage protein,Sigma K,;C|intron_variant|MODIFIER|CD630_12300|c.390+6962A>G||||null or hypothetical protein,sigK|putative phage protein,Sigma K,;_62460	0.16097615255679634	0.019611824329552115	9835	NA	NA	NA	NA	NA	NA	NA	NA	NA
Coding SNP at 1442678 > C functional=NULL_NULL_NULL locus_tag=CD630_12390-CD630_12300 Strand Information: CD630_12390=+/CD630_12300=-/;C|missense_variant|MODERATE|CD630_12390|c.367A>C|p.Lys123Gln|367/390|123/129|null or hypothetical protein,sigK|Transcriptional regulator, beta-lactams repressor Phage-type,Sigma K,;C|intron_variant|MODIFIER|CD630_12300|c.390+1672T>G||||null or hypothetical protein…	0.16097615255679634	0.019611824329552115	9836	NA	NA	NA	NA	NA	NA	NA	NA	NA
Coding SNP at 1442678 > C functional=NULL_NULL_NULL locus_tag=CD630_12390-CD630_12300 Strand Information: CD630_12390=+/CD630_12300=-/;C|missense_variant|MODERATE|CD630_12390|c.367A>C|p.Lys123Gln|367/390|123/129|null or hypothetical protein,sigK|Transcriptional regulator, beta-lactams repressor Phage-type,Sigma K,;C|intron_variant|MODIFIER|CD630_12300|c.390+1672T>G||||null or hypothetical protein…	0.16097615255679634	0.019611824329552115	9837	NA	NA	NA	NA	NA	NA	NA	NA	NA
Coding SNP at 1442684 > A functional=NULL_NULL_NULL locus_tag=CD630_12390-CD630_12300 Strand Information: CD630_12390=+/CD630_12300=-/;A|missense_variant|MODERATE|CD630_12390|c.373G>A|p.Gly125Arg|373/390|125/129|null or hypothetical protein,sigK|Transcriptional regulator, beta-lactams repressor Phage-type,Sigma K,;A|intron_variant|MODIFIER|CD630_12300|c.390+1666C>T||||null or hypothetical protein…	0.16097615255679634	0.019611824329552115	9838	NA	NA	NA	NA	NA	NA	NA	NA	NA
Coding SNP at 1442684 > A functional=NULL_NULL_NULL locus_tag=CD630_12390-CD630_12300 Strand Information: CD630_12390=+/CD630_12300=-/;A|missense_variant|MODERATE|CD630_12390|c.373G>A|p.Gly125Arg|373/390|125/129|null or hypothetical protein,sigK|Transcriptional regulator, beta-lactams repressor Phage-type,Sigma K,;A|intron_variant|MODIFIER|CD630_12300|c.390+1666C>T||||null or hypothetical protein…	0.16097615255679634	0.019611824329552115	9839	NA	NA	NA	NA	NA	NA	NA	NA	NA
Coding SNP at 1442688 > G functional=NULL_NULL_NULL locus_tag=CD630_12300-CD630_12390 Strand Information: CD630_12300=-/CD630_12390=+/;G|intron_variant|MODIFIER|CD630_12300|c.390+1662T>C||||sigK,null or hypothetical protein|Sigma K,Transcriptional regulator, beta-lactams repressor Phage-type,;G|missense_variant|MODERATE|CD630_12390|c.377A>G|p.Asp126Gly|377/390|126/129|sigK,null or hypothetical pr…	0.16097615255679634	0.019611824329552115	9840	NA	NA	NA	NA	NA	NA	NA	NA	NA
Coding SNP at 1442688 > G functional=NULL_NULL_NULL locus_tag=CD630_12300-CD630_12390 Strand Information: CD630_12300=-/CD630_12390=+/;G|intron_variant|MODIFIER|CD630_12300|c.390+1662T>C||||sigK,null or hypothetical protein|Sigma K,Transcriptional regulator, beta-lactams repressor Phage-type,;G|missense_variant|MODERATE|CD630_12390|c.377A>G|p.Asp126Gly|377/390|126/129|sigK,null or hypothetical pr…	0.16097615255679634	0.019611824329552115	9841	NA	NA	NA	NA	NA	NA	NA	NA	NA
Coding SNP at 1442741 > A functional=NULL_NULL_NULL locus_tag=CD630_12300 Strand Information: CD630_12300=-;A|intron_variant|MODIFIER|CD630_12300|c.390+1609C>T||||sigK|Sigma K;_62783	0.16097615255679634	0.019611824329552115	9842	NA	NA	NA	NA	NA	NA	NA	NA	NA
Coding SNP at 1442760 > C functional=NULL_NULL_NULL locus_tag=CD630_12300 Strand Information: CD630_12300=-;C|intron_variant|MODIFIER|CD630_12300|c.390+1590A>G||||sigK|Sigma K;_62786	0.16097615255679634	0.019611824329552115	9843	NA	NA	NA	NA	NA	NA	NA	NA	NA
Coding SNP at 1442888 > T functional=NULL_NULL_NULL locus_tag=CD630_12300 Strand Information: CD630_12300=-;T|intron_variant|MODIFIER|CD630_12300|c.390+1462G>A||||sigK|Sigma K;_62799	0.16097615255679634	0.019611824329552115	9844	NA	NA	NA	NA	NA	NA	NA	NA	NA
Coding SNP at 1444348 > A functional=NULL_NULL_NULL locus_tag=CD630_12300 Strand Information: CD630_12300=-;A|splice_donor_variant&intron_variant|HIGH|CD630_12300|c.390+2A>T||||sigK|Sigma K;_62921	0.16097615255679634	0.019611824329552115	9845	NA	NA	NA	NA	NA	NA	NA	NA	NA
Coding SNP at 2124141 > A functional=NULL_NULL_NULL locus_tag=CD630_18340 Strand Information: CD630_18340=+;A|missense_variant|MODERATE|CD630_18340|c.785G>A|p.Ser262Asn|785/1314|262/437|aroA|null or hypothetical protein;_93002	0.16097615255679634	0.019611824329552115	9846	NA	NA	NA	NA	NA	NA	NA	NA	NA
Coding Indel at 1442685 > G functional=NULL_NULL_NULL locus_tag=CD630_12300-CD630_12390 Strand Information: CD630_12300=-/CD630_12390=+/;G|intron_variant|MODIFIER|CD630_12300|c.390+1662_390+1664delTCT||||sigK,null or hypothetical protein|Sigma K,Transcriptional regulator, beta-lactams repressor Phage-type,	0.16097615255679634	0.019611824329552115	9847	Coding Indel	intron_variant	GTCT	G	NA	sigK,null or hypothetical protein	Sigma K,Transcriptional regulator, beta-lactams repressor Phage-type,	FALSE	NA
Coding Indel at 1442685 > G functional=NULL_NULL_NULL locus_tag=CD630_12300-CD630_12390 Strand Information: CD630_12300=-/CD630_12390=+/;G|disruptive_inframe_deletion|MODERATE|CD630_12390|c.375_377delAGA|p.Asp126del|375/390|125/129|sigK,null or hypothetical protein|Sigma K,Transcriptional regulator, beta-lactams repressor Phage-type,	0.16097615255679634	0.019611824329552115	9848	Coding Indel	disruptive_inframe_deletion	GAGA	G	NA	sigK,null or hypothetical protein	Sigma K,Transcriptional regulator, beta-lactams repressor Phage-type,	FALSE	NA
Coding Indel at 1442873 > GA functional=NULL_NULL_NULL locus_tag=CD630_12300 Strand Information: CD630_12300=-;GA|intron_variant|MODIFIER|CD630_12300|c.390+1476_390+1477insT||||sigK|Sigma K;	0.16097615255679634	0.019611824329552115	9849	Coding Indel	intron_variant	G	GA	NA	sigK	Sigma K;	FALSE	NA
group_3367	0.060601764972178326	0.01960899200611582	9850	NA	NA	NA	NA	NA	NA	NA	NA	PH100_PROKKA_03129
group_5378	0.060601764972178326	0.01960899200611582	9851	NA	NA	NA	NA	NA	NA	NA	NA	PH100_PROKKA_03237
Coding SNP at 3259015 > A functional=NULL_NULL_NULL locus_tag=CD630_27960 Strand Information: CD630_27960=-;A|missense_variant|MODERATE|CD630_27960|c.1568C>T|p.Ala523Val|1568/1881|523/626|cwp10|null or hypothetical protein;_144452	0.06422075699356214	0.019606692981508026	9852	NA	NA	NA	NA	NA	NA	NA	NA	NA
group_1904	0.16097615255679634	0.01959748133566073	9853	NA	NA	NA	NA	NA	NA	NA	NA	PH111_PROKKA_03760
group_5625	0.16097615255679634	0.01959748133566073	9854	NA	NA	NA	NA	NA	NA	NA	NA	PH111_PROKKA_03762
group_5626	0.16097615255679634	0.01959748133566073	9855	NA	NA	NA	NA	NA	NA	NA	NA	PH111_PROKKA_03764
group_6696	0.16097615255679634	0.01959748133566073	9856	NA	NA	NA	NA	NA	NA	NA	NA	PH111_PROKKA_03763
Coding SNP at 2941069 > G functional=NULL_NULL_NULL locus_tag=CD630_25430 Strand Information: CD630_25430=-;G|missense_variant|MODERATE|CD630_25430|c.257T>C|p.Val86Ala|257/1419|86/472|null or hypothetical protein|null or hypothetical protein;_129316	0.06422075699356214	0.019596921871431312	9857	NA	NA	NA	NA	NA	NA	NA	NA	NA
Non-Coding SNP at 580361 > T functional=NULL_NULL_NULL locus_tag=CD630_04890-CD630_04900 Strand Information: CD630_04890=-/CD630_04900=+/;T|intergenic_region|MODIFIER|CD630_04890-CD630_04900|n.580361C>T||||null or hypothetical protein,null or hypothetical protein|putative phosphoribosylaminoimidazole-succinocarboxamide synthetase,null or hypothetical protein,;_23664	0.051692988824928864	0.019587419957923635	9858	NA	NA	NA	NA	NA	NA	NA	NA	NA
group_1165	0.06422075699356214	0.019586975509601756	9859	NA	NA	NA	NA	NA	NA	NA	NA	PH100_PROKKA_03174
group_1450	0.06422075699356214	0.019586975509601756	9860	NA	NA	NA	NA	NA	NA	NA	NA	PH100_PROKKA_03172
group_2305	0.06422075699356214	0.019586975509601756	9861	NA	NA	NA	NA	NA	NA	NA	NA	PH100_PROKKA_03173
group_6259	0.06422075699356214	0.019586975509601756	9862	NA	NA	NA	NA	NA	NA	NA	NA	PH100_PROKKA_03167
Coding SNP at 4104932 > G functional=NULL_NULL_NULL locus_tag=CD630_35120 Strand Information: CD630_35120=-;G|missense_variant|MODERATE|CD630_35120|c.60A>C|p.Glu20Asp|60/1677|20/558|null or hypothetical protein|null or hypothetical protein;_184707	0.051692988824928864	0.019586721698353106	9863	NA	NA	NA	NA	NA	NA	NA	NA	NA
Non-Coding Indel at 679666 > A functional=NULL_NULL_NULL locus_tag=CD630_05700-CD630_05710 Strand Information: CD630_05700=+/CD630_05710=+/;A|intergenic_region|MODIFIER|CD630_05700-CD630_05710|n.679667delT||||null or hypothetical protein,null or hypothetical protein|null or hypothetical protein,uncharacterised protein,;	0.0067595717081111225	0.019573251712683367	9864	Non-Coding Indel	intergenic_region	AT	A	NA	null or hypothetical protein,null or hypothetical protein	null or hypothetical protein,uncharacterised protein,;	TRUE	NA
Non-Coding SNP at 3292436 > C,T functional=NULL_NULL_NULL locus_tag=CD630_28190-CD630_28200 Strand Information: CD630_28190=+/CD630_28200=-/;C|intergenic_region|MODIFIER|CD630_28190-CD630_28200|n.3292436G>C||||CD630_28190-CD630_28200|CD630_28190-CD630_28200;T|intergenic_region|MODIFIER|CD630_28190-CD630_28200|n.3292436G>T||||CD630_28190-CD630_28200|CD630_28190-CD630_28200;_146701	0.051692988824928864	0.019550616456182675	9865	NA	NA	NA	NA	NA	NA	NA	NA	NA
group_7483	0.06422075699356214	0.01954380708671695	9866	NA	NA	NA	NA	NA	NA	NA	NA	PH131_PROKKA_03816
Coding SNP at 1266756 > G functional=NULL_NULL_NULL locus_tag=CD630_10720 Strand Information: CD630_10720=+;G|missense_variant|MODERATE|CD630_10720|c.1195A>G|p.Ile399Val|1195/1395|399/464|null or hypothetical protein|null or hypothetical protein;_56244	0.05968747323089055	0.019529772038166544	9867	NA	NA	NA	NA	NA	NA	NA	NA	NA
group_6081	0.06422075699356214	0.019521408672222493	9868	NA	NA	NA	NA	NA	NA	NA	NA	Cdif_630_PROKKA_01021
Coding SNP at 1632585 > T functional=NULL_NULL_NULL locus_tag=CD630_14080 Strand Information: CD630_14080=-;T|missense_variant|MODERATE|CD630_14080|c.472G>A|p.Glu158Lys|472/900|158/299|ddl|null or hypothetical protein;_69628	0.06422075699356214	0.019517595818994087	9869	NA	NA	NA	NA	NA	NA	NA	NA	NA
Coding SNP at 4105299 > C functional=NULL_NULL_NULL locus_tag=CD630_35130 Strand Information: CD630_35130=-;C|missense_variant|MODERATE|CD630_35130|c.337A>G|p.Thr113Ala|337/516|113/171|null or hypothetical protein|null or hypothetical protein;_184719	0.051692988824928864	0.019517371244329694	9870	NA	NA	NA	NA	NA	NA	NA	NA	NA
group_1677	0.06422075699356214	0.019516311295714104	9871	NA	NA	NA	NA	NA	NA	NA	NA	PH110_PROKKA_03381
Non-Coding SNP at 4117805 > G functional=NULL_NULL_NULL locus_tag=CD630_35230-CD630_35240 Strand Information: CD630_35230=-/CD630_35240=-/;G|intergenic_region|MODIFIER|CD630_35230-CD630_35240|n.4117805A>G||||ksgA,null or hypothetical protein|null or hypothetical protein,putative DNA-binding protein,;_185193	0.051692988824928864	0.019511959396293396	9872	NA	NA	NA	NA	NA	NA	NA	NA	NA
group_4363	0.05685957376205641	0.019500714121239316	9873	NA	NA	NA	NA	NA	NA	NA	NA	PH111_PROKKA_03917
Coding SNP at 4126989 > C functional=NULL_NULL_NULL locus_tag=CD630_35310 Strand Information: CD630_35310=-;C|missense_variant|MODERATE|CD630_35310|c.458A>G|p.Asn153Ser|458/837|153/278|null or hypothetical protein|putative polymerase/histidinol phosphatase-like;_185519	0.06422075699356214	0.01949733139025085	9874	NA	NA	NA	NA	NA	NA	NA	NA	NA
Coding SNP at 2071674 > C functional=NULL_NULL_NULL locus_tag=CD630_17890 Strand Information: CD630_17890=-;C|missense_variant|MODERATE|CD630_17890|c.328A>G|p.Ile110Val|328/660|110/219|null or hypothetical protein|null or hypothetical protein;_90531	0.051692988824928864	0.019496085470353346	9875	NA	NA	NA	NA	NA	NA	NA	NA	NA
group_4332	0.06422075699356214	0.019482884685526076	9876	NA	NA	NA	NA	NA	NA	NA	NA	PH104_PROKKA_03830
Non-Coding Indel at 2757868 > TC functional=NULL_NULL_NULL locus_tag=CD630_23870-CD630_23880 Strand Information: CD630_23870=+/CD630_23880=-/;TC|intergenic_region|MODIFIER|CD630_23870-CD630_23880|n.2757868_2757869insC||||CD630_23870-CD630_23880|CD630_23870-CD630_23880	0.051692988824928864	0.01947543166696822	9877	Non-Coding Indel	intergenic_region	T	TC	NA	CD630_23870-CD630_23880	CD630_23870-CD630_23880	TRUE	NA
Non-Coding SNP at 3726485 > A functional=NULL_NULL_NULL locus_tag=CD630_31840-CD630_31850 Strand Information: CD630_31840=-/CD630_31850=-/;A|intergenic_region|MODIFIER|CD630_31840-CD630_31850|n.3726485G>A||||dpaL1,null or hypothetical protein|null or hypothetical protein,Fragment of putative RNA-binding protein,;_168397	0.06422075699356214	0.01946154237874514	9878	NA	NA	NA	NA	NA	NA	NA	NA	NA
group_772	0.051692988824928864	0.019459372052114586	9879	NA	NA	NA	NA	NA	NA	NA	NA	Cdif_630_PROKKA_01782
group_8150	0.06422075699356214	0.019454565925453745	9880	NA	NA	NA	NA	NA	NA	NA	NA	PH_15_PROKKA_03198
group_8160	0.06422075699356214	0.019454565925453745	9881	NA	NA	NA	NA	NA	NA	NA	NA	PH_15_PROKKA_04057
Coding SNP at 3320792 > T functional=NULL_NULL_NULL locus_tag=CD630_28400 Strand Information: CD630_28400=-;T|missense_variant|MODERATE|CD630_28400|c.670C>A|p.Leu224Met|670/1272|224/423|serS1A|null or hypothetical protein;_148551	0.0022632971612212968	0.01943917800021262	9882	NA	NA	NA	NA	NA	NA	NA	NA	NA
group_3581	0.06422075699356214	0.019435277440297775	9883	NA	NA	NA	NA	NA	NA	NA	NA	PH145_PROKKA_02223
group_3126	0.051692988824928864	0.01942437272195433	9884	NA	NA	NA	NA	NA	NA	NA	NA	PH103_PROKKA_00676
Non-Coding SNP at 820675 > T functional=NULL_NULL_NULL locus_tag=CD630_06770-CD630_06780 Strand Information: CD630_06770=-/CD630_06780=+/;T|intergenic_region|MODIFIER|CD630_06770-CD630_06780|n.820675C>T||||csfT,null or hypothetical protein|Extracytoplasmic function (ECF) sigma factor csfT,Fragment of conserved hypothetical protein (C-terminal region),;_36773	0.06422075699356214	0.01941309620503903	9885	NA	NA	NA	NA	NA	NA	NA	NA	NA
Coding SNP at 3916732 > C functional=NULL_NULL_NULL locus_tag=CD630_33520 Strand Information: CD630_33520=-;C|missense_variant|MODERATE|CD630_33520|c.88T>G|p.Tyr30Asp|88/483|30/160|null or hypothetical protein|null or hypothetical protein;_176767	0.06422075699356214	0.019407856650708537	9886	NA	NA	NA	NA	NA	NA	NA	NA	NA
Coding SNP at 2267177 > G functional=NULL_NULL_NULL locus_tag=CD630_19660 Strand Information: CD630_19660=-;G|stop_lost&splice_region_variant|HIGH|CD630_19660|c.1299A>C|p.Ter433Tyrext*?|1299/1299|433/432|null or hypothetical protein|putative acyl-CoA thioesterase;_100113	0.05784419219003768	0.019397270802256793	9887	NA	NA	NA	NA	NA	NA	NA	NA	NA
group_1691	0.002797010375298654	0.01939378362043042	9888	NA	NA	NA	NA	NA	NA	NA	NA	PH104_PROKKA_03654
Coding SNP at 3258193 > C functional=NULL_NULL_NULL locus_tag=CD630_27950 Strand Information: CD630_27950=-;C|missense_variant|MODERATE|CD630_27950|c.143A>G|p.Lys48Arg|143/1602|48/533|cwp11|null or hypothetical protein;_144399	0.03329673058560699	0.019384356382386683	9889	NA	NA	NA	NA	NA	NA	NA	NA	NA
Coding Indel at 421965 > TA functional=NULL_NULL_NULL locus_tag=CD630_03450 Strand Information: CD630_03450=+;TA|frameshift_variant|HIGH|CD630_03450|c.802_803insA|p.Val268fs|803/813|268/270|INFO_REALIGN_3_PRIME|INFO_REALIGN_3_PRIME	0.051692988824928864	0.019357405715671995	9890	Coding Indel	frameshift_variant	T	TA	NA	INFO_REALIGN_3_PRIME	INFO_REALIGN_3_PRIME	FALSE	NA
Coding SNP at 1476402 > A functional=NULL_NULL_NULL locus_tag=CD630_12710 Strand Information: CD630_12710=+;A|missense_variant|MODERATE|CD630_12710|c.37G>A|p.Val13Ile|37/345|13/114|null or hypothetical protein|putative restriction endonuclease;_64490	0.06422075699356214	0.019354990165226245	9891	NA	NA	NA	NA	NA	NA	NA	NA	NA
Non-Coding SNP at 1325312 > G functional=NULL_NULL_NULL locus_tag=CD630_11260-CD630_11261 Strand Information: CD630_11260=+/CD630_11261=+/;G|intergenic_region|MODIFIER|CD630_11260-CD630_11261|n.1325312A>G||||null or hypothetical protein,null or hypothetical protein|null or hypothetical protein,null or hypothetical protein,;_57578	0.05685957376205641	0.019347895181842746	9892	NA	NA	NA	NA	NA	NA	NA	NA	NA
group_5884	0.05471340471192501	0.019341762375221887	9893	NA	NA	NA	NA	NA	NA	NA	NA	PH130_PROKKA_03782
mobA_2	0.05471340471192501	0.019341762375221887	9894	NA	NA	NA	NA	NA	NA	NA	NA	PH130_PROKKA_03783
group_5886	0.05471340471192501	0.019341762375221887	9895	NA	NA	NA	NA	NA	NA	NA	NA	PH130_PROKKA_03784
rlmA	0.05471340471192501	0.019341762375221887	9896	NA	NA	NA	NA	NA	NA	NA	NA	PH130_PROKKA_03785
Non-Coding SNP at 923118 > T functional=NULL_NULL_NULL locus_tag=CD630_07540-CD630_07550 Strand Information: CD630_07540=+/CD630_07550=+/;T|intergenic_region|MODIFIER|CD630_07540-CD630_07550|n.923118C>T||||thiI,null or hypothetical protein|Thiamine biosynthesis protein ThiI,null or hypothetical protein,;_42197	0.06422075699356214	0.019338034745607326	9897	NA	NA	NA	NA	NA	NA	NA	NA	NA
Non-Coding SNP at 923120 > C functional=NULL_NULL_NULL locus_tag=CD630_07540-CD630_07550 Strand Information: CD630_07540=+/CD630_07550=+/;C|intergenic_region|MODIFIER|CD630_07540-CD630_07550|n.923120T>C||||thiI,null or hypothetical protein|Thiamine biosynthesis protein ThiI,null or hypothetical protein,;_42198	0.06422075699356214	0.019338034745607326	9898	NA	NA	NA	NA	NA	NA	NA	NA	NA
group_6715	0.1403795145072632	0.01933302224297345	9899	NA	NA	NA	NA	NA	NA	NA	NA	PH111_PROKKA_03865
group_745	0.1403795145072632	0.01933302224297345	9900	NA	NA	NA	NA	NA	NA	NA	NA	PH111_PROKKA_03863
Non-Coding Indel at 339733 > G functional=NULL_NULL_NULL locus_tag=CD630_02770-CD630_02780 Strand Information: CD630_02770=+/CD630_02780=-/;G|intergenic_region|MODIFIER|CD630_02770-CD630_02780|n.339734_339739delTAAATT||||null or hypothetical protein,null or hypothetical protein|conserved hypothetical protein,Transcriptional regulator, hxlR family,;	0.06422075699356214	0.019326711550249117	9901	Non-Coding Indel	intergenic_region	GTAAATT	G	NA	null or hypothetical protein,null or hypothetical protein	conserved hypothetical protein,Transcriptional regulator, hxlR family,;	TRUE	NA
Non-Coding SNP at 4050706 > C functional=NULL_NULL_NULL locus_tag=CD630_34560-CD630_34570 Strand Information: CD630_34560=+/CD630_34570=-/;C|intergenic_region|MODIFIER|CD630_34560-CD630_34570|n.4050706T>C||||null or hypothetical protein,null or hypothetical protein|5-formyltetrahydrofolate cyclo-ligase,null or hypothetical protein,;_182824	0.03778665357283736	0.019322617453866934	9902	NA	NA	NA	NA	NA	NA	NA	NA	NA
Coding SNP at 1361811 > G functional=NULL_NULL_NULL locus_tag=CD630_11620 Strand Information: CD630_11620=+;G|missense_variant|MODERATE|CD630_11620|c.268A>G|p.Lys90Glu|268/318|90/105|null or hypothetical protein|putative ribosome-associated protein;_58955	0.051692988824928864	0.019320062986831726	9903	NA	NA	NA	NA	NA	NA	NA	NA	NA
group_2830	0.051692988824928864	0.019318658560730614	9904	NA	NA	NA	NA	NA	NA	NA	NA	PH104_PROKKA_03531
Coding SNP at 1163876 > A functional=NULL_NULL_NULL locus_tag=CD630_09970 Strand Information: CD630_09970=+;A|missense_variant|MODERATE|CD630_09970|c.728G>A|p.Gly243Glu|728/3549|243/1182|null or hypothetical protein|null or hypothetical protein;_51815	0.06422075699356214	0.019317551423413654	9905	NA	NA	NA	NA	NA	NA	NA	NA	NA
Non-Coding SNP at 1185300 > T functional=NULL_NULL_NULL locus_tag=CD630_10150-CD630_10160 Strand Information: CD630_10150=+/CD630_10160=-/;T|intergenic_region|MODIFIER|CD630_10150-CD630_10160|n.1185300C>T||||null or hypothetical protein,null or hypothetical protein|null or hypothetical protein,null or hypothetical protein,;_52857	0.06422075699356214	0.019317551423413654	9906	NA	NA	NA	NA	NA	NA	NA	NA	NA
Coding SNP at 1355318 > A functional=NULL_NULL_NULL locus_tag=CD630_11560 Strand Information: CD630_11560=+;A|missense_variant|MODERATE|CD630_11560|c.994G>A|p.Glu332Lys|994/1083|332/360|null or hypothetical protein|null or hypothetical protein;_58702	0.09169106308688289	0.019316649003618125	9907	NA	NA	NA	NA	NA	NA	NA	NA	NA
Coding SNP at 2060447 > G functional=NULL_NULL_NULL locus_tag=CD630_17790 Strand Information: CD630_17790=+;G|missense_variant|MODERATE|CD630_17790|c.372A>G|p.Ile124Met|372/804|124/267|null or hypothetical protein|conserved hypothetical protein;_89921	0.09169106308688289	0.019316649003618125	9908	NA	NA	NA	NA	NA	NA	NA	NA	NA
Coding SNP at 2060680 > T functional=NULL_NULL_NULL locus_tag=CD630_17790 Strand Information: CD630_17790=+;T|missense_variant|MODERATE|CD630_17790|c.605C>T|p.Ser202Phe|605/804|202/267|null or hypothetical protein|conserved hypothetical protein;_89935	0.09169106308688289	0.019316649003618125	9909	NA	NA	NA	NA	NA	NA	NA	NA	NA
group_2881	0.09169106308688289	0.01930880621238377	9910	NA	NA	NA	NA	NA	NA	NA	NA	PH122_PROKKA_00693
group_4419	0.09169106308688289	0.01930880621238377	9911	NA	NA	NA	NA	NA	NA	NA	NA	PH122_PROKKA_00689
group_5770	0.09169106308688289	0.01930880621238377	9912	NA	NA	NA	NA	NA	NA	NA	NA	PH122_PROKKA_00688
Coding SNP at 450389 > C,A functional=NULL_NULL_NULL locus_tag=CD630_03540-CD630_03810 Strand Information: CD630_03540=+/CD630_03810=-/;A|intron_variant|MODIFIER|CD630_03540|c.31-6616T>A||||CD630_03540|CD630_03540;A|missense_variant|MODERATE|CD630_03810|c.84A>T|p.Leu28Phe|84/1113|28/370|CD630_03810|CD630_03810;C|intron_variant|MODIFIER|CD630_03540|c.31-6616T>C||||CD630_03540|CD630_03540;C|synonym…	0.051692988824928864	0.019303766169641978	9913	NA	NA	NA	NA	NA	NA	NA	NA	NA
Coding SNP at 1687248 > C functional=NULL_NULL_NULL locus_tag=CD630_14570 Strand Information: CD630_14570=+;C|missense_variant|MODERATE|CD630_14570|c.509T>C|p.Ile170Thr|509/1098|170/365|null or hypothetical protein|conserved hypothetical protein;_72239	0.052919884715967376	0.01929917387677555	9914	NA	NA	NA	NA	NA	NA	NA	NA	NA
Coding Indel at 3252720 > AAG functional=NULL_NULL_NULL locus_tag=CD630_27930 Strand Information: CD630_27930=-;AAG|frameshift_variant|HIGH|CD630_27930|c.1998_1999insCT|p.Ser667fs|1998/2160|666/719|slpA|slpA	0.06422075699356214	0.019296051796894337	9915	Coding Indel	frameshift_variant	A	AAG	NA	slpA	slpA	FALSE	NA
Non-Coding SNP at 640931 > A functional=NULL_NULL_NULL locus_tag=CD630_05360-CD630_05370 Strand Information: CD630_05360=+/CD630_05370=+/;A|intergenic_region|MODIFIER|CD630_05360-CD630_05370|n.640931G>A||||cheW,null or hypothetical protein|null or hypothetical protein,putative CheY-like chemosensory protein,;_25666	0.15509722961146746	0.019292460130789706	9916	NA	NA	NA	NA	NA	NA	NA	NA	NA
Non-Coding SNP at 2298772 > A functional=NULL_NULL_NULL locus_tag=CD630_19904-CD630_19910 Strand Information: CD630_19904=-/CD630_19910=+/;A|intergenic_region|MODIFIER|CD630_19904-CD630_19910|n.2298772C>A||||null or hypothetical protein,null or hypothetical protein|conserved hypothetical protein,Fragment of integrase (C-terminal region),;_101392	0.15509722961146746	0.019292460130789706	9917	NA	NA	NA	NA	NA	NA	NA	NA	NA
Coding SNP at 2829646 > C functional=NULL_NULL_NULL locus_tag=CD630_24530 Strand Information: CD630_24530=-;C|missense_variant|MODERATE|CD630_24530|c.467A>G|p.Asn156Ser|467/1017|156/338|null or hypothetical protein|putative CRISPR-associated negative autoregulator;_124183	0.15509722961146746	0.019292460130789706	9918	NA	NA	NA	NA	NA	NA	NA	NA	NA
Coding SNP at 3127986 > C functional=NULL_NULL_NULL locus_tag=CD630_27050 Strand Information: CD630_27050=+;C|missense_variant|MODERATE|CD630_27050|c.845G>C|p.Gly282Ala|845/1365|282/454|null or hypothetical protein|putative amidohydrolase;_138187	0.15509722961146746	0.019292460130789706	9919	NA	NA	NA	NA	NA	NA	NA	NA	NA
Coding SNP at 3577496 > G,A,T functional=NULL_NULL_NULL locus_tag=CD630_30800 Strand Information: CD630_30800=-;T|synonymous_variant|LOW|CD630_30800|c.195G>A|p.Lys65Lys|195/354|65/117|CD630_30800|CD630_30800;G|missense_variant|MODERATE|CD630_30800|c.195G>C|p.Lys65Asn|195/354|65/117|CD630_30800|CD630_30800;A|missense_variant|MODERATE|CD630_30800|c.195G>T|p.Lys65Asn|195/354|65/117|CD630_30800|CD630…	0.15509722961146746	0.019292460130789706	9920	NA	NA	NA	NA	NA	NA	NA	NA	NA
Coding Indel at 3800265 > A functional=NULL_NULL_NULL locus_tag=CD630_32460 Strand Information: CD630_32460=-;A|frameshift_variant|HIGH|CD630_32460|c.217delG|p.Val73fs|217/2184|73/727|null or hypothetical protein|null or hypothetical protein;	0.15509722961146746	0.019292460130789706	9921	Coding Indel	frameshift_variant	AG	A	NA	null or hypothetical protein	null or hypothetical protein;	FALSE	NA
Coding Indel at 3800267 > T functional=NULL_NULL_NULL locus_tag=CD630_32460 Strand Information: CD630_32460=-;T|frameshift_variant|HIGH|CD630_32460|c.184_215delGTACCAGGTGGGGAGAAACCATCAGACAGTCA|p.Val62fs|215/2184|62/727|null or hypothetical protein|null or hypothetical protein;	0.15509722961146746	0.019292460130789706	9922	Coding Indel	frameshift_variant	TGTACCAGGTGGGGAGAAACCATCAGACAGTCA	T	NA	null or hypothetical protein	null or hypothetical protein;	FALSE	NA
Coding SNP at 3588873 > T functional=NULL_NULL_NULL locus_tag=CD630_30880 Strand Information: CD630_30880=-;T|missense_variant|MODERATE|CD630_30880|c.702G>A|p.Met234Ile|702/771|234/256|null or hypothetical protein|putative cellobiose-phosphate degrading protein;_161331	0.06422075699356214	0.019285164448630317	9923	NA	NA	NA	NA	NA	NA	NA	NA	NA
Coding SNP at 1617916 > C functional=NULL_NULL_NULL locus_tag=CD630_13980 Strand Information: CD630_13980=-;C|missense_variant|MODERATE|CD630_13980|c.1149A>G|p.Ile383Met|1149/1179|383/392|null or hypothetical protein|putative peptidase, M20D family;_69016	0.052315693354083086	0.019273970775715403	9924	NA	NA	NA	NA	NA	NA	NA	NA	NA
Non-Coding SNP at 3730307 > C functional=NULL_NULL_NULL locus_tag=CD630_31870-CD630_31871 Strand Information: CD630_31870=-/CD630_31871=-/;C|intergenic_region|MODIFIER|CD630_31870-CD630_31871|n.3730307T>C||||tdcF,null or hypothetical protein|null or hypothetical protein,null or hypothetical protein,;_168520	0.06422075699356214	0.0192712756038553	9925	NA	NA	NA	NA	NA	NA	NA	NA	NA
Non-Coding SNP at 254894 > T functional=NULL_NULL_NULL locus_tag=CD630_01950-CD630_01960 Strand Information: CD630_01950=+/CD630_01960=+/;T|intergenic_region|MODIFIER|CD630_01950-CD630_01960|n.254894C>T||||null or hypothetical protein,null or hypothetical protein|null or hypothetical protein,Fragment of conserved hypothetical protein,DUF111 family,;_8720	0.1403795145072632	0.019269002266181553	9926	NA	NA	NA	NA	NA	NA	NA	NA	NA
Non-Coding SNP at 265707 > A,T functional=NULL_NULL_NULL locus_tag=CD630_02030-CD630_02040 Strand Information: CD630_02030=-/CD630_02040=+/;A|intergenic_region|MODIFIER|CD630_02030-CD630_02040|n.265707G>A||||CD630_02030-CD630_02040|CD630_02030-CD630_02040;T|intergenic_region|MODIFIER|CD630_02030-CD630_02040|n.265707G>T||||CD630_02030-CD630_02040|CD630_02030-CD630_02040;_9307	0.1403795145072632	0.019269002266181553	9927	NA	NA	NA	NA	NA	NA	NA	NA	NA
Non-Coding SNP at 716820 > T functional=NULL_NULL_NULL locus_tag=CD630_05920-CD630_05921 Strand Information: CD630_05920=-/CD630_05921=+/;T|intergenic_region|MODIFIER|CD630_05920-CD630_05921|n.716820G>T||||null or hypothetical protein,null or hypothetical protein|null or hypothetical protein,null or hypothetical protein,;_29876	0.1403795145072632	0.019269002266181553	9928	NA	NA	NA	NA	NA	NA	NA	NA	NA
Coding SNP at 4241785 > G functional=NULL_NULL_NULL locus_tag=CD630_36330 Strand Information: CD630_36330=-;G|missense_variant|MODERATE|CD630_36330|c.764T>C|p.Val255Ala|764/807|255/268|null or hypothetical protein|null or hypothetical protein;_191341	0.1403795145072632	0.019269002266181553	9929	NA	NA	NA	NA	NA	NA	NA	NA	NA
Coding SNP at 4241794 > A functional=NULL_NULL_NULL locus_tag=CD630_36330 Strand Information: CD630_36330=-;A|missense_variant|MODERATE|CD630_36330|c.755C>T|p.Ala252Val|755/807|252/268|null or hypothetical protein|null or hypothetical protein;_191344	0.1403795145072632	0.019269002266181553	9930	NA	NA	NA	NA	NA	NA	NA	NA	NA
Coding SNP at 3716367 > G functional=NULL_NULL_NULL locus_tag=CD630_31780 Strand Information: CD630_31780=-;G|missense_variant|MODERATE|CD630_31780|c.1111G>C|p.Ala371Pro|1111/1392|371/463|null or hypothetical protein|D-hydantoinase (Dihydropyrimidinase);_168022	0.05685957376205641	0.019248001358658708	9931	NA	NA	NA	NA	NA	NA	NA	NA	NA
Non-Coding SNP at 240921 > A functional=NULL_NULL_NULL locus_tag=CD630_01820-CD630_01830 Strand Information: CD630_01820=+/CD630_01830=+/;A|intergenic_region|MODIFIER|CD630_01820-CD630_01830|n.240921C>A||||null or hypothetical protein,null or hypothetical protein|null or hypothetical protein,putative cell wall hydrolase,;_8118	0.06422075699356214	0.019246988329720417	9932	NA	NA	NA	NA	NA	NA	NA	NA	NA
Non-Coding SNP at 1271267 > A,C functional=NULL_NULL_NULL locus_tag=CD630_10780-CD630_10790 Strand Information: CD630_10780=+/CD630_10790=-/;A|intergenic_region|MODIFIER|CD630_10780-CD630_10790|n.1271267T>A||||CD630_10780-CD630_10790|CD630_10780-CD630_10790;C|intergenic_region|MODIFIER|CD630_10780-CD630_10790|n.1271267T>C||||CD630_10780-CD630_10790|CD630_10780-CD630_10790;_56435	0.1403795145072632	0.019240954283736744	9933	NA	NA	NA	NA	NA	NA	NA	NA	NA
Non-Coding SNP at 229399 > A functional=NULL_NULL_NULL locus_tag=CD630_01721-CD630_01730 Strand Information: CD630_01721=-/CD630_01730=+/;A|intergenic_region|MODIFIER|CD630_01721-CD630_01730|n.229399T>A||||fdxA,null or hypothetical protein|null or hypothetical protein,null or hypothetical protein,;_7612	0.1403795145072632	0.01923735451186679	9934	NA	NA	NA	NA	NA	NA	NA	NA	NA
Coding SNP at 3265447 > T functional=NULL_NULL_NULL locus_tag=CD630_27970 Strand Information: CD630_27970=-;T|missense_variant|MODERATE|CD630_27970|c.1309G>A|p.Asp437Asn|1309/5964|437/1987|null or hypothetical protein|null or hypothetical protein;_145234	0.06422075699356214	0.01922902884356373	9935	NA	NA	NA	NA	NA	NA	NA	NA	NA
group_2455	0.06422075699356214	0.019227989367665562	9936	NA	NA	NA	NA	NA	NA	NA	NA	Cdif_630_PROKKA_00786
Coding SNP at 2203678 > G functional=NULL_NULL_NULL locus_tag=CD630_19010 Strand Information: CD630_19010=+;G|missense_variant|MODERATE|CD630_19010|c.352A>G|p.Arg118Gly|352/510|118/169|null or hypothetical protein|null or hypothetical protein;_95330	0.051692988824928864	0.01922170915422329	9937	NA	NA	NA	NA	NA	NA	NA	NA	NA
Coding SNP at 570385 > G functional=NULL_NULL_NULL locus_tag=CD630_04820 Strand Information: CD630_04820=+;G|missense_variant|MODERATE|CD630_04820|c.199A>G|p.Thr67Ala|199/1425|67/474|spaK|null or hypothetical protein;_23100	0.014342513549691668	0.019220554502491872	9938	NA	NA	NA	NA	NA	NA	NA	NA	NA
Non-Coding SNP at 3915621 > C functional=NULL_NULL_NULL locus_tag=CD630_33500-CD630_33510 Strand Information: CD630_33500=-/CD630_33510=-/;C|intergenic_region|MODIFIER|CD630_33500-CD630_33510|n.3915621T>C||||null or hypothetical protein,clpP2|putative glycosyl transferase, family 2,null or hypothetical protein,;_176688	0.1403795145072632	0.019213357011255438	9939	NA	NA	NA	NA	NA	NA	NA	NA	NA
Coding SNP at 24179 > G functional=NULL_NULL_NULL locus_tag=CD630_00190 Strand Information: CD630_00190=-;G|missense_variant|MODERATE|CD630_00190|c.588A>C|p.Glu196Asp|588/1206|196/401|null or hypothetical protein|putative glycosyl transferase;_906	0.1403795145072632	0.019213043125882137	9940	NA	NA	NA	NA	NA	NA	NA	NA	NA
Non-Coding SNP at 238267 > T functional=NULL_NULL_NULL locus_tag=CD630_01790-CD630_01800 Strand Information: CD630_01790=+/CD630_01800=+/;T|intergenic_region|MODIFIER|CD630_01790-CD630_01800|n.238267C>T||||gluD,null or hypothetical protein|null or hypothetical protein,Fragment of conserved hypothetical protein (N-terminal region),;_7951	0.1403795145072632	0.019213043125882137	9941	NA	NA	NA	NA	NA	NA	NA	NA	NA
Coding SNP at 765843 > G functional=NULL_NULL_NULL locus_tag=CD630_06430 Strand Information: CD630_06430=+;G|missense_variant|MODERATE|CD630_06430|c.29A>G|p.Lys10Arg|29/690|10/229|null or hypothetical protein|Two-component response regulator;_33286	0.1403795145072632	0.019213043125882137	9942	NA	NA	NA	NA	NA	NA	NA	NA	NA
Coding SNP at 1204951 > C functional=NULL_NULL_NULL locus_tag=CD630_10310 Strand Information: CD630_10310=+;C|missense_variant|MODERATE|CD630_10310|c.1412A>C|p.Glu471Ala|1412/2082|471/693|null or hypothetical protein|null or hypothetical protein;_53890	0.1403795145072632	0.019213043125882137	9943	NA	NA	NA	NA	NA	NA	NA	NA	NA
Coding SNP at 1486920 > A functional=NULL_NULL_NULL locus_tag=CD630_12800 Strand Information: CD630_12800=+;A|missense_variant|MODERATE|CD630_12800|c.397G>A|p.Val133Ile|397/441|133/146|null or hypothetical protein|fe-s iron-sulfur cluster assembly protein, nifu family;_64874	0.1403795145072632	0.019213043125882137	9944	NA	NA	NA	NA	NA	NA	NA	NA	NA
Non-Coding SNP at 1682704 > C functional=NULL_NULL_NULL locus_tag=CD630_14530-CD630_14540 Strand Information: CD630_14530=+/CD630_14540=+/;C|intergenic_region|MODIFIER|CD630_14530-CD630_14540|n.1682704T>C||||aroF,dnaG|Phospho-2-dehydro-3-deoxyheptonate aldolase,DNA primase,;_72077	0.1403795145072632	0.019213043125882137	9945	NA	NA	NA	NA	NA	NA	NA	NA	NA
Coding SNP at 1693227 > G functional=NULL_NULL_NULL locus_tag=CD630_14650 Strand Information: CD630_14650=+;G|missense_variant|MODERATE|CD630_14650|c.169A>G|p.Ser57Gly|169/1254|57/417|null or hypothetical protein|null or hypothetical protein;_72600	0.1403795145072632	0.019213043125882137	9946	NA	NA	NA	NA	NA	NA	NA	NA	NA
Coding SNP at 1693253 > T functional=NULL_NULL_NULL locus_tag=CD630_14650 Strand Information: CD630_14650=+;T|missense_variant|MODERATE|CD630_14650|c.195G>T|p.Gln65His|195/1254|65/417|null or hypothetical protein|null or hypothetical protein;_72602	0.1403795145072632	0.019213043125882137	9947	NA	NA	NA	NA	NA	NA	NA	NA	NA
Coding SNP at 1850352 > A functional=NULL_NULL_NULL locus_tag=CD630_15940 Strand Information: CD630_15940=+;A|missense_variant|MODERATE|CD630_15940|c.701G>A|p.Ser234Asn|701/909|234/302|cysK|O-acetyl-serine thiol-lyase A (O-acetyl-sulfhydrylase)(OAS-TL);_80459	0.1403795145072632	0.019213043125882137	9948	NA	NA	NA	NA	NA	NA	NA	NA	NA
Coding SNP at 1888871 > A functional=NULL_NULL_NULL locus_tag=CD630_16290 Strand Information: CD630_16290=+;A|missense_variant|MODERATE|CD630_16290|c.496T>A|p.Ser166Thr|496/621|166/206|null or hypothetical protein|null or hypothetical protein;_82577	0.1403795145072632	0.019213043125882137	9949	NA	NA	NA	NA	NA	NA	NA	NA	NA
Coding SNP at 2051917 > C functional=NULL_NULL_NULL locus_tag=CD630_17700 Strand Information: CD630_17700=+;C|missense_variant|MODERATE|CD630_17700|c.137T>C|p.Ile46Thr|137/495|46/164|ogt2|null or hypothetical protein;_89633	0.1403795145072632	0.019213043125882137	9950	NA	NA	NA	NA	NA	NA	NA	NA	NA
Non-Coding SNP at 2486026 > C functional=NULL_NULL_NULL locus_tag=CD630_21480-CD630_21490 Strand Information: CD630_21480=-/CD630_21490=-/;C|intergenic_region|MODIFIER|CD630_21480-CD630_21490|n.2486026A>C||||null or hypothetical protein,null or hypothetical protein|null or hypothetical protein,null or hypothetical protein,;_108466	0.1403795145072632	0.019213043125882137	9951	NA	NA	NA	NA	NA	NA	NA	NA	NA
Coding SNP at 2629582 > A functional=NULL_NULL_NULL locus_tag=CD630_22690 Strand Information: CD630_22690=-;A|missense_variant|MODERATE|CD630_22690|c.1879C>T|p.Leu627Phe|1879/1920|627/639|fruABC|null or hypothetical protein;_115412	0.1403795145072632	0.019213043125882137	9952	NA	NA	NA	NA	NA	NA	NA	NA	NA
Non-Coding SNP at 2999953 > A,T functional=NULL_NULL_NULL locus_tag=CD630_25920-CD630_25930 Strand Information: CD630_25920=+/CD630_25930=-/;A|intergenic_region|MODIFIER|CD630_25920-CD630_25930|n.2999953G>A||||fbpA-CD630_25930|fbpA-CD630_25930;T|intergenic_region|MODIFIER|CD630_25920-CD630_25930|n.2999953G>T||||fbpA-CD630_25930|fbpA-CD630_25930;_132339	0.1403795145072632	0.019213043125882137	9953	NA	NA	NA	NA	NA	NA	NA	NA	NA
Coding SNP at 3526144 > C functional=NULL_NULL_NULL locus_tag=CD630_30360 Strand Information: CD630_30360=-;C|missense_variant|MODERATE|CD630_30360|c.1072A>G|p.Ile358Val|1072/1356|358/451|null or hypothetical protein|null or hypothetical protein;_157022	0.1403795145072632	0.019213043125882137	9954	NA	NA	NA	NA	NA	NA	NA	NA	NA
Coding SNP at 3527011 > A functional=NULL_NULL_NULL locus_tag=CD630_30360 Strand Information: CD630_30360=-;A|missense_variant|MODERATE|CD630_30360|c.205C>T|p.Leu69Phe|205/1356|69/451|null or hypothetical protein|null or hypothetical protein;_157097	0.1403795145072632	0.019213043125882137	9955	NA	NA	NA	NA	NA	NA	NA	NA	NA
Coding SNP at 3527192 > A functional=NULL_NULL_NULL locus_tag=CD630_30360 Strand Information: CD630_30360=-;A|missense_variant|MODERATE|CD630_30360|c.24G>T|p.Lys8Asn|24/1356|8/451|null or hypothetical protein|null or hypothetical protein;_157118	0.1403795145072632	0.019213043125882137	9956	NA	NA	NA	NA	NA	NA	NA	NA	NA
Non-Coding SNP at 3527706 > C,A functional=NULL_NULL_NULL locus_tag=CD630_30360-CD630_30370 Strand Information: CD630_30360=-/CD630_30370=-/;C|intergenic_region|MODIFIER|CD630_30360-CD630_30370|n.3527706T>C||||CD630_30360-CD630_30370|CD630_30360-CD630_30370;A|intergenic_region|MODIFIER|CD630_30360-CD630_30370|n.3527706T>A||||CD630_30360-CD630_30370|CD630_30360-CD630_30370;_157180	0.1403795145072632	0.019213043125882137	9957	NA	NA	NA	NA	NA	NA	NA	NA	NA
Non-Coding SNP at 3710196 > A functional=NULL_NULL_NULL locus_tag=CD630_31740-CD630_31750 Strand Information: CD630_31740=-/CD630_31750=-/;A|intergenic_region|MODIFIER|CD630_31740-CD630_31750|n.3710196G>A||||gapA,cggR|null or hypothetical protein,Transcriptional regulator, SorC family,;_167780	0.1403795145072632	0.019213043125882137	9958	NA	NA	NA	NA	NA	NA	NA	NA	NA
Non-Coding SNP at 3811249 > G functional=NULL_NULL_NULL locus_tag=CD630_32550-CD630_32560 Strand Information: CD630_32550=-/CD630_32560=-/;G|intergenic_region|MODIFIER|CD630_32550-CD630_32560|n.3811249A>G||||rgaR,valS|Two-component response regulator VirR-like,null or hypothetical protein,;_172778	0.1403795145072632	0.019213043125882137	9959	NA	NA	NA	NA	NA	NA	NA	NA	NA
Non-Coding Indel at 1908275 > G functional=NULL_NULL_NULL locus_tag=CD630_16450-CD630_16460 Strand Information: CD630_16450=+/CD630_16460=+/;G|intergenic_region|MODIFIER|CD630_16450-CD630_16460|n.1908276delA||||null or hypothetical protein,null or hypothetical protein|null or hypothetical protein,null or hypothetical protein,;	0.1403795145072632	0.019213043125882137	9960	Non-Coding Indel	intergenic_region	GA	G	NA	null or hypothetical protein,null or hypothetical protein	null or hypothetical protein,null or hypothetical protein,;	TRUE	NA
Non-Coding Indel at 3033309 > A functional=NULL_NULL_NULL locus_tag=CD630_26250-CD630_26260 Strand Information: CD630_26250=+/CD630_26260=-/;A|intergenic_region|MODIFIER|CD630_26250-CD630_26260|n.3033310_3033312delTAT||||null or hypothetical protein,null or hypothetical protein|null or hypothetical protein,uncharacterised protein,;	0.1403795145072632	0.019213043125882137	9961	Non-Coding Indel	intergenic_region	ATAT	A	NA	null or hypothetical protein,null or hypothetical protein	null or hypothetical protein,uncharacterised protein,;	TRUE	NA
Coding SNP at 663640 > A functional=NULL_NULL_NULL locus_tag=CD630_05570 Strand Information: CD630_05570=+;A|missense_variant|MODERATE|CD630_05570|c.874G>A|p.Val292Ile|874/1668|292/555|null or hypothetical protein|null or hypothetical protein;_26712	0.09169106308688289	0.01920560155146056	9962	NA	NA	NA	NA	NA	NA	NA	NA	NA
Coding SNP at 2254602 > T functional=NULL_NULL_NULL locus_tag=CD630_19540 Strand Information: CD630_19540=-;T|missense_variant|MODERATE|CD630_19540|c.517C>A|p.Leu173Met|517/2556|173/851|null or hypothetical protein|null or hypothetical protein;_99613	0.09169106308688289	0.01920560155146056	9963	NA	NA	NA	NA	NA	NA	NA	NA	NA
group_6096	0.06422075699356214	0.019204625202869613	9964	NA	NA	NA	NA	NA	NA	NA	NA	Cdif_630_PROKKA_01078
Coding SNP at 3633697 > T,G functional=NULL_NULL_NULL locus_tag=CD630_31200 Strand Information: CD630_31200=-;T|missense_variant|MODERATE|CD630_31200|c.413G>A|p.Arg138His|413/426|138/141|CD630_31200|CD630_31200;G|missense_variant|MODERATE|CD630_31200|c.413G>C|p.Arg138Pro|413/426|138/141|CD630_31200|CD630_31200;_164456	0.05685957376205641	0.019197247499195318	9965	NA	NA	NA	NA	NA	NA	NA	NA	NA
group_4518	0.051692988824928864	0.019192862540270847	9966	NA	NA	NA	NA	NA	NA	NA	NA	PH_14_PROKKA_03040
Coding SNP at 1564708 > A functional=NULL_NULL_NULL locus_tag=CD630_13470 Strand Information: CD630_13470=+;A|missense_variant|MODERATE|CD630_13470|c.781G>A|p.Asp261Asn|781/1071|261/356|null or hypothetical protein|null or hypothetical protein;_67648	0.06422075699356214	0.0191828714375747	9967	NA	NA	NA	NA	NA	NA	NA	NA	NA
Coding SNP at 274189 > C,G functional=NULL_NULL_NULL locus_tag=CD630_02100 Strand Information: CD630_02100=+;G|missense_variant|MODERATE|CD630_02100|c.380A>G|p.Asn127Ser|380/714|127/237|CD630_02100|CD630_02100;C|missense_variant|MODERATE|CD630_02100|c.380A>C|p.Asn127Thr|380/714|127/237|CD630_02100|CD630_02100;_9829	0.06422075699356214	0.019177562063209364	9968	NA	NA	NA	NA	NA	NA	NA	NA	NA
Coding SNP at 274315 > C functional=NULL_NULL_NULL locus_tag=CD630_02100 Strand Information: CD630_02100=+;C|missense_variant|MODERATE|CD630_02100|c.506T>C|p.Val169Ala|506/714|169/237|null or hypothetical protein|putative hydrolase, HAD superfamily, subfamily IA;_9840	0.06422075699356214	0.019177562063209364	9969	NA	NA	NA	NA	NA	NA	NA	NA	NA
Coding SNP at 2932805 > T functional=NULL_NULL_NULL locus_tag=CD630_25370 Strand Information: CD630_25370=-;T|missense_variant|MODERATE|CD630_25370|c.379C>A|p.His127Asn|379/1842|127/613|null or hypothetical protein|null or hypothetical protein;_128782	0.06422075699356214	0.019173276090539818	9970	NA	NA	NA	NA	NA	NA	NA	NA	NA
group_4241	0.014342513549691668	0.019168860615588975	9971	NA	NA	NA	NA	NA	NA	NA	NA	PH101_PROKKA_03312
Coding SNP at 3749137 > T functional=NULL_NULL_NULL locus_tag=CD630_32020 Strand Information: CD630_32020=-;T|missense_variant|MODERATE|CD630_32020|c.549G>A|p.Met183Ile|549/1131|183/376|null or hypothetical protein|null or hypothetical protein;_169777	0.1403795145072632	0.019160998615282154	9972	NA	NA	NA	NA	NA	NA	NA	NA	NA
Non-Coding Indel at 3271056 > AG functional=NULL_NULL_NULL locus_tag=CD630_27990-CD630_27991 Strand Information: CD630_27990=-/CD630_27991=-/;AG|intergenic_region|MODIFIER|CD630_27990-CD630_27991|n.3271056_3271057insG||||cwp8,null or hypothetical protein|Cell wall binding protein cwp8,conserved hypothetical protein,;	0.1403795145072632	0.019160998615282154	9973	Non-Coding Indel	intergenic_region	A	AG	NA	cwp8,null or hypothetical protein	Cell wall binding protein cwp8,conserved hypothetical protein,;	TRUE	NA
Non-Coding SNP at 1006504 > A functional=NULL_NULL_NULL locus_tag=CD630_08300-CD630_08310 Strand Information: CD630_08300=+/CD630_08310=-/;A|intergenic_region|MODIFIER|CD630_08300-CD630_08310|n.1006504G>A||||null or hypothetical protein,null or hypothetical protein|null or hypothetical protein,null or hypothetical protein,;_46900	0.06422075699356214	0.01913930317436766	9974	NA	NA	NA	NA	NA	NA	NA	NA	NA
Coding SNP at 3467003 > T functional=NULL_NULL_NULL locus_tag=CD630_29840 Strand Information: CD630_29840=-;T|missense_variant|MODERATE|CD630_29840|c.1520G>A|p.Gly507Glu|1520/1917|507/638|null or hypothetical protein|null or hypothetical protein;_152787	0.06422075699356214	0.01913930317436766	9975	NA	NA	NA	NA	NA	NA	NA	NA	NA
Non-Coding SNP at 3510987 > C functional=NULL_NULL_NULL locus_tag=CD630_30220-CD630_30230 Strand Information: CD630_30220=-/CD630_30230=-/;C|intergenic_region|MODIFIER|CD630_30220-CD630_30230|n.3510987T>C||||null or hypothetical protein,null or hypothetical protein|conserved hypothetical protein,conserved hypothetical protein,;_155738	0.051692988824928864	0.019138203650774756	9976	NA	NA	NA	NA	NA	NA	NA	NA	NA
Coding Indel at 821440 > GTTGTTTTAACTTATAATAGATTGTAAATTAGTTT functional=NULL_NULL_NULL locus_tag=CD630_06780 Strand Information: CD630_06780=+;GTTGTTTTAACTTATAATAGATTGTAAATTAGTTT|frameshift_variant|HIGH|CD630_06780|c.111_112insCTTATAATAGATTGTAAATTAGTTTTTGTTTTAA|p.Asp38fs|112/207|38/68|null or hypothetical protein|Fragment of conserved hypothetical protein (C-terminal region);	0.1403795145072632	0.019134585434640847	9977	Coding Indel	frameshift_variant	G	GTTGTTTTAACTTATAATAGATTGTAAATTAGTTT	NA	null or hypothetical protein	Fragment of conserved hypothetical protein (C-terminal region);	FALSE	NA
Non-Coding SNP at 1654138 > A functional=NULL_NULL_NULL locus_tag=CD630_14240-CD630_14250 Strand Information: CD630_14240=-/CD630_14250=-/;A|intergenic_region|MODIFIER|CD630_14240-CD630_14250|n.1654138G>A||||null or hypothetical protein,null or hypothetical protein|conserved hypothetical protein,null or hypothetical protein,;_70644	0.06422075699356214	0.019127676708433582	9978	NA	NA	NA	NA	NA	NA	NA	NA	NA
Non-Coding SNP at 2504151 > C functional=NULL_NULL_NULL locus_tag=CD630_21640-CD630_21650 Strand Information: CD630_21640=+/CD630_21650=-/;C|intergenic_region|MODIFIER|CD630_21640-CD630_21650|n.2504151T>C||||ldh,null or hypothetical protein|null or hypothetical protein,Transcriptional regulator, HTH-type,;_109222	0.06422075699356214	0.019127676708433582	9979	NA	NA	NA	NA	NA	NA	NA	NA	NA
Non-Coding Indel at 3726805 > T functional=NULL_NULL_NULL locus_tag=CD630_31840-CD630_31850 Strand Information: CD630_31840=-/CD630_31850=-/;T|intergenic_region|MODIFIER|CD630_31840-CD630_31850|n.3726806_3726814delATTACCCAA||||dpaL1,null or hypothetical protein|null or hypothetical protein,Fragment of putative RNA-binding protein,;	0.06422075699356214	0.019125058020290315	9980	Non-Coding Indel	intergenic_region	TATTACCCAA	T	NA	dpaL1,null or hypothetical protein	null or hypothetical protein,Fragment of putative RNA-binding protein,;	TRUE	NA
group_80	0.06422075699356214	0.01911690897408747	9981	NA	NA	NA	NA	NA	NA	NA	NA	PH_33_PROKKA_03883
Coding SNP at 4137171 > C functional=NULL_NULL_NULL locus_tag=CD630_35410 Strand Information: CD630_35410=-;C|missense_variant|MODERATE|CD630_35410|c.52A>G|p.Ile18Val|52/522|18/173|spmB|null or hypothetical protein;_186219	0.05471340471192501	0.019113279064144627	9982	NA	NA	NA	NA	NA	NA	NA	NA	NA
bceB_1	0.1403795145072632	0.019109733159121407	9983	NA	NA	NA	NA	NA	NA	NA	NA	Cdif_630_PROKKA_00717
Coding SNP at 235526 > C functional=NULL_NULL_NULL locus_tag=CD630_01770 Strand Information: CD630_01770=-;C|missense_variant|MODERATE|CD630_01770|c.41A>G|p.Lys14Arg|41/1188|14/395|cfa|Cyclopropane-fatty-acyl-phospholipid synthase;_7869	0.06422075699356214	0.019107038521315258	9984	NA	NA	NA	NA	NA	NA	NA	NA	NA
Coding SNP at 731300 > G functional=NULL_NULL_NULL locus_tag=CD630_06090 Strand Information: CD630_06090=+;G|missense_variant|MODERATE|CD630_06090|c.11A>G|p.Lys4Arg|11/570|4/189|null or hypothetical protein|conserved hypothetical protein;_30835	0.05506630113153879	0.01910522707759471	9985	NA	NA	NA	NA	NA	NA	NA	NA	NA
group_1703	0.06422075699356214	0.019078615176930207	9986	NA	NA	NA	NA	NA	NA	NA	NA	PH101_PROKKA_03755
Non-Coding SNP at 3209596 > G,T functional=NULL_NULL_NULL locus_tag=CD630_27600-CD630_27610 Strand Information: CD630_27600=-/CD630_27610=-/;T|intergenic_region|MODIFIER|CD630_27600-CD630_27610|n.3209596C>T||||CD630_27600-CD630_27610|CD630_27600-CD630_27610;G|intergenic_region|MODIFIER|CD630_27600-CD630_27610|n.3209596C>G||||CD630_27600-CD630_27610|CD630_27600-CD630_27610;_141577	0.04503310642982504	0.019078013368420133	9987	NA	NA	NA	NA	NA	NA	NA	NA	NA
Non-Coding Indel at 1470977 > AC functional=NULL_NULL_NULL locus_tag=CD630_12650-CD630_12660 Strand Information: CD630_12650=-/CD630_12660=-/;AC|intergenic_region|MODIFIER|CD630_12650-CD630_12660|n.1470977_1470978insC||||null or hypothetical protein,null or hypothetical protein|Transcriptional regulator, CarD family,null or hypothetical protein,;	0.05471340471192501	0.01906053368828981	9988	Non-Coding Indel	intergenic_region	A	AC	NA	null or hypothetical protein,null or hypothetical protein	Transcriptional regulator, CarD family,null or hypothetical protein,;	TRUE	NA
Non-Coding Indel at 1470982 > T functional=NULL_NULL_NULL locus_tag=CD630_12650-CD630_12660 Strand Information: CD630_12650=-/CD630_12660=-/;T|intergenic_region|MODIFIER|CD630_12650-CD630_12660|n.1470983delA||||null or hypothetical protein,null or hypothetical protein|Transcriptional regulator, CarD family,null or hypothetical protein,;	0.05471340471192501	0.01906053368828981	9989	Non-Coding Indel	intergenic_region	TA	T	NA	null or hypothetical protein,null or hypothetical protein	Transcriptional regulator, CarD family,null or hypothetical protein,;	TRUE	NA
group_4233	0.06422075699356214	0.01906046273909514	9990	NA	NA	NA	NA	NA	NA	NA	NA	PH119_PROKKA_03236
Coding SNP at 3195266 > C functional=NULL_NULL_NULL locus_tag=CD630_27510 Strand Information: CD630_27510=-;C|missense_variant|MODERATE|CD630_27510|c.295T>G|p.Ser99Ala|295/1431|99/476|null or hypothetical protein|null or hypothetical protein;_141167	0.06422075699356214	0.01906007347901841	9991	NA	NA	NA	NA	NA	NA	NA	NA	NA
Non-Coding SNP at 4157385 > T functional=NULL_NULL_NULL locus_tag=CD630_35560-CD630_35570 Strand Information: CD630_35560=-/CD630_35570=-/;T|intergenic_region|MODIFIER|CD630_35560-CD630_35570|n.4157385C>T||||null or hypothetical protein,null or hypothetical protein|null or hypothetical protein,putative peptidase,;_186860	0.02366644034291699	0.019047092561761295	9992	NA	NA	NA	NA	NA	NA	NA	NA	NA
group_2201	0.054571498153271766	0.019042819869277316	9993	NA	NA	NA	NA	NA	NA	NA	NA	PH121_PROKKA_03919
group_2206	0.1403795145072632	0.019040319520992555	9994	NA	NA	NA	NA	NA	NA	NA	NA	PH131_PROKKA_02894
Coding SNP at 1230939 > G functional=NULL_NULL_NULL locus_tag=CD630_10410 Strand Information: CD630_10410=+;G|missense_variant|MODERATE|CD630_10410|c.3074A>G|p.Asn1025Ser|3074/3828|1025/1275|addA|null or hypothetical protein;_54926	0.09169106308688289	0.0190389499173076	9995	NA	NA	NA	NA	NA	NA	NA	NA	NA
Coding SNP at 1326940 > A functional=NULL_NULL_NULL locus_tag=CD630_11280 Strand Information: CD630_11280=+;A|missense_variant|MODERATE|CD630_11280|c.367G>A|p.Glu123Lys|367/2649|123/882|polA|null or hypothetical protein;_57676	0.09169106308688289	0.0190389499173076	9996	NA	NA	NA	NA	NA	NA	NA	NA	NA
Coding SNP at 1326942 > T,G functional=NULL_NULL_NULL locus_tag=CD630_11280 Strand Information: CD630_11280=+;G|synonymous_variant|LOW|CD630_11280|c.369A>G|p.Glu123Glu|369/2649|123/882|polA|polA;T|missense_variant|MODERATE|CD630_11280|c.369A>T|p.Glu123Asp|369/2649|123/882|polA|polA;_57677	0.09169106308688289	0.0190389499173076	9997	NA	NA	NA	NA	NA	NA	NA	NA	NA
Coding SNP at 1506111 > A functional=NULL_NULL_NULL locus_tag=CD630_13000 Strand Information: CD630_13000=+;A|missense_variant|MODERATE|CD630_13000|c.571G>A|p.Val191Ile|571/1452|191/483|pepA|null or hypothetical protein;_65533	0.09169106308688289	0.0190389499173076	9998	NA	NA	NA	NA	NA	NA	NA	NA	NA
Coding SNP at 1787914 > A functional=NULL_NULL_NULL locus_tag=CD630_15400 Strand Information: CD630_15400=+;A|missense_variant|MODERATE|CD630_15400|c.462G>A|p.Met154Ile|462/1881|154/626|null or hypothetical protein|null or hypothetical protein;_77278	0.09169106308688289	0.0190389499173076	9999	NA	NA	NA	NA	NA	NA	NA	NA	NA
Non-Coding SNP at 3702539 > T functional=NULL_NULL_NULL locus_tag=CD630_31690-CD630_31691 Strand Information: CD630_31690=+/CD630_31691=-/;T|intergenic_region|MODIFIER|CD630_31690-CD630_31691|n.3702539C>T||||null or hypothetical protein,secG|null or hypothetical protein,null or hypothetical protein,;_167564	0.09169106308688289	0.0190389499173076	10000	NA	NA	NA	NA	NA	NA	NA	NA	NA
Non-Coding Indel at 3752009 > A functional=NULL_NULL_NULL locus_tag=CD630_32040-CD630_32050 Strand Information: CD630_32040=-/CD630_32050=+/;A|intergenic_region|MODIFIER|CD630_32040-CD630_32050|n.3752010_3752016delTAAAAAT||||null or hypothetical protein,null or hypothetical protein|null or hypothetical protein,putative nitroreductase,;	0.09169106308688289	0.0190389499173076	10001	Non-Coding Indel	intergenic_region	ATAAAAAT	A	NA	null or hypothetical protein,null or hypothetical protein	null or hypothetical protein,putative nitroreductase,;	TRUE	NA
group_2185	0.1403795145072632	0.01903815350665738	10002	NA	NA	NA	NA	NA	NA	NA	NA	Cdif_630_PROKKA_01216
group_1753	0.1403795145072632	0.01903815350665738	10003	NA	NA	NA	NA	NA	NA	NA	NA	PH109_PROKKA_00283
Coding SNP at 206492 > G functional=NULL_NULL_NULL locus_tag=CD630_01560 Strand Information: CD630_01560=+;G|missense_variant|MODERATE|CD630_01560|c.226A>G|p.Ile76Val|226/963|76/320|null or hypothetical protein|null or hypothetical protein;_6674	0.1403795145072632	0.01903458357949223	10004	NA	NA	NA	NA	NA	NA	NA	NA	NA
Coding SNP at 345349 > A functional=NULL_NULL_NULL locus_tag=CD630_02830 Strand Information: CD630_02830=+;A|missense_variant|MODERATE|CD630_02830|c.1433G>A|p.Ser478Asn|1433/2568|478/855|null or hypothetical protein|null or hypothetical protein;_14691	0.1403795145072632	0.01903458357949223	10005	NA	NA	NA	NA	NA	NA	NA	NA	NA
Coding SNP at 415331 > C functional=NULL_NULL_NULL locus_tag=CD630_03400 Strand Information: CD630_03400=-;C|missense_variant|MODERATE|CD630_03400|c.3055A>G|p.Asn1019Asp|3055/5058|1019/1685|null or hypothetical protein|null or hypothetical protein;_18126	0.1403795145072632	0.01903458357949223	10006	NA	NA	NA	NA	NA	NA	NA	NA	NA
Non-Coding SNP at 648992 > A functional=NULL_NULL_NULL locus_tag=CD630_05430-CD630_05440 Strand Information: CD630_05430=+/CD630_05440=+/;A|intergenic_region|MODIFIER|CD630_05430-CD630_05440|n.648992G>A||||null or hypothetical protein,null or hypothetical protein|null or hypothetical protein,putative ornithine cyclodeaminase,;_26065	0.1403795145072632	0.01903458357949223	10007	NA	NA	NA	NA	NA	NA	NA	NA	NA
Coding SNP at 649502 > G functional=NULL_NULL_NULL locus_tag=CD630_05440 Strand Information: CD630_05440=+;G|missense_variant|MODERATE|CD630_05440|c.485A>G|p.Lys162Arg|485/990|162/329|null or hypothetical protein|putative ornithine cyclodeaminase;_26100	0.1403795145072632	0.01903458357949223	10008	NA	NA	NA	NA	NA	NA	NA	NA	NA
Coding SNP at 692335 > A functional=NULL_NULL_NULL locus_tag=CD630_05790 Strand Information: CD630_05790=-;A|missense_variant|MODERATE|CD630_05790|c.487G>T|p.Ala163Ser|487/588|163/195|null or hypothetical protein|Transcriptional regulator, TetR family;_28082	0.1403795145072632	0.01903458357949223	10009	NA	NA	NA	NA	NA	NA	NA	NA	NA
Coding SNP at 799423 > A functional=NULL_NULL_NULL locus_tag=CD630_06630 Strand Information: CD630_06630=+;A|missense_variant|MODERATE|CD630_06630|c.3581C>A|p.Ser1194Tyr|3581/8133|1194/2710|tcdA|Toxin A;_35678	0.1403795145072632	0.01903458357949223	10010	NA	NA	NA	NA	NA	NA	NA	NA	NA
Coding SNP at 799452 > G functional=NULL_NULL_NULL locus_tag=CD630_06630 Strand Information: CD630_06630=+;G|missense_variant|MODERATE|CD630_06630|c.3610A>G|p.Ile1204Val|3610/8133|1204/2710|tcdA|Toxin A;_35681	0.1403795145072632	0.01903458357949223	10011	NA	NA	NA	NA	NA	NA	NA	NA	NA
Non-Coding SNP at 951438 > G functional=NULL_NULL_NULL locus_tag=CD630_07800-CD630_07810 Strand Information: CD630_07800=+/CD630_07810=-/;G|intergenic_region|MODIFIER|CD630_07800-CD630_07810|n.951438T>G||||null or hypothetical protein,null or hypothetical protein|conserved hypothetical protein, DUF1177 family,null or hypothetical protein,;_43991	0.1403795145072632	0.01903458357949223	10012	NA	NA	NA	NA	NA	NA	NA	NA	NA
Coding SNP at 1258334 > C functional=NULL_NULL_NULL locus_tag=CD630_10650 Strand Information: CD630_10650=-;C|missense_variant|MODERATE|CD630_10650|c.379A>G|p.Ser127Gly|379/441|127/146|null or hypothetical protein|null or hypothetical protein;_55913	0.1403795145072632	0.01903458357949223	10013	NA	NA	NA	NA	NA	NA	NA	NA	NA
Coding SNP at 1621077 > T functional=NULL_NULL_NULL locus_tag=CD630_14010 Strand Information: CD630_14010=-;T|missense_variant|MODERATE|CD630_14010|c.553G>A|p.Val185Ile|553/636|185/211|null or hypothetical protein|putative isochorismatase;_69187	0.1403795145072632	0.01903458357949223	10014	NA	NA	NA	NA	NA	NA	NA	NA	NA
Coding SNP at 1879693 > G functional=NULL_NULL_NULL locus_tag=CD630_16230 Strand Information: CD630_16230=+;G|missense_variant|MODERATE|CD630_16230|c.750T>G|p.Asn250Lys|750/2532|250/843|null or hypothetical protein|null or hypothetical protein;_82257	0.1403795145072632	0.01903458357949223	10015	NA	NA	NA	NA	NA	NA	NA	NA	NA
Coding SNP at 1900626 > A functional=NULL_NULL_NULL locus_tag=CD630_16380 Strand Information: CD630_16380=+;A|missense_variant|MODERATE|CD630_16380|c.1462G>A|p.Val488Ile|1462/1563|488/520|null or hypothetical protein|conserved hypothetical protein;_83050	0.1403795145072632	0.01903458357949223	10016	NA	NA	NA	NA	NA	NA	NA	NA	NA
Coding SNP at 2039121 > A functional=NULL_NULL_NULL locus_tag=CD630_17600 Strand Information: CD630_17600=+;A|missense_variant|MODERATE|CD630_17600|c.395G>A|p.Arg132Lys|395/762|132/253|null or hypothetical protein|null or hypothetical protein;_89042	0.1403795145072632	0.01903458357949223	10017	NA	NA	NA	NA	NA	NA	NA	NA	NA
Coding SNP at 2073964 > G functional=NULL_NULL_NULL locus_tag=CD630_17920 Strand Information: CD630_17920=-;G|missense_variant|MODERATE|CD630_17920|c.679G>C|p.Glu227Gln|679/957|227/318|null or hypothetical protein|putative L-threonine 3-dehydrogenase;_90636	0.1403795145072632	0.01903458357949223	10018	NA	NA	NA	NA	NA	NA	NA	NA	NA
Coding SNP at 2088979 > G functional=NULL_NULL_NULL locus_tag=CD630_18050 Strand Information: CD630_18050=+;G|missense_variant|MODERATE|CD630_18050|c.1333A>G|p.Ile445Val|1333/1482|445/493|scrB|null or hypothetical protein;_91396	0.1403795145072632	0.01903458357949223	10019	NA	NA	NA	NA	NA	NA	NA	NA	NA
Coding SNP at 2089759 > G functional=NULL_NULL_NULL locus_tag=CD630_18060 Strand Information: CD630_18060=+;G|missense_variant|MODERATE|CD630_18060|c.606A>G|p.Ile202Met|606/972|202/323|scrK|null or hypothetical protein;_91427	0.1403795145072632	0.01903458357949223	10020	NA	NA	NA	NA	NA	NA	NA	NA	NA
Coding SNP at 2090437 > T functional=NULL_NULL_NULL locus_tag=CD630_18070 Strand Information: CD630_18070=-;T|missense_variant|MODERATE|CD630_18070|c.532G>A|p.Glu178Lys|532/603|178/200|null or hypothetical protein|null or hypothetical protein;_91492	0.1403795145072632	0.01903458357949223	10021	NA	NA	NA	NA	NA	NA	NA	NA	NA
Coding SNP at 2183106 > T functional=NULL_NULL_NULL locus_tag=CD630_18440 Strand Information: CD630_18440=+;T|missense_variant|MODERATE|CD630_18440|c.1301C>T|p.Thr434Ile|1301/4125|434/1374|null or hypothetical protein|conserved repeat protein;_94384	0.1403795145072632	0.01903458357949223	10022	NA	NA	NA	NA	NA	NA	NA	NA	NA
Non-Coding SNP at 2203859 > T functional=NULL_NULL_NULL locus_tag=CD630_19010-CD630_19020 Strand Information: CD630_19010=+/CD630_19020=+/;T|intergenic_region|MODIFIER|CD630_19010-CD630_19020|n.2203859C>T||||null or hypothetical protein,null or hypothetical protein|null or hypothetical protein,Fragment of putative conjugative transposon protein (Central region),;_95354	0.1403795145072632	0.01903458357949223	10023	NA	NA	NA	NA	NA	NA	NA	NA	NA
Coding SNP at 2793484 > A functional=NULL_NULL_NULL locus_tag=CD630_24200 Strand Information: CD630_24200=-;A|missense_variant|MODERATE|CD630_24200|c.893C>T|p.Ser298Leu|893/1116|298/371|null or hypothetical protein|conserved hypothetical protein;_122566	0.1403795145072632	0.01903458357949223	10024	NA	NA	NA	NA	NA	NA	NA	NA	NA
Coding SNP at 2793527 > C functional=NULL_NULL_NULL locus_tag=CD630_24200 Strand Information: CD630_24200=-;C|missense_variant|MODERATE|CD630_24200|c.850T>G|p.Ser284Ala|850/1116|284/371|null or hypothetical protein|conserved hypothetical protein;_122571	0.1403795145072632	0.01903458357949223	10025	NA	NA	NA	NA	NA	NA	NA	NA	NA
Coding SNP at 3138625 > A functional=NULL_NULL_NULL locus_tag=CD630_27130 Strand Information: CD630_27130=-;A|missense_variant|MODERATE|CD630_27130|c.1826C>T|p.Ser609Leu|1826/1935|609/644|cwp22|null or hypothetical protein;_138807	0.1403795145072632	0.01903458357949223	10026	NA	NA	NA	NA	NA	NA	NA	NA	NA
Coding SNP at 3148486 > C functional=NULL_NULL_NULL locus_tag=CD630_27180 Strand Information: CD630_27180=+;C|missense_variant|MODERATE|CD630_27180|c.110T>C|p.Ile37Thr|110/678|37/225|null or hypothetical protein|null or hypothetical protein;_139197	0.1403795145072632	0.01903458357949223	10027	NA	NA	NA	NA	NA	NA	NA	NA	NA
Coding SNP at 3222774 > A functional=NULL_NULL_NULL locus_tag=CD630_27710 Strand Information: CD630_27710=-;A|missense_variant|MODERATE|CD630_27710|c.493C>T|p.His165Tyr|493/1296|165/431|rkpK|UDP-glucose 6-dehydrogenase;_142136	0.1403795145072632	0.01903458357949223	10028	NA	NA	NA	NA	NA	NA	NA	NA	NA
Coding SNP at 3222843 > T functional=NULL_NULL_NULL locus_tag=CD630_27710 Strand Information: CD630_27710=-;T|missense_variant|MODERATE|CD630_27710|c.424G>A|p.Asp142Asn|424/1296|142/431|rkpK|UDP-glucose 6-dehydrogenase;_142144	0.1403795145072632	0.01903458357949223	10029	NA	NA	NA	NA	NA	NA	NA	NA	NA
Coding SNP at 3227508 > C functional=NULL_NULL_NULL locus_tag=CD630_27760 Strand Information: CD630_27760=-;C|missense_variant|MODERATE|CD630_27760|c.322A>G|p.Lys108Glu|322/840|108/279|null or hypothetical protein|putative glycosyl transferase, family 2;_142246	0.1403795145072632	0.01903458357949223	10030	NA	NA	NA	NA	NA	NA	NA	NA	NA
Coding SNP at 3228876 > T functional=NULL_NULL_NULL locus_tag=CD630_27770 Strand Information: CD630_27770=-;T|missense_variant|MODERATE|CD630_27770|c.114G>A|p.Met38Ile|114/1158|38/385|null or hypothetical protein|null or hypothetical protein;_142279	0.1403795145072632	0.01903458357949223	10031	NA	NA	NA	NA	NA	NA	NA	NA	NA
Coding SNP at 3259111 > A functional=NULL_NULL_NULL locus_tag=CD630_27960 Strand Information: CD630_27960=-;A|missense_variant|MODERATE|CD630_27960|c.1472A>T|p.Glu491Val|1472/1881|491/626|cwp10|null or hypothetical protein;_144461	0.1403795145072632	0.01903458357949223	10032	NA	NA	NA	NA	NA	NA	NA	NA	NA
Coding SNP at 3261226 > T functional=NULL_NULL_NULL locus_tag=CD630_27970 Strand Information: CD630_27970=-;T|missense_variant|MODERATE|CD630_27970|c.5530G>A|p.Val1844Ile|5530/5964|1844/1987|null or hypothetical protein|null or hypothetical protein;_144715	0.1403795145072632	0.01903458357949223	10033	NA	NA	NA	NA	NA	NA	NA	NA	NA
Coding SNP at 3265417 > C functional=NULL_NULL_NULL locus_tag=CD630_27970 Strand Information: CD630_27970=-;C|missense_variant|MODERATE|CD630_27970|c.1339T>G|p.Ser447Ala|1339/5964|447/1987|null or hypothetical protein|null or hypothetical protein;_145228	0.1403795145072632	0.01903458357949223	10034	NA	NA	NA	NA	NA	NA	NA	NA	NA
Coding SNP at 3265711 > T functional=NULL_NULL_NULL locus_tag=CD630_27970 Strand Information: CD630_27970=-;T|missense_variant|MODERATE|CD630_27970|c.1045G>A|p.Glu349Lys|1045/5964|349/1987|null or hypothetical protein|null or hypothetical protein;_145265	0.1403795145072632	0.01903458357949223	10035	NA	NA	NA	NA	NA	NA	NA	NA	NA
Non-Coding SNP at 3455537 > T functional=NULL_NULL_NULL locus_tag=CD630_29730-CD630_29740 Strand Information: CD630_29730=-/CD630_29740=+/;T|intergenic_region|MODIFIER|CD630_29730-CD630_29740|n.3455537G>T||||null or hypothetical protein,null or hypothetical protein|putative acetyltransferase,conserved hypothetical protein,;_151826	0.1403795145072632	0.01903458357949223	10036	NA	NA	NA	NA	NA	NA	NA	NA	NA
Coding SNP at 3495503 > G functional=NULL_NULL_NULL locus_tag=CD630_30090 Strand Information: CD630_30090=-;G|missense_variant|MODERATE|CD630_30090|c.731T>C|p.Leu244Ser|731/1389|244/462|null or hypothetical protein|null or hypothetical protein;_154353	0.1403795145072632	0.01903458357949223	10037	NA	NA	NA	NA	NA	NA	NA	NA	NA
Coding SNP at 3496807 > G functional=NULL_NULL_NULL locus_tag=CD630_30100 Strand Information: CD630_30100=-;G|missense_variant|MODERATE|CD630_30100|c.825A>C|p.Lys275Asn|825/1278|275/425|null or hypothetical protein|null or hypothetical protein;_154437	0.1403795145072632	0.01903458357949223	10038	NA	NA	NA	NA	NA	NA	NA	NA	NA
Coding SNP at 3648161 > G functional=NULL_NULL_NULL locus_tag=CD630_31310 Strand Information: CD630_31310=-;G|missense_variant|MODERATE|CD630_31310|c.878T>C|p.Val293Ala|878/888|293/295|null or hypothetical protein|Transcriptional regulator, AraC family;_165206	0.1403795145072632	0.01903458357949223	10039	NA	NA	NA	NA	NA	NA	NA	NA	NA
Non-Coding Indel at 698439 > A functional=NULL_NULL_NULL locus_tag=CD630_05821-CD630_05822 Strand Information: CD630_05821=+/CD630_05822=-/;A|intergenic_region|MODIFIER|CD630_05821-CD630_05822|n.698440delT||||null or hypothetical protein,null or hypothetical protein|null or hypothetical protein,Fragment of putative signaling protein precursor (N-terminal region),;	0.1403795145072632	0.01903458357949223	10040	Non-Coding Indel	intergenic_region	AT	A	NA	null or hypothetical protein,null or hypothetical protein	null or hypothetical protein,Fragment of putative signaling protein precursor (N-terminal region),;	TRUE	NA
Non-Coding Indel at 805720 > G functional=NULL_NULL_NULL locus_tag=CD630_06641-CD630_06642 Strand Information: CD630_06641=+/CD630_06642=-/;G|intergenic_region|MODIFIER|CD630_06641-CD630_06642|n.805721delT||||null or hypothetical protein,null or hypothetical protein|conserved hypothetical protein,conserved hypothetical protein,;	0.1403795145072632	0.01903458357949223	10041	Non-Coding Indel	intergenic_region	GT	G	NA	null or hypothetical protein,null or hypothetical protein	conserved hypothetical protein,conserved hypothetical protein,;	TRUE	NA
Non-Coding Indel at 817298 > T functional=NULL_NULL_NULL locus_tag=CD630_06720-CD630_06730 Strand Information: CD630_06720=+/CD630_06730=+/;T|intergenic_region|MODIFIER|CD630_06720-CD630_06730|n.817299_817305delATAAAAA||||null or hypothetical protein,null or hypothetical protein|conserved hypothetical protein,putative methyltransferase,;	0.1403795145072632	0.01903458357949223	10042	Non-Coding Indel	intergenic_region	TATAAAAA	T	NA	null or hypothetical protein,null or hypothetical protein	conserved hypothetical protein,putative methyltransferase,;	TRUE	NA
Non-Coding Indel at 951495 > A functional=NULL_NULL_NULL locus_tag=CD630_07800-CD630_07810 Strand Information: CD630_07800=+/CD630_07810=-/;A|intergenic_region|MODIFIER|CD630_07800-CD630_07810|n.951496delT||||null or hypothetical protein,null or hypothetical protein|conserved hypothetical protein, DUF1177 family,null or hypothetical protein,;	0.1403795145072632	0.01903458357949223	10043	Non-Coding Indel	intergenic_region	AT	A	NA	null or hypothetical protein,null or hypothetical protein	conserved hypothetical protein, DUF1177 family,null or hypothetical protein,;	TRUE	NA
Non-Coding Indel at 3141597 > AT functional=NULL_NULL_NULL locus_tag=CD630_27140-CD630_27150 Strand Information: CD630_27140=-/CD630_27150=-/;AT|intergenic_region|MODIFIER|CD630_27140-CD630_27150|n.3141597_3141598insT||||galE,gtaB|UDP-glucose 4-epimerase,UTP--glucose-1-phosphate uridylyltransferase,;	0.1403795145072632	0.01903458357949223	10044	Non-Coding Indel	intergenic_region	A	AT	NA	galE,gtaB	UDP-glucose 4-epimerase,UTP--glucose-1-phosphate uridylyltransferase,;	TRUE	NA
Non-Coding Indel at 4225988 > T functional=NULL_NULL_NULL locus_tag=CD630_36190-CD630_36200 Strand Information: CD630_36190=-/CD630_36200=-/;T|intergenic_region|MODIFIER|CD630_36190-CD630_36200|n.4225989delA||||null or hypothetical protein,null or hypothetical protein|putative acyl-CoA N-acyltransferase,uncharacterised protein,;	0.1403795145072632	0.01903458357949223	10045	Non-Coding Indel	intergenic_region	TA	T	NA	null or hypothetical protein,null or hypothetical protein	putative acyl-CoA N-acyltransferase,uncharacterised protein,;	TRUE	NA
Coding SNP at 734541 > T functional=NULL_NULL_NULL locus_tag=CD630_06110 Strand Information: CD630_06110=-;T|missense_variant|MODERATE|CD630_06110|c.97C>A|p.Gln33Lys|97/711|33/236|null or hypothetical protein|Two-component response regulator;_31115	0.1403795145072632	0.01903254393868248	10046	NA	NA	NA	NA	NA	NA	NA	NA	NA
group_2149	0.054375607278335285	0.01902201540072377	10047	NA	NA	NA	NA	NA	NA	NA	NA	Cdif_630_PROKKA_00610
group_2446	0.051692988824928864	0.01901544304795921	10048	NA	NA	NA	NA	NA	NA	NA	NA	Cdif_630_PROKKA_00713
group_3575	0.05685957376205641	0.01900155111074902	10049	NA	NA	NA	NA	NA	NA	NA	NA	PH129_PROKKA_02023
group_4467	0.05685957376205641	0.01900155111074902	10050	NA	NA	NA	NA	NA	NA	NA	NA	PH129_PROKKA_04154
group_5840	0.05685957376205641	0.01900155111074902	10051	NA	NA	NA	NA	NA	NA	NA	NA	PH129_PROKKA_02949
Non-Coding SNP at 642022 > A functional=NULL_NULL_NULL locus_tag=CD630_05370-CD630_05380 Strand Information: CD630_05370=+/CD630_05380=+/;A|intergenic_region|MODIFIER|CD630_05370-CD630_05380|n.642022G>A||||null or hypothetical protein,null or hypothetical protein|putative CheY-like chemosensory protein,null or hypothetical protein,;_25708	0.09169106308688289	0.018998451089529175	10052	NA	NA	NA	NA	NA	NA	NA	NA	NA
group_425	0.1403795145072632	0.018992961662958077	10053	NA	NA	NA	NA	NA	NA	NA	NA	PH102_PROKKA_01481
Non-Coding SNP at 2896661 > G functional=NULL_NULL_NULL locus_tag=CD630_25080-CD630_25090 Strand Information: CD630_25080=-/CD630_25090=-/;G|intergenic_region|MODIFIER|CD630_25080-CD630_25090|n.2896661T>G||||null or hypothetical protein,null or hypothetical protein|null or hypothetical protein,putative glycoside hydrolase, family 4,;_127179	0.06422075699356214	0.01898190641466493	10054	NA	NA	NA	NA	NA	NA	NA	NA	NA
Non-Coding SNP at 3837664 > A,T functional=NULL_NULL_NULL locus_tag=CD630_32790-CD630_32800 Strand Information: CD630_32790=-/CD630_32800=-/;T|intergenic_region|MODIFIER|CD630_32790-CD630_32800|n.3837664C>T||||CD630_32790-CD630_32800|CD630_32790-CD630_32800;A|intergenic_region|MODIFIER|CD630_32790-CD630_32800|n.3837664C>A||||CD630_32790-CD630_32800|CD630_32790-CD630_32800;_173953	0.06422075699356214	0.018981133803441023	10055	NA	NA	NA	NA	NA	NA	NA	NA	NA
group_1440	0.06422075699356214	0.018970724743810816	10056	NA	NA	NA	NA	NA	NA	NA	NA	PH_14_PROKKA_03300
Non-Coding Indel at 717271 > G functional=NULL_NULL_NULL locus_tag=CD630_05920-CD630_05921 Strand Information: CD630_05920=-/CD630_05921=+/;G|intergenic_region|MODIFIER|CD630_05920-CD630_05921|n.717272delA||||null or hypothetical protein,null or hypothetical protein|null or hypothetical protein,null or hypothetical protein,;	0.08516768975060965	0.018966314669947214	10057	Non-Coding Indel	intergenic_region	GA	G	NA	null or hypothetical protein,null or hypothetical protein	null or hypothetical protein,null or hypothetical protein,;	TRUE	NA
Non-Coding SNP at 3236308 > T functional=NULL_NULL_NULL locus_tag=CD630_27830-CD630_27840 Strand Information: CD630_27830=-/CD630_27840=-/;T|intergenic_region|MODIFIER|CD630_27830-CD630_27840|n.3236308C>T||||null or hypothetical protein,cwp6|null or hypothetical protein,putative N-acetylmuramoyl-L-alanine amidase,autolysin cwp6,;_142599	0.06422075699356214	0.018965666380506566	10058	NA	NA	NA	NA	NA	NA	NA	NA	NA
Coding SNP at 713228 > T functional=NULL_NULL_NULL locus_tag=CD630_05900 Strand Information: CD630_05900=+;T|missense_variant|MODERATE|CD630_05900|c.4944G>T|p.Leu1648Phe|4944/5211|1648/1736|null or hypothetical protein|null or hypothetical protein;_29566	0.10084689401257935	0.018953397816298106	10059	NA	NA	NA	NA	NA	NA	NA	NA	NA
group_1323	0.1403795145072632	0.01894905274997047	10060	NA	NA	NA	NA	NA	NA	NA	NA	PH117_PROKKA_03851
Non-Coding SNP at 340713 > T functional=NULL_NULL_NULL locus_tag=CD630_02790-CD630_02791 Strand Information: CD630_02790=+/CD630_02791=+/;T|intergenic_region|MODIFIER|CD630_02790-CD630_02791|n.340713C>T||||null or hypothetical protein,null or hypothetical protein|pyridoxamine 5'-phosphate oxidase family protein,conserved hypothetical protein,;_14516	0.1403795145072632	0.018948753313431887	10061	NA	NA	NA	NA	NA	NA	NA	NA	NA
Non-Coding SNP at 340804 > A functional=NULL_NULL_NULL locus_tag=CD630_02790-CD630_02791 Strand Information: CD630_02790=+/CD630_02791=+/;A|intergenic_region|MODIFIER|CD630_02790-CD630_02791|n.340804G>A||||null or hypothetical protein,null or hypothetical protein|pyridoxamine 5'-phosphate oxidase family protein,conserved hypothetical protein,;_14534	0.1403795145072632	0.018948753313431887	10062	NA	NA	NA	NA	NA	NA	NA	NA	NA
Coding SNP at 345753 > A functional=NULL_NULL_NULL locus_tag=CD630_02830 Strand Information: CD630_02830=+;A|missense_variant|MODERATE|CD630_02830|c.1837G>A|p.Ala613Thr|1837/2568|613/855|null or hypothetical protein|null or hypothetical protein;_14707	0.1403795145072632	0.018948753313431887	10063	NA	NA	NA	NA	NA	NA	NA	NA	NA
Coding SNP at 346207 > A functional=NULL_NULL_NULL locus_tag=CD630_02830 Strand Information: CD630_02830=+;A|missense_variant|MODERATE|CD630_02830|c.2291G>A|p.Arg764Lys|2291/2568|764/855|null or hypothetical protein|null or hypothetical protein;_14728	0.1403795145072632	0.018948753313431887	10064	NA	NA	NA	NA	NA	NA	NA	NA	NA
Non-Coding SNP at 357790 > C,A functional=NULL_NULL_NULL locus_tag=CD630_02960-CD630_02970 Strand Information: CD630_02960=+/CD630_02970=+/;A|intergenic_region|MODIFIER|CD630_02960-CD630_02970|n.357790T>A||||CD630_02960-bioB|CD630_02960-bioB;C|intergenic_region|MODIFIER|CD630_02960-CD630_02970|n.357790T>C||||CD630_02960-bioB|CD630_02960-bioB;_15322	0.1403795145072632	0.018948753313431887	10065	NA	NA	NA	NA	NA	NA	NA	NA	NA
Coding SNP at 358821 > G functional=NULL_NULL_NULL locus_tag=CD630_02970 Strand Information: CD630_02970=+;G|missense_variant|MODERATE|CD630_02970|c.937A>G|p.Asn313Asp|937/978|313/325|bioB|Biotin synthase;_15403	0.1403795145072632	0.018948753313431887	10066	NA	NA	NA	NA	NA	NA	NA	NA	NA
Coding SNP at 359739 > A functional=NULL_NULL_NULL locus_tag=CD630_02980 Strand Information: CD630_02980=+;A|missense_variant|MODERATE|CD630_02980|c.649G>A|p.Ala217Thr|649/1014|217/337|rbsR|null or hypothetical protein;_15452	0.1403795145072632	0.018948753313431887	10067	NA	NA	NA	NA	NA	NA	NA	NA	NA
Coding SNP at 361158 > T,A functional=NULL_NULL_NULL locus_tag=CD630_03000 Strand Information: CD630_03000=+;T|missense_variant|MODERATE|CD630_03000|c.75G>T|p.Met25Ile|75/963|25/320|rbsB|rbsB;A|missense_variant|MODERATE|CD630_03000|c.75G>A|p.Met25Ile|75/963|25/320|rbsB|rbsB;_15543	0.1403795145072632	0.018948753313431887	10068	NA	NA	NA	NA	NA	NA	NA	NA	NA
Coding SNP at 362325 > G functional=NULL_NULL_NULL locus_tag=CD630_03010 Strand Information: CD630_03010=+;G|missense_variant|MODERATE|CD630_03010|c.226A>G|p.Ile76Val|226/1512|76/503|rbsA|null or hypothetical protein;_15588	0.1403795145072632	0.018948753313431887	10069	NA	NA	NA	NA	NA	NA	NA	NA	NA
Coding SNP at 363629 > T functional=NULL_NULL_NULL locus_tag=CD630_03020 Strand Information: CD630_03020=+;T|missense_variant|MODERATE|CD630_03020|c.35C>T|p.Ser12Phe|35/999|12/332|rbsC|null or hypothetical protein;_15661	0.1403795145072632	0.018948753313431887	10070	NA	NA	NA	NA	NA	NA	NA	NA	NA
Coding SNP at 363709 > G functional=NULL_NULL_NULL locus_tag=CD630_03020 Strand Information: CD630_03020=+;G|missense_variant|MODERATE|CD630_03020|c.115A>G|p.Ile39Val|115/999|39/332|rbsC|null or hypothetical protein;_15665	0.1403795145072632	0.018948753313431887	10071	NA	NA	NA	NA	NA	NA	NA	NA	NA
Coding SNP at 364186 > G functional=NULL_NULL_NULL locus_tag=CD630_03020 Strand Information: CD630_03020=+;G|missense_variant|MODERATE|CD630_03020|c.592A>G|p.Asn198Asp|592/999|198/332|rbsC|null or hypothetical protein;_15689	0.1403795145072632	0.018948753313431887	10072	NA	NA	NA	NA	NA	NA	NA	NA	NA
Coding SNP at 364796 > G functional=NULL_NULL_NULL locus_tag=CD630_03030 Strand Information: CD630_03030=+;G|missense_variant|MODERATE|CD630_03030|c.20A>G|p.Asp7Gly|20/1263|7/420|argE|Acetylornithine deacetylase ArgE;_15711	0.1403795145072632	0.018948753313431887	10073	NA	NA	NA	NA	NA	NA	NA	NA	NA
Coding SNP at 364808 > T,A functional=NULL_NULL_NULL locus_tag=CD630_03030 Strand Information: CD630_03030=+;T|missense_variant|MODERATE|CD630_03030|c.32G>T|p.Ser11Ile|32/1263|11/420|argE|argE;A|missense_variant|MODERATE|CD630_03030|c.32G>A|p.Ser11Asn|32/1263|11/420|argE|argE;_15712	0.1403795145072632	0.018948753313431887	10074	NA	NA	NA	NA	NA	NA	NA	NA	NA
Coding SNP at 365072 > A,T functional=NULL_NULL_NULL locus_tag=CD630_03030 Strand Information: CD630_03030=+;T|missense_variant|MODERATE|CD630_03030|c.296C>T|p.Pro99Leu|296/1263|99/420|argE|argE;A|missense_variant|MODERATE|CD630_03030|c.296C>A|p.Pro99His|296/1263|99/420|argE|argE;_15727	0.1403795145072632	0.018948753313431887	10075	NA	NA	NA	NA	NA	NA	NA	NA	NA
Coding SNP at 367135 > A functional=NULL_NULL_NULL locus_tag=CD630_03050 Strand Information: CD630_03050=+;A|missense_variant|MODERATE|CD630_03050|c.161G>A|p.Ser54Asn|161/1386|54/461|null or hypothetical protein|null or hypothetical protein;_15858	0.1403795145072632	0.018948753313431887	10076	NA	NA	NA	NA	NA	NA	NA	NA	NA
Non-Coding SNP at 370534 > C functional=NULL_NULL_NULL locus_tag=CD630_03080-CD630_03090 Strand Information: CD630_03080=+/CD630_03090=-/;C|intergenic_region|MODIFIER|CD630_03080-CD630_03090|n.370534T>C||||null or hypothetical protein,null or hypothetical protein|null or hypothetical protein,putative hydrolase, HAD superfamily, subfamily IB,;_16044	0.1403795145072632	0.018948753313431887	10077	NA	NA	NA	NA	NA	NA	NA	NA	NA
Coding SNP at 414398 > A functional=NULL_NULL_NULL locus_tag=CD630_03400 Strand Information: CD630_03400=-;A|missense_variant|MODERATE|CD630_03400|c.3988C>T|p.His1330Tyr|3988/5058|1330/1685|null or hypothetical protein|null or hypothetical protein;_18038	0.1403795145072632	0.018948753313431887	10078	NA	NA	NA	NA	NA	NA	NA	NA	NA
Coding SNP at 414422 > C functional=NULL_NULL_NULL locus_tag=CD630_03400 Strand Information: CD630_03400=-;C|missense_variant|MODERATE|CD630_03400|c.3964A>G|p.Ser1322Gly|3964/5058|1322/1685|null or hypothetical protein|null or hypothetical protein;_18041	0.1403795145072632	0.018948753313431887	10079	NA	NA	NA	NA	NA	NA	NA	NA	NA
Coding SNP at 415284 > A functional=NULL_NULL_NULL locus_tag=CD630_03400 Strand Information: CD630_03400=-;A|missense_variant|MODERATE|CD630_03400|c.3102G>T|p.Gln1034His|3102/5058|1034/1685|null or hypothetical protein|null or hypothetical protein;_18119	0.1403795145072632	0.018948753313431887	10080	NA	NA	NA	NA	NA	NA	NA	NA	NA
Coding SNP at 415592 > T functional=NULL_NULL_NULL locus_tag=CD630_03400 Strand Information: CD630_03400=-;T|missense_variant|MODERATE|CD630_03400|c.2794G>A|p.Val932Met|2794/5058|932/1685|null or hypothetical protein|null or hypothetical protein;_18149	0.1403795145072632	0.018948753313431887	10081	NA	NA	NA	NA	NA	NA	NA	NA	NA
Coding SNP at 416401 > G functional=NULL_NULL_NULL locus_tag=CD630_03400 Strand Information: CD630_03400=-;G|missense_variant|MODERATE|CD630_03400|c.1985A>C|p.Asn662Thr|1985/5058|662/1685|null or hypothetical protein|null or hypothetical protein;_18206	0.1403795145072632	0.018948753313431887	10082	NA	NA	NA	NA	NA	NA	NA	NA	NA
Coding SNP at 416626 > C functional=NULL_NULL_NULL locus_tag=CD630_03400 Strand Information: CD630_03400=-;C|missense_variant|MODERATE|CD630_03400|c.1760A>G|p.Asn587Ser|1760/5058|587/1685|null or hypothetical protein|null or hypothetical protein;_18230	0.1403795145072632	0.018948753313431887	10083	NA	NA	NA	NA	NA	NA	NA	NA	NA
Coding SNP at 416700 > T,A functional=NULL_NULL_NULL locus_tag=CD630_03400 Strand Information: CD630_03400=-;A|synonymous_variant|LOW|CD630_03400|c.1686C>T|p.Asn562Asn|1686/5058|562/1685|CD630_03400|CD630_03400;T|missense_variant|MODERATE|CD630_03400|c.1686C>A|p.Asn562Lys|1686/5058|562/1685|CD630_03400|CD630_03400;_18237	0.1403795145072632	0.018948753313431887	10084	NA	NA	NA	NA	NA	NA	NA	NA	NA
Coding SNP at 416845 > A functional=NULL_NULL_NULL locus_tag=CD630_03400 Strand Information: CD630_03400=-;A|missense_variant|MODERATE|CD630_03400|c.1541C>T|p.Ser514Phe|1541/5058|514/1685|null or hypothetical protein|null or hypothetical protein;_18257	0.1403795145072632	0.018948753313431887	10085	NA	NA	NA	NA	NA	NA	NA	NA	NA
Coding SNP at 417023 > G functional=NULL_NULL_NULL locus_tag=CD630_03400 Strand Information: CD630_03400=-;G|missense_variant|MODERATE|CD630_03400|c.1363T>C|p.Cys455Arg|1363/5058|455/1685|null or hypothetical protein|null or hypothetical protein;_18264	0.1403795145072632	0.018948753313431887	10086	NA	NA	NA	NA	NA	NA	NA	NA	NA
Coding SNP at 417285 > A functional=NULL_NULL_NULL locus_tag=CD630_03400 Strand Information: CD630_03400=-;A|missense_variant|MODERATE|CD630_03400|c.1101G>T|p.Lys367Asn|1101/5058|367/1685|null or hypothetical protein|null or hypothetical protein;_18277	0.1403795145072632	0.018948753313431887	10087	NA	NA	NA	NA	NA	NA	NA	NA	NA
Coding SNP at 417415 > C functional=NULL_NULL_NULL locus_tag=CD630_03400 Strand Information: CD630_03400=-;C|missense_variant|MODERATE|CD630_03400|c.971A>G|p.Tyr324Cys|971/5058|324/1685|null or hypothetical protein|null or hypothetical protein;_18281	0.1403795145072632	0.018948753313431887	10088	NA	NA	NA	NA	NA	NA	NA	NA	NA
Coding SNP at 418096 > T functional=NULL_NULL_NULL locus_tag=CD630_03400 Strand Information: CD630_03400=-;T|missense_variant|MODERATE|CD630_03400|c.290G>A|p.Cys97Tyr|290/5058|97/1685|null or hypothetical protein|null or hypothetical protein;_18314	0.1403795145072632	0.018948753313431887	10089	NA	NA	NA	NA	NA	NA	NA	NA	NA
Coding SNP at 2130239 > A functional=NULL_NULL_NULL locus_tag=CD630_18400 Strand Information: CD630_18400=+;A|missense_variant|MODERATE|CD630_18400|c.812C>A|p.Pro271Gln|812/1509|271/502|null or hypothetical protein|null or hypothetical protein;_93421	0.1403795145072632	0.018948753313431887	10090	NA	NA	NA	NA	NA	NA	NA	NA	NA
Non-Coding Indel at 346515 > CT functional=NULL_NULL_NULL locus_tag=CD630_02830-CD630_02840 Strand Information: CD630_02830=+/CD630_02840=+/;CT|intergenic_region|MODIFIER|CD630_02830-CD630_02840|n.346515_346516insT||||null or hypothetical protein,null or hypothetical protein|null or hypothetical protein,PTS system, mannose/fructose/sorbose IIA component,;	0.1403795145072632	0.018948753313431887	10091	Non-Coding Indel	intergenic_region	C	CT	NA	null or hypothetical protein,null or hypothetical protein	null or hypothetical protein,PTS system, mannose/fructose/sorbose IIA component,;	TRUE	NA
Non-Coding Indel at 418939 > CA functional=NULL_NULL_NULL locus_tag=CD630_03410-CD630_03420 Strand Information: CD630_03410=-/CD630_03420=-/;CA|intergenic_region|MODIFIER|CD630_03410-CD630_03420|n.418939_418940insA||||null or hypothetical protein,null or hypothetical protein|uncharacterised protein,conserved hypothetical protein,;	0.1403795145072632	0.018948753313431887	10092	Non-Coding Indel	intergenic_region	C	CA	NA	null or hypothetical protein,null or hypothetical protein	uncharacterised protein,conserved hypothetical protein,;	TRUE	NA
Non-Coding SNP at 1851299 > T functional=NULL_NULL_NULL locus_tag=CD630_15950-CD630_15951 Strand Information: CD630_15950=+/CD630_15951=+/;T|intergenic_region|MODIFIER|CD630_15950-CD630_15951|n.1851299C>T||||cysE,null or hypothetical protein|null or hypothetical protein,null or hypothetical protein,;_80501	0.052919884715967376	0.018945884713923132	10093	NA	NA	NA	NA	NA	NA	NA	NA	NA
Coding SNP at 2582166 > T functional=NULL_NULL_NULL locus_tag=CD630_22300 Strand Information: CD630_22300=-;T|missense_variant|MODERATE|CD630_22300|c.394G>A|p.Val132Ile|394/777|132/258|null or hypothetical protein|null or hypothetical protein;_112987	0.1399878562341129	0.01894130214991238	10094	NA	NA	NA	NA	NA	NA	NA	NA	NA
Non-Coding SNP at 820651 > G functional=NULL_NULL_NULL locus_tag=CD630_06770-CD630_06780 Strand Information: CD630_06770=-/CD630_06780=+/;G|intergenic_region|MODIFIER|CD630_06770-CD630_06780|n.820651A>G||||csfT,null or hypothetical protein|Extracytoplasmic function (ECF) sigma factor csfT,Fragment of conserved hypothetical protein (C-terminal region),;_36770	0.06422075699356214	0.018939324459634883	10095	NA	NA	NA	NA	NA	NA	NA	NA	NA
Coding SNP at 3491573 > G functional=NULL_NULL_NULL locus_tag=CD630_30060 Strand Information: CD630_30060=+;G|missense_variant|MODERATE|CD630_30060|c.100A>G|p.Ile34Val|100/1146|34/381|null or hypothetical protein|null or hypothetical protein;_154100	0.06422075699356214	0.018939324459634883	10096	NA	NA	NA	NA	NA	NA	NA	NA	NA
Coding SNP at 3491867 > G functional=NULL_NULL_NULL locus_tag=CD630_30060 Strand Information: CD630_30060=+;G|missense_variant|MODERATE|CD630_30060|c.394A>G|p.Ile132Val|394/1146|132/381|null or hypothetical protein|null or hypothetical protein;_154124	0.06422075699356214	0.018939324459634883	10097	NA	NA	NA	NA	NA	NA	NA	NA	NA
Coding SNP at 2069423 > A functional=NULL_NULL_NULL locus_tag=CD630_17860 Strand Information: CD630_17860=+;A|missense_variant|MODERATE|CD630_17860|c.871G>A|p.Asp291Asn|871/1047|291/348|null or hypothetical protein|conserved hypothetical protein;_90321	0.12164889922187525	0.0189351925354516	10098	NA	NA	NA	NA	NA	NA	NA	NA	NA
Non-Coding SNP at 1016571 > A functional=NULL_NULL_NULL locus_tag=CD630_08400-CD630_08410 Strand Information: CD630_08400=+/CD630_08410=+/;A|intergenic_region|MODIFIER|CD630_08400-CD630_08410|n.1016571G>A||||null or hypothetical protein,null or hypothetical protein|putative isomerase/hydrolase,5-aminoimidazole-4-carboxamide ribonucleotide transformylase,;_47391	0.09169106308688289	0.018932419193892294	10099	NA	NA	NA	NA	NA	NA	NA	NA	NA
Coding SNP at 1338986 > A functional=NULL_NULL_NULL locus_tag=CD630_11390 Strand Information: CD630_11390=+;A|missense_variant|MODERATE|CD630_11390|c.194G>A|p.Gly65Asp|194/570|65/189|rnfG|null or hypothetical protein;_58128	0.09169106308688289	0.018932419193892294	10100	NA	NA	NA	NA	NA	NA	NA	NA	NA
Coding SNP at 3127979 > A functional=NULL_NULL_NULL locus_tag=CD630_27050 Strand Information: CD630_27050=+;A|missense_variant|MODERATE|CD630_27050|c.838G>A|p.Asp280Asn|838/1365|280/454|null or hypothetical protein|putative amidohydrolase;_138185	0.09169106308688289	0.018932419193892294	10101	NA	NA	NA	NA	NA	NA	NA	NA	NA
Coding SNP at 3127988 > G functional=NULL_NULL_NULL locus_tag=CD630_27050 Strand Information: CD630_27050=+;G|missense_variant|MODERATE|CD630_27050|c.847T>G|p.Ser283Ala|847/1365|283/454|null or hypothetical protein|putative amidohydrolase;_138188	0.09169106308688289	0.018932419193892294	10102	NA	NA	NA	NA	NA	NA	NA	NA	NA
Coding SNP at 3930914 > T functional=NULL_NULL_NULL locus_tag=CD630_33650 Strand Information: CD630_33650=+;T|missense_variant|MODERATE|CD630_33650|c.589C>T|p.His197Tyr|589/957|197/318|null or hypothetical protein|putative diguanylate kinase signaling protein;_177926	0.09169106308688289	0.018932419193892294	10103	NA	NA	NA	NA	NA	NA	NA	NA	NA
Non-Coding SNP at 831100 > A functional=NULL_NULL_NULL locus_tag=CD630_06840-CD630_06850 Strand Information: CD630_06840=-/CD630_06850=+/;A|intergenic_region|MODIFIER|CD630_06840-CD630_06850|n.831100G>A||||null or hypothetical protein,infC|null or hypothetical protein,null or hypothetical protein,;_37547	0.12182692696874771	0.018930801538314897	10104	NA	NA	NA	NA	NA	NA	NA	NA	NA
Coding SNP at 1233886 > T functional=NULL_NULL_NULL locus_tag=CD630_10430 Strand Information: CD630_10430=+;T|missense_variant|MODERATE|CD630_10430|c.950C>T|p.Ala317Val|950/3528|317/1175|sbcC|null or hypothetical protein;_55050	0.12182692696874771	0.018930801538314897	10105	NA	NA	NA	NA	NA	NA	NA	NA	NA
Coding SNP at 2060113 > G functional=NULL_NULL_NULL locus_tag=CD630_17790 Strand Information: CD630_17790=+;G|missense_variant|MODERATE|CD630_17790|c.38T>G|p.Met13Arg|38/804|13/267|null or hypothetical protein|conserved hypothetical protein;_89905	0.12182692696874771	0.018930801538314897	10106	NA	NA	NA	NA	NA	NA	NA	NA	NA
Coding SNP at 2063190 > G functional=NULL_NULL_NULL locus_tag=CD630_17810 Strand Information: CD630_17810=+;G|missense_variant|MODERATE|CD630_17810|c.965A>G|p.Lys322Arg|965/1389|322/462|null or hypothetical protein|null or hypothetical protein;_90038	0.12182692696874771	0.018930801538314897	10107	NA	NA	NA	NA	NA	NA	NA	NA	NA
Coding SNP at 2063220 > A functional=NULL_NULL_NULL locus_tag=CD630_17810 Strand Information: CD630_17810=+;A|missense_variant|MODERATE|CD630_17810|c.995C>A|p.Thr332Asn|995/1389|332/462|null or hypothetical protein|null or hypothetical protein;_90041	0.12182692696874771	0.018930801538314897	10108	NA	NA	NA	NA	NA	NA	NA	NA	NA
Non-Coding SNP at 2066675 > T functional=NULL_NULL_NULL locus_tag=CD630_17840-CD630_17850 Strand Information: CD630_17840=+/CD630_17850=+/;T|intergenic_region|MODIFIER|CD630_17840-CD630_17850|n.2066675C>T||||truA2,argG|Pseudouridylate synthase (tRNA pseudouridine synthase A),null or hypothetical protein,;_90159	0.12182692696874771	0.018930801538314897	10109	NA	NA	NA	NA	NA	NA	NA	NA	NA
Non-Coding SNP at 2066903 > A functional=NULL_NULL_NULL locus_tag=CD630_17840-CD630_17850 Strand Information: CD630_17840=+/CD630_17850=+/;A|intergenic_region|MODIFIER|CD630_17840-CD630_17850|n.2066903G>A||||truA2,argG|Pseudouridylate synthase (tRNA pseudouridine synthase A),null or hypothetical protein,;_90169	0.12182692696874771	0.018930801538314897	10110	NA	NA	NA	NA	NA	NA	NA	NA	NA
Non-Coding SNP at 2068404 > C functional=NULL_NULL_NULL locus_tag=CD630_17850-CD630_17860 Strand Information: CD630_17850=+/CD630_17860=+/;C|intergenic_region|MODIFIER|CD630_17850-CD630_17860|n.2068404A>C||||argG,null or hypothetical protein|null or hypothetical protein,conserved hypothetical protein,;_90232	0.12182692696874771	0.018930801538314897	10111	NA	NA	NA	NA	NA	NA	NA	NA	NA
Coding SNP at 2069064 > A functional=NULL_NULL_NULL locus_tag=CD630_17860 Strand Information: CD630_17860=+;A|missense_variant|MODERATE|CD630_17860|c.512C>A|p.Ser171Tyr|512/1047|171/348|null or hypothetical protein|conserved hypothetical protein;_90290	0.12182692696874771	0.018930801538314897	10112	NA	NA	NA	NA	NA	NA	NA	NA	NA
Coding SNP at 2069175 > G functional=NULL_NULL_NULL locus_tag=CD630_17860 Strand Information: CD630_17860=+;G|missense_variant|MODERATE|CD630_17860|c.623A>G|p.Asn208Ser|623/1047|208/348|null or hypothetical protein|conserved hypothetical protein;_90300	0.12182692696874771	0.018930801538314897	10113	NA	NA	NA	NA	NA	NA	NA	NA	NA
Non-Coding SNP at 2069677 > A functional=NULL_NULL_NULL locus_tag=CD630_17860-CD630_17870 Strand Information: CD630_17860=+/CD630_17870=+/;A|intergenic_region|MODIFIER|CD630_17860-CD630_17870|n.2069677G>A||||null or hypothetical protein,null or hypothetical protein|conserved hypothetical protein,null or hypothetical protein,;_90355	0.12182692696874771	0.018930801538314897	10114	NA	NA	NA	NA	NA	NA	NA	NA	NA
Coding SNP at 2070313 > C functional=NULL_NULL_NULL locus_tag=CD630_17870 Strand Information: CD630_17870=+;C|missense_variant|MODERATE|CD630_17870|c.607A>C|p.Lys203Gln|607/1164|203/387|null or hypothetical protein|null or hypothetical protein;_90414	0.12182692696874771	0.018930801538314897	10115	NA	NA	NA	NA	NA	NA	NA	NA	NA
Coding SNP at 2070384 > A functional=NULL_NULL_NULL locus_tag=CD630_17870 Strand Information: CD630_17870=+;A|missense_variant|MODERATE|CD630_17870|c.678C>A|p.Asp226Glu|678/1164|226/387|null or hypothetical protein|null or hypothetical protein;_90426	0.12182692696874771	0.018930801538314897	10116	NA	NA	NA	NA	NA	NA	NA	NA	NA
Coding SNP at 2071024 > C functional=NULL_NULL_NULL locus_tag=CD630_17880 Strand Information: CD630_17880=-;C|missense_variant|MODERATE|CD630_17880|c.316A>G|p.Ser106Gly|316/381|106/126|null or hypothetical protein|null or hypothetical protein;_90470	0.12182692696874771	0.018930801538314897	10117	NA	NA	NA	NA	NA	NA	NA	NA	NA
Non-Coding SNP at 2543040 > C functional=NULL_NULL_NULL locus_tag=CD630_21950-CD630_21960 Strand Information: CD630_21950=+/CD630_21960=-/;C|intergenic_region|MODIFIER|CD630_21950-CD630_21960|n.2543040T>C||||ftnA,null or hypothetical protein|Ferritin,putative succinyl-CoA synthetase-like ATP-binding protein,;_111408	0.12182692696874771	0.018930801538314897	10118	NA	NA	NA	NA	NA	NA	NA	NA	NA
Non-Coding SNP at 3527217 > G functional=NULL_NULL_NULL locus_tag=CD630_30360-CD630_30370 Strand Information: CD630_30360=-/CD630_30370=-/;G|intergenic_region|MODIFIER|CD630_30360-CD630_30370|n.3527217A>G||||null or hypothetical protein,null or hypothetical protein|null or hypothetical protein,null or hypothetical protein,;_157120	0.12182692696874771	0.018930801538314897	10119	NA	NA	NA	NA	NA	NA	NA	NA	NA
Non-Coding SNP at 3527289 > T,G functional=NULL_NULL_NULL locus_tag=CD630_30360-CD630_30370 Strand Information: CD630_30360=-/CD630_30370=-/;T|intergenic_region|MODIFIER|CD630_30360-CD630_30370|n.3527289A>T||||CD630_30360-CD630_30370|CD630_30360-CD630_30370;G|intergenic_region|MODIFIER|CD630_30360-CD630_30370|n.3527289A>G||||CD630_30360-CD630_30370|CD630_30360-CD630_30370;_157126	0.12182692696874771	0.018930801538314897	10120	NA	NA	NA	NA	NA	NA	NA	NA	NA
Non-Coding SNP at 3527776 > C functional=NULL_NULL_NULL locus_tag=CD630_30360-CD630_30370 Strand Information: CD630_30360=-/CD630_30370=-/;C|intergenic_region|MODIFIER|CD630_30360-CD630_30370|n.3527776T>C||||null or hypothetical protein,null or hypothetical protein|null or hypothetical protein,null or hypothetical protein,;_157184	0.12182692696874771	0.018930801538314897	10121	NA	NA	NA	NA	NA	NA	NA	NA	NA
Non-Coding SNP at 3755764 > T functional=NULL_NULL_NULL locus_tag=CD630_32080-CD630_32090 Strand Information: CD630_32080=-/CD630_32090=+/;T|intergenic_region|MODIFIER|CD630_32080-CD630_32090|n.3755764C>T||||null or hypothetical protein,null or hypothetical protein|null or hypothetical protein,Transcriptional regulator, PadR family,;_170183	0.12182692696874771	0.018930801538314897	10122	NA	NA	NA	NA	NA	NA	NA	NA	NA
Non-Coding SNP at 4249323 > G functional=NULL_NULL_NULL locus_tag=CD630_36390-CD630_36400 Strand Information: CD630_36390=+/CD630_36400=-/;G|intergenic_region|MODIFIER|CD630_36390-CD630_36400|n.4249323A>G||||null or hypothetical protein,null or hypothetical protein|null or hypothetical protein,putative ribokinase family sugar kinase,;_191773	0.12182692696874771	0.018930801538314897	10123	NA	NA	NA	NA	NA	NA	NA	NA	NA
Coding Indel at 1565634 > T functional=NULL_NULL_NULL locus_tag=CD630_13480 Strand Information: CD630_13480=+;T|frameshift_variant|HIGH|CD630_13480|c.526delA|p.Glu176fs|526/537|176/178|null or hypothetical protein|null or hypothetical protein;	0.12182692696874771	0.018930801538314897	10124	Coding Indel	frameshift_variant	TA	T	NA	null or hypothetical protein	null or hypothetical protein;	FALSE	NA
Non-Coding Indel at 3527246 > AT functional=NULL_NULL_NULL locus_tag=CD630_30360-CD630_30370 Strand Information: CD630_30360=-/CD630_30370=-/;AT|intergenic_region|MODIFIER|CD630_30360-CD630_30370|n.3527246_3527247insT||||null or hypothetical protein,null or hypothetical protein|null or hypothetical protein,null or hypothetical protein,;	0.12182692696874771	0.018930801538314897	10125	Non-Coding Indel	intergenic_region	A	AT	NA	null or hypothetical protein,null or hypothetical protein	null or hypothetical protein,null or hypothetical protein,;	TRUE	NA
Non-Coding Indel at 3527288 > T functional=NULL_NULL_NULL locus_tag=CD630_30360-CD630_30370 Strand Information: CD630_30360=-/CD630_30370=-/;T|intergenic_region|MODIFIER|CD630_30360-CD630_30370|n.3527289_3527290delAA||||null or hypothetical protein,null or hypothetical protein|null or hypothetical protein,null or hypothetical protein,;	0.12182692696874771	0.018930801538314897	10126	Non-Coding Indel	intergenic_region	TAA	T	NA	null or hypothetical protein,null or hypothetical protein	null or hypothetical protein,null or hypothetical protein,;	TRUE	NA
Non-Coding Indel at 3527293 > TGA functional=NULL_NULL_NULL locus_tag=CD630_30360-CD630_30370 Strand Information: CD630_30360=-/CD630_30370=-/;TGA|intergenic_region|MODIFIER|CD630_30360-CD630_30370|n.3527293_3527294insGA||||null or hypothetical protein,null or hypothetical protein|null or hypothetical protein,null or hypothetical protein,;	0.12182692696874771	0.018930801538314897	10127	Non-Coding Indel	intergenic_region	T	TGA	NA	null or hypothetical protein,null or hypothetical protein	null or hypothetical protein,null or hypothetical protein,;	TRUE	NA
Coding SNP at 832735 > A functional=NULL_NULL_NULL locus_tag=CD630_06880 Strand Information: CD630_06880=+;A|missense_variant|MODERATE|CD630_06880|c.40C>A|p.Leu14Ile|40/531|14/176|null or hypothetical protein|conserved hypothetical protein;_37614	0.014342513549691668	0.01891241274784175	10128	NA	NA	NA	NA	NA	NA	NA	NA	NA
Coding SNP at 832741 > A functional=NULL_NULL_NULL locus_tag=CD630_06880 Strand Information: CD630_06880=+;A|missense_variant|MODERATE|CD630_06880|c.46G>A|p.Val16Ile|46/531|16/176|null or hypothetical protein|conserved hypothetical protein;_37615	0.014342513549691668	0.01891241274784175	10129	NA	NA	NA	NA	NA	NA	NA	NA	NA
Coding SNP at 3526549 > T functional=NULL_NULL_NULL locus_tag=CD630_30360 Strand Information: CD630_30360=-;T|missense_variant|MODERATE|CD630_30360|c.667G>A|p.Val223Ile|667/1356|223/451|null or hypothetical protein|null or hypothetical protein;_157065	0.10084689401257935	0.018910912076011588	10130	NA	NA	NA	NA	NA	NA	NA	NA	NA
group_2350	0.02366644034291699	0.01891012832018094	10131	NA	NA	NA	NA	NA	NA	NA	NA	PH101_PROKKA_03001
Coding SNP at 3444298 > C functional=NULL_NULL_NULL locus_tag=CD630_29650 Strand Information: CD630_29650=-;C|missense_variant|MODERATE|CD630_29650|c.646A>G|p.Lys216Glu|646/2220|216/739|null or hypothetical protein|null or hypothetical protein;_151293	0.06422075699356214	0.018909117571618637	10132	NA	NA	NA	NA	NA	NA	NA	NA	NA
Coding SNP at 1476639 > T functional=NULL_NULL_NULL locus_tag=CD630_12710 Strand Information: CD630_12710=+;T|missense_variant|MODERATE|CD630_12710|c.274C>T|p.Pro92Ser|274/345|92/114|null or hypothetical protein|putative restriction endonuclease;_64518	0.05196314096652722	0.018906252486786134	10133	NA	NA	NA	NA	NA	NA	NA	NA	NA
Coding SNP at 3552716 > G functional=NULL_NULL_NULL locus_tag=CD630_30590 Strand Information: CD630_30590=-;G|missense_variant|MODERATE|CD630_30590|c.128T>C|p.Leu43Ser|128/489|43/162|null or hypothetical protein|null or hypothetical protein;_158870	0.05196314096652722	0.018906252486786134	10134	NA	NA	NA	NA	NA	NA	NA	NA	NA
Coding SNP at 2208478 > A,T functional=NULL_NULL_NULL locus_tag=CD630_19270 Strand Information: CD630_19270=-;A|intron_variant|MODIFIER|CD630_19270|c.595-2295C>T||||CD630_19270|CD630_19270;T|intron_variant|MODIFIER|CD630_19270|c.595-2295C>A||||CD630_19270|CD630_19270;_95834	0.047126973361524147	0.018900589544134917	10135	NA	NA	NA	NA	NA	NA	NA	NA	NA
Coding SNP at 2208526 > T functional=NULL_NULL_NULL locus_tag=CD630_19270-CD630_19070 Strand Information: CD630_19270=-/CD630_19070=+/;T|intron_variant|MODIFIER|CD630_19270|c.595-2343G>A||||null or hypothetical protein,eutG|Fragment of ABC-type transport system,ATP-binding protein,null or hypothetical protein,;T|synonymous_variant|LOW|CD630_19070|c.45C>T|p.Gly15Gly|45/1131|15/376|null or hypothet…	0.047126973361524147	0.018900589544134917	10136	NA	NA	NA	NA	NA	NA	NA	NA	NA
Coding SNP at 2217404 > A functional=NULL_NULL_NULL locus_tag=CD630_19270-CD630_19160 Strand Information: CD630_19270=-/CD630_19160=+/;A|intron_variant|MODIFIER|CD630_19270|c.594+7829C>T||||null or hypothetical protein,eutM|Fragment of ABC-type transport system,ATP-binding protein,Ethanolamine carboxysome strutural protein,;A|missense_variant|MODERATE|CD630_19160|c.97G>A|p.Val33Ile|97/702|33/233|…	0.047126973361524147	0.018900589544134917	10137	NA	NA	NA	NA	NA	NA	NA	NA	NA
Coding SNP at 2217404 > A functional=NULL_NULL_NULL locus_tag=CD630_19270-CD630_19160 Strand Information: CD630_19270=-/CD630_19160=+/;A|intron_variant|MODIFIER|CD630_19270|c.594+7829C>T||||null or hypothetical protein,eutM|Fragment of ABC-type transport system,ATP-binding protein,Ethanolamine carboxysome strutural protein,;A|missense_variant|MODERATE|CD630_19160|c.97G>A|p.Val33Ile|97/702|33/233|…	0.047126973361524147	0.018900589544134917	10138	NA	NA	NA	NA	NA	NA	NA	NA	NA
Non-Coding SNP at 2062146 > C functional=NULL_NULL_NULL locus_tag=CD630_17800-CD630_17810 Strand Information: CD630_17800=+/CD630_17810=+/;C|intergenic_region|MODIFIER|CD630_17800-CD630_17810|n.2062146T>C||||null or hypothetical protein,null or hypothetical protein|null or hypothetical protein,null or hypothetical protein,;_89996	0.11995381703243765	0.018890883992561495	10139	NA	NA	NA	NA	NA	NA	NA	NA	NA
Coding SNP at 21015 > A functional=NULL_NULL_NULL locus_tag=CD630_00160 Strand Information: CD630_00160=+;A|missense_variant|MODERATE|CD630_00160|c.546G>A|p.Met182Ile|546/1638|182/545|dnaX|null or hypothetical protein;_676	0.12164889922187525	0.018886503460854853	10140	NA	NA	NA	NA	NA	NA	NA	NA	NA
Coding SNP at 68919 > A functional=NULL_NULL_NULL locus_tag=CD630_00430 Strand Information: CD630_00430=+;A|missense_variant|MODERATE|CD630_00430|c.1264G>A|p.Val422Ile|1264/1350|422/449|null or hypothetical protein|null or hypothetical protein;_2654	0.12164889922187525	0.018886503460854853	10141	NA	NA	NA	NA	NA	NA	NA	NA	NA
Coding SNP at 705951 > G functional=NULL_NULL_NULL locus_tag=CD630_05890 Strand Information: CD630_05890=+;G|missense_variant|MODERATE|CD630_05890|c.177T>G|p.Asp59Glu|177/2496|59/831|null or hypothetical protein|null or hypothetical protein;_28634	0.12164889922187525	0.018886503460854853	10142	NA	NA	NA	NA	NA	NA	NA	NA	NA
Coding SNP at 758520 > A functional=NULL_NULL_NULL locus_tag=CD630_06350 Strand Information: CD630_06350=+;A|missense_variant|MODERATE|CD630_06350|c.460G>A|p.Asp154Asn|460/813|154/270|null or hypothetical protein|putative hydrolase;_32836	0.12164889922187525	0.018886503460854853	10143	NA	NA	NA	NA	NA	NA	NA	NA	NA
Coding SNP at 888311 > T functional=NULL_NULL_NULL locus_tag=CD630_07260 Strand Information: CD630_07260=+;T|missense_variant|MODERATE|CD630_07260|c.512C>T|p.Ala171Val|512/1368|171/455|null or hypothetical protein|Bifunctional carbon monoxide dehydrogenase/acetyl-CoA synthase, delta subunit;_40379	0.12164889922187525	0.018886503460854853	10144	NA	NA	NA	NA	NA	NA	NA	NA	NA
Coding SNP at 924400 > G functional=NULL_NULL_NULL locus_tag=CD630_07560 Strand Information: CD630_07560=+;G|missense_variant|MODERATE|CD630_07560|c.82A>G|p.Ile28Val|82/642|28/213|null or hypothetical protein|null or hypothetical protein;_42312	0.12164889922187525	0.018886503460854853	10145	NA	NA	NA	NA	NA	NA	NA	NA	NA
Non-Coding SNP at 1558694 > C,T functional=NULL_NULL_NULL locus_tag=CD630_13420-CD630_13430 Strand Information: CD630_13420=-/CD630_13430=+/;T|intergenic_region|MODIFIER|CD630_13420-CD630_13430|n.1558694G>T||||CD630_13420-glnA|CD630_13420-glnA;C|intergenic_region|MODIFIER|CD630_13420-CD630_13430|n.1558694G>C||||CD630_13420-glnA|CD630_13420-glnA;_67402	0.12164889922187525	0.018886503460854853	10146	NA	NA	NA	NA	NA	NA	NA	NA	NA
Coding SNP at 1563621 > A functional=NULL_NULL_NULL locus_tag=CD630_13460 Strand Information: CD630_13460=+;A|missense_variant|MODERATE|CD630_13460|c.769G>A|p.Ala257Thr|769/1083|257/360|null or hypothetical protein|null or hypothetical protein;_67587	0.12164889922187525	0.018886503460854853	10147	NA	NA	NA	NA	NA	NA	NA	NA	NA
Coding SNP at 1824454 > A functional=NULL_NULL_NULL locus_tag=CD630_15750 Strand Information: CD630_15750=+;A|missense_variant|MODERATE|CD630_15750|c.289G>A|p.Glu97Lys|289/798|97/265|null or hypothetical protein|null or hypothetical protein;_78952	0.12164889922187525	0.018886503460854853	10148	NA	NA	NA	NA	NA	NA	NA	NA	NA
Non-Coding SNP at 1958823 > C,G functional=NULL_NULL_NULL locus_tag=CD630_16840-CD630_16850 Strand Information: CD630_16840=+/CD630_16850=+/;G|intergenic_region|MODIFIER|CD630_16840-CD630_16850|n.1958823T>G||||CD630_16840-CD630_16850|CD630_16840-CD630_16850;C|intergenic_region|MODIFIER|CD630_16840-CD630_16850|n.1958823T>C||||CD630_16840-CD630_16850|CD630_16840-CD630_16850;_86038	0.12164889922187525	0.018886503460854853	10149	NA	NA	NA	NA	NA	NA	NA	NA	NA
Coding SNP at 2550204 > T functional=NULL_NULL_NULL locus_tag=CD630_22010 Strand Information: CD630_22010=-;T|missense_variant|MODERATE|CD630_22010|c.376G>A|p.Ala126Thr|376/1431|126/476|null or hypothetical protein|null or hypothetical protein;_111782	0.12164889922187525	0.018886503460854853	10150	NA	NA	NA	NA	NA	NA	NA	NA	NA
Non-Coding SNP at 2644938 > C functional=NULL_NULL_NULL locus_tag=CD630_22790-CD630_22800 Strand Information: CD630_22790=-/CD630_22800=-/;C|intergenic_region|MODIFIER|CD630_22790-CD630_22800|n.2644938A>C||||null or hypothetical protein,null or hypothetical protein|null or hypothetical protein,null or hypothetical protein,;_116183	0.12164889922187525	0.018886503460854853	10151	NA	NA	NA	NA	NA	NA	NA	NA	NA
Coding SNP at 2650542 > G functional=NULL_NULL_NULL locus_tag=CD630_22830 Strand Information: CD630_22830=-;G|missense_variant|MODERATE|CD630_22830|c.28A>C|p.Ile10Leu|28/2904|10/967|null or hypothetical protein|null or hypothetical protein;_116466	0.12164889922187525	0.018886503460854853	10152	NA	NA	NA	NA	NA	NA	NA	NA	NA
Coding SNP at 2767993 > T functional=NULL_NULL_NULL locus_tag=CD630_23980 Strand Information: CD630_23980=-;T|missense_variant|MODERATE|CD630_23980|c.256G>A|p.Val86Ile|256/861|86/286|null or hypothetical protein|putative 2-thiocytidine tRNA biosynthesis protein TtcA;_121144	0.12164889922187525	0.018886503460854853	10153	NA	NA	NA	NA	NA	NA	NA	NA	NA
Coding SNP at 3821593 > C functional=NULL_NULL_NULL locus_tag=CD630_32640 Strand Information: CD630_32640=-;C|missense_variant|MODERATE|CD630_32640|c.638A>G|p.Tyr213Cys|638/660|213/219|null or hypothetical protein|Fragment of conserved hypothetical protein (C-terminal region);_173165	0.12164889922187525	0.018886503460854853	10154	NA	NA	NA	NA	NA	NA	NA	NA	NA
Non-Coding Indel at 747112 > TGATATATCAATAGTTGGTAGTAAGTTATATTAAGCAAGATATTACTATCAGGTAGTGAATTATATTGAAC functional=NULL_NULL_NULL locus_tag=CD630_06250-CD630_06260 Strand Information: CD630_06250=+/CD630_06260=+/;TGATATATCAATAGTTGGTAGTAAGTTATATTAAGCAAGATATTACTATCAGGTAGTGAATTATATTGAAC|intergenic_region|MODIFIER|CD630_06250-CD630_06260|n.747112_747113insGATATATCAATAGTTGGTAGTAAGTTATATTAAGCAAGATATTACTAT…	0.12164889922187525	0.018886503460854853	10155	Non-Coding Indel	intergenic_region	T	TGATATATCAATAGTTGGTAGTAAGTTATATTAAGCAAGATATTACTATCAGGTAGTGAATTATATTGAAC	NA	null or hypothetical protein,null or hypothetical protein	null or hypothetical protein,null or hypothetical protein,;	TRUE	NA
Coding Indel at 3822189 > T functional=NULL_NULL_NULL locus_tag=CD630_32640 Strand Information: CD630_32640=-;T|frameshift_variant|HIGH|CD630_32640|c.34_41delTTTATATT|p.Phe12fs|41/660|12/219|null or hypothetical protein|Fragment of conserved hypothetical protein (C-terminal region);	0.12164889922187525	0.018886503460854853	10156	Coding Indel	frameshift_variant	TTTTATATT	T	NA	null or hypothetical protein	Fragment of conserved hypothetical protein (C-terminal region);	FALSE	NA
ltrA_1	0.06422075699356214	0.018877053768565452	10157	NA	NA	NA	NA	NA	NA	NA	NA	PH101_PROKKA_01723
Coding SNP at 3342561 > G functional=NULL_NULL_NULL locus_tag=CD630_28590 Strand Information: CD630_28590=-;G|missense_variant|MODERATE|CD630_28590|c.1465T>C|p.Ser489Pro|1465/1602|489/533|null or hypothetical protein|putative D-aminoacylase;_149673	0.051692988824928864	0.01886591670141561	10158	NA	NA	NA	NA	NA	NA	NA	NA	NA
Coding SNP at 1946060 > G functional=NULL_NULL_NULL locus_tag=CD630_16690 Strand Information: CD630_16690=+;G|missense_variant|MODERATE|CD630_16690|c.763A>G|p.Asn255Asp|763/888|255/295|null or hypothetical protein|null or hypothetical protein;_85181	0.052919884715967376	0.018863390789441145	10159	NA	NA	NA	NA	NA	NA	NA	NA	NA
Coding SNP at 292492 > T functional=NULL_NULL_NULL locus_tag=CD630_02250 Strand Information: CD630_02250=+;T|missense_variant|MODERATE|CD630_02250|c.3743A>T|p.Tyr1248Phe|3743/3807|1248/1268|purL|Phosphoribosylformylglycinamidine synthase;_10664	0.06422075699356214	0.01885989835584892	10160	NA	NA	NA	NA	NA	NA	NA	NA	NA
Non-Coding SNP at 191988 > G functional=NULL_NULL_NULL locus_tag=CD630_01430-CD630_01440 Strand Information: CD630_01430=+/CD630_01440=+/;G|intergenic_region|MODIFIER|CD630_01430-CD630_01440|n.191988A>G||||secA1,prfB|null or hypothetical protein,null or hypothetical protein,;_5905	0.11995381703243765	0.01885162245871361	10161	NA	NA	NA	NA	NA	NA	NA	NA	NA
Non-Coding SNP at 667904 > C functional=NULL_NULL_NULL locus_tag=CD630_05600-CD630_05610 Strand Information: CD630_05600=+/CD630_05610=+/;C|intergenic_region|MODIFIER|CD630_05600-CD630_05610|n.667904T>C||||nfo,null or hypothetical protein|null or hypothetical protein,null or hypothetical protein,;_26887	0.11995381703243765	0.01885162245871361	10162	NA	NA	NA	NA	NA	NA	NA	NA	NA
Coding SNP at 1631389 > C functional=NULL_NULL_NULL locus_tag=CD630_14070 Strand Information: CD630_14070=-;C|missense_variant|MODERATE|CD630_14070|c.745A>G|p.Ile249Val|745/1449|249/482|null or hypothetical protein|null or hypothetical protein;_69580	0.11995381703243765	0.01885162245871361	10163	NA	NA	NA	NA	NA	NA	NA	NA	NA
Non-Coding SNP at 2323183 > A functional=NULL_NULL_NULL locus_tag=CD630_20130-CD630_20131 Strand Information: CD630_20130=-/CD630_20131=-/;A|intergenic_region|MODIFIER|CD630_20130-CD630_20131|n.2323183G>A||||hydR,null or hypothetical protein|null or hypothetical protein,conserved hypothetical protein,;_102142	0.11995381703243765	0.01885162245871361	10164	NA	NA	NA	NA	NA	NA	NA	NA	NA
Coding SNP at 943670 > G functional=NULL_NULL_NULL locus_tag=CD630_07720 Strand Information: CD630_07720=+;G|missense_variant|MODERATE|CD630_07720|c.352A>G|p.Ile118Val|352/765|118/254|sigF|null or hypothetical protein;_43604	0.06422075699356214	0.01884939632865551	10165	NA	NA	NA	NA	NA	NA	NA	NA	NA
group_861	0.06422075699356214	0.018848370930074458	10166	NA	NA	NA	NA	NA	NA	NA	NA	PH_51_PROKKA_03881
group_5710	0.06422075699356214	0.018836799371727934	10167	NA	NA	NA	NA	NA	NA	NA	NA	PH117_PROKKA_01601
group_7285	0.11995381703243765	0.018836264274376662	10168	NA	NA	NA	NA	NA	NA	NA	NA	PH129_PROKKA_03722
Coding SNP at 4072783 > T functional=NULL_NULL_NULL locus_tag=CD630_34850 Strand Information: CD630_34850=-;T|missense_variant|MODERATE|CD630_34850|c.171G>A|p.Met57Ile|171/849|57/282|hemK|null or hypothetical protein;_183496	0.06422075699356214	0.018835768056440036	10169	NA	NA	NA	NA	NA	NA	NA	NA	NA
group_2388	0.11995381703243765	0.018824595521765065	10170	NA	NA	NA	NA	NA	NA	NA	NA	PH_34_PROKKA_02921
Non-Coding SNP at 3007678 > C functional=NULL_NULL_NULL locus_tag=CD630_25990-CD630_26000 Strand Information: CD630_25990=-/CD630_26000=-/;C|intergenic_region|MODIFIER|CD630_25990-CD630_26000|n.3007678T>C||||null or hypothetical protein,cstA|null or hypothetical protein,null or hypothetical protein,;_132809	0.10380958481961206	0.01881903784700768	10171	NA	NA	NA	NA	NA	NA	NA	NA	NA
Non-Coding SNP at 3527560 > C functional=NULL_NULL_NULL locus_tag=CD630_30360-CD630_30370 Strand Information: CD630_30360=-/CD630_30370=-/;C|intergenic_region|MODIFIER|CD630_30360-CD630_30370|n.3527560T>C||||null or hypothetical protein,null or hypothetical protein|null or hypothetical protein,null or hypothetical protein,;_157165	0.06422075699356214	0.018816211733879543	10172	NA	NA	NA	NA	NA	NA	NA	NA	NA
Coding SNP at 293452 > G functional=NULL_NULL_NULL locus_tag=CD630_02260 Strand Information: CD630_02260=+;G|missense_variant|MODERATE|CD630_02260|c.451A>G|p.Asn151Asp|451/669|151/222|null or hypothetical protein|putative lytic transglycosylase;_10745	0.051692988824928864	0.018811907330682474	10173	NA	NA	NA	NA	NA	NA	NA	NA	NA
group_1534	0.11995381703243765	0.018806081628126022	10174	NA	NA	NA	NA	NA	NA	NA	NA	Cdif_630_PROKKA_02522
group_5903	0.10113813763171955	0.01878918454588443	10175	NA	NA	NA	NA	NA	NA	NA	NA	PH132_PROKKA_03569
Non-Coding SNP at 228929 > A functional=NULL_NULL_NULL locus_tag=CD630_01720-CD630_01721 Strand Information: CD630_01720=+/CD630_01721=-/;A|intergenic_region|MODIFIER|CD630_01720-CD630_01721|n.228929G>A||||null or hypothetical protein,fdxA|fwde family protein,null or hypothetical protein,;_7604	0.10113813763171955	0.01878918454588443	10176	NA	NA	NA	NA	NA	NA	NA	NA	NA
Coding SNP at 1407307 > A functional=NULL_NULL_NULL locus_tag=CD630_12080 Strand Information: CD630_12080=+;A|missense_variant|MODERATE|CD630_12080|c.748G>A|p.Asp250Asn|748/813|250/270|null or hypothetical protein|putative RNA-binding S4-domain protein;_60941	0.10113813763171955	0.01878918454588443	10177	NA	NA	NA	NA	NA	NA	NA	NA	NA
Coding SNP at 1437830 > C functional=NULL_NULL_NULL locus_tag=CD630_12341-CD630_12300 Strand Information: CD630_12341=+/CD630_12300=-/;C|missense_variant|MODERATE|CD630_12341|c.35T>C|p.Val12Ala|35/114|12/37|null or hypothetical protein,sigK|putative phage protein,Sigma K,;C|intron_variant|MODIFIER|CD630_12300|c.390+6520A>G||||null or hypothetical protein,sigK|putative phage protein,Sigma K,;_62493	0.10113813763171955	0.01878918454588443	10178	NA	NA	NA	NA	NA	NA	NA	NA	NA
Coding SNP at 1437830 > C functional=NULL_NULL_NULL locus_tag=CD630_12341-CD630_12300 Strand Information: CD630_12341=+/CD630_12300=-/;C|missense_variant|MODERATE|CD630_12341|c.35T>C|p.Val12Ala|35/114|12/37|null or hypothetical protein,sigK|putative phage protein,Sigma K,;C|intron_variant|MODIFIER|CD630_12300|c.390+6520A>G||||null or hypothetical protein,sigK|putative phage protein,Sigma K,;_62494	0.10113813763171955	0.01878918454588443	10179	NA	NA	NA	NA	NA	NA	NA	NA	NA
Coding SNP at 1437857 > A,C functional=NULL_NULL_NULL locus_tag=CD630_12341-CD630_12300 Strand Information: CD630_12341=+/CD630_12300=-/;A|missense_variant|MODERATE|CD630_12341|c.62G>A|p.Gly21Asp|62/114|21/37|CD630_12341|CD630_12341;C|missense_variant|MODERATE|CD630_12341|c.62G>C|p.Gly21Ala|62/114|21/37|CD630_12341|CD630_12341;A|intron_variant|MODIFIER|CD630_12300|c.390+6493C>T||||sigK|sigK;C|int…	0.10113813763171955	0.01878918454588443	10180	NA	NA	NA	NA	NA	NA	NA	NA	NA
Coding SNP at 1437857 > A,C functional=NULL_NULL_NULL locus_tag=CD630_12341-CD630_12300 Strand Information: CD630_12341=+/CD630_12300=-/;A|missense_variant|MODERATE|CD630_12341|c.62G>A|p.Gly21Asp|62/114|21/37|CD630_12341|CD630_12341;C|missense_variant|MODERATE|CD630_12341|c.62G>C|p.Gly21Ala|62/114|21/37|CD630_12341|CD630_12341;A|intron_variant|MODIFIER|CD630_12300|c.390+6493C>T||||sigK|sigK;C|int…	0.10113813763171955	0.01878918454588443	10181	NA	NA	NA	NA	NA	NA	NA	NA	NA
Coding SNP at 1437875 > G functional=NULL_NULL_NULL locus_tag=CD630_12300-CD630_12341 Strand Information: CD630_12300=-/CD630_12341=+/;G|intron_variant|MODIFIER|CD630_12300|c.390+6475T>C||||sigK,null or hypothetical protein|Sigma K,putative phage protein,;G|missense_variant|MODERATE|CD630_12341|c.80A>G|p.Asp27Gly|80/114|27/37|sigK,null or hypothetical protein|Sigma K,putative phage protein,;_62501	0.10113813763171955	0.01878918454588443	10182	NA	NA	NA	NA	NA	NA	NA	NA	NA
Coding SNP at 1437875 > G functional=NULL_NULL_NULL locus_tag=CD630_12300-CD630_12341 Strand Information: CD630_12300=-/CD630_12341=+/;G|intron_variant|MODIFIER|CD630_12300|c.390+6475T>C||||sigK,null or hypothetical protein|Sigma K,putative phage protein,;G|missense_variant|MODERATE|CD630_12341|c.80A>G|p.Asp27Gly|80/114|27/37|sigK,null or hypothetical protein|Sigma K,putative phage protein,;_62502	0.10113813763171955	0.01878918454588443	10183	NA	NA	NA	NA	NA	NA	NA	NA	NA
Coding SNP at 2834145 > G functional=NULL_NULL_NULL locus_tag=CD630_24560 Strand Information: CD630_24560=+;G|missense_variant|MODERATE|CD630_24560|c.1061A>G|p.Asn354Ser|1061/1110|354/369|null or hypothetical protein|null or hypothetical protein;_124351	0.10113813763171955	0.01878918454588443	10184	NA	NA	NA	NA	NA	NA	NA	NA	NA
Coding SNP at 3757783 > A functional=NULL_NULL_NULL locus_tag=CD630_32120 Strand Information: CD630_32120=-;A|missense_variant|MODERATE|CD630_32120|c.621A>T|p.Glu207Asp|621/780|207/259|null or hypothetical protein|null or hypothetical protein;_170378	0.10113813763171955	0.01878918454588443	10185	NA	NA	NA	NA	NA	NA	NA	NA	NA
Non-Coding SNP at 3781955 > T functional=NULL_NULL_NULL locus_tag=CD630_32300-CD630_32310 Strand Information: CD630_32300=-/CD630_32310=-/;T|intergenic_region|MODIFIER|CD630_32300-CD630_32310|n.3781955C>T||||bclA2,hpt1|putative exosporium glycoprotein,Hypoxanthine phosphoribosyltransferase,;_171703	0.10113813763171955	0.01878918454588443	10186	NA	NA	NA	NA	NA	NA	NA	NA	NA
Non-Coding Indel at 228880 > AT functional=NULL_NULL_NULL locus_tag=CD630_01720-CD630_01721 Strand Information: CD630_01720=+/CD630_01721=-/;AT|intergenic_region|MODIFIER|CD630_01720-CD630_01721|n.228880_228881insT||||null or hypothetical protein,fdxA|fwde family protein,null or hypothetical protein,;	0.10113813763171955	0.01878918454588443	10187	Non-Coding Indel	intergenic_region	A	AT	NA	null or hypothetical protein,fdxA	fwde family protein,null or hypothetical protein,;	TRUE	NA
Non-Coding SNP at 3993173 > G functional=NULL_NULL_NULL locus_tag=CD630_34100-CD630_34110 Strand Information: CD630_34100=-/CD630_34110=-/;G|intergenic_region|MODIFIER|CD630_34100-CD630_34110|n.3993173A>G||||uvrC,uvrA|Excinuclease ABC subunit C,null or hypothetical protein,;_179972	0.051692988824928864	0.01878860344052804	10188	NA	NA	NA	NA	NA	NA	NA	NA	NA
Coding SNP at 1651006 > C,A functional=NULL_NULL_NULL locus_tag=CD630_14210 Strand Information: CD630_14210=-;C|missense_variant|MODERATE|CD630_14210|c.422A>G|p.Lys141Arg|422/2235|141/744|CD630_14210|CD630_14210;A|missense_variant|MODERATE|CD630_14210|c.422A>T|p.Lys141Ile|422/2235|141/744|CD630_14210|CD630_14210;_70503	0.06422075699356214	0.018782960817147004	10189	NA	NA	NA	NA	NA	NA	NA	NA	NA
Non-Coding SNP at 1654210 > T functional=NULL_NULL_NULL locus_tag=CD630_14240-CD630_14250 Strand Information: CD630_14240=-/CD630_14250=-/;T|intergenic_region|MODIFIER|CD630_14240-CD630_14250|n.1654210G>T||||null or hypothetical protein,null or hypothetical protein|conserved hypothetical protein,null or hypothetical protein,;_70646	0.06422075699356214	0.01878141284367267	10190	NA	NA	NA	NA	NA	NA	NA	NA	NA
Non-Coding SNP at 3988309 > T functional=NULL_NULL_NULL locus_tag=CD630_34070-CD630_34080 Strand Information: CD630_34070=+/CD630_34080=-/;T|intergenic_region|MODIFIER|CD630_34070-CD630_34080|n.3988309C>T||||null or hypothetical protein,null or hypothetical protein|null or hypothetical protein,null or hypothetical protein,;_179743	0.06422075699356214	0.01878141284367267	10191	NA	NA	NA	NA	NA	NA	NA	NA	NA
Non-Coding SNP at 3988310 > A functional=NULL_NULL_NULL locus_tag=CD630_34070-CD630_34080 Strand Information: CD630_34070=+/CD630_34080=-/;A|intergenic_region|MODIFIER|CD630_34070-CD630_34080|n.3988310T>A||||null or hypothetical protein,null or hypothetical protein|null or hypothetical protein,null or hypothetical protein,;_179744	0.06422075699356214	0.01878141284367267	10192	NA	NA	NA	NA	NA	NA	NA	NA	NA
group_503	0.051692988824928864	0.018779452331984612	10193	NA	NA	NA	NA	NA	NA	NA	NA	PH102_PROKKA_02379
Coding SNP at 2220604 > A functional=NULL_NULL_NULL locus_tag=CD630_19270-CD630_19190 Strand Information: CD630_19270=-/CD630_19190=+/;A|intron_variant|MODIFIER|CD630_19270|c.594+4629C>T||||null or hypothetical protein,eutT|Fragment of ABC-type transport system,ATP-binding protein,Ethanolamine corrinoid cobalamin adenosyltransferase,;A|synonymous_variant|LOW|CD630_19190|c.624G>A|p.Glu208Glu|624/7…	0.12658855553193005	0.018777313392436722	10194	NA	NA	NA	NA	NA	NA	NA	NA	NA
group_6555	0.051692988824928864	0.01877637957866036	10195	NA	NA	NA	NA	NA	NA	NA	NA	PH104_PROKKA_03549
group_6556	0.051692988824928864	0.01877637957866036	10196	NA	NA	NA	NA	NA	NA	NA	NA	PH104_PROKKA_03550
group_6557	0.051692988824928864	0.01877637957866036	10197	NA	NA	NA	NA	NA	NA	NA	NA	PH104_PROKKA_03551
Coding SNP at 1814682 > G functional=NULL_NULL_NULL locus_tag=CD630_15670 Strand Information: CD630_15670=+;G|missense_variant|MODERATE|CD630_15670|c.262T>G|p.Ser88Ala|262/678|88/225|cotG|spore coat protein-manganese catalase;_78473	0.04072302370218567	0.018774542567476786	10198	NA	NA	NA	NA	NA	NA	NA	NA	NA
Coding Indel at 3097836 > C functional=NULL_NULL_NULL locus_tag=CD630_26810 Strand Information: CD630_26810=+;C|disruptive_inframe_deletion|MODERATE|CD630_26810|c.486_491delCAATAA|p.Asn163_Asn164del|486/933|162/310|null or hypothetical protein|null or hypothetical protein;	0.06422075699356214	0.01877100143476399	10199	Coding Indel	disruptive_inframe_deletion	CCAATAA	C	NA	null or hypothetical protein	null or hypothetical protein;	FALSE	NA
Coding Indel at 1290446 > GGCA functional=NULL_NULL_NULL locus_tag=CD630_10980 Strand Information: CD630_10980=-;GGCA|disruptive_inframe_insertion|MODERATE|CD630_10980|c.671_672insTGC|p.Ile224_Leu225insAla|671/918|224/305|null or hypothetical protein|null or hypothetical protein;	0.06422075699356214	0.01876787690589485	10200	Coding Indel	disruptive_inframe_insertion	G	GGCA	NA	null or hypothetical protein	null or hypothetical protein;	FALSE	NA
Non-Coding SNP at 3327708 > T functional=NULL_NULL_NULL locus_tag=CD630_28450-CD630_28460 Strand Information: CD630_28450=+/CD630_28460=-/;T|intergenic_region|MODIFIER|CD630_28450-CD630_28460|n.3327708C>T||||rbr1,null or hypothetical protein|Rubrerythrin,null or hypothetical protein,;_148953	0.10084689401257935	0.01876439234516029	10201	NA	NA	NA	NA	NA	NA	NA	NA	NA
Non-Coding SNP at 552100 > G functional=NULL_NULL_NULL locus_tag=CD630_04620-CD630_04630 Strand Information: CD630_04620=-/CD630_04630=-/;G|intergenic_region|MODIFIER|CD630_04620-CD630_04630|n.552100A>G||||null or hypothetical protein,null or hypothetical protein|Two-component response regulator,null or hypothetical protein,;_22051	0.06422075699356214	0.018763413218670272	10202	NA	NA	NA	NA	NA	NA	NA	NA	NA
Non-Coding SNP at 578939 > A functional=NULL_NULL_NULL locus_tag=CD630_04870-CD630_04880 Strand Information: CD630_04870=-/CD630_04880=+/;A|intergenic_region|MODIFIER|CD630_04870-CD630_04880|n.578939C>A||||null or hypothetical protein,null or hypothetical protein|null or hypothetical protein,null or hypothetical protein,;_23616	0.10084689401257935	0.01876041528946593	10203	NA	NA	NA	NA	NA	NA	NA	NA	NA
group_2118	0.051692988824928864	0.01875447530480133	10204	NA	NA	NA	NA	NA	NA	NA	NA	PH131_PROKKA_03181
group_1080	0.051692988824928864	0.01874292346102909	10205	NA	NA	NA	NA	NA	NA	NA	NA	Cdif_630_PROKKA_03185
Non-Coding SNP at 3915699 > T,C functional=NULL_NULL_NULL locus_tag=CD630_33500-CD630_33510 Strand Information: CD630_33500=-/CD630_33510=-/;T|intergenic_region|MODIFIER|CD630_33500-CD630_33510|n.3915699A>T||||CD630_33500-clpP2|CD630_33500-clpP2;C|intergenic_region|MODIFIER|CD630_33500-CD630_33510|n.3915699A>C||||CD630_33500-clpP2|CD630_33500-clpP2;_176703	0.10084689401257935	0.018740883625017482	10206	NA	NA	NA	NA	NA	NA	NA	NA	NA
Non-Coding SNP at 3931632 > T functional=NULL_NULL_NULL locus_tag=CD630_33650-CD630_33660 Strand Information: CD630_33650=+/CD630_33660=-/;T|intergenic_region|MODIFIER|CD630_33650-CD630_33660|n.3931632C>T||||null or hypothetical protein,null or hypothetical protein|putative diguanylate kinase signaling protein,null or hypothetical protein,;_177987	0.10084689401257935	0.018740883625017482	10207	NA	NA	NA	NA	NA	NA	NA	NA	NA
Coding SNP at 3932183 > A functional=NULL_NULL_NULL locus_tag=CD630_33660 Strand Information: CD630_33660=-;A|missense_variant|MODERATE|CD630_33660|c.383G>T|p.Gly128Val|383/891|128/296|null or hypothetical protein|null or hypothetical protein;_178010	0.10084689401257935	0.018740883625017482	10208	NA	NA	NA	NA	NA	NA	NA	NA	NA
Coding SNP at 3932460 > C functional=NULL_NULL_NULL locus_tag=CD630_33660 Strand Information: CD630_33660=-;C|missense_variant|MODERATE|CD630_33660|c.106A>G|p.Lys36Glu|106/891|36/296|null or hypothetical protein|null or hypothetical protein;_178040	0.10084689401257935	0.018740883625017482	10209	NA	NA	NA	NA	NA	NA	NA	NA	NA
Coding SNP at 952839 > A,T functional=NULL_NULL_NULL locus_tag=CD630_07810 Strand Information: CD630_07810=-;A|missense_variant|MODERATE|CD630_07810|c.1519G>T|p.Ala507Ser|1519/2694|507/897|CD630_07810|CD630_07810;T|missense_variant|MODERATE|CD630_07810|c.1519G>A|p.Ala507Thr|1519/2694|507/897|CD630_07810|CD630_07810;_44092	0.08821633638178757	0.01873623503662206	10210	NA	NA	NA	NA	NA	NA	NA	NA	NA
group_4512	0.051692988824928864	0.018732940985427566	10211	NA	NA	NA	NA	NA	NA	NA	NA	PH_18_PROKKA_01820
group_4410	0.06422075699356214	0.018727399054466114	10212	NA	NA	NA	NA	NA	NA	NA	NA	PH121_PROKKA_00823
Coding SNP at 4236491 > G functional=NULL_NULL_NULL locus_tag=CD630_36280 Strand Information: CD630_36280=-;G|missense_variant|MODERATE|CD630_36280|c.533T>C|p.Val178Ala|533/624|178/207|null or hypothetical protein|null or hypothetical protein;_190957	0.09169106308688289	0.018718193279664248	10213	NA	NA	NA	NA	NA	NA	NA	NA	NA
Non-Coding SNP at 2794494 > G functional=NULL_NULL_NULL locus_tag=CD630_24200-CD630_24210 Strand Information: CD630_24200=-/CD630_24210=-/;G|intergenic_region|MODIFIER|CD630_24200-CD630_24210|n.2794494T>G||||null or hypothetical protein,null or hypothetical protein|conserved hypothetical protein,putative amidohydrolase, M20D family,;_122679	0.051692988824928864	0.018715604464198208	10214	NA	NA	NA	NA	NA	NA	NA	NA	NA
Non-Coding SNP at 2794495 > T functional=NULL_NULL_NULL locus_tag=CD630_24200-CD630_24210 Strand Information: CD630_24200=-/CD630_24210=-/;T|intergenic_region|MODIFIER|CD630_24200-CD630_24210|n.2794495G>T||||null or hypothetical protein,null or hypothetical protein|conserved hypothetical protein,putative amidohydrolase, M20D family,;_122680	0.051692988824928864	0.018715604464198208	10215	NA	NA	NA	NA	NA	NA	NA	NA	NA
Coding SNP at 963729 > T functional=NULL_NULL_NULL locus_tag=CD630_07910 Strand Information: CD630_07910=+;T|missense_variant|MODERATE|CD630_07910|c.281C>T|p.Ala94Val|281/645|94/214|null or hypothetical protein|conserved hypothetical protein, UPF0029 family;_44557	0.10084689401257935	0.018712786318063033	10216	NA	NA	NA	NA	NA	NA	NA	NA	NA
Coding SNP at 996414 > T functional=NULL_NULL_NULL locus_tag=CD630_08210 Strand Information: CD630_08210=+;T|missense_variant|MODERATE|CD630_08210|c.37C>T|p.Leu13Phe|37/936|13/311|null or hypothetical protein|null or hypothetical protein;_46101	0.10084689401257935	0.018712786318063033	10217	NA	NA	NA	NA	NA	NA	NA	NA	NA
Coding SNP at 3266353 > T functional=NULL_NULL_NULL locus_tag=CD630_27970 Strand Information: CD630_27970=-;T|missense_variant|MODERATE|CD630_27970|c.403G>A|p.Val135Ile|403/5964|135/1987|null or hypothetical protein|null or hypothetical protein;_145351	0.10084689401257935	0.018712786318063033	10218	NA	NA	NA	NA	NA	NA	NA	NA	NA
Coding SNP at 900572 > A functional=NULL_NULL_NULL locus_tag=CD630_07380 Strand Information: CD630_07380=-;A|missense_variant|MODERATE|CD630_07380|c.494C>T|p.Thr165Ile|494/882|165/293|null or hypothetical protein|null or hypothetical protein;_40969	0.10084689401257935	0.018707255510264503	10219	NA	NA	NA	NA	NA	NA	NA	NA	NA
Coding SNP at 927108 > G functional=NULL_NULL_NULL locus_tag=CD630_07570 Strand Information: CD630_07570=+;G|missense_variant|MODERATE|CD630_07570|c.737A>G|p.Asn246Ser|737/1671|246/556|null or hypothetical protein|putative diguanylate kinase signaling protein;_42511	0.10084689401257935	0.018707255510264503	10220	NA	NA	NA	NA	NA	NA	NA	NA	NA
group_21	0.022577486560693787	0.018691513963626415	10221	NA	NA	NA	NA	NA	NA	NA	NA	PH_2_PROKKA_00447
Coding SNP at 3840204 > C functional=NULL_NULL_NULL locus_tag=CD630_32800 Strand Information: CD630_32800=-;C|missense_variant|MODERATE|CD630_32800|c.330T>G|p.Asp110Glu|330/2757|110/918|null or hypothetical protein|null or hypothetical protein;_174129	0.051692988824928864	0.01867286762307531	10222	NA	NA	NA	NA	NA	NA	NA	NA	NA
Coding SNP at 3693624 > T functional=NULL_NULL_NULL locus_tag=CD630_31620 Strand Information: CD630_31620=-;T|missense_variant|MODERATE|CD630_31620|c.674G>A|p.Gly225Glu|674/873|225/290|null or hypothetical protein|null or hypothetical protein;_167021	0.06422075699356214	0.018665643669285217	10223	NA	NA	NA	NA	NA	NA	NA	NA	NA
Coding SNP at 3693859 > A functional=NULL_NULL_NULL locus_tag=CD630_31620 Strand Information: CD630_31620=-;A|missense_variant|MODERATE|CD630_31620|c.439G>T|p.Ala147Ser|439/873|147/290|null or hypothetical protein|null or hypothetical protein;_167048	0.06422075699356214	0.018665643669285217	10224	NA	NA	NA	NA	NA	NA	NA	NA	NA
Coding SNP at 3695258 > A,T functional=NULL_NULL_NULL locus_tag=CD630_31630 Strand Information: CD630_31630=-;A|missense_variant|MODERATE|CD630_31630|c.61G>T|p.Ala21Ser|61/492|21/163|CD630_31630|CD630_31630;T|missense_variant|MODERATE|CD630_31630|c.61G>A|p.Ala21Thr|61/492|21/163|CD630_31630|CD630_31630;_167155	0.06422075699356214	0.018665643669285217	10225	NA	NA	NA	NA	NA	NA	NA	NA	NA
Coding SNP at 3754420 > T functional=NULL_NULL_NULL locus_tag=CD630_32070 Strand Information: CD630_32070=-;T|missense_variant|MODERATE|CD630_32070|c.541G>A|p.Val181Ile|541/1380|181/459|null or hypothetical protein|null or hypothetical protein;_170070	0.06422075699356214	0.018665643669285217	10226	NA	NA	NA	NA	NA	NA	NA	NA	NA
group_2408	0.06422075699356214	0.01865736661221602	10227	NA	NA	NA	NA	NA	NA	NA	NA	PH121_PROKKA_02996
Coding SNP at 3070209 > T functional=NULL_NULL_NULL locus_tag=CD630_26600 Strand Information: CD630_26600=-;T|missense_variant|MODERATE|CD630_26600|c.683G>A|p.Arg228Lys|683/1287|228/428|null or hypothetical protein|null or hypothetical protein;_135282	0.031503949921585506	0.018648287563747073	10228	NA	NA	NA	NA	NA	NA	NA	NA	NA
Non-Coding SNP at 3789799 > G functional=NULL_NULL_NULL locus_tag=CD630_32360-CD630_32370 Strand Information: CD630_32360=-/CD630_32370=-/;G|intergenic_region|MODIFIER|CD630_32360-CD630_32370|n.3789799A>G||||null or hypothetical protein,prdF|null or hypothetical protein,Proline racemase,;_172025	0.08516768975060965	0.01864779041892007	10229	NA	NA	NA	NA	NA	NA	NA	NA	NA
Coding SNP at 4205385 > G,T functional=NULL_NULL_NULL locus_tag=CD630_35970 Strand Information: CD630_35970=-;T|synonymous_variant|LOW|CD630_35970|c.435G>A|p.Lys145Lys|435/726|145/241|CD630_35970|CD630_35970;G|missense_variant|MODERATE|CD630_35970|c.435G>C|p.Lys145Asn|435/726|145/241|CD630_35970|CD630_35970;_189220	0.08516768975060965	0.01864779041892007	10230	NA	NA	NA	NA	NA	NA	NA	NA	NA
group_2777	0.051692988824928864	0.018647150438763	10231	NA	NA	NA	NA	NA	NA	NA	NA	PH105_PROKKA_02429
Coding SNP at 2339145 > A functional=NULL_NULL_NULL locus_tag=CD630_20270 Strand Information: CD630_20270=+;A|missense_variant|MODERATE|CD630_20270|c.757G>A|p.Ala253Thr|757/1218|253/405|null or hypothetical protein|N-carbamoyl-L-amino acid hydrolase;_102921	0.06422075699356214	0.01864347653876459	10232	NA	NA	NA	NA	NA	NA	NA	NA	NA
iap_2	0.06422075699356214	0.01863376461458792	10233	NA	NA	NA	NA	NA	NA	NA	NA	PH102_PROKKA_02380
group_165	-0	0.018632671942667545	10234	NA	NA	NA	NA	NA	NA	NA	NA	PH114_PROKKA_00856
group_36	-0	0.018632671942667545	10235	NA	NA	NA	NA	NA	NA	NA	NA	PH114_PROKKA_00861
group_2829	0.06422075699356214	0.018629746158837286	10236	NA	NA	NA	NA	NA	NA	NA	NA	PH104_PROKKA_02929
Coding Indel at 449532 > A functional=NULL_NULL_NULL locus_tag=CD630_03810-CD630_03540 Strand Information: CD630_03810=-/CD630_03540=+/;A|disruptive_inframe_deletion|MODERATE|CD630_03810|c.935_940delGTACAA|p.Arg312_Met314delinsLeu|940/1113|312/370|null or hypothetical protein,null or hypothetical protein|putative replication initiation factor Tn916-like, CTn1-Orf26,Fragment of putative membrane p…	0.051692988824928864	0.018624535311147685	10237	Coding Indel	disruptive_inframe_deletion	AGTACAA	A	NA	null or hypothetical protein,null or hypothetical protein	putative replication initiation factor Tn916-like, CTn1-Orf26,Fragment of putative membrane protein,	FALSE	NA
Coding Indel at 449532 > A functional=NULL_NULL_NULL locus_tag=CD630_03810-CD630_03540 Strand Information: CD630_03810=-/CD630_03540=+/;A|intron_variant|MODIFIER|CD630_03540|c.31-7472_31-7467delTTGTAC||||null or hypothetical protein,null or hypothetical protein|putative replication initiation factor Tn916-like, CTn1-Orf26,Fragment of putative membrane protein,	0.051692988824928864	0.018624535311147685	10238	Coding Indel	intron_variant	ATTGTAC	A	NA	null or hypothetical protein,null or hypothetical protein	putative replication initiation factor Tn916-like, CTn1-Orf26,Fragment of putative membrane protein,	FALSE	NA
Coding Indel at 449540 > CG functional=NULL_NULL_NULL locus_tag=CD630_03810-CD630_03540 Strand Information: CD630_03810=-/CD630_03540=+/;CG|frameshift_variant|HIGH|CD630_03810|c.932_933insC|p.Glu311fs|932/1113|311/370|null or hypothetical protein,null or hypothetical protein|putative replication initiation factor Tn916-like, CTn1-Orf26,Fragment of putative membrane protein,	0.051692988824928864	0.018624535311147685	10239	Coding Indel	frameshift_variant	C	CG	NA	null or hypothetical protein,null or hypothetical protein	putative replication initiation factor Tn916-like, CTn1-Orf26,Fragment of putative membrane protein,	FALSE	NA
Coding Indel at 449540 > CG functional=NULL_NULL_NULL locus_tag=CD630_03810-CD630_03540 Strand Information: CD630_03810=-/CD630_03540=+/;CG|intron_variant|MODIFIER|CD630_03540|c.31-7465_31-7464insG||||null or hypothetical protein,null or hypothetical protein|putative replication initiation factor Tn916-like, CTn1-Orf26,Fragment of putative membrane protein,	0.051692988824928864	0.018624535311147685	10240	Coding Indel	intron_variant	C	CG	NA	null or hypothetical protein,null or hypothetical protein	putative replication initiation factor Tn916-like, CTn1-Orf26,Fragment of putative membrane protein,	FALSE	NA
Coding SNP at 4095022 > A functional=NULL_NULL_NULL locus_tag=CD630_35040 Strand Information: CD630_35040=-;A|missense_variant|MODERATE|CD630_35040|c.571C>T|p.Leu191Phe|571/783|191/260|null or hypothetical protein|null or hypothetical protein;_184215	0.06422075699356214	0.018587551141468466	10241	NA	NA	NA	NA	NA	NA	NA	NA	NA
Non-Coding Indel at 2912550 > CA functional=NULL_NULL_NULL locus_tag=CD630_25200-CD630_25201 Strand Information: CD630_25200=-/CD630_25201=-/;CA|intergenic_region|MODIFIER|CD630_25200-CD630_25201|n.2912550_2912551insA||||null or hypothetical protein,null or hypothetical protein|null or hypothetical protein,Fragment of conserved hypothetical protein (N-terminal part),;	0.051692988824928864	0.018580076315504384	10242	Non-Coding Indel	intergenic_region	C	CA	NA	null or hypothetical protein,null or hypothetical protein	null or hypothetical protein,Fragment of conserved hypothetical protein (N-terminal part),;	TRUE	NA
Coding SNP at 4253537 > C functional=NULL_NULL_NULL locus_tag=CD630_36440 Strand Information: CD630_36440=-;C|missense_variant|MODERATE|CD630_36440|c.988A>G|p.Thr330Ala|988/1095|330/364|null or hypothetical protein|conserved hypothetical protein;_192111	0.05024148766792184	0.01857536283049242	10243	NA	NA	NA	NA	NA	NA	NA	NA	NA
Coding SNP at 327363 > A functional=NULL_NULL_NULL locus_tag=CD630_02650 Strand Information: CD630_02650=+;A|missense_variant|MODERATE|CD630_02650|c.575G>A|p.Arg192Lys|575/879|192/292|flhG|null or hypothetical protein;_13590	0.06422075699356214	0.01857442400324045	10244	NA	NA	NA	NA	NA	NA	NA	NA	NA
Non-Coding SNP at 653971 > C functional=NULL_NULL_NULL locus_tag=CD630_05480-CD630_05490 Strand Information: CD630_05480=+/CD630_05490=+/;C|intergenic_region|MODIFIER|CD630_05480-CD630_05490|n.653971T>C||||null or hypothetical protein,null or hypothetical protein|null or hypothetical protein,null or hypothetical protein,;_26303	0.06422075699356214	0.01857442400324045	10245	NA	NA	NA	NA	NA	NA	NA	NA	NA
Non-Coding SNP at 805824 > T functional=NULL_NULL_NULL locus_tag=CD630_06641-CD630_06642 Strand Information: CD630_06641=+/CD630_06642=-/;T|intergenic_region|MODIFIER|CD630_06641-CD630_06642|n.805824C>T||||null or hypothetical protein,null or hypothetical protein|conserved hypothetical protein,conserved hypothetical protein,;_35862	0.06422075699356214	0.01857442400324045	10246	NA	NA	NA	NA	NA	NA	NA	NA	NA
Non-Coding SNP at 805873 > C,G functional=NULL_NULL_NULL locus_tag=CD630_06641-CD630_06642 Strand Information: CD630_06641=+/CD630_06642=-/;C|intergenic_region|MODIFIER|CD630_06641-CD630_06642|n.805873A>C||||CD630_06641-CD630_06642|CD630_06641-CD630_06642;G|intergenic_region|MODIFIER|CD630_06641-CD630_06642|n.805873A>G||||CD630_06641-CD630_06642|CD630_06641-CD630_06642;_35870	0.06422075699356214	0.01857442400324045	10247	NA	NA	NA	NA	NA	NA	NA	NA	NA
Coding SNP at 2940971 > T functional=NULL_NULL_NULL locus_tag=CD630_25430 Strand Information: CD630_25430=-;T|missense_variant|MODERATE|CD630_25430|c.355G>A|p.Val119Ile|355/1419|119/472|null or hypothetical protein|null or hypothetical protein;_129303	0.06422075699356214	0.018568767076354544	10248	NA	NA	NA	NA	NA	NA	NA	NA	NA
Coding SNP at 2940976 > T functional=NULL_NULL_NULL locus_tag=CD630_25430 Strand Information: CD630_25430=-;T|missense_variant|MODERATE|CD630_25430|c.350G>A|p.Ser117Asn|350/1419|117/472|null or hypothetical protein|null or hypothetical protein;_129305	0.06422075699356214	0.018568767076354544	10249	NA	NA	NA	NA	NA	NA	NA	NA	NA
Coding SNP at 3828652 > C functional=NULL_NULL_NULL locus_tag=CD630_32690 Strand Information: CD630_32690=-;C|missense_variant|MODERATE|CD630_32690|c.1153A>G|p.Ile385Val|1153/1785|385/594|null or hypothetical protein|null or hypothetical protein;_173510	0.06422075699356214	0.018568767076354544	10250	NA	NA	NA	NA	NA	NA	NA	NA	NA
Coding SNP at 2623670 > C functional=NULL_NULL_NULL locus_tag=CD630_22630 Strand Information: CD630_22630=-;C|missense_variant|MODERATE|CD630_22630|c.205A>G|p.Ile69Val|205/1143|69/380|prsA|null or hypothetical protein;_115266	0.051692988824928864	0.018567086258456125	10251	NA	NA	NA	NA	NA	NA	NA	NA	NA
Coding SNP at 4012872 > T functional=NULL_NULL_NULL locus_tag=CD630_34210 Strand Information: CD630_34210=-;T|missense_variant|MODERATE|CD630_34210|c.625G>A|p.Ala209Thr|625/906|209/301|hemC|null or hypothetical protein;_180747	0.06422075699356214	0.018563577547552546	10252	NA	NA	NA	NA	NA	NA	NA	NA	NA
Coding SNP at 3633980 > C functional=NULL_NULL_NULL locus_tag=CD630_31200 Strand Information: CD630_31200=-;C|missense_variant|MODERATE|CD630_31200|c.130T>G|p.Cys44Gly|130/426|44/141|null or hypothetical protein|null or hypothetical protein;_164474	0.05565458895884989	0.018561423142010074	10253	NA	NA	NA	NA	NA	NA	NA	NA	NA
Coding SNP at 581157 > G functional=NULL_NULL_NULL locus_tag=CD630_04900 Strand Information: CD630_04900=+;G|missense_variant|MODERATE|CD630_04900|c.611A>G|p.Glu204Gly|611/1053|204/350|null or hypothetical protein|null or hypothetical protein;_23724	0.06422075699356214	0.018557326921700434	10254	NA	NA	NA	NA	NA	NA	NA	NA	NA
group_802	0.06422075699356214	0.018554550819337625	10255	NA	NA	NA	NA	NA	NA	NA	NA	PH102_PROKKA_02392
group_396	0.10084689401257935	0.018535935946666863	10256	NA	NA	NA	NA	NA	NA	NA	NA	PH117_PROKKA_03905
group_290	0.10084689401257935	0.018535935946666863	10257	NA	NA	NA	NA	NA	NA	NA	NA	PH131_PROKKA_04098
group_7487	0.10084689401257935	0.018535935946666863	10258	NA	NA	NA	NA	NA	NA	NA	NA	PH131_PROKKA_03974
group_7488	0.10084689401257935	0.018535935946666863	10259	NA	NA	NA	NA	NA	NA	NA	NA	PH131_PROKKA_03975
group_1407	0.051692988824928864	0.018523181830877672	10260	NA	NA	NA	NA	NA	NA	NA	NA	PH103_PROKKA_00914
group_2377	0.051692988824928864	0.018523181830877672	10261	NA	NA	NA	NA	NA	NA	NA	NA	PH103_PROKKA_00915
group_2379	0.051692988824928864	0.018523181830877672	10262	NA	NA	NA	NA	NA	NA	NA	NA	PH103_PROKKA_00918
arlR_2	0.051692988824928864	0.018523181830877672	10263	NA	NA	NA	NA	NA	NA	NA	NA	PH103_PROKKA_00917
group_604	0.051692988824928864	0.018523181830877672	10264	NA	NA	NA	NA	NA	NA	NA	NA	PH103_PROKKA_00916
group_6491	0.051692988824928864	0.018523181830877672	10265	NA	NA	NA	NA	NA	NA	NA	NA	PH103_PROKKA_00911
group_6492	0.051692988824928864	0.018523181830877672	10266	NA	NA	NA	NA	NA	NA	NA	NA	PH103_PROKKA_00912
macB_3	0.051692988824928864	0.018523181830877672	10267	NA	NA	NA	NA	NA	NA	NA	NA	PH103_PROKKA_00913
ssb_5	0.051692988824928864	0.018504288310966916	10268	NA	NA	NA	NA	NA	NA	NA	NA	PH116_PROKKA_00816
group_1071	0.06422075699356214	0.018490984834298743	10269	NA	NA	NA	NA	NA	NA	NA	NA	PH101_PROKKA_01716
group_874	0.06422075699356214	0.018490984834298743	10270	NA	NA	NA	NA	NA	NA	NA	NA	PH101_PROKKA_01717
Coding SNP at 320786 > A functional=NULL_NULL_NULL locus_tag=CD630_02590 Strand Information: CD630_02590=+;A|missense_variant|MODERATE|CD630_02590|c.218G>A|p.Ser73Asn|218/375|73/124|fliZ|null or hypothetical protein;_13011	0.051692988824928864	0.018490374406955883	10271	NA	NA	NA	NA	NA	NA	NA	NA	NA
Non-Coding SNP at 372916 > G functional=NULL_NULL_NULL locus_tag=CD630_03100-CD630_03110 Strand Information: CD630_03100=+/CD630_03110=-/;G|intergenic_region|MODIFIER|CD630_03100-CD630_03110|n.372916A>G||||null or hypothetical protein,null or hypothetical protein|conserved hypothetical protein,putative spore coat assembly asparagine-rich protein,;_16164	0.06422075699356214	0.018489332794425887	10272	NA	NA	NA	NA	NA	NA	NA	NA	NA
Non-Coding SNP at 391162 > A functional=NULL_NULL_NULL locus_tag=CD630_03230-CD630_03240 Strand Information: CD630_03230=+/CD630_03240=+/;A|intergenic_region|MODIFIER|CD630_03230-CD630_03240|n.391162T>A||||null or hypothetical protein,cbiM|conserved hypothetical protein,null or hypothetical protein,;_16675	0.06422075699356214	0.018489332794425887	10273	NA	NA	NA	NA	NA	NA	NA	NA	NA
Coding Indel at 494146 > T functional=NULL_NULL_NULL locus_tag=CD630_04210 Strand Information: CD630_04210=+;T|disruptive_inframe_deletion|MODERATE|CD630_04210|c.704_706delCCG|p.Ala235del|704/1707|235/568|null or hypothetical protein|null or hypothetical protein;	0.051692988824928864	0.018488204098591855	10274	Coding Indel	disruptive_inframe_deletion	TCCG	T	NA	null or hypothetical protein	null or hypothetical protein;	FALSE	NA
Coding Indel at 2143680 > C functional=NULL_NULL_NULL locus_tag=CD630_18520-CD630_18440 Strand Information: CD630_18520=+/CD630_18440=+/;C|frameshift_variant|HIGH|CD630_18520|c.126_127delAA|p.Gln44fs|126/216|42/71|null or hypothetical protein,null or hypothetical protein|null or hypothetical protein,conserved repeat protein,	0.051692988824928864	0.018488204098591855	10275	Coding Indel	frameshift_variant	CAA	C	NA	null or hypothetical protein,null or hypothetical protein	null or hypothetical protein,conserved repeat protein,	FALSE	NA
Coding Indel at 2143680 > C functional=NULL_NULL_NULL locus_tag=CD630_18520-CD630_18440 Strand Information: CD630_18520=+/CD630_18440=+/;C|intron_variant|MODIFIER|CD630_18440|c.1233+6223_1233+6224delAA||||null or hypothetical protein,null or hypothetical protein|null or hypothetical protein,conserved repeat protein,	0.051692988824928864	0.018488204098591855	10276	Coding Indel	intron_variant	CAA	C	NA	null or hypothetical protein,null or hypothetical protein	null or hypothetical protein,conserved repeat protein,	FALSE	NA
Coding Indel at 2143686 > GTC functional=NULL_NULL_NULL locus_tag=CD630_18440-CD630_18520 Strand Information: CD630_18440=+/CD630_18520=+/;GTC|intron_variant|MODIFIER|CD630_18440|c.1233+6226_1233+6227dupTC||||null or hypothetical protein,null or hypothetical protein|conserved repeat protein,null or hypothetical protein,	0.051692988824928864	0.018488204098591855	10277	Coding Indel	intron_variant	G	GTC	NA	null or hypothetical protein,null or hypothetical protein	conserved repeat protein,null or hypothetical protein,	FALSE	NA
Coding Indel at 2143686 > GTC functional=NULL_NULL_NULL locus_tag=CD630_18440-CD630_18520 Strand Information: CD630_18440=+/CD630_18520=+/;GTC|frameshift_variant|HIGH|CD630_18520|c.129_130dupTC|p.Gln44fs|131/216|44/71|null or hypothetical protein,null or hypothetical protein|conserved repeat protein,null or hypothetical protein,	0.051692988824928864	0.018488204098591855	10278	Coding Indel	frameshift_variant	G	GTC	NA	null or hypothetical protein,null or hypothetical protein	conserved repeat protein,null or hypothetical protein,	FALSE	NA
Coding SNP at 1770465 > T functional=NULL_NULL_NULL locus_tag=CD630_15270 Strand Information: CD630_15270=-;T|missense_variant|MODERATE|CD630_15270|c.1069G>A|p.Ala357Thr|1069/1233|357/410|null or hypothetical protein|null or hypothetical protein;_76552	0.051692988824928864	0.018486897575623367	10279	NA	NA	NA	NA	NA	NA	NA	NA	NA
Non-Coding SNP at 2396039 > T functional=NULL_NULL_NULL locus_tag=CD630_20760-CD630_20770 Strand Information: CD630_20760=-/CD630_20770=-/;T|intergenic_region|MODIFIER|CD630_20760-CD630_20770|n.2396039C>T||||null or hypothetical protein,pyrD1|conserved hypothetical protein,null or hypothetical protein,;_104933	0.08516768975060965	0.01848528792111207	10280	NA	NA	NA	NA	NA	NA	NA	NA	NA
Coding SNP at 418198 > C functional=NULL_NULL_NULL locus_tag=CD630_03400 Strand Information: CD630_03400=-;C|missense_variant|MODERATE|CD630_03400|c.188A>G|p.Asn63Ser|188/5058|63/1685|null or hypothetical protein|null or hypothetical protein;_18317	0.06422075699356214	0.01848493037410738	10281	NA	NA	NA	NA	NA	NA	NA	NA	NA
Coding Indel at 430938 > T functional=NULL_NULL_NULL locus_tag=CD630_03580-CD630_03540 Strand Information: CD630_03580=-/CD630_03540=+/;T|disruptive_inframe_deletion|MODERATE|CD630_03580|c.9_11delGTT|p.Leu4del|11/255|3/84|null or hypothetical protein,null or hypothetical protein|putative conjugative transposon protein Tn916-like, CTn1-Orf3,Fragment of putative membrane protein,	0.02366644034291699	0.018475869938409193	10282	Coding Indel	disruptive_inframe_deletion	TGTT	T	NA	null or hypothetical protein,null or hypothetical protein	putative conjugative transposon protein Tn916-like, CTn1-Orf3,Fragment of putative membrane protein,	FALSE	NA
Coding Indel at 430938 > T functional=NULL_NULL_NULL locus_tag=CD630_03580-CD630_03540 Strand Information: CD630_03580=-/CD630_03540=+/;T|intron_variant|MODIFIER|CD630_03540|c.30+2835_30+2837delAAC||||null or hypothetical protein,null or hypothetical protein|putative conjugative transposon protein Tn916-like, CTn1-Orf3,Fragment of putative membrane protein,	0.02366644034291699	0.018475869938409193	10283	Coding Indel	intron_variant	TAAC	T	NA	null or hypothetical protein,null or hypothetical protein	putative conjugative transposon protein Tn916-like, CTn1-Orf3,Fragment of putative membrane protein,	FALSE	NA
Non-Coding SNP at 868114 > G functional=NULL_NULL_NULL locus_tag=CD630_07100-CD630_07110 Strand Information: CD630_07100=+/CD630_07110=+/;G|intergenic_region|MODIFIER|CD630_07100-CD630_07110|n.868114T>G||||null or hypothetical protein,argS|conserved hypothetical protein, DUF523 family,null or hypothetical protein,;_39685	0.10084689401257935	0.018470369087604434	10284	NA	NA	NA	NA	NA	NA	NA	NA	NA
Coding SNP at 2562021 > T,A functional=NULL_NULL_NULL locus_tag=CD630_22100 Strand Information: CD630_22100=-;T|missense_variant|MODERATE|CD630_22100|c.389C>A|p.Ala130Glu|389/1833|130/610|CD630_22100|CD630_22100;A|missense_variant|MODERATE|CD630_22100|c.389C>T|p.Ala130Val|389/1833|130/610|CD630_22100|CD630_22100;_112387	0.10084689401257935	0.018470369087604434	10285	NA	NA	NA	NA	NA	NA	NA	NA	NA
Coding SNP at 2992716 > T,A functional=NULL_NULL_NULL locus_tag=CD630_25870 Strand Information: CD630_25870=-;A|missense_variant|MODERATE|CD630_25870|c.1184C>T|p.Ala395Val|1184/1200|395/399|coaBC|coaBC;T|missense_variant|MODERATE|CD630_25870|c.1184C>A|p.Ala395Glu|1184/1200|395/399|coaBC|coaBC;_132095	0.10084689401257935	0.018470369087604434	10286	NA	NA	NA	NA	NA	NA	NA	NA	NA
group_2318	0.10084689401257935	0.01846731751428446	10287	NA	NA	NA	NA	NA	NA	NA	NA	PH135_PROKKA_04176
group_7777	0.10084689401257935	0.01846731751428446	10288	NA	NA	NA	NA	NA	NA	NA	NA	PH135_PROKKA_01429
group_7778	0.10084689401257935	0.01846731751428446	10289	NA	NA	NA	NA	NA	NA	NA	NA	PH135_PROKKA_01430
group_992	0.06422075699356214	0.018459203931700686	10290	NA	NA	NA	NA	NA	NA	NA	NA	PH115_PROKKA_03757
group_1202	0.0067595717081111225	0.018456152926144706	10291	NA	NA	NA	NA	NA	NA	NA	NA	PH102_PROKKA_02488
Coding SNP at 3541629 > C functional=NULL_NULL_NULL locus_tag=CD630_30470 Strand Information: CD630_30470=-;C|missense_variant|MODERATE|CD630_30470|c.40A>G|p.Thr14Ala|40/1098|14/365|null or hypothetical protein|conserved hypothetical protein;_158130	0.10084689401257935	0.018454007238874012	10292	NA	NA	NA	NA	NA	NA	NA	NA	NA
group_1750	0.051692988824928864	0.018450606517474547	10293	NA	NA	NA	NA	NA	NA	NA	NA	PH_37_PROKKA_03877
Coding SNP at 2207059 > T functional=NULL_NULL_NULL locus_tag=CD630_19050-CD630_19270 Strand Information: CD630_19050=-/CD630_19270=-/;T|missense_variant|MODERATE|CD630_19050|c.746G>A|p.Ser249Asn|746/1599|249/532|null or hypothetical protein,null or hypothetical protein|Site-specific recombinase, resolvase family,Fragment of ABC-type transport system,ATP-binding protein,;T|intron_variant|MODIFIER…	0.10310232441371692	0.018450160333843845	10294	NA	NA	NA	NA	NA	NA	NA	NA	NA
Coding SNP at 2207059 > T functional=NULL_NULL_NULL locus_tag=CD630_19050-CD630_19270 Strand Information: CD630_19050=-/CD630_19270=-/;T|missense_variant|MODERATE|CD630_19050|c.746G>A|p.Ser249Asn|746/1599|249/532|null or hypothetical protein,null or hypothetical protein|Site-specific recombinase, resolvase family,Fragment of ABC-type transport system,ATP-binding protein,;T|intron_variant|MODIFIER…	0.10310232441371692	0.018450160333843845	10295	NA	NA	NA	NA	NA	NA	NA	NA	NA
Coding SNP at 1399157 > A functional=NULL_NULL_NULL locus_tag=CD630_11990 Strand Information: CD630_11990=+;A|missense_variant|MODERATE|CD630_11990|c.212G>A|p.Gly71Asp|212/690|71/229|spoIIIAH|null or hypothetical protein;_60591	0.007980448074509391	0.018441764506620405	10296	NA	NA	NA	NA	NA	NA	NA	NA	NA
Coding SNP at 1155923 > T functional=NULL_NULL_NULL locus_tag=CD630_09900 Strand Information: CD630_09900=+;T|missense_variant|MODERATE|CD630_09900|c.1244C>T|p.Thr415Ile|1244/1278|415/425|leuC|null or hypothetical protein;_51508	0.06422075699356214	0.01843452031585764	10297	NA	NA	NA	NA	NA	NA	NA	NA	NA
group_2263	0.06422075699356214	0.018434207397871688	10298	NA	NA	NA	NA	NA	NA	NA	NA	PH100_PROKKA_02608
Coding SNP at 3527083 > T functional=NULL_NULL_NULL locus_tag=CD630_30360 Strand Information: CD630_30360=-;T|missense_variant|MODERATE|CD630_30360|c.133G>A|p.Val45Ile|133/1356|45/451|null or hypothetical protein|null or hypothetical protein;_157106	0.06422075699356214	0.01843149704223174	10299	NA	NA	NA	NA	NA	NA	NA	NA	NA
Coding SNP at 3527125 > A functional=NULL_NULL_NULL locus_tag=CD630_30360 Strand Information: CD630_30360=-;A|missense_variant|MODERATE|CD630_30360|c.91G>T|p.Ala31Ser|91/1356|31/451|null or hypothetical protein|null or hypothetical protein;_157114	0.06422075699356214	0.01843149704223174	10300	NA	NA	NA	NA	NA	NA	NA	NA	NA
group_3503	0.06422075699356214	0.018425366043053053	10301	NA	NA	NA	NA	NA	NA	NA	NA	PH104_PROKKA_03524
Coding SNP at 539766 > C,A functional=NULL_NULL_NULL locus_tag=CD630_04550 Strand Information: CD630_04550=+;A|missense_variant|MODERATE|CD630_04550|c.70T>A|p.Tyr24Asn|70/2115|24/704|CD630_04550|CD630_04550;C|missense_variant|MODERATE|CD630_04550|c.70T>C|p.Tyr24His|70/2115|24/704|CD630_04550|CD630_04550;_21348	0.09013302849775248	0.018422030641502714	10302	NA	NA	NA	NA	NA	NA	NA	NA	NA
Coding SNP at 551641 > C functional=NULL_NULL_NULL locus_tag=CD630_04620 Strand Information: CD630_04620=-;C|missense_variant|MODERATE|CD630_04620|c.386A>G|p.Glu129Gly|386/663|129/220|null or hypothetical protein|Two-component response regulator;_22020	0.09013302849775248	0.018422030641502714	10303	NA	NA	NA	NA	NA	NA	NA	NA	NA
group_8343	0.10084689401257935	0.018421409487567465	10304	NA	NA	NA	NA	NA	NA	NA	NA	PH_26_PROKKA_01141
Non-Coding SNP at 951582 > G functional=NULL_NULL_NULL locus_tag=CD630_07800-CD630_07810 Strand Information: CD630_07800=+/CD630_07810=-/;G|intergenic_region|MODIFIER|CD630_07800-CD630_07810|n.951582A>G||||null or hypothetical protein,null or hypothetical protein|conserved hypothetical protein, DUF1177 family,null or hypothetical protein,;_44004	0.10084689401257935	0.018421409487567465	10305	NA	NA	NA	NA	NA	NA	NA	NA	NA
Coding SNP at 1144250 > G functional=NULL_NULL_NULL locus_tag=CD630_09030 Strand Information: CD630_09030=+;G|missense_variant|MODERATE|CD630_09030|c.1469A>G|p.Asn490Ser|1469/1617|490/538|null or hypothetical protein|null or hypothetical protein;_50928	0.10084689401257935	0.018421409487567465	10306	NA	NA	NA	NA	NA	NA	NA	NA	NA
Non-Coding SNP at 1148164 > T functional=NULL_NULL_NULL locus_tag=CD630_09840-CD630_09850 Strand Information: CD630_09840=+/CD630_09850=+/;T|intergenic_region|MODIFIER|CD630_09840-CD630_09850|n.1148164G>T||||null or hypothetical protein,null or hypothetical protein|null or hypothetical protein,null or hypothetical protein,;_51106	0.10084689401257935	0.018421409487567465	10307	NA	NA	NA	NA	NA	NA	NA	NA	NA
Coding SNP at 1619953 > T functional=NULL_NULL_NULL locus_tag=CD630_13990 Strand Information: CD630_13990=+;T|missense_variant|MODERATE|CD630_13990|c.736G>T|p.Ala246Ser|736/864|246/287|null or hypothetical protein|putative muramoyltetrapeptide carboxypeptidase,S66 family;_69150	0.10084689401257935	0.018421409487567465	10308	NA	NA	NA	NA	NA	NA	NA	NA	NA
Coding SNP at 1642121 > A functional=NULL_NULL_NULL locus_tag=CD630_14170 Strand Information: CD630_14170=+;A|missense_variant|MODERATE|CD630_14170|c.625G>A|p.Gly209Arg|625/669|209/222|null or hypothetical protein|putative ATP-binding protein;_70051	0.10084689401257935	0.018421409487567465	10309	NA	NA	NA	NA	NA	NA	NA	NA	NA
Coding SNP at 1643076 > C functional=NULL_NULL_NULL locus_tag=CD630_14180 Strand Information: CD630_14180=-;C|missense_variant|MODERATE|CD630_14180|c.563A>G|p.Glu188Gly|563/1356|188/451|null or hypothetical protein|null or hypothetical protein;_70092	0.10084689401257935	0.018421409487567465	10310	NA	NA	NA	NA	NA	NA	NA	NA	NA
Coding SNP at 1715752 > A functional=NULL_NULL_NULL locus_tag=CD630_14790 Strand Information: CD630_14790=+;A|missense_variant|MODERATE|CD630_14790|c.931G>A|p.Asp311Asn|931/2157|311/718|feoB1|null or hypothetical protein;_73839	0.10084689401257935	0.018421409487567465	10311	NA	NA	NA	NA	NA	NA	NA	NA	NA
Non-Coding SNP at 2677352 > G functional=NULL_NULL_NULL locus_tag=CD630_23150-CD630_23160 Strand Information: CD630_23150=+/CD630_23160=+/;G|intergenic_region|MODIFIER|CD630_23150-CD630_23160|n.2677352A>G||||null or hypothetical protein,null or hypothetical protein|null or hypothetical protein,Two-component response regulator,;_117248	0.10084689401257935	0.018421409487567465	10312	NA	NA	NA	NA	NA	NA	NA	NA	NA
Coding SNP at 3158366 > A functional=NULL_NULL_NULL locus_tag=CD630_27210 Strand Information: CD630_27210=-;A|missense_variant|MODERATE|CD630_27210|c.316C>T|p.Pro106Ser|316/1323|106/440|null or hypothetical protein|null or hypothetical protein;_139511	0.10084689401257935	0.018421409487567465	10313	NA	NA	NA	NA	NA	NA	NA	NA	NA
Coding SNP at 3776027 > A functional=NULL_NULL_NULL locus_tag=CD630_32260 Strand Information: CD630_32260=+;A|missense_variant|MODERATE|CD630_32260|c.556G>A|p.Val186Ile|556/750|186/249|dapB1|null or hypothetical protein;_171337	0.10084689401257935	0.018421409487567465	10314	NA	NA	NA	NA	NA	NA	NA	NA	NA
Coding Indel at 429287 > TAC functional=NULL_NULL_NULL locus_tag=CD630_03550-CD630_03540 Strand Information: CD630_03550=-/CD630_03540=+/;TAC|frameshift_variant|HIGH|CD630_03550|c.754_755insGT|p.Lys252fs|754/1191|252/396|int,null or hypothetical protein|Integrase Tn916-like, CTn1-Orf1,Fragment of putative membrane protein,	0.10084689401257935	0.018421409487567465	10315	Coding Indel	frameshift_variant	T	TAC	NA	int,null or hypothetical protein	Integrase Tn916-like, CTn1-Orf1,Fragment of putative membrane protein,	FALSE	NA
Coding Indel at 429287 > TAC functional=NULL_NULL_NULL locus_tag=CD630_03550-CD630_03540 Strand Information: CD630_03550=-/CD630_03540=+/;TAC|intron_variant|MODIFIER|CD630_03540|c.30+1183_30+1184insAC||||int,null or hypothetical protein|Integrase Tn916-like, CTn1-Orf1,Fragment of putative membrane protein,	0.10084689401257935	0.018421409487567465	10316	Coding Indel	intron_variant	T	TAC	NA	int,null or hypothetical protein	Integrase Tn916-like, CTn1-Orf1,Fragment of putative membrane protein,	FALSE	NA
Coding Indel at 3957961 > AGTT functional=NULL_NULL_NULL locus_tag=CD630_33850 Strand Information: CD630_33850=-;AGTT|disruptive_inframe_insertion|MODERATE|CD630_33850|c.455_456insAAC|p.Gly152_Gly153insThr|455/504|152/167|null or hypothetical protein|putative antirestriction protein Tn916-like,CTn7-Orf21;	0.10084689401257935	0.018421409487567465	10317	Coding Indel	disruptive_inframe_insertion	A	AGTT	NA	null or hypothetical protein	putative antirestriction protein Tn916-like,CTn7-Orf21;	FALSE	NA
Non-Coding Indel at 4106458 > CTTTATTTA functional=NULL_NULL_NULL locus_tag=CD630_35130-CD630_35140 Strand Information: CD630_35130=-/CD630_35140=-/;CTTTATTTA|intergenic_region|MODIFIER|CD630_35130-CD630_35140|n.4106458_4106459insTTTATTTA||||CD630_35130-prs|CD630_35130-prs	0.10084689401257935	0.018421409487567465	10318	Non-Coding Indel	intergenic_region	C	CTTTATTTA	NA	CD630_35130-prs	CD630_35130-prs	TRUE	NA
Coding SNP at 2829335 > T functional=NULL_NULL_NULL locus_tag=CD630_24530 Strand Information: CD630_24530=-;T|missense_variant|MODERATE|CD630_24530|c.778G>A|p.Asp260Asn|778/1017|260/338|null or hypothetical protein|putative CRISPR-associated negative autoregulator;_124166	0.051692988824928864	0.018418441529606273	10319	NA	NA	NA	NA	NA	NA	NA	NA	NA
Coding SNP at 2642583 > G functional=NULL_NULL_NULL locus_tag=CD630_22770 Strand Information: CD630_22770=-;G|missense_variant|MODERATE|CD630_22770|c.388T>C|p.Ser130Pro|388/648|130/215|null or hypothetical protein|Class II aldolase;_116019	0.03737470846721491	0.018417482067504338	10320	NA	NA	NA	NA	NA	NA	NA	NA	NA
Coding SNP at 254447 > T functional=NULL_NULL_NULL locus_tag=CD630_01950 Strand Information: CD630_01950=+;T|missense_variant|MODERATE|CD630_01950|c.298G>T|p.Ala100Ser|298/741|100/246|null or hypothetical protein|null or hypothetical protein;_8701	0.10084689401257935	0.018416710776424164	10321	NA	NA	NA	NA	NA	NA	NA	NA	NA
Coding SNP at 260938 > T functional=NULL_NULL_NULL locus_tag=CD630_02010 Strand Information: CD630_02010=+;T|missense_variant|MODERATE|CD630_02010|c.402G>T|p.Met134Ile|402/522|134/173|null or hypothetical protein|null or hypothetical protein;_8983	0.10084689401257935	0.018416710776424164	10322	NA	NA	NA	NA	NA	NA	NA	NA	NA
Coding SNP at 265289 > T functional=NULL_NULL_NULL locus_tag=CD630_02030 Strand Information: CD630_02030=-;T|missense_variant|MODERATE|CD630_02030|c.345G>A|p.Met115Ile|345/3429|115/1142|null or hypothetical protein|null or hypothetical protein;_9267	0.10084689401257935	0.018416710776424164	10323	NA	NA	NA	NA	NA	NA	NA	NA	NA
Coding SNP at 286895 > A functional=NULL_NULL_NULL locus_tag=CD630_02230 Strand Information: CD630_02230=+;A|missense_variant|MODERATE|CD630_02230|c.964G>A|p.Glu322Lys|964/1533|322/510|purH|null or hypothetical protein;_10378	0.10084689401257935	0.018416710776424164	10324	NA	NA	NA	NA	NA	NA	NA	NA	NA
Non-Coding SNP at 308958 > G functional=NULL_NULL_NULL locus_tag=CD630_02440-CD630_02450 Strand Information: CD630_02440=+/CD630_02450=+/;G|intergenic_region|MODIFIER|CD630_02440-CD630_02450|n.308958A>G||||null or hypothetical protein,flgB|null or hypothetical protein,null or hypothetical protein,;_11752	0.10084689401257935	0.018416710776424164	10325	NA	NA	NA	NA	NA	NA	NA	NA	NA
Coding SNP at 311067 > G functional=NULL_NULL_NULL locus_tag=CD630_02480 Strand Information: CD630_02480=+;G|missense_variant|MODERATE|CD630_02480|c.715A>G|p.Ser239Gly|715/1551|239/516|fliF|null or hypothetical protein;_11881	0.10084689401257935	0.018416710776424164	10326	NA	NA	NA	NA	NA	NA	NA	NA	NA
Coding SNP at 328624 > G functional=NULL_NULL_NULL locus_tag=CD630_02670 Strand Information: CD630_02670=+;G|missense_variant|MODERATE|CD630_02670|c.227A>G|p.Tyr76Cys|227/423|76/140|null or hypothetical protein|null or hypothetical protein;_13706	0.10084689401257935	0.018416710776424164	10327	NA	NA	NA	NA	NA	NA	NA	NA	NA
Coding SNP at 528227 > G functional=NULL_NULL_NULL locus_tag=CD630_04440 Strand Information: CD630_04440=+;G|missense_variant|MODERATE|CD630_04440|c.752A>G|p.Lys251Arg|752/1413|251/470|ortB|2-amino-4-ketopentanoate thiolase beta subunit;_20744	0.10084689401257935	0.018416710776424164	10328	NA	NA	NA	NA	NA	NA	NA	NA	NA
Coding SNP at 545615 > G functional=NULL_NULL_NULL locus_tag=CD630_04580 Strand Information: CD630_04580=+;G|missense_variant|MODERATE|CD630_04580|c.170A>G|p.Tyr57Cys|170/873|57/290|null or hypothetical protein|putative beta-lactamase;_21584	0.10084689401257935	0.018416710776424164	10329	NA	NA	NA	NA	NA	NA	NA	NA	NA
Non-Coding SNP at 546575 > C functional=NULL_NULL_NULL locus_tag=CD630_04580-CD630_04590 Strand Information: CD630_04580=+/CD630_04590=+/;C|intergenic_region|MODIFIER|CD630_04580-CD630_04590|n.546575T>C||||null or hypothetical protein,null or hypothetical protein|putative beta-lactamase,null or hypothetical protein,;_21655	0.10084689401257935	0.018416710776424164	10330	NA	NA	NA	NA	NA	NA	NA	NA	NA
Coding SNP at 548938 > G,A functional=NULL_NULL_NULL locus_tag=CD630_04600 Strand Information: CD630_04600=+;A|missense_variant|MODERATE|CD630_04600|c.1597T>A|p.Ser533Thr|1597/2661|533/886|CD630_04600|CD630_04600;G|missense_variant|MODERATE|CD630_04600|c.1597T>G|p.Ser533Ala|1597/2661|533/886|CD630_04600|CD630_04600;_21820	0.10084689401257935	0.018416710776424164	10331	NA	NA	NA	NA	NA	NA	NA	NA	NA
Coding SNP at 550571 > T functional=NULL_NULL_NULL locus_tag=CD630_04610 Strand Information: CD630_04610=-;T|missense_variant|MODERATE|CD630_04610|c.794G>A|p.Gly265Asp|794/1182|265/393|null or hypothetical protein|null or hypothetical protein;_21953	0.10084689401257935	0.018416710776424164	10332	NA	NA	NA	NA	NA	NA	NA	NA	NA
Coding SNP at 566030 > T functional=NULL_NULL_NULL locus_tag=CD630_04760 Strand Information: CD630_04760=-;T|missense_variant|MODERATE|CD630_04760|c.55G>A|p.Glu19Lys|55/258|19/85|null or hypothetical protein|conserved hypothetical protein;_22760	0.10084689401257935	0.018416710776424164	10333	NA	NA	NA	NA	NA	NA	NA	NA	NA
Coding SNP at 569960 > G functional=NULL_NULL_NULL locus_tag=CD630_04810 Strand Information: CD630_04810=+;G|missense_variant|MODERATE|CD630_04810|c.485A>G|p.Asp162Gly|485/693|162/230|spaR|Two-component response regulator;_23059	0.10084689401257935	0.018416710776424164	10334	NA	NA	NA	NA	NA	NA	NA	NA	NA
Coding SNP at 571099 > A functional=NULL_NULL_NULL locus_tag=CD630_04820 Strand Information: CD630_04820=+;A|missense_variant|MODERATE|CD630_04820|c.913G>A|p.Val305Ile|913/1425|305/474|spaK|null or hypothetical protein;_23176	0.10084689401257935	0.018416710776424164	10335	NA	NA	NA	NA	NA	NA	NA	NA	NA
Non-Coding SNP at 571813 > A functional=NULL_NULL_NULL locus_tag=CD630_04820-CD630_04830 Strand Information: CD630_04820=+/CD630_04830=-/;A|intergenic_region|MODIFIER|CD630_04820-CD630_04830|n.571813C>A||||spaK,null or hypothetical protein|null or hypothetical protein,null or hypothetical protein,;_23250	0.10084689401257935	0.018416710776424164	10336	NA	NA	NA	NA	NA	NA	NA	NA	NA
Coding SNP at 574091 > T functional=NULL_NULL_NULL locus_tag=CD630_04830 Strand Information: CD630_04830=-;T|missense_variant|MODERATE|CD630_04830|c.229G>A|p.Asp77Asn|229/2469|77/822|null or hypothetical protein|null or hypothetical protein;_23378	0.10084689401257935	0.018416710776424164	10337	NA	NA	NA	NA	NA	NA	NA	NA	NA
Coding SNP at 578567 > T functional=NULL_NULL_NULL locus_tag=CD630_04870 Strand Information: CD630_04870=-;T|missense_variant|MODERATE|CD630_04870|c.70G>A|p.Ala24Thr|70/828|24/275|null or hypothetical protein|null or hypothetical protein;_23598	0.10084689401257935	0.018416710776424164	10338	NA	NA	NA	NA	NA	NA	NA	NA	NA
Non-Coding SNP at 578692 > T functional=NULL_NULL_NULL locus_tag=CD630_04870-CD630_04880 Strand Information: CD630_04870=-/CD630_04880=+/;T|intergenic_region|MODIFIER|CD630_04870-CD630_04880|n.578692G>T||||null or hypothetical protein,null or hypothetical protein|null or hypothetical protein,null or hypothetical protein,;_23603	0.10084689401257935	0.018416710776424164	10339	NA	NA	NA	NA	NA	NA	NA	NA	NA
Coding SNP at 607652 > A functional=NULL_NULL_NULL locus_tag=CD630_05140 Strand Information: CD630_05140=+;A|missense_variant|MODERATE|CD630_05140|c.92C>A|p.Ala31Glu|92/4869|31/1622|cwpV|putative hemagglutinin/adhesin cwpV;_24037	0.10084689401257935	0.018416710776424164	10340	NA	NA	NA	NA	NA	NA	NA	NA	NA
Coding SNP at 613369 > C functional=NULL_NULL_NULL locus_tag=CD630_05150 Strand Information: CD630_05150=-;C|missense_variant|MODERATE|CD630_05150|c.785A>G|p.Asn262Ser|785/1230|262/409|null or hypothetical protein|null or hypothetical protein;_24135	0.10084689401257935	0.018416710776424164	10341	NA	NA	NA	NA	NA	NA	NA	NA	NA
Coding SNP at 614298 > A,T functional=NULL_NULL_NULL locus_tag=CD630_05160 Strand Information: CD630_05160=-;T|synonymous_variant|LOW|CD630_05160|c.2748G>A|p.Lys916Lys|2748/2835|916/944|CD630_05160|CD630_05160;A|missense_variant|MODERATE|CD630_05160|c.2748G>T|p.Lys916Asn|2748/2835|916/944|CD630_05160|CD630_05160;_24188	0.10084689401257935	0.018416710776424164	10342	NA	NA	NA	NA	NA	NA	NA	NA	NA
Coding SNP at 635492 > A functional=NULL_NULL_NULL locus_tag=CD630_05300 Strand Information: CD630_05300=-;A|missense_variant|MODERATE|CD630_05300|c.86C>T|p.Thr29Ile|86/852|29/283|null or hypothetical protein|null or hypothetical protein;_25379	0.10084689401257935	0.018416710776424164	10343	NA	NA	NA	NA	NA	NA	NA	NA	NA
Coding SNP at 637642 > T functional=NULL_NULL_NULL locus_tag=CD630_05320 Strand Information: CD630_05320=+;T|missense_variant|MODERATE|CD630_05320|c.56A>T|p.Glu19Val|56/498|19/165|null or hypothetical protein|putative transcriptional regulator;_25467	0.10084689401257935	0.018416710776424164	10344	NA	NA	NA	NA	NA	NA	NA	NA	NA
Non-Coding SNP at 901414 > C functional=NULL_NULL_NULL locus_tag=CD630_07380-CD630_07390 Strand Information: CD630_07380=-/CD630_07390=+/;C|intergenic_region|MODIFIER|CD630_07380-CD630_07390|n.901414G>C||||null or hypothetical protein,null or hypothetical protein|null or hypothetical protein,null or hypothetical protein,;_40999	0.10084689401257935	0.018416710776424164	10345	NA	NA	NA	NA	NA	NA	NA	NA	NA
Coding SNP at 1709050 > G functional=NULL_NULL_NULL locus_tag=CD630_14730 Strand Information: CD630_14730=+;G|missense_variant|MODERATE|CD630_14730|c.1674A>G|p.Ile558Met|1674/1824|558/607|null or hypothetical protein|null or hypothetical protein;_73394	0.10084689401257935	0.018416710776424164	10346	NA	NA	NA	NA	NA	NA	NA	NA	NA
Coding SNP at 1962834 > T functional=NULL_NULL_NULL locus_tag=CD630_16890 Strand Information: CD630_16890=+;T|missense_variant|MODERATE|CD630_16890|c.967G>T|p.Ala323Ser|967/1233|323/410|null or hypothetical protein|null or hypothetical protein;_86143	0.10084689401257935	0.018416710776424164	10347	NA	NA	NA	NA	NA	NA	NA	NA	NA
Coding SNP at 1975488 > A,T functional=NULL_NULL_NULL locus_tag=CD630_17010 Strand Information: CD630_17010=+;A|missense_variant|MODERATE|CD630_17010|c.1948G>A|p.Ala650Thr|1948/2484|650/827|recQ|recQ;T|missense_variant|MODERATE|CD630_17010|c.1948G>T|p.Ala650Ser|1948/2484|650/827|recQ|recQ;_86601	0.10084689401257935	0.018416710776424164	10348	NA	NA	NA	NA	NA	NA	NA	NA	NA
Coding SNP at 3467952 > A functional=NULL_NULL_NULL locus_tag=CD630_29840 Strand Information: CD630_29840=-;A|missense_variant|MODERATE|CD630_29840|c.571C>T|p.Pro191Ser|571/1917|191/638|null or hypothetical protein|null or hypothetical protein;_152862	0.10084689401257935	0.018416710776424164	10349	NA	NA	NA	NA	NA	NA	NA	NA	NA
Coding Indel at 261372 > T functional=NULL_NULL_NULL locus_tag=CD630_02020 Strand Information: CD630_02020=-;T|frameshift_variant|HIGH|CD630_02020|c.648delC|p.Asn216fs|648/834|216/277|null or hypothetical protein|conserved hypothetical protein;	0.10084689401257935	0.018416710776424164	10350	Coding Indel	frameshift_variant	TC	T	NA	null or hypothetical protein	conserved hypothetical protein;	FALSE	NA
Non-Coding Indel at 535478 > GA functional=NULL_NULL_NULL locus_tag=CD630_04490-CD630_04500 Strand Information: CD630_04490=+/CD630_04500=+/;GA|intergenic_region|MODIFIER|CD630_04490-CD630_04500|n.535478_535479insA||||null or hypothetical protein,null or hypothetical protein|null or hypothetical protein,putative transcriptional regulator,;	0.10084689401257935	0.018416710776424164	10351	Non-Coding Indel	intergenic_region	G	GA	NA	null or hypothetical protein,null or hypothetical protein	null or hypothetical protein,putative transcriptional regulator,;	TRUE	NA
Non-Coding Indel at 571672 > CTT functional=NULL_NULL_NULL locus_tag=CD630_04820-CD630_04830 Strand Information: CD630_04820=+/CD630_04830=-/;CTT|intergenic_region|MODIFIER|CD630_04820-CD630_04830|n.571672_571673insTT||||spaK,null or hypothetical protein|null or hypothetical protein,null or hypothetical protein,;	0.10084689401257935	0.018416710776424164	10352	Non-Coding Indel	intergenic_region	C	CTT	NA	spaK,null or hypothetical protein	null or hypothetical protein,null or hypothetical protein,;	TRUE	NA
Coding SNP at 3553528 > C functional=NULL_NULL_NULL locus_tag=CD630_30600 Strand Information: CD630_30600=-;C|missense_variant|MODERATE|CD630_30600|c.661T>G|p.Leu221Val|661/1332|221/443|null or hypothetical protein|null or hypothetical protein;_158909	0.051692988824928864	0.018409618801942175	10353	NA	NA	NA	NA	NA	NA	NA	NA	NA
Coding SNP at 2215433 > T,A functional=NULL_NULL_NULL locus_tag=CD630_19270-CD630_19130 Strand Information: CD630_19270=-/CD630_19130=+/;T|intron_variant|MODIFIER|CD630_19270|c.595-9250G>A||||CD630_19270|CD630_19270;A|intron_variant|MODIFIER|CD630_19270|c.595-9250G>T||||CD630_19270|CD630_19270;T|synonymous_variant|LOW|CD630_19130|c.1068C>T|p.Gly356Gly|1068/1365|356/454|eutB|eutB;A|synonymous_vari…	0.051692988824928864	0.0184091992853068	10354	NA	NA	NA	NA	NA	NA	NA	NA	NA
Coding SNP at 6310 > T functional=NULL_NULL_NULL locus_tag=CD630_00060 Strand Information: CD630_00060=+;T|missense_variant|MODERATE|CD630_00060|c.245C>T|p.Thr82Ile|245/2427|82/808|gyrA|DNA gyrase subunit A;_198	0.01880244186378172	0.0184082436284705	10355	NA	NA	NA	NA	NA	NA	NA	NA	NA
group_820	0.06422075699356214	0.018394238002031528	10356	NA	NA	NA	NA	NA	NA	NA	NA	PH105_PROKKA_00680
catD	0.10084689401257935	0.0183925842178445	10357	NA	NA	NA	NA	NA	NA	NA	NA	Cdif_630_PROKKA_02212
mtrR	0.10084689401257935	0.0183925842178445	10358	NA	NA	NA	NA	NA	NA	NA	NA	Cdif_630_PROKKA_02213
Non-Coding SNP at 3000054 > T functional=NULL_NULL_NULL locus_tag=CD630_25920-CD630_25930 Strand Information: CD630_25920=+/CD630_25930=-/;T|intergenic_region|MODIFIER|CD630_25920-CD630_25930|n.3000054C>T||||fbpA,null or hypothetical protein|Fibronectin-binding protein A,null or hypothetical protein,;_132353	0.06422075699356214	0.018391815958261414	10359	NA	NA	NA	NA	NA	NA	NA	NA	NA
Coding SNP at 811616 > A functional=NULL_NULL_NULL locus_tag=CD630_06690 Strand Information: CD630_06690=+;A|missense_variant|MODERATE|CD630_06690|c.1226G>A|p.Arg409Lys|1226/1407|409/468|null or hypothetical protein|null or hypothetical protein;_36278	0.08163505751167971	0.018391431020246662	10360	NA	NA	NA	NA	NA	NA	NA	NA	NA
Coding SNP at 274125 > T,C functional=NULL_NULL_NULL locus_tag=CD630_02100 Strand Information: CD630_02100=+;C|synonymous_variant|LOW|CD630_02100|c.316A>C|p.Arg106Arg|316/714|106/237|CD630_02100|CD630_02100;T|missense_variant|MODERATE|CD630_02100|c.316A>T|p.Arg106Trp|316/714|106/237|CD630_02100|CD630_02100;_9822	0.051692988824928864	0.018391107538019244	10361	NA	NA	NA	NA	NA	NA	NA	NA	NA
Coding SNP at 274128 > G functional=NULL_NULL_NULL locus_tag=CD630_02100 Strand Information: CD630_02100=+;G|missense_variant|MODERATE|CD630_02100|c.319A>G|p.Ile107Val|319/714|107/237|null or hypothetical protein|putative hydrolase, HAD superfamily, subfamily IA;_9825	0.051692988824928864	0.018391107538019244	10362	NA	NA	NA	NA	NA	NA	NA	NA	NA
Coding SNP at 457657 > T functional=NULL_NULL_NULL locus_tag=CD630_03880 Strand Information: CD630_03880=+;T|missense_variant|MODERATE|CD630_03880|c.248C>T|p.Thr83Ile|248/1863|83/620|bglF|null or hypothetical protein;_19272	0.051692988824928864	0.018391107538019244	10363	NA	NA	NA	NA	NA	NA	NA	NA	NA
Coding SNP at 3888065 > T,A functional=NULL_NULL_NULL locus_tag=CD630_33220 Strand Information: CD630_33220=+;A|missense_variant|MODERATE|CD630_33220|c.649C>A|p.Arg217Ser|649/834|217/277|CD630_33220|CD630_33220;T|missense_variant|MODERATE|CD630_33220|c.649C>T|p.Arg217Cys|649/834|217/277|CD630_33220|CD630_33220;_176265	0.051692988824928864	0.018382955428284112	10364	NA	NA	NA	NA	NA	NA	NA	NA	NA
Coding SNP at 1409357 > A functional=NULL_NULL_NULL locus_tag=CD630_12100 Strand Information: CD630_12100=+;A|missense_variant|MODERATE|CD630_12100|c.73G>A|p.Ala25Thr|73/867|25/288|null or hypothetical protein|null or hypothetical protein;_61032	0.09169106308688289	0.01837889002747526	10365	NA	NA	NA	NA	NA	NA	NA	NA	NA
Coding SNP at 3514218 > C functional=NULL_NULL_NULL locus_tag=CD630_30250 Strand Information: CD630_30250=-;C|missense_variant|MODERATE|CD630_30250|c.626A>G|p.Lys209Arg|626/675|209/224|null or hypothetical protein|null or hypothetical protein;_155996	0.014342513549691668	0.01837644849180802	10366	NA	NA	NA	NA	NA	NA	NA	NA	NA
Coding SNP at 429631 > A functional=NULL_NULL_NULL locus_tag=CD630_03540-CD630_03550 Strand Information: CD630_03540=+/CD630_03550=-/;A|intron_variant|MODIFIER|CD630_03540|c.30+1527G>A||||null or hypothetical protein,int|Fragment of putative membrane protein,Integrase Tn916-like, CTn1-Orf1,;A|synonymous_variant|LOW|CD630_03550|c.411C>T|p.Ile137Ile|411/1191|137/396|null or hypothetical protein,int…	0.06422075699356214	0.01837300452777021	10367	NA	NA	NA	NA	NA	NA	NA	NA	NA
Coding SNP at 570298 > T functional=NULL_NULL_NULL locus_tag=CD630_04820 Strand Information: CD630_04820=+;T|missense_variant|MODERATE|CD630_04820|c.112C>T|p.His38Tyr|112/1425|38/474|spaK|null or hypothetical protein;_23088	0.04903522547419183	0.01836125843877481	10368	NA	NA	NA	NA	NA	NA	NA	NA	NA
group_8005	0.10084689401257935	0.018356458821032196	10369	NA	NA	NA	NA	NA	NA	NA	NA	PH145_PROKKA_00243
group_1907	0.051692988824928864	0.01834715608189207	10370	NA	NA	NA	NA	NA	NA	NA	NA	PH121_PROKKA_01409
group_2319	0.051692988824928864	0.01834489503682775	10371	NA	NA	NA	NA	NA	NA	NA	NA	PH100_PROKKA_03475
Coding SNP at 4046914 > T,G functional=NULL_NULL_NULL locus_tag=CD630_34530 Strand Information: CD630_34530=+;T|missense_variant|MODERATE|CD630_34530|c.1136A>T|p.Lys379Met|1136/1155|379/384|CD630_34530|CD630_34530;G|missense_variant|MODERATE|CD630_34530|c.1136A>G|p.Lys379Arg|1136/1155|379/384|CD630_34530|CD630_34530;_182701	0.051692988824928864	0.018342292040565818	10372	NA	NA	NA	NA	NA	NA	NA	NA	NA
Coding SNP at 2409798 > C functional=NULL_NULL_NULL locus_tag=CD630_20870 Strand Information: CD630_20870=-;C|missense_variant|MODERATE|CD630_20870|c.1196A>G|p.His399Arg|1196/2217|399/738|null or hypothetical protein|null or hypothetical protein;_105503	0.06422075699356214	0.01834220351518936	10373	NA	NA	NA	NA	NA	NA	NA	NA	NA
group_1447	0.0923068264773351	0.01833926628386544	10374	NA	NA	NA	NA	NA	NA	NA	NA	Cdif_630_PROKKA_03437
group_6017	0.10084689401257935	0.01833608932671051	10375	NA	NA	NA	NA	NA	NA	NA	NA	PH_50_PROKKA_03347
Non-Coding SNP at 465223 > G,T functional=NULL_NULL_NULL locus_tag=CD630_03930-CD630_03940 Strand Information: CD630_03930=-/CD630_03940=-/;G|intergenic_region|MODIFIER|CD630_03930-CD630_03940|n.465223A>G||||CD630_03930-ldhA|CD630_03930-ldhA;T|intergenic_region|MODIFIER|CD630_03930-CD630_03940|n.465223A>T||||CD630_03930-ldhA|CD630_03930-ldhA;_19822	0.10084689401257935	0.01833608932671051	10376	NA	NA	NA	NA	NA	NA	NA	NA	NA
Non-Coding SNP at 742821 > T functional=NULL_NULL_NULL locus_tag=CD630_06180-CD630_06190 Strand Information: CD630_06180=-/CD630_06190=-/;T|intergenic_region|MODIFIER|CD630_06180-CD630_06190|n.742821C>T||||null or hypothetical protein,null or hypothetical protein|Transcriptional regulator, LytR family,null or hypothetical protein,;_31849	0.10084689401257935	0.01833608932671051	10377	NA	NA	NA	NA	NA	NA	NA	NA	NA
Coding SNP at 1273931 > G functional=NULL_NULL_NULL locus_tag=CD630_10810 Strand Information: CD630_10810=+;G|missense_variant|MODERATE|CD630_10810|c.358A>G|p.Ile120Val|358/1182|120/393|moeA|Molybdenum cofactor biosynthesis protein;_56538	0.09169106308688289	0.018334687736777378	10378	NA	NA	NA	NA	NA	NA	NA	NA	NA
Coding SNP at 1274526 > T,A functional=NULL_NULL_NULL locus_tag=CD630_10810 Strand Information: CD630_10810=+;T|missense_variant|MODERATE|CD630_10810|c.953C>T|p.Thr318Ile|953/1182|318/393|moeA|moeA;A|missense_variant|MODERATE|CD630_10810|c.953C>A|p.Thr318Lys|953/1182|318/393|moeA|moeA;_56569	0.09169106308688289	0.018334687736777378	10379	NA	NA	NA	NA	NA	NA	NA	NA	NA
Coding SNP at 2085338 > G functional=NULL_NULL_NULL locus_tag=CD630_18030 Strand Information: CD630_18030=+;G|missense_variant|MODERATE|CD630_18030|c.1153A>G|p.Ile385Val|1153/1755|385/584|cwp23|putative cell wall-binding protein cwp23;_91159	0.09169106308688289	0.018334687736777378	10380	NA	NA	NA	NA	NA	NA	NA	NA	NA
Non-Coding SNP at 1912218 > G,T functional=NULL_NULL_NULL locus_tag=CD630_16490-CD630_16500 Strand Information: CD630_16490=+/CD630_16500=+/;G|intergenic_region|MODIFIER|CD630_16490-CD630_16500|n.1912218A>G||||CD630_16490-CD630_16500|CD630_16490-CD630_16500;T|intergenic_region|MODIFIER|CD630_16490-CD630_16500|n.1912218A>T||||CD630_16490-CD630_16500|CD630_16490-CD630_16500;_83565	0.0923068264773351	0.018334577299409644	10381	NA	NA	NA	NA	NA	NA	NA	NA	NA
Non-Coding SNP at 252253 > A functional=NULL_NULL_NULL locus_tag=CD630_01930-CD630_01940 Strand Information: CD630_01930=+/CD630_01940=+/;A|intergenic_region|MODIFIER|CD630_01930-CD630_01940|n.252253G>A||||groS,groL|null or hypothetical protein,null or hypothetical protein,;_8615	0.10084689401257935	0.0183344398245937	10382	NA	NA	NA	NA	NA	NA	NA	NA	NA
Coding SNP at 624244 > A functional=NULL_NULL_NULL locus_tag=CD630_05220 Strand Information: CD630_05220=+;A|missense_variant|MODERATE|CD630_05220|c.109C>A|p.Leu37Ile|109/3099|37/1032|null or hypothetical protein|putative signaling protein;_24635	0.10084689401257935	0.0183344398245937	10383	NA	NA	NA	NA	NA	NA	NA	NA	NA
Coding SNP at 768407 > T functional=NULL_NULL_NULL locus_tag=CD630_06450 Strand Information: CD630_06450=+;T|missense_variant|MODERATE|CD630_06450|c.914A>T|p.Lys305Ile|914/927|305/308|null or hypothetical protein|null or hypothetical protein;_33409	0.10084689401257935	0.0183344398245937	10384	NA	NA	NA	NA	NA	NA	NA	NA	NA
Non-Coding SNP at 924164 > G functional=NULL_NULL_NULL locus_tag=CD630_07550-CD630_07560 Strand Information: CD630_07550=+/CD630_07560=+/;G|intergenic_region|MODIFIER|CD630_07550-CD630_07560|n.924164A>G||||null or hypothetical protein,null or hypothetical protein|null or hypothetical protein,null or hypothetical protein,;_42287	0.10084689401257935	0.0183344398245937	10385	NA	NA	NA	NA	NA	NA	NA	NA	NA
Non-Coding SNP at 924188 > A functional=NULL_NULL_NULL locus_tag=CD630_07550-CD630_07560 Strand Information: CD630_07550=+/CD630_07560=+/;A|intergenic_region|MODIFIER|CD630_07550-CD630_07560|n.924188G>A||||null or hypothetical protein,null or hypothetical protein|null or hypothetical protein,null or hypothetical protein,;_42291	0.10084689401257935	0.0183344398245937	10386	NA	NA	NA	NA	NA	NA	NA	NA	NA
Non-Coding SNP at 924222 > G functional=NULL_NULL_NULL locus_tag=CD630_07550-CD630_07560 Strand Information: CD630_07550=+/CD630_07560=+/;G|intergenic_region|MODIFIER|CD630_07550-CD630_07560|n.924222A>G||||null or hypothetical protein,null or hypothetical protein|null or hypothetical protein,null or hypothetical protein,;_42296	0.10084689401257935	0.0183344398245937	10387	NA	NA	NA	NA	NA	NA	NA	NA	NA
Non-Coding SNP at 926073 > C functional=NULL_NULL_NULL locus_tag=CD630_07560-CD630_07570 Strand Information: CD630_07560=+/CD630_07570=+/;C|intergenic_region|MODIFIER|CD630_07560-CD630_07570|n.926073T>C||||null or hypothetical protein,null or hypothetical protein|null or hypothetical protein,putative diguanylate kinase signaling protein,;_42393	0.10084689401257935	0.0183344398245937	10388	NA	NA	NA	NA	NA	NA	NA	NA	NA
Non-Coding SNP at 926110 > A functional=NULL_NULL_NULL locus_tag=CD630_07560-CD630_07570 Strand Information: CD630_07560=+/CD630_07570=+/;A|intergenic_region|MODIFIER|CD630_07560-CD630_07570|n.926110G>A||||null or hypothetical protein,null or hypothetical protein|null or hypothetical protein,putative diguanylate kinase signaling protein,;_42399	0.10084689401257935	0.0183344398245937	10389	NA	NA	NA	NA	NA	NA	NA	NA	NA
Coding SNP at 941959 > T functional=NULL_NULL_NULL locus_tag=CD630_07690 Strand Information: CD630_07690=+;T|missense_variant|MODERATE|CD630_07690|c.1673C>T|p.Pro558Leu|1673/2145|558/714|null or hypothetical protein|putative oxidoreductase subunit;_43544	0.10084689401257935	0.0183344398245937	10390	NA	NA	NA	NA	NA	NA	NA	NA	NA
Coding SNP at 1273923 > T functional=NULL_NULL_NULL locus_tag=CD630_10810 Strand Information: CD630_10810=+;T|missense_variant|MODERATE|CD630_10810|c.350C>T|p.Thr117Ile|350/1182|117/393|moeA|Molybdenum cofactor biosynthesis protein;_56536	0.10084689401257935	0.0183344398245937	10391	NA	NA	NA	NA	NA	NA	NA	NA	NA
Coding SNP at 1274415 > T functional=NULL_NULL_NULL locus_tag=CD630_10810 Strand Information: CD630_10810=+;T|missense_variant|MODERATE|CD630_10810|c.842C>T|p.Thr281Ile|842/1182|281/393|moeA|Molybdenum cofactor biosynthesis protein;_56561	0.10084689401257935	0.0183344398245937	10392	NA	NA	NA	NA	NA	NA	NA	NA	NA
Coding SNP at 1536480 > A functional=NULL_NULL_NULL locus_tag=CD630_13240 Strand Information: CD630_13240=+;A|missense_variant|MODERATE|CD630_13240|c.2188G>A|p.Gly730Ser|2188/2412|730/803|ftsK|null or hypothetical protein;_66616	0.10084689401257935	0.0183344398245937	10393	NA	NA	NA	NA	NA	NA	NA	NA	NA
Coding SNP at 1622365 > A functional=NULL_NULL_NULL locus_tag=CD630_14020 Strand Information: CD630_14020=-;A|missense_variant|MODERATE|CD630_14020|c.76G>T|p.Asp26Tyr|76/732|26/243|glpQ|Glycerophosphoryl diester phosphodiesterase;_69233	0.10084689401257935	0.0183344398245937	10394	NA	NA	NA	NA	NA	NA	NA	NA	NA
Coding SNP at 1893249 > G functional=NULL_NULL_NULL locus_tag=CD630_16330 Strand Information: CD630_16330=-;G|missense_variant|MODERATE|CD630_16330|c.842T>C|p.Val281Ala|842/1437|281/478|null or hypothetical protein|putative serine protease;_82787	0.10084689401257935	0.0183344398245937	10395	NA	NA	NA	NA	NA	NA	NA	NA	NA
Coding SNP at 1902424 > G functional=NULL_NULL_NULL locus_tag=CD630_16400 Strand Information: CD630_16400=+;G|missense_variant|MODERATE|CD630_16400|c.497A>G|p.Lys166Arg|497/1077|166/358|null or hypothetical protein|conserved hypothetical protein;_83119	0.10084689401257935	0.0183344398245937	10396	NA	NA	NA	NA	NA	NA	NA	NA	NA
Non-Coding SNP at 2055476 > G functional=NULL_NULL_NULL locus_tag=CD630_17730-CD630_17740 Strand Information: CD630_17730=+/CD630_17740=+/;G|intergenic_region|MODIFIER|CD630_17730-CD630_17740|n.2055476A>G||||null or hypothetical protein,null or hypothetical protein|conserved hypothetical protein,null or hypothetical protein,;_89770	0.10084689401257935	0.0183344398245937	10397	NA	NA	NA	NA	NA	NA	NA	NA	NA
Coding SNP at 2056575 > A functional=NULL_NULL_NULL locus_tag=CD630_17740 Strand Information: CD630_17740=+;A|missense_variant|MODERATE|CD630_17740|c.739G>A|p.Glu247Lys|739/804|247/267|null or hypothetical protein|null or hypothetical protein;_89812	0.10084689401257935	0.0183344398245937	10398	NA	NA	NA	NA	NA	NA	NA	NA	NA
Coding SNP at 2085146 > G functional=NULL_NULL_NULL locus_tag=CD630_18030 Strand Information: CD630_18030=+;G|missense_variant|MODERATE|CD630_18030|c.961A>G|p.Met321Val|961/1755|321/584|cwp23|putative cell wall-binding protein cwp23;_91142	0.10084689401257935	0.0183344398245937	10399	NA	NA	NA	NA	NA	NA	NA	NA	NA
Non-Coding SNP at 2087477 > C functional=NULL_NULL_NULL locus_tag=CD630_18040-CD630_18050 Strand Information: CD630_18040=+/CD630_18050=+/;C|intergenic_region|MODIFIER|CD630_18040-CD630_18050|n.2087477A>C||||scrR,scrB|null or hypothetical protein,null or hypothetical protein,;_91307	0.10084689401257935	0.0183344398245937	10400	NA	NA	NA	NA	NA	NA	NA	NA	NA
Coding SNP at 2136605 > T functional=NULL_NULL_NULL locus_tag=CD630_18440 Strand Information: CD630_18440=+;T|missense_variant|MODERATE|CD630_18440|c.377C>T|p.Thr126Ile|377/4125|126/1374|null or hypothetical protein|conserved repeat protein;_93826	0.10084689401257935	0.0183344398245937	10401	NA	NA	NA	NA	NA	NA	NA	NA	NA
Coding SNP at 2256279 > A functional=NULL_NULL_NULL locus_tag=CD630_19560 Strand Information: CD630_19560=-;A|missense_variant|MODERATE|CD630_19560|c.508G>T|p.Ala170Ser|508/909|170/302|null or hypothetical protein|Two-component sensor histidine kinase;_99693	0.10084689401257935	0.0183344398245937	10402	NA	NA	NA	NA	NA	NA	NA	NA	NA
Coding SNP at 2336584 > A functional=NULL_NULL_NULL locus_tag=CD630_20240 Strand Information: CD630_20240=+;A|missense_variant|MODERATE|CD630_20240|c.793C>A|p.His265Asn|793/864|265/287|null or hypothetical protein|null or hypothetical protein;_102831	0.10084689401257935	0.0183344398245937	10403	NA	NA	NA	NA	NA	NA	NA	NA	NA
Coding SNP at 3230143 > A functional=NULL_NULL_NULL locus_tag=CD630_27790 Strand Information: CD630_27790=-;A|missense_variant|MODERATE|CD630_27790|c.670G>T|p.Asp224Tyr|670/1074|224/357|manC|putative mannose-1-phosphate guanylyltransferase;_142343	0.10084689401257935	0.0183344398245937	10404	NA	NA	NA	NA	NA	NA	NA	NA	NA
Coding SNP at 3233257 > C functional=NULL_NULL_NULL locus_tag=CD630_27810 Strand Information: CD630_27810=-;C|missense_variant|MODERATE|CD630_27810|c.886A>G|p.Asn296Asp|886/1557|296/518|mviN|null or hypothetical protein;_142496	0.10084689401257935	0.0183344398245937	10405	NA	NA	NA	NA	NA	NA	NA	NA	NA
Coding SNP at 3325360 > T functional=NULL_NULL_NULL locus_tag=CD630_28430 Strand Information: CD630_28430=-;T|missense_variant|MODERATE|CD630_28430|c.952G>A|p.Ala318Thr|952/999|318/332|null or hypothetical protein|putative zinc-binding dehydrogenase;_148828	0.10084689401257935	0.0183344398245937	10406	NA	NA	NA	NA	NA	NA	NA	NA	NA
Coding SNP at 3464782 > T functional=NULL_NULL_NULL locus_tag=CD630_29820 Strand Information: CD630_29820=-;T|missense_variant|MODERATE|CD630_29820|c.550G>A|p.Val184Ile|550/738|184/245|null or hypothetical protein|putative CRISPR-associated Cas6 family protein;_152592	0.10084689401257935	0.0183344398245937	10407	NA	NA	NA	NA	NA	NA	NA	NA	NA
Coding SNP at 3779061 > A functional=NULL_NULL_NULL locus_tag=CD630_32290 Strand Information: CD630_32290=+;A|missense_variant|MODERATE|CD630_32290|c.20G>A|p.Ser7Asn|20/756|7/251|dapB2|null or hypothetical protein;_171495	0.10084689401257935	0.0183344398245937	10408	NA	NA	NA	NA	NA	NA	NA	NA	NA
Non-Coding SNP at 963397 > G functional=NULL_NULL_NULL locus_tag=CD630_07900-CD630_07910 Strand Information: CD630_07900=+/CD630_07910=+/;G|intergenic_region|MODIFIER|CD630_07900-CD630_07910|n.963397A>G||||null or hypothetical protein,null or hypothetical protein|putative hydrolase, NUDIX family,conserved hypothetical protein, UPF0029 family,;_44532	0.051692988824928864	0.018330378558455523	10409	NA	NA	NA	NA	NA	NA	NA	NA	NA
Coding SNP at 137189 > A functional=NULL_NULL_NULL locus_tag=CD630_01070 Strand Information: CD630_01070=-;A|missense_variant|MODERATE|CD630_01070|c.459A>T|p.Glu153Asp|459/1185|153/394|aspC|null or hypothetical protein;_4214	0.01274377590646343	0.018307423782347853	10410	NA	NA	NA	NA	NA	NA	NA	NA	NA
Coding SNP at 137260 > C functional=NULL_NULL_NULL locus_tag=CD630_01070 Strand Information: CD630_01070=-;C|missense_variant|MODERATE|CD630_01070|c.388A>G|p.Ile130Val|388/1185|130/394|aspC|null or hypothetical protein;_4222	0.01274377590646343	0.018307423782347853	10411	NA	NA	NA	NA	NA	NA	NA	NA	NA
Coding SNP at 2941848 > T functional=NULL_NULL_NULL locus_tag=CD630_25440 Strand Information: CD630_25440=-;T|missense_variant|MODERATE|CD630_25440|c.572T>A|p.Ile191Asn|572/1077|191/358|null or hypothetical protein|null or hypothetical protein;_129403	0.06422075699356214	0.018307007739638347	10412	NA	NA	NA	NA	NA	NA	NA	NA	NA
group_5905	0.09948415247371568	0.01828504948265946	10413	NA	NA	NA	NA	NA	NA	NA	NA	PH132_PROKKA_03675
group_7517	0.09948415247371568	0.01828504948265946	10414	NA	NA	NA	NA	NA	NA	NA	NA	PH132_PROKKA_03671
Coding SNP at 3246539 > A functional=NULL_NULL_NULL locus_tag=CD630_27890 Strand Information: CD630_27890=-;A|missense_variant|MODERATE|CD630_27890|c.298C>T|p.Leu100Phe|298/1833|100/610|cwp66|Cell surface protein cwp66;_143238	0.09948415247371568	0.01828504948265946	10415	NA	NA	NA	NA	NA	NA	NA	NA	NA
Coding SNP at 3246553 > A functional=NULL_NULL_NULL locus_tag=CD630_27890 Strand Information: CD630_27890=-;A|missense_variant|MODERATE|CD630_27890|c.284C>T|p.Ala95Val|284/1833|95/610|cwp66|Cell surface protein cwp66;_143241	0.09948415247371568	0.01828504948265946	10416	NA	NA	NA	NA	NA	NA	NA	NA	NA
Coding SNP at 3246565 > T functional=NULL_NULL_NULL locus_tag=CD630_27890 Strand Information: CD630_27890=-;T|missense_variant|MODERATE|CD630_27890|c.272G>A|p.Ser91Asn|272/1833|91/610|cwp66|Cell surface protein cwp66;_143242	0.09948415247371568	0.01828504948265946	10417	NA	NA	NA	NA	NA	NA	NA	NA	NA
[truncated: 7,945 more rows]
