# Supplementary material for: Strain Variation in Clostridioides difficile Cytotoxicity Associated with Genomic Variation at Both Pathogenic and Nonpathogenic Loci
Source: mSphere. 2022 May 9;7(3):e00174-22. doi: 10.1128/msphere.00174-22 (PMC9241522; doi:10.1128/msphere.00174-22)
Supplement: DATA SET S4 [file msphere.00174-22-s0004.txt]

>Cdif_630_PROKKA_00001 dnaA
ATGGATATAGTTTCTTTATGGGACAAAACCCTACAATTAATAAAAGGTGACTTAACTTCA
GTAAGTTTTAATACCTTTTTTAAAAACATCGTACCATTAAAAATACATCTTAATGATTTA
ATCTTACTGGCTCCTAGTGATTTTAATAAAGATATCTTAGAGAATAGATATTTACATTTA
ATTGAAGATGCTATTAGTCAACTGTCATTAAAAAAATATAATATTAAATTTGTATTGAGC
GAAAAAGAGGTTGCTGATTTAAATTCTGATAGCACAGATTTAAATTATAGAGTTCTTTAC
CCCAATCTAAATCCAAAATACACATTTGATACATTCGTTATTGGTAATAGCAATAGATTT
GCACATGCTGCATGCGTTGCAGTTGCAGAATCTCCAGCTAAAGCTTATAACCCACTTTTT
TTGTATGGAGGAGTTGGATTAGGTAAGACTCACCTAATGCATGCTATAGGTCATCATATT
GTTAGTCAAAAAAAAGACTCAAAAGTAGTTTACGTTTCTTCAGAAAAATTTACTAATGAA
CTTATAAACTCTATAAAAGACGATAAAAACGAAGAATTTAGGAATAAATATAGAAACGTA
GATGTATTACTAATCGACGATATTCAATTTATAGCAGGAAAAGAAAGAACTCAAGAAGAG
TTTTTCCATACATTCAATACTCTTCATGAAGCAAACAAACAAATAATTATATCTAGTGAT
AGACCGCCAAAAGACATACCTACACTAGAAGATAGGCTAAGATCGAGATTTGAAATGGGA
CTTATAACTGATATTCAAGCACCTGACTTTGAGACAAGAATTGCTATACTTAGAAAAAAG
GCTCAACTAGAACGTATAGATGTGCCAAATGAGGTTATGTCATATATAGCAAAAAATATT
AAGTCAAACATAAGGGAACTAGAAGGTGCATTAACTAGAGTGGTTGCTTATTCTTCTCTT
AGCAATAGGGTAATATCTTTTGATCTTGCTACAGAAGCTTTAAAAGATATTATAACAACT
TCTAAAAATGAAGAAATAAATGTTCTCAGAATAAAAGAAAAAGTATCTTCTGTATTCAAT
TTAAAGATGGAAGATTTTAATTCTAAAAAAAGAACACGTTCAATAGCTTATCCAAGACAG
ATAGCTATGTATTTAACGCGCGAGCTTACTGATTTATCCCTTCCTAAAATAGGTGAAGAG
TTTGGGGGTAGAGACCATACAACAGTAATTCATGCTCATGACAAAGTATCTAAGGATATA
GAAGAAAGTGAAGAAATTAAGACTAAAATAGACAAAATTATATCAGATTTGAAGGGATAA
>Cdif_630_PROKKA_00002 dnaN
TTGAAAATAATTTGTAATCAAAAAATCCTAGCAAATAGAATTGGAATTGCTCAAAAAGCT
ATTAATGGAAAAACAACAATAGAATTATTAAAAGGTATACTTATATCTACAGAAGAAGGT
CAATTAAAACTTACTGGATATGATGCTGAAATAGGAATAGAAACTTATGTACAAGCAGAA
ATCATAGAAAAAGGTGATGTTGTTGTAGATGCAAGGCTATTTGGAGATATAATTAGAAAA
TTACCAGATTCCTTTGTTGAGATAGAAACTGATTCAGAAAATAATATTTACATAAATTGT
GTAAATTCAAGATTTAAAATTAAAGGTTATGCAGCAAAAGAATTTCCTAAATTACCAGAA
TTAAATGAAGAAGATTTATATAGCATACCTCAAGAAATCCTAAAAAATATGATTAAACAA
ACTGTATTTGCTATCTCACAGGACCAAACAAAACCTGTTTTAATGGGAGAACTTTTAGAA
ATTGTAGATAGAAACTTAAATTTAGTAGCAATTGATGGATATAGATTAGCTGTAAAAAGT
TGTTCGGTTGATAGTTTAACTGAAAATATAAAAGTCATAATTCCTGGAAAGACACTTATA
GATGTAAATAGTTTGCTTTCTGGAGAGGATAATGTTAAAGTTGGATTTAATGAAAAAAAT
GCTATTTTTATAATTAATGATACGAAAATTATTACAAGATTGCTTGAAGGAGATTTTATT
GATTATAAAAAATTATTGCCAAGAGAACATAACAGCAGAGTTAAATTAAATACTAAGGAA
CTTTTAAATAGTATAGAGAGAGCGTCTTTATTGTCTCAATCAGAAAAAAATAATCTTATA
AAGTTATCTATAAGAGATAAAGTAATGGCAATTACTTCTAATACAGAAAAAGGAAATGTG
TATGAAGAAGTTGAAATAGATTTAGATGGAGATTACCTAGATATAGCTTTCAATTCTAGA
TATTTTATCGAAGGTTTGAAAAATATAGATAATGAGGAAATATTTATAGAATTTACTACA
AATGTAAATCCTTGTATAATTAAACCAACAGATGATGTTAATTATATTTACTTACTGCTT
CCAGTAAGAATATCATCAAATATATAG
>Cdif_630_PROKKA_00003 group_9788
ATGACTGAAATAACTATAGAATCAGAATATATAAAGTTGGATCAATTTCTTAAATTAGCA
GAGATTGCATCAACAGGAGGTCATGCAAAATTTTTAATTCAAGAAGGTTTAGTGACAGTA
AATGATGAAATAGAATTAAGAAGAGGAAAAAAGATAAAATCAGGAGATATAGTTGAAATA
GAAGGAACTAAAATAAAAGTATTGTAA
>Cdif_630_PROKKA_00004 recF
GTGAAACTTAAAAGTTTGCAACTTGTTAATTTTAGAAATTATAAAAAGTTGCATCTGGAA
TTTAATGGGAAAGTAAATCTACTTGTTGGTAAAAATGGTCAAGGAAAGACAAATATAGTA
GAATCTATTTATATGCTTTCTTTTGGAAAATCATTTAGGACTAACAAAGATAAAGAAATG
GTTAGATTTAATAGTGAAAACTTATATATTGGAGGAAGTTTTTCAAAATATAATAAATAT
AGTCTAATAGAGCTAATTATTGGAAAAGATAAAAAAGGGATAAGAATAAATAAAGTTCCT
TTACAAAAGATACAAGAACTACTTGGCAACTTAAATGTTGTTATATTTTCTCCTGAGGAT
TTAAGGTTGGTTAAAGAGGGTCCTAAAGAAAGAAGGGCATTTATAGACAAAGAGATTAGT
CAGATTATACCTAAATATTATAAATATCTTACCAATTATAATAAAACACTTTCTCAAAGG
AGTAGGGTGCTTAAAAATATACATGTTGATGAAGCTTTATTAGATGTATATGATGATACG
TTAGCAAAGTATGGAAGTTATATTTATATTTTGCGTAGAGACTTTATAAAAAAGATAGCT
AATATATCTGAAAATATGCATATGAATTTGACTAATGGAGTTGAAAGATTATCAATTCGA
TATAAAAATCAAATAAATATAACTGATGAAGATACTATAGATACAGTATATAATAAATTT
TTAGCCAAGTTGTCATCGAATAGACCTAATGATATAGAATCTAAGACTACCAGATATGGT
ATACACAAAGATGACTTAAATATATTCATAAATGATTTAGATGCAAGACTTTTTGGTTCA
CAAGGTCAACAAAGAACTGCTTCAATATCATTAAAGTTATCAGAGATAGAATTAATAAAA
AATGAAGTTGAAGAATATCCAGTATTAATTTTAGATGATGTTTTTAGTGAGTTAGATGAA
GCAAGACAAAAACTTTTAGTAAATAATTTAAGCAATGTTCAAATGTTTATAACAAGTGCT
GAAGTTTCACATAAAAAAATATTTGATGAAAAAAATGTTACAATATTTAATATTGAAAAT
GGCGATGTTATTAGCATAGAGAATGGAGGAAATTAA
>Cdif_630_PROKKA_00005 gyrB
ATGAAACAAGAATACGGTGCAAGTCAGATACAAGTATTAGAGGGATTAGAAGCCGTTAGA
AAAAGACCAGGTATGTATATTGGTAGTACAAGCCCTAGAGGTTTACATCACTTAGTTTAT
GAAGTTGTAGATAATAGTATAGATGAGGCTTTACAAGGATATTGTTCAGACATATATGTA
TCTATTAATGAAGATGGCAGTGTTTTAGTAAAAGATAACGGAAGAGGTATACCTGTTGAA
ATACATCCTAAAACTGGTAAATCAACTTTAGAAACAGTATTAACTAATCTTCATGCAGGA
GGAAAGTTTGGAGGCGGAGGATATAAAGTATCTGGAGGTCTTCATGGAGTTGGTGTTTCT
GTAGTTAATGCATTGTCAAAATGGATGGTAGCAGAGGTTTATTTAAACGGAAAGATATAT
AAGCAGACATATGAGAAAGGATTACCAACATCTAAGCTTGAAGTAGTTGGAGAATCTCAA
GATAAAGGAACAATGATTCAATTTATGCCAGATGAGACAATATTTGATGAAATAGAGTTT
AAATATGAAACATTGGAGTATAGGCTTAGAGAACTTTCTTTCTTGAATAAAGGAATAAAA
ATAGTATTTGAAGATAAAAGAGAAGGACAAGAAAAAAGAAAAGAATTTCACTATACAGGT
GGTTTGGTAGAATATATTAAGTATTTAAATAAATCTAGAACTGGTATACATGATGACATA
GTTTATATAGATAAAAAGGTTGATGATTGTTTTGTTGAACTAGCTATGCAATATACAGAT
GGTTATACAGAGAACATATATTCTTTTGCAAACAATATAAATACACACGAAGGTGGTTCT
CATTTAAGTGGATTTAAAGCAGCTCTTACTAAAACTGTAAATGATTATGCTAAGAGAAAT
AAATTTTTAAAGGAAAATGATGTTAACCTACTTGGTGAAGACATAAGAGAAGGTCTTACA
GCAGTAGTATCAGTTAAATTACCAGAACCTCAATTTGAAGGTCAAACTAAAACAAAGCTA
GGTAATAGCTTTATGAGAGGTATAGTTGATAGTGTAACAGTTGATGAACTGGGGTCTTTC
CTAGAAGAAAACCCATCAACAGCAAGAATCATAGTTGATAAAGCTTTAAGAGCACAAAGA
GCTAGAGAAGCTGCAAAAAAAGCAAGAGAATTAACAAGGAGAAAAAGTGTATTAGAAAGT
ACATCTTTACCTGGAAAACTTGCAGATTGTGCAGAAAAAGATCCATCTAAAAGTGAAATA
TTCTTAGTCGAAGGGGATTCAGCGGGAGGTTCAGCTAAACAAGGTAGAGATAGAAATAGT
CAAGCTATACTTCCATTAAGAGGGAAAATACTTAATGTTGAGAAATCAAGACTAGATAGG
ATACTATCTTCAGATGAAATAAAAAATATGATAACAGCTTATGGTTGTGGTATTGGAGAA
GATTTTGATATAGATAAAGCTAGGTATCATAAAATTATAATTATGACCGATGCTGATGTA
GATGGAGCCCATATAAGAACTTTATTATTAACATTCTTCTTTAGATATATGAGACCTCTT
ATAGATGAGGGGTATGTTTATGCAGCACAGCCACCTTTATATAAAGTGACAAAGCAAAAG
AAGGAACATTATGTTTACTCAGATAAAGAGTTAAATATCTTATTAGATGAAATTGGAAGA
AATGGTGTTGAACTTCAAAGGTACAAAGGTCTTGGAGAGATGAATGCAGAGCAATTATGG
GAAACAACTATGAATCCTGAGACAAGAACTTTATTACAAGTTACTGTAGAAGATGCTGCA
ATTGCAGATGAAGTATTTTCAATGCTTATGGGTGATAAGGTTGCTCCAAGAAAAGAATTT
ATAGAAGAAAATGCAAGATTTGTTAGAAACTTAGATATATAG
>Cdif_630_PROKKA_00006 gyrA
ATGGAAGAAAATAACAAAATACTCCCTATTGAAATAGCGGAAGAAATGAAAAAATCGTAT
ATTGATTATTCAATGAGTGTTATAGCTGGACGTGCTCTTCCTGATGTTAGAGATGGTTTA
AAGCCAGTTCATAGAAGAATATTATATTCAATGAGTGAGTTAAATTTAACTCCAGATAAA
CCATACAGGAAGTCAGCTCGTATTGTTGGGGACGTTTTAGGTAAGTACCATCCTCATGGA
GATACTGCTGTTTATTATGCTATGGTAAGAATGGCACAAGATTTTTCAACTAGAGCACTT
TTAGTAGATGGTCATGGTAACTTTGGTTCTGTTGATGGGGATTCACCAGCTGCTATGCGT
TATACAGAAGCTAAAATGAGTAAATTATCATTAGAACTACTGAGAGATATTGAAAAGGAA
ACTGTAGACTTTAAACCAAACTTTGATGAGTCGTTAAAAGAGCCTTCAGTATTGCCAGCT
AGATATCCTAATTTATTAGTAAATGGCTCAAATGGTATAGCTGTTGGTATGGCAACTTCA
ATACCTCCACATAATTTAGCAGAAGTAATTGATGCAACTGTATATTTGATAGATAATCCA
GAGTGTAGTGTAGATGATTTAATAAAATTTGTTCAAGGACCAGATTTCCCTACAGCTGCA
ATTATAATGGGAAAAGAAAGTATAGCAGAAGCATACAGAACTGGAAGAGGAAAAGTTAAA
GTTAGGTCTAGAGCTTTTATAGAAGAGCTACCAAAAGGAAAACAGCAAATAATAGTTACA
GAAATACCTTATCAAGTAAATAAGGCTAAACTGGTTGAAAGAATAGCAGAGTTAGTTAAA
GAAAAGAGAATAGAAGGTATATCAGACCTAAGAGACGAAAGTAATAGAAATGGTATGAGA
ATTGTTATAGAATTAAAGAGGGATGCTAATGCTAATATAGTATTAAATAATTTGTATAAA
CATTCTCAAATGGAAGATACTTTTAGTATAATAATGCTTGCACTTGTAGATGGTCAGCCA
AGAGTTTTAAATCTTAAACAAATATTATATCATTATATTAAACATCAAGAAGATGTTGTT
ACAAGAAGAACTAAATTTGAACTAAATAAAGCTGAAGCAAGAGCACATATTTTAGAAGGA
TTAAAGATTGCTTTAGATAATATAGATGCTGTTATAAGCTTGATAAGAGCTTCAAAGACT
GGGCAAGAAGCTAAGCTAGGTTTAATAGAAAAATTCAAATTAACTGAAATCCAAGCACAA
GCTATATTAGATATGAGACTTCAAAGACTTACAGGTTTAGAAAGAGATAAGATAGAAGCT
GAATATGAAGATTTAATCAAGAAGATAAATAGATTAAAAGAGATTTTAGCTGATGAAAGA
TTACTTTTAAATGTAATAAAGGATGAAATTACAATAATAAAAGAAAATTACTCTGATGAG
AGAAGAACAGAAATAAGACATGCTGAAGGCGAAATAGATATGAGAGATCTTATAAGTGAT
GAAGAAATAGCAATAACTCTTACTCACTTTGGATATATAAAAAGGCTTCCATCTGATACT
TATAAGAGTCAAAAAAGGGGTGGAAGAGGTATTTCAGCACTTACAACTAGAGAAGAAGAT
TTTGTAAGGCACTTGGTAACTACAACTACTCATAGTAGACTATTATTCTTTACAAATAAA
GGTAGAGTATTTAAATTAAATGCATATGAAATACCAGAAGGTAAGAGACAGGCTAAAGGT
ACTGCTATAGTGAATTTACTTCAATTGTCAGCAGATGAGAAAATTGCTACTCTAATACCT
ATTGATGGTAATGATGAAAATGAATATTTATTACTTGCAACGAAAAAAGGTATTGTTAAA
AAGACTAAGAGAGAAGAGTTCAAAAATATAAATAAATCTGGTCTTATTGCAATAGGTTTA
AGAGATGATGATGAGCTTATTGGAGTAGAACTTACAGATGGAAAACAAGAAGTACTTTTA
GTAACTAAAGAAGGTATGTCTATAAGATTTGATGAAAATGATATAAGATATATGGGTAGA
ACAGCAATGGGTGTAAAAGGTATAACTTTAAGTAAAGAAGATTTTGTTGTGTCTATGAAC
CTTTGTAGTAAAGGTACAGATGTGTTAGTTGTAAGTAAGAATGGTTTTGGAAAGAGAACA
AATATAGAAGAGTATAGAAGTCAAATAAGAGCTGGTAAAGGAATTAAAACTTATAATATA
TCTGAAAAAACTGGTACAATTGTAGGTGCAGATATGGTCAACGAAGATGATGAGATAATG
ATTATAAATTCTGATGGAGTTCTTATTAGAATAAGAGTCAATGAAATATCACTGTTTGGA
AGAGTTACAAGTGGTGTTAAATTAATGAAGACGAATGATGAAGTCAATGTAGTTTCGATT
GCCAAAATAAATATTGAAGAAGAATAG
>Cdif_630_PROKKA_00007 group_4540
ATGTGCAATAAAAGAAGTTGTAAAAAAGGTGGATTTTTATTATTAGGAGCTATTTTAGGG
TTTATATTTGGTATGTTTTTTGCACCTAAAAAAGGTTCTGAACTAAGAAAAGAAACAAAA
GAGAAGTTTAATGATGTTAAAGAAAATCCAAAAGAAGTTCTACATGAAACATTTAATGAT
GTTAAAGAGAGAATAATAAATTTAGTGGATGATGATAATAATGAAGAAGATATAAAGATT
TCAGAAGAAGATATAGTAATAAGTAAAAGCTTTGATGATGAGGGAGATGTTAACTAA
>Cdif_630_PROKKA_00008 group_8915
ATGAATGCATGGGGGTGGCAAATTGGAGCAGTGTTAGTAGGAAGCTCTGCTCTTATAGTA
GCAATTTATTTAGCTAAAACTCTAAACAGCATAAATAAGGTTGTTGAAAAGGCATATAAG
ATTGTAGATTATAATGAAAGACATATACAAGATATTGTTGAAAATGCATCATCAATATCA
AAGGGAATAGATGATATAGTTTATGTAATTAATAAAATATTGAGTATAGGAAATATATTT
AAAATTATTAAAAGGAAATAG
>Cdif_630_PROKKA_00009 rsbV
ATGTCTATGAATATTGATTCAAATTTAGATTCACAAAATAAATTTTGGAATGTTTGTCTT
GATGGAGAACTTGATGTTTCTACAGCAGATAAACTAAAGGAACATTTACATGCTTTAATA
GAAAAAAATATGTTAGATGTAAAGATTAATCTTAAAGATTTAGATTATATAGACTCAACA
GGCTTAGGAGCTATGATAGGTGTATTAAAAAAATTAAAAATAAATGAAAAAGAGATATAC
ATAGTAAATCCTAAGAGTAACGTAAGAAAGATTTTTACTATAACAGGTCTAGATAAAATA
TTTAAAGTGGAGGGATAA
>Cdif_630_PROKKA_00010 rsbW
TTGGCTTGTGAGACTATAAAGATGGAAATTACTACAAATCCAGATTATGTTAGTATAATA
AGATTAACAGCATCTGGAATTGCCAATAAGATGGGTTTTCCAATAGATGATATAGAAGAT
ATAAAGGTAGCAGTATCTGAAGCATGTACAAATGCAATAAAACACAGTAAAGATGATGTG
TTTAATATAGTATTTAATATTTTAGATAATGCAATTAATATAGAAATTCAAGATAATGGA
AAAGGATATGATGTTAGCTCAATAAGTACACCAGATTTAGAGAATCCAAAAGAGAGTGGT
CTTGGATTGTTTATAATTAAAACTTTAATGGATGATGTAGATATTGAATCAGAACATAAT
CAAGGGACAAAAATAAAAATGACTAAATATTTAGGAGTTGATATTTAA
>Cdif_630_PROKKA_00011 sigB
ATGAAAAATGTAGCTAATGCTACACATTACCTAAATATGGATACAAAAGAGCTATTTAAT
TTATATAATAAAAATAAAAATGTAGACATTAGAAATATTCTTATTGAAAGACATCTGTAT
TTAGCAAGATTGTTAGCTAAGAAGTATATAAACAAAGGTGTTGATTTTGAAGATATATAT
CAAGTTGCTTCATTGGCATTAATTTATGCTATTGATAGATATGATGTTGAGAAAGGATTT
GAGTTCTCCAGCTTTGCAACACCAACTATAGTAGGAGAAATAAAAAAGTATTTTAGAGAT
AAGGTATGGACACTTAGAGTCCCAAGAAGAATACAGGAATTAAGCAAAAAGATAAGTGAT
GCGAAGATTAAATTAGAACAAGAAAATAAGAAGCATCCAAAGGTAAAAGATATAGCTGAT
TATATAGGCGTTAGTGAAGAAGATGTTTTAGAGGCTATGGAGGCTTCTTATGGATATCAA
CCAATGTCTTTGGATTCATCAAGTAATGATGATTCAGAGGATAAAGATATAACTCTTATT
GATAAGATTGGAAAAGAAGAAGGTAACTTTGGAAGTATAGAGTATGAAGATTTTATTAAT
AAGTTTATTGAAACTTTAAATGAATTAGAAGTTAAAATTTTTAAAGATAGATTTTTCTTT
GATAAAACACAATCTAGTATAGCTAAAGAACTAGGGATATCACAGATGACTGTTTCTAGA
CTAGAGAAAAAGGTAGTAGAGAAGCTGAAAAAAGAATATGAAAAAAATTTATAA
>Cdif_630_PROKKA_00013 niaR
ATGAATTCTAATGAAAGAAGAAGTAAATTAATAGATATTTTAAAAGAATCTAAGCATCCT
GTAAAAGGTGGAACACTAGCTGAACTATTAAATGTAAGTAGGCAAGTAATAGTTCAAGAT
ATAGCCCTTATAAGAGCTAGAGGATTTGAAATAATAGCTACACCTCAAGGATATATAATA
TATAATCAACCGTATTTTACAAAACAAATAAAGTGTAAAAATCATAAGGATTCTAAAGAA
ATTTATGATGAATTAAAGATAATTGTAGATTTAGGTGGTATTATAAAAGATGTCATCGTA
AATCATCCAACATATGGTCAGATAACTGCAGAACTTAATATTTATTCTAAAATGGATATA
GACAACTTTATGAAGAAAGTTGAGACAAATGAATTTAAACAATTATCGGTTCTGACAGAA
TGTAGCCATATTCATACAATTGAGGCAATAAAAGAAGAAACTATAGAAGCTATAGTAAAA
GAGTTAAAGGACAACGGAATATTATCATAA
>Cdif_630_PROKKA_00014 mscS_1
ATGAATTTTTTATCATTGGCTAAGACTGCCTCAACAAATAGCAATATAACTAAGAGAACT
TTAGAAAATATGCTCGATAATTTTAGTGATAATATACCAAATATTATATATGCAATAATT
GTATTTGTGATAGGTATTTATATATCTAAAATAGTAAGAAGGATGGTTTCAAAGTTTCTA
ATCAAATATGGAATGAGTAAAGGTGTAAATAATTTTATTGTATATGGAATATATATATCT
ATGTTATCTATTATATCATTGATAAGCTTAGGTATTATAGGGATACAAACTACATCAGTT
GTAGCTGTGTTAGGAGCTGCTGGATTTAGTATAGGTTTAGCTTTTAAAGAAATATTATCA
AATTTAGGCTCTGGTATGATTATTTTATTTTTTAAGCCATTTAATATAGGTGATTATATT
CAAGGTTCAGGTGTAGAAGGTACAGTTTCTGACATACAAATATTTAGCACTGTTCTTAAG
ACGCCAGATAATAAAACTATAATTATACCTAATTTTCAACTGACAAGTAATAATATAATT
AATTACACACATCAAAACAAAAGAAGAATAGATTTTTCATATAATATTTCATATGATAGT
GATATAGATGTAGTTAAGTCTACATTAAATGAAATTTTTACAAACGAAAAAAGAATATTA
AATGATCCAAAGCCTATAATAGGTTTAAACTCTATAGGAAATAACACCATGCAAATAGTT
GCTAGACCTTGGGTAAAAACTGATGATTACTGGGATGTATATTTTGATGTAATGGAAAAG
GTAAAAAATAAATTTGATGAGAATGATATAAAAGTTCCATTTGTTCCTTCTTCATTATTA
TTTAATAATACAGGTAATCTAAATACAATGGATAAAAGATAA
>Cdif_630_PROKKA_00016 serS_1
ATGTTAGATATTAAAAGAATAAGAGAAAATCTAGATGATATCAAAAAAGCTATGGAAAGA
AGAGGTGAAAGAGAATTTGACCTTGATGCTGTAGTGGAATTAGATAATAAAAGAAGAGAA
ATACTTCAAGAAGTTGAAGTTATGAAAAATGAGTTAAATGTAAATTCTAAAAAAATACCT
CAATTAATAAAAGAAGGAAAAGATGTAACAGAAGAAAAGGCAAGATTGAAAGAGTTATCA
GATAAGATAAAAGGTATTGATGAGAAAGTAAAAGAAGTAGAAGCAAAAATGGAATATACA
TTAATGAGAATACCAAATGTTCCTCATCCAGAGGTACCACAAGGTGAAACAGATGAAGAC
AATGTTCAAATAAGAACTTGGGGAGAACCTACTAAATTTGATTTTGAGCATAAAGCGCAT
TGGGATATAGGTACAGGTCTAGGTATTTTAGATTTTGAAAGAGCAGGGAAAATAACTGGG
TCAAGGTTTACTTTATATAGGGGATTAGGAGCTAGATTAGAAAGATCTTTAATGAATTTC
TTTTTAAATACTCATACAGCTAAGCATGGCTATACGGAAGTCTTACCTCCATTTATGGCC
AATAGAAATAGTTTTATAGGGACTGGTCAACTTCCTAAATTTGAAGAAGATATGTTTAAA
ATAGAAGGATTAGAGTATTTCTTAATACCAACAGCTGAAGTTCCTGTTACTAATATACAT
GCTAATGAAATATTAGATGTTGCAGAGCTTCCAATTAAATACTGTGCATATACTCCTTGT
TTTAGATCTGAAGCAGGTTCAGCAGGAAGAGATACAAGAGGTTTAGTTAGACAACATCAA
TTTAATAAAGTTGAATTAGTTAAATTTGTTAAACCAGAAGATTCTTATAATGAATTAGAA
TCATTAACTCATGATGCTGAAACTATGTTACAAATGTTAGGTCTTCCATATAGAGTTGTA
AAAATATGTACAGGAGATTTGGGATTTACAGCTGCATTTAAATATGATTTAGAAGTTTGG
ATGCCAAGCTACAATAGATATGTAGAAATATCTTCTTGTTCAAATTTTGAAGATTTCCAA
GCAAGAAGAGCAGGAATAAGATTTAAAAGGGATAAAAAATCAAAAGCAGAATATGTTCAT
ACATTAAATGGTTCTGGATTAGCGATAGGAAGATGTTTGGCTGCTATATTAGAAAATTAT
CAGCAGGCAGATGGTTCTGTAGTAGTTCCAGAAGAATTAAGACCTTATATGGGTGTTGAT
GTTATAAAATAA
>Cdif_630_PROKKA_00017 tadA_1
ATGGAAAGTTCATTTTATATGAAAGAAGCATTAAAAGAAGCATATAAAGCATATAATAAA
AAAGAAACACCAATAGGTGCTATTATAGTTAAAGATAATCAAATAATAGCTAGAGCTCAT
AACCTTACAGAAACGTTAAAAGACTCTACGGCACATGCAGAAATTTTAGCGATAAAACAA
GCATCAGAAAAATTAGGTGGTTGGAGGTTGACTGATTGTGATTTATATGTTACAATGGAA
CCTTGCATAATGTGTAGTGGTGCAATAGTTAATTCTAGAATAAAAAAGCTTATAATAGGG
ACAAGACATGTAAAAAATTCATATATAGAAAAACAGCATGAGTTTAAATTAGATTATTTT
AATAATAATAATGTAAAAGTAGCTTTTGATGTTTTGCAAGAAGAATGCTCGATCATATTG
CAAGAATTTTTTAAGGCATTGAGAAAAAGAGATTAA
>Cdif_630_PROKKA_00022 dnaX_1
ATGCATAAAGCATTATATAGAGCATATAGACCACAAAAATTTGAAGATGTTATTGGTCAA
GATCATATTATTAAGACTTTAAAGAATCAAATATATAGTGATAATATAGGACATGCTTAT
TTGTTTTGTGGAACAAGAGGTACTGGTAAAACATCTACTGCAAAGATTTTTTCAAGAGCA
GTAAACTGTTTGAATAAAATAAATGAAGAACCGTGTAATGAGTGTGAGATATGCGAATCT
GTATTAAAAGATAATACAATGGATGTTGTAGAAATAGATGCAGCTTCAAATAATAGTGTA
GATGATATAAGAGAGCTTAGAGAAAGTGTGAAATATTCTCCAGCCAATGCTAAATATAAA
GTATATATAATAGATGAAGTTCATATGTTGTCTCAAGGAGCTTTTAATGCATTATTAAAG
ACCTTAGAGGAACCTCCATCATATGTAATTTTTATATTAGCAACTACAGAGCCTCACAAA
ATACCTGCAACCATTTTATCAAGATGCCAAAGATACGATTTTAAAAGAGTTACAGTTAAA
GATATGACCCTTAGAATGAAAAAGATTTGTGAAGATGAAGGAATTGATATAGATGATAAA
GCTCTTAATTTAATAGCTAGAAATTCTCAAGGAGCTCTTAGAGATGCACTTAGTATATTA
GACCAATGTATGTCTTTTGGAGAAAGTAAGATAGATTATAAAGATGTTGTTGAATTAATG
GGAAGCGTAAATATAGAACAATTATTTGAATTGTCTCAATGTATTGTAGAGCAGGACACT
AAAAAGTCTCTTGAGATATTAAATGAATTTGTCTTATGGGGCAAAGATATAAGAAATCTT
ATAAATGACTTAATTGATCATTTTAGAAATTTAATGGTATGTAAGGTTTCATCAGAATTG
GATGAAATAATTTCATTACCAGAAGAAACTATAGAACAACTTAAAATTCAGTCTAAAAAT
ATAGATATAAATGATTTAATAAGGATTTTAAATATATTATCAATAACTCAGGATGATATA
AAGTCATCTTCAAATCCAAGGGTTTTAGTGGAAATAACCATAATGAAAATTGCTCAACCA
ATGTTTGATGAAAGTAAAGAAGCTCTTATAAAAAGAGTTGAGAACTTAGAAAAAATGATT
GAACTGGGGAACTTTAAGTCTGAAAAAATTGGGAATAATAAAGAAAAAGAGTATGAGGTC
GATAGAGAAATAGATGTAAAACAAGAAAATGTAGTTTATGAAGATGTAAAAAATGAGGAT
GTTATACTTATAGAGTCATCTTGGAAGAATATACTTAAACAAATTAAAAAAGATAAAAAA
ATGCCAATATACGCACTCTTAAGTGAAGTAAAAAGTTTTAATGTATATTCTAATATGTTG
TATGTTATATTTGATGATAAATTTGATTTTGCAAAAACTAGACTGAGCTCTCAAGATACA
ATAAATTATTTAGAAAAAACAATAAGAGATGTTTTAAATAGAAGTTTTAATGTAAAAATA
GTACTGACATCAGAAGTTAAAGATATAAATCTTGAAGTTAAAGAGAAAAAGGACATTGGT
GAGGAAATATTAAAGAACATAGTGAGTGAAGAGATATTAGAAATAAAAGATAGTATTGAT
GAAAATGAGAGTAAATAA
>Cdif_630_PROKKA_00023 group_4542
ATGGCTAAAAAAGGTTTTGGAGGCGGAATGATGCCTGGTGGTGGAAATATGAACAACTTG
TTAAAGCAGGCTCAAAAAATGCAAGAAAATATGCAAAAAGCTCAACAAGAGTTAGAAAGT
AAAGAAGTAGAAGCTTCAGTTGGTGGAGGAGCAGTTACTGTAAAAGTTAATGGTAAAAAA
GAAGTTATAGATATAACTATCAAGCCAGAAGTAGTTGATCCAGATGATATAGAAATGCTA
CAAGATTTAGTTTTAAGTGCAGTAAATCAAGCATTGAGAAATATTGATGATATACAAGCA
AGTCAAATGAGTAAGGTAACTGGAGGTATGAATATACCTGGGTTATTCTAG
>Cdif_630_PROKKA_00024 recR
ATGCAAGTTTATACAGGTCCCATAACGAGACTTATAGAGGAATTTTCAAAGCTTCCTGGA
GTAGGAAGAAAAACTGCTCAAAGATTGGCTTTTCATATTATTAATATGAATACTAATGAT
GTGGAAGCTTTATCTAAAGCGATTATAGATGCAAAAAGAGAAATAAGATATTGCTCAATT
TGTTGTAATATAACAGATACAGACCCATGTAGCATGTGTTCAAATAAAAGTAGAGATTCA
AGTGTTATATGTGTTGTGGAAGATCCAAGAGATGTAGCAGCTATGGAGAGAACGAGAGAG
TTTAAAGGACAGTATCATGTATTAAATGGAGTAATTTCTCCAATGGATGGAATTGGACCA
GATATGTTAAAAATAAAGGAACTTATCCAAAGACTTGGCAATCAGGAAGTCAAAGAAATA
ATAATGGCAACAAATCCTACTATTGAAGGTGAAGCTACAGCCATGTATATTGCTAGGTTA
GTAAAACCAATGGGAATCAAAGTCACTCGGATAGCTCATGGTCTTCCTGTTGGAGGCGAT
TTAGAGTATGCAGATGAGGTCACAATATCAAAAGCACTAGAAGGCAGAAGAGAAATATAA
>Cdif_630_PROKKA_00025 group_4543
ATGAAACCAATTATGAACTTAGAAGAACATAATGCAATGAAAGAAAAAAGAGTTAAAAAA
ATGAAATCAAAAGATAAACCTAAATATGATGATTTTGAGGATATAAGTTTTTCTAATAAG
AAAAAAACTAAAAAAAATGTACGAAATAAAAATGCTGAATTTAGAAATAATTATAAAAAT
TATCAGTATGATTATGAAGAAGACTTTTATGAACCAATTTAA
>Cdif_630_PROKKA_00026 ugtP_1
ATGAGCAAAAAAGTATTAATAATGTCTGCTTCCACTGGTGGTGGGCATAATAGGGCTGCT
CTAGCTATTAAAGAAGAACTTACTTCCAAAACACTTGATGGAGAGCCAATTGAATGTGAA
ATAATAGATAGTTTGAAATTAGTTAATAATACAATGGATAAAATAATTTCAAGAGGATAC
GAAAAATCTGCTATATATACTCCCAAAGCCTATGGAAGTGTATATAGATTATCTGAAACA
AATCTTTTGTCAAAAAATGAATTTAAAGATAATCTACTAATAACATTCATGGCTAAAAAA
TTTAAAAAGCTTATTAGAAGCGAAAAACCAGACTTGATTATAGGAACGCATCCTTTTCCA
ATGATTGCTCTAAGTACATTGAAAAAAAACTTTAATTTACATAATAATGAATCAAATGCT
TACACAGAGCATTTTTATAAACATTATACAAATACCATTAATGTTCCTCCGCTTATTTCT
GTATTAACCGATTATACTACTCATTCTACATGGATACAAAATGAAATTGATTACTATATT
GTTGGTCATGAATATGTAAAAGAATTATTGGTGTTTGATGGAGTTGAACCGAGTAAAATT
AGAACATTTGGAATCCCTGTTGAAAAATCTTTTCTCTCTCACAGAGATAAAGATATTGTT
CTTTCTGAGTTGAATTTATCTCCTGATAAATTAACTGTTTTACTTATGGGGGGTAGCTTT
GGGGCTGGAAATATAAAAGAGACACTTGATGAATTACTGGATACTGATAGAGACTTTCAA
ATACTTGTAATTACTGGTAAGAATGAAAGCCTAAAAGAAAAAATCGAAAAAAAACTTATG
TCTCGTTATCATGATAAAAATGTATGTGTTCTTGGATACACTGATAAGATGAATGATATT
TTAGCTTCTATAGATGTATTAGTAAGCAAACCTGGTGGACTTACTACAACTGAGGCTCTT
TTAAAAGATGTACCTATGATAGTTCCTTATTATATACCAGGTCAGGAAGAAGAGAATCTT
GATTTCTTATCTAATTGTGGTGCAGCACTTAGAACTACAAAAAAATATAACTTGTCAATA
TTACTAAAAGTTTTAATAGATGACCCTAGCAGATTAGAAATGCTAAAAAGAAATATTAAA
TCAATAAGAAAGTCAAATTCAGCCCAAAATATAGCTAATTTAATTTTAAATATAATTTCT
GGTTGA
>Cdif_630_PROKKA_00070 group_2891
TTGTATATAGTAATAGGAAATGAAATAGTTGATAGTGAAGAACTTAAAATAATTATAGAT
AAAAATAGTGAATTTAAAGTTGAAAAAGATTTAAGTAAAAGCACAAAAAGAGAAGATGTA
ATAGCATATCAGTTAAGTATAGATTTAAATTACCTAGATTCTCTTATAAATGAGCAATGT
AATTTAGCCAGTCTATCTGATGAAGAGAAATTTGATGAATATATGACTTTGTCTGATGAA
CTTGCACTGGATTTAGAAGAGTTAATGCCAAAATATACAATAATAAATGCTAGAGCATAT
AAATTAGACGAGGTATATGGAATTGTAAAAATAATACTAGCTGTAGCGTATGCAGATTTA
GGGCACTTAAAACTTTCTGATGTAGTAAAGAGGCTATCTAGACAAGTAGATTAG
>Cdif_630_PROKKA_00072 cfiB
ATGCTTAAAAAGTTTAATAAAATACTAGTGGCTAATAGAGGCGAAATAGCTATAAGAATA
TTTAGAGCCTGTTCAGAATTGGGGATAAAAAGTGTTGGTATATACAGTAAGGAAGATAAG
TATGGATTGTTTAGAACAAAAGCGGATGAATCATATTTGATAGGAGAAGGTAAAGGGCCA
ATAGATGCATATTTAGATATGGATGGAATAATAGACCTAGCAAAGAGAAAAAAAGTTGAT
GCTATACATCCAGGATATGGTTTTCTAGCGGAGAATGCAGAATTTGCTCGTAAATGTGAA
GAGAATGGAATTACTTTTATAGGACCATCATCTAAGGTAATGAATATGATGGGGGATAAG
ATTAACTCTAAAAAAATCGCAAAAGAAGTTAATGTTCAAACTATACCAGGAGTAGAAAAA
GCAATAAGAAGTACTGAAGAAGCAAAGGAAGTTGCAAACAAAATAGGATATCCTGTTATG
ATAAAAGCATCTAATGGCGGTGGCGGTAGAGGTATGAGAATTGTACATCGCGAAGAAGAC
TTAGAGCTTGAATATGAAACTGCTTGTAGTGAATCAAGAAAAGCTTTTGGAGAAGATATT
ATATTTATAGAAAAATATATAGCTGATCCAAAACATATAGAAGTTCAAATATTAGGTGAT
AATTATGGAAATATAGTTCACTTATATGAAAGAGATTGTTCAGTTCAAAGAAGACATCAA
AAAATAATAGAATATGCACCAGCTTTTTCGTTAGATGATAAAGTAAGAAAAGAGATATGT
GAAGATGCAGTTAAGTTATCAAAACATGTGGGTTATTCTAATGCGGGAACATTAGAATTT
TTAGTAGATGCAAATGGTGGGCATTATTTTATAGAGATGAACACAAGAGTACAGGTTGAA
CATACTGTAACAGAGATGGTTACAGGAATAGATATAGTTCAAAGTCAAATACTAATAGCC
CAAGGTTACAGCTTAGATAGTGAAGAAATTAATATAAAATCACAAGATGATGTGGAAATA
AGAGGTTACTCTATCCAATGTAGAATAACTACAGAAGACCCTAAGAATAAATTCATGCCT
GATACAGGTAAAATTCAAGTTTATAGAACTGGTTCAGGATTTGGTATAAGACTAGATGGA
GGAAATGGATTTACAGGGGCAAACATAAGTCCTCATTATGATAGTTTATTGGTTAAGACA
ATATCTTGGGATAGAACATTCCAAGGAGCAATAAATAAAACTATAAGATCTATAAAAGAA
CTTAGAGTTAGAGGTGTTAAAACTAATGTAGGATTCCTAGTTAATGTTTTAAATAATCCT
ATATTCTCAAATGGTAAATGTAGTACTAAGTTTATAGATGAAAATCCAGATTTATTTGAA
ATAACAGAAAGTAAAGACAGAGGAACAAAATTACTTCAATTTATAGGAGATGTAATTGTA
AATGATAATGCTTGTAAAGAAAAACCATTATTTGATGCATTACATGACCCAAGAATGGAT
AAGGATGGTTCAAAATCAGAAGGAAGTAAAATACTTTTCGATAAGTTAGGTAAATCTGCA
TATATAGAAAAGATAAAAAATGATAAGAAATTACTATTAACAGATACAACAATGAGAGAT
GCACATCAATCATTATTAGCAACAAGAATAAGAACATATGACTTATTAAAAGCTGCTAAG
CCAACAGAAAAATATCAAAAGGATTTATTCTCACTTGAAATGTGGGGAGGAGCTACTTAT
GATGTTGCATATAGATTTTTAAAAGAATCTCCTTGGCGTAGATTACAAAAGCTAAGAGAA
GAAATACCAAGCATAATGTTCCAAATGTTGCTTAGAGCATCAAATGGAGTTGGATATAAA
AACTATCCAGATAATGTAATAGAAGAATTTACAAAAGAATCTGCTAGACAAGGTATAGAT
GTATTTAGAATATTTGATTCATTAAACTGGGTTGAAAATATGAAACCATCTATTAATACA
GCTTTAGAAACTGGAAAAATTGTTGAAGCAACTATGTGTTATACAGGTGATATACTAGAT
AAGACTAAAACTAAATACAATCTAGAATATTATATTAAAATGGCACAAGAATTAGAAAGC
TTGGGAGCAGATATAATAGCAATAAAAGATATGTCAGGTCTTCTTAAACCATATTCAGCT
TACACACTAGTTAAAGAGTTAAAGAAAAATGTAAAAGCACCAATACATTTACACACTCAT
GATACAAGTGGAAATGGTGTAGCAACTTGTTTAATGGCGTCAGAAGCTGGAGTAGACATA
ATTGATGCTGCATTAGAATCTATGGCAGGACTTACAAGTCAGCCATCACTTAATGCTATA
GTAGAGGCACTTAAGAATACAGAGAGAGATACAGGAATAGATTTATTTGGATATGATGAG
TTAGGAAAATATTATAAGGATTTAAGAAAAGTTTATAATAAATTTGAAAGTGATTTAACT
AATTCTTGTGCAGAAATATATAATTTTGAAATACCAGGAGGCCAATATACAAACTTAAAA
CCTCAAGCTGATAGTTTAGGATTAGTTAATAGATTTGATGAAGTTAAAGAAAAATATAAA
GAAGCTAATGAAGTTGTAGGAGATATAATAAAAGTAACTCCATCTTCAAAAGTTGTAGGA
GACTTAGCTATCTTTATGACTAAAAATAAATTAGATAAAGATAATATAATAGAAGAAGGT
AAAAATTTATCATTCCCAGATTCTGTTGTGGATTACTGTAAAGGTATGATTGGTCAACCA
GAAGGTGGAATACCAAAAGATTTACAAGAGGTAGTTCTAAAAGGTGAAGAAGCTATAACA
GTAAGACCAGGTTCATTATTACCAGCAGAAGATTTTGATGAAATAGCTAAATATCTAAAT
GAAAAGTATGATATAAATGCTAATATAAGAAATGTTATAAGTTATGCTTTATATCCAAAA
GTATATGAAGATTATATCAAACATCTACAACATTATAATGATATATCTAAACTTGAAAGT
GATGTATTCTTCTATGGATTAAATAAAAATGAAGAATGTGAAGTAGAAATAGAAGAAGGT
AAGGTATTAACAATAAGATTAGTTGAAATTGGTGAAGTTAAGGAAAATGGATTTAGAACT
ATAGGATTTGAGTTAAATGGAATGGTTAGAGAAGTAGAAATAAAAGATAAGAATTTCTCT
GGAAAAATTAATAATGTTGAAAAAGCTGATATGAATGACCCTCTTCAAATTGGAGCAAGC
ATACCAGGAAAAGTTATAAAAATAATGGTTAAAGAAGAAGATGAAGTAAAAGCAAATCAA
CCATTAATCGTTATAGAGGCTATGAAGATGGAAACTATAATAGTTGCTAAGACTGATGGA
GTAATTAAGTCAATCAAAGTAAAAGAAGATGATATGGTTGAAGATAAACAATTATTAATG
ATAATGAAGTAA
>Cdif_630_PROKKA_00073 fusA_1
ATGAAGGTTTATGATAGTAAAATGTTGAGAAATGTAGCGGTATTAGGACATAGCGGATGT
GGAAAAACAAATCTAATCGAAACTATAGCTTACACAGCAAACACTAATAAGATACCTAAA
TTAACAGACAAGGTAAATATGACTTATAGCATGGGATTAATACCTATAGAGTATAATGAT
TATAAGTTTAACTTATTGGATACCCCAGGATATTTTGACTTTAGCGGAGACGTTGTGTCA
TCTCTTAGAGCAAGTGATGCAGCAATAATAGTAATAGATGCAACAGCGCCTATTCAAGTT
GGTACAGAGAAATCATTAGAACTAACTGAGAGTATTCCTAAGATAATGTTTATAAATAAA
ATAGATAATGAAAAGGCAAGATACAAAGATGCAATAGCAATGTTAAGAGAAAAATACAAT
AATAAGATAGTTCCTATGATAAGTCCTATATACAAAGATAAAAACTTTGTAAAGTTACAT
AATGTTTTTGAAAACATAGATGATTTAGAAGGTGAATTTAAGGAACAAGCTATGAGTGTT
AAAGAAGCATTAATGGAACTTATAGCAGAAACTGATGACCAAATATTAGATAAATATTTT
AATGGAGAAGAACTAACTACAGAAGAGATACAAAAAGGTATTATTATAGGTATACAAAGA
GGTGATATTATACCTGTAATATGTGGTTCAACTATAAATAATATAGGCACAAAGGAAATA
TTAGATACAATATCAAGTTATTTAGAACCTATCTTTACAGAGGAAAGCAAACCATTTAGG
GGATTAGTATTTAAAACTATGGTTGACCCATTTGTTGGAAAGATGTCATATATAAAAATT
ACTGAGGGTGTACTTTCTAAGGATAAAGATGTTTTTAATATAAATAAAAATGTAAAAGAA
AAAATAGCTAATATATATACATTGAGAAATAGTGAATTAGTAGAAATAGAAAAAGCTAAA
GCTGGTGATATAGTAGTTATAACTAAAGTTAATTCTCTAAAAACAGGAGACACTATATCT
GCAGATAAAGATGCAGAAGCTTTAGAAAAGATAGATTTTCCTAAACCACAAATATATTAT
GCAGTAACTCCTAAGAATAAAGGTGATGAAGAAAAAGTAGCATCTGTATTAAATAAACTA
GTAGAAGAGGACCCTACATTACATTGGTATAGAAATACAGAGACAAAACAAGCACTTTTA
GGAGGTCAAGGAGAACTTCATATAAAAACAATTAAAAATAAAATGAAAGATAAGTTTGGT
GTTGATGTTGAATTGAATGACCTTAAAGTTCCTTATAGAGAAACTATAAAAGGAACAGCT
GATGTACAAGGAAAACATAAAAAGCAATCAGGTGGTCATGGTCAATATGGAGACGTAAAA
ATAAGATTTGAAAGATGTGAATCTGATTTTGAATTTACAGAAGAAATATTTGGTGGTTCT
GTACCAAAACAATATATACCAGCAGTTGAAAAAGGTTTAAAAGACTCTATGCAAAAAGGT
ATATTAGCAGGATATCCTGTTACAAACATAAAAGCTACGCTTTATGATGGTTCATACCAT
GATGTAGACTCTTCTGAAATGGCCTTTAAAATGGCAGCAAGTGCAGCCTTTAAAAAAGGT
ATGGAAGAAGCACACCCAATACTACTAGAACCTATAATGAAACTTAAGATAACTGTTCCA
GAAGAATATATGGGAGATGTCATGGGTGATATAAATAAGAGAAGAGGAAAAATATTTGGA
ATGGAACCAGATGACAAAGGGAAACAAATAATATTTGCAGAAGCTCCACAAGCAGAGACA
TTTAAATATGCAATAGATTTAAGAGCAATGACACAAGGTAGAGGATACTTTGAAATGGAA
TTAGAGAGATATGGAGAGGTTCCATCACAGTTTGCAGAAAAAATAATTGGGCTAGCTACT
GCAAAGTAA
>Cdif_630_PROKKA_00074 ctsR
GTGATATTAATGGCAACTATGACAGATATAATTGAAAAATTTATTAAAGATTTGATGGAA
GAAGATAATAGCATACAAATTCAAAGAAATGAACTAGCAAACTTGTTTAGTTGTGCACCA
TCACAAATAAATTATGTCTTAACAACAAGATTTACAATAGATAGAGGATATTACATTGAA
AGTAAAAAAGGTGGCGGAGGATATGTTCAAATAGAAAAAATACGAAAAAGTAAAGATGGG
CATATTAGAGAACTACTAAATGAAAAAATAGGAAGTCAGATATCCTATAAAAAAGCAAAA
GAATTATTAGAAGGTTTAAAAGAGTCGGATTTGATTAACGAAAGAGAATTAAAATTAATA
TTATATGCAATAGATGATAAATCATTGTGTATGCCAATATATGAATTAAAAGAGAAGGTA
AGGTCTAATATTTTAAAGAATATAATAATAGGATTATTTAGTATAGAGGAGTGA
>Cdif_630_PROKKA_00075 group_9098
ATGCTATGTCAAAAATGCAATAAGAATAAAGCATCTGTATATTATAATAAGATAGTCAAT
GGAGAAAAAACAGAGATGTATTTATGTAGTGAGTGTGCAAAAGAGAATACAGAAATGAAT
TTTAACTTAGATATGCCTTTTTCAATGATGGATATATTTTCTAATTTAGGTTTTCAACCT
AAAAAAGAACTTGAGGAAAAGCTAGTTTGTCCTAAATGCAATACAACATATAGTGAGTTT
AAGAATAATGGGAGATTTGGATGTAGTGAATGTTATAATGCATTTAGTAGTCAAGTAAAT
CCAATGCTTCAAAATATACATGGGCATATAGAACATACAGGAAAAGCACCTAAAAAATCT
TTTTATAAGATAAGTGTAGAAAATGAGATTAAAGAACTAAAAGAAGATTTAGATAGAGCT
ATAAAAAATGAAGAGTATGAATTAGCAGCTCAATTTAGAGATAAAATTAAATATTTAAAA
GGTTCTATTGACTAA
>Cdif_630_PROKKA_00076 group_10116
ATGAAAGAGAACATAGTCATGAAATCAAGAGTTAGGCTAGCTAGAAATTTAAATAACTAT
CCATTTCCAAATAAATTAGATAAAGAATGTGCCATGGAAATAATAGAAAAAGTAAAAAAT
GCGTTTATTAATTCTAACTTAGAACAAAAAGAAGAATTTGATTTCTATAAAATTGAAGAT
TTAGACCAATCTAAAAAAATGCTTATGGTTGAAGAACATATAATAAGCCCAGATTTAGCA
GAAAATGATAAAAGTGCAGTTATAGTAAAAAAAGATAAAACTATAAGTATAATGATAAAT
GAAGAAGACCATATAAGGATACAAACTATATGTGATGATTTAAACTTAGAATATGCATAT
AGTGTAGCAAATGAAATAGATGATTTGTTAGAATCAAGTTTAGAATATGCCTTTAACACA
AAGCTAGGTTATCTAACATCTTGTCCAACTAATACAGGAACAGGAATGAGAGCTTCTGTA
ATGATGCATTTACCAGCATTAAGTCAACTAGGCTATATGGATGAACTTTATAAAATTTCA
TCACAAATAGGTATAGCAATTAGAGGGATATATGGAGAACGAACAGAAGCATTGGGAAAT
ATATATCAAATATCTAATCAACTTACACTTGGAAGAACAGAGTCTAATATTATAGAAAAT
GTAAGTGGACTTACAAAAGATGCAATTTCAAAAGAAATAAAAGCTAGAGAAATATTGCAA
AAAAAATTAGGTATAAAACTAGAAGATAAAATATTTAGATCGATAGGGACACTTGAAAAT
TCAAGAGTAATGAGTAGCGCAGAGGCAATGAGCCATCTATCAAATATAAAAATGGGAATA
GAAATGAACTATATAGATAAACTAGATTTAAGGGCTATAGAACAACTTATGATAGGTATA
CAACCAGCGCATCAGTCAATAATGTATAAGAGTGATGATGTTGAGAATAGAGATATAAAT
AGAGCAACATATATTAGAGAAACTTTGGAAAAATTAAGAGGAGGGATGAATTGTGAACTT
CAATAG
>Cdif_630_PROKKA_00077 clpC
GTGAACTTCAATAGATTTACACAAAGAGCTAAAAAGGCAATTGATTTAGCGTTTGAATCT
GCTAAAAGTCTAGGACACAATATTGTCGGAAGTGAACATATACTTTTAGGTCTTTTAAGA
GAAGAAGAAGGTATAGCTGCTAAAGTTCTAAGTAAAGTTGGATTTACAGAAGCTTATTTA
GAAGGCAAAATAGTTGATATGGAAGGTAAGGGAGAAGAAATCTCAGAAGATATAGTATTA
AGTCCAAGAAGTAAACAAATACTTGAATTATCAGGAATGTTTGCAAATAAATTAAAAACA
AATTATATTGGGACTGAGCATATATTATTAGCAATTATTCAAGAAGGTGAAGGAATAGCT
AATAAGATTTTAAATTATGCTGGAGTAAATGATAGGACTTTAGCCCAATTAACAATTGAT
ATGATGGGTATTAGTGATAAAAATCAATACAAAGCAGAAAATAGTTACACGGGCAACCAG
AATCAAGCAGAATCTAAAGTACTTGATAAGTATGGAAGAAATCTTACACTATATGCAAAA
CAGAATAAAATAGACCCTGTAATAGGTAGAGAAAAAGAAATACAAAGAGTAATACAAATA
TTAAGTAGAAGAACTAAAAACAATCCAGTGTTGATAGGAGACCCAGGTGTAGGGAAAACA
GCCATAGCTGAAGGTCTGGCTACAAATATAGCCTTAGGAAATGTTCCAGAAACACTAAAA
AACAAAACTTTATACTCTTTAGAGATGGGTTCATTATTGGCTGGAGCTAAGTATAGAGGA
GAATTTGAAGAAAGAATTAAAGAAGTTGTAGATGAAGTTGTTAAAAATGGAAACATAATC
TTATTTATAGATGAGATGCACACAATAATAGGGGCTGGGTCTACTGGAGAAGGCTCTATA
GATGCTTCAAATATATTAAAGCCAGCCTTAGCAAGAGGAGAAATACAAGTTATAGGTGCA
ACTACAATTGATGAATATAGAAAGCATGTTGAAAAAGATTCTGCTCTAGAAAGAAGATTC
CAACCAGTTATGGTAGATGAACCAACTAAAGAGGACTCAATAAAAATATTAGAAGGATTA
AGAGATAAATATGAAGCTCATCATAAAGTTAAAATAACTGATGATGCTATAAAGGCAGCT
GTAGAATTATCAACTAGATATATATCAGACAGATATCTGCCAGATAAAGCTATAGACTTG
ATTGATGAAGCTGCATCAAAAGTAAGATTAAAAGAAAATACACCTCCTTCAGAAATAAAA
AAATTAGAACTAGAAATAGAAAATATAGATAAAGAAAAAGAAGAAGCAGTAAGATGTCAA
GACTTTGAGAAAGCAGCCAAAATAAGAGATGAACAAGGTCTACTTAAAAAACAATTAGAA
GATGTTAGAGAAAGATGGAACAAGTCATCTAAACATTCAGATTTAGTTGATGGAGAAGTT
ATTGCTGAAGTAGTGGGCTTATGGACAGGAATACCAGTTAATAAAATTCTTGAAGAAGAG
GCTGATAGACTTTTGAGACTTGAGGAAATACTGCACAATAGAGTTATAGGTCAAGAACAA
GCAGTAAAATCTATTTCAAAGGCAATCAGAAGGTCAAGAGCAGGTCTTAAAGACCCTAAT
AGACCAATTGGTTCATTTTTATTTTTAGGTCCAACAGGAGTAGGTAAAACAGAATTATCT
AAGGCATTAGCAGAAGTGCAATTTGGAGATGAAAATCAAATAATTAGAATAGATATGTCT
GAATATATGGAAAAACATGCTGTGTCAAGAATGATAGGTTCACCTCCAGGTTATGTAGGT
CATGATGAAGGTGGTCAATTAACTGAAAAAGTAAGAAGAAATCCATATTCAGTTATCTTA
TTTGATGAGATAGAAAAAGCTCATCCAGATGTATTTAATATTCTGTTACAAATTCTAGAT
GATGGTAGACTAACTGATTCAAAAGGAAGAACTGTAGATTTTAAGAATACTATTGTAATA
ATGACATCAAATGTTGGAGCATCTACAATTGGTAGACAAAAAACTTTAGGATTTAGTATA
GCTAAAGGAGACGAAGAAGAAAAATCTCAATATGAAAAAATGAAAGAAAATATAATGGGT
GAATTAAAACAAAGATTCAGACCAGAGTTTTTAAACAGAATAGATGATATAATTGTTTTC
CACTCACTAAATGAAAATCATATATCAAAAATAGTACTTTTAATGGCAGCGAAACTACAA
GAGAGATTAAAAGAAATGGATATAAAATTAGAAATGAGTGATGAGGCTGTTAAATTAATT
TCTAAATCTGGATTTGACTTAGAATATGGAGCAAGACCTCTTAAAAGAGCTTTACAAAAA
GAGTTGGAAGATGAGCTATCTGAAGCAATCTTAAAAGGTAATGTGAAAAAGGGAAGTAAT
GTAGTAGCAAAAGTCAAAGATGAAAAAATAGTTTTTGAAACTAAATAA
>Cdif_630_PROKKA_00078 group_9469
ATGGCAAAAATAAAAACAAAATATGTATGTCAATCTTGCGGATATGAAACAGCTAAATGG
CTTGGTAAATGTCCAGAATGTACAAAATGGAATACATTTGTAGAAGAAATAGACCAAAAA
AGCACCAAAAAAGAGGTCTTTATAATAGATAAATCTTCATCTAAACCAGTCAGTATAAAC
TCAATAGAGAGTAAAGAAGAAGAGCGGTTTACAACAGATATAAATGAATTAGATAGAGTG
CTTGGAGGAGGTATAGTTAAAGGCTCTTTAGTGCTTGTTGGTGGTGACCCTGGTATAGGT
AAATCAACACTTTTAATCCAAGTATCTAGTAATGTTGCCAACTTAGGAAAAACTGTTTTA
TATATAACTGGAGAAGAATCAGAATCTCAAATAAAAATGAGAGCTAAAAGATTAGGTATT
AACTCAGAAAATTTATATATATTTGCTGAAAATAATTTAAGTATAATTGAATCTTATTTA
GAAAGTGTAAATCCAGAATTAATAATTCTAGACTCAATTCAAACTGTCTTCAGTCCAGAA
ATATCCTCGGCACCAGGAACTGTCAGCCAAATTAAAGAAGGTACTTCAAAATTCATGAAA
ATTTCTAAAAAAATGGGAATTTCAACGTTCATAGTTGGGCATGTTACAAAAGAAGGTTCA
CTAGCAGGACCAAAATTATTAGAGCATATGGTTGATACTGTTCTATATTTTGAAGGAGAA
AGATATAATACTTATAGATTAGTAAGAGCTGTTAAAAATCGATTTGGTTCAACTAATGAA
CTTGGAGTGTTTGAAATGAGGGATTTAGGATTAGTAGAACTTGATAATCCATCTAAAATT
TTAATCTCTGAAAAACCAAAAGATGTAGCAGGTTCAGTAATAATATCTACTGTAGAAGGT
ACGAGACCAATGTTACTTGAATTGCAAGCATTAGTTTCTCCTACAAGTTTTGGTATACCA
AAAAGAACATCTACAGGAGTCGATTACAATAGAGTAGGTATGTTATTAGCAGTATTAGAA
AAACGTGTTGGTTTGCAAATACAAAATCAAGATGTCTATATAAACATAGTTGGAGGAATA
AAGATAAATGAACCCTCAATTGATTTAGGGATAGCCATTTCTGTAGCATCTAGTTTTAGA
AATATACCGATAGATGAAGATATAGCTGTTACAGGAGAAGTGGGACTTACAGGAGAAGTT
AGAGCAGTAAGCTTTATAGAAAAAAGAATAGCTGAGTGTAAAAAACTTGGATTTAAAAAG
ATAGTAGTTCCTAGAAGTAATTATGATGTTGTAAAAGAGACCAAAGGCATAGAAATATGG
CCAGTAGATAACTTAAGACAAGCTATAAATATAGTACTTGGGAGGAATCAATAA
>Cdif_630_PROKKA_00079 disA_1
ATGGAGAATTTTCTAGATAATAAAAATATGCTATATGCATTAAAAATGATATCTCCTGGA
ACTCCACTTAGATTAGGTCTAAACAATGTACTAAGAGCTAAGACTGGTGGATTAATTGTA
ATTGCAACAAACGAAGATGTAATGAAAATAGTAGATGGAGGATTTGCTATAAATGCAGAA
TATTCACCATCATATCTATATGAATTAGCTAAAATGGATGGAGCTATAGTTTTAAGTGGT
GATGTAAAGAAAATATTATTTGCTAATGCACAACTTATACCTGACTATTTTATAGAAACA
TCAGAGACAGGAACAAGACATAGAACAGCAGAAAGAGTAGCAAAACAAACTGGTGCTATA
GTCATAGGAATTTCACAAAGAAGAAATGTTATAACAGTTTATAGAGGAAATGAGAAGTAT
GTAGTCGAAGATATATCTAAGATATTTACTAAGGCAAATCAGGCTATACAAACTCTGGAA
AAATATAAGACAGTATTGGACCAAGCTGTAACAAATTTAAATGCCTTAGAGTTTAATGAT
TTGGTAACTATTTATGATGTTGCATTAGTCATGCAAAAGATGGAAATGGTAATGAGAGTT
ACAAGTATAATTGAAAAATATGTGATAGAATTGGGTGATGAAGGAACTTTAGTAAGTATG
CAATTAGAAGAATTAATGGGTACAACCAGAATAGACCAGAAATTAATATTCAAAGATTAT
AATAAAGAAAACACAGAAATAAAAGAACTTATGAAAAAGGTCAAAAATTTAAATTCAGAA
GAACTAATAGAATTGGTTAATATGGCAAAACTATTAGGGTATAGTGGTTTTTCAGAAAGT
ATGGATATGCCTATAAAAACAAGAGGTTATAGGATTCTTAGCAAAATACATAGACTACCA
ACAGCAATAATAGAAAACTTAGTAAATTATTTTGAAAACTTTCAACAAATTTTAGATGCA
TCTATTGAAGAATTAGATGAGGTTGAAGGAATAGGTGAAATAAGAGCAACATATATAAAA
AATGGACTCATAAAAATGAAACAATTAGTCTTATTAGATAGACACATATGA
>Cdif_630_PROKKA_00080 group_9813
TTGATAAGGAAAGTAACAAGAATATTGTTTATTTTACTTGGATTTACAATAGGTATAACA
ACCTATTTAACATTAATGAAAGATTTTGAAATATTAACATTTGGAAAAGAAACATATGGT
TATATCGCAGCTGTAGTAGCAGGTATAATAATAGCCATTTTAGGATATCTTATAGAACCA
TGGGTTGTAAATAAAGTAAAAGAAATTGCTAAAATAGTGGATAAAGAATTGTCAAAATAT
CCTCAGACTGATATATTGTTAGGGTCTATGGGTCTTATAGTAGGATTTGTTATTGCGTAT
TTATTAAGTGGATTAGTAAATAGAATACCAATAGTAGGTGGAATACTATCCTTACTATTA
TATTTATTCCTAGGATATCTTGGAATGAAAGTTGCGCTTAAAAGTAAAAATGATTTATTT
AATGTTGGAAAACTAGGAAGATTAGCAAATCCTATTAAGGATAAAGATAAGGATAAAGAA
AATAAAAAAGAAGTAAAAGCCATTCCTCCAAAAGTATTAGATACAAGTGTAATAATTGAT
GGAAGAATAGCTGATATTTGTAAGACTGGGTTTATAGAAGGAAAACTTATTATTCCTGCT
TTTGTTTTGGAGGAACTAAGACATATTGCAGATTCTTCAGATGATTTAAAAAGAGTAAGA
GGTAGAAGAGGTCTGGATATATTAAATATAATTCAGAAAGAATTAAATATAGAAGTTGAA
ATAAGTGAGAGAGACTTTGATGATATAGCAGAAGTTGATAGTAAATTATTAAAGCTTGCT
CAGGTTTTAAATGGAAAAGTTGTTACAAATGATTATAACTTAAATAAAGTTGCTCAATTC
CAAGGTGTTGAAGTATTAAATATAAATGAGTTAGCTAATGCTATAAAACCAGTTGCTATA
CCAGGTGAAGATATGGTTGTTCAAGTGGTTAAAGAAGGAAAAGAGGCTCAACAAGGTGTT
GCATATCTAGATGATGGAACTATGATAGTTGTTGATGGAGGAAGAAAATATATGAATGAG
ACTATAAAAGTACTCGTTACTTCTGTTCTTCAAACTCCTGCAGGTAGAATGATATTTGCA
AAACCTAAAAATTAA
>Cdif_630_PROKKA_00081 group_3591
ATGAGAAAAAAGATTATATCTTTCTTAGCAACATTTATCATAATATTAACATCAGCAAGT
CAGTATAGTTTTGCAGATGATATATCAACACGTGGAAAAGTAATATTTATAGATATGAAT
AGAACTAGTATGAGTAATATGTTAAGAATAAAATCATTAAGAGAAGAACTAGACAATAGA
GGGTATATTGGCTTGATGAATATAAGAGGCGATAAAGGAAGTGATGATAGAAGGTCATAT
GCTAGTATGGGTGCTGGTGGTAGAGCTAATGTGGCTAATGAAGAAGATATTAATTTTGAA
AGCTCGAATAAGGATAGAAATATAGTTTTTGAATCAGCTACAGGAAAAAGTGCAAAAGGT
ATAAATAATTTAACTATAAATAAGTCTATAAATGAAAATTTAAACTTTGGAGAGTATGGT
TCTGTATTAGGGTCATTAGGACAAAGTTTATCTGATAATGGATTAAAAGCATCTGTATTG
GGTAATTCAGATATAATTGAAAATGGTCAACTTATAAAAAATAGAAACTTATGTCTAACT
GCAATGGATGAATATGGAAGAATACCTAATGGAAATGTAGATACTATAAATAAAAAAGAC
TTATCTATGCCTTATGGAATATCAACTGATTATGATAAATTGATTGTAGAGACTAAAGAA
GCTTACAAAAATAATGATGTGATTTTTGTGGAGCTTGGAGACACATATAGATTAGATTTA
TATAAACCAAATTTAAATGAAAAAACATATGAGAGTATGAAAGATAACATAGAAAAAAAT
ATAGATATATATTTAAAAAATATATTTTCTATGGTTGAAGAAAATGACACTATCTACATA
GCAAGTGCATTTCCAAGTGATTTAGATTATAAAAATAAAAGAAGACTTTCTCCAATAATA
AAATTAAATGGAGAAGGGAAAGGTATATTATCATCTTCAACTACTAGAAGAGAAGGTATT
GTAACAAATTTAGATGTTGGGGTTGAAATATTAGACAACTTTAATATAAAAAATCAAAAT
ATGGTTGGAAGAAAATATGAACTTATTAACAGAGATGATAATAAAGAATTTTTGATGGAT
GAATATCAAAAGATAGTATCTATTTCAAGCATAAGGTCTACAATACTGAATGGTTTTGTA
AGTATAGTTTTCTTGTCATGGATAGTTGCTATGATTGCAATTTTATTTAGAAAGCATATA
TCAAAAAATTATAAAGAAACAACATTTTTTATATTAAAGGAACTTTTAAAAATAGGAATA
GTAATGCCACTGTCATTTATGATAACACCAATAATGAATTTCAAAACACCATTAGCAATA
TCTTTAGGAATAATTATAATAACACTTACTATATATCTTATAAGTAAAGTTTTAATAAAG
AACGATTTAAAAAACATGCTGTTTTTTACTGGATTAACCATAGTAATTATGGTTATTGAT
GCTGGGTTTGGCTCATATTTAATGAAAAGCAATGTTATGAGTTATGATTGTATAATTGGA
GCTAGATATTATGGAGTAGGAAATGAGTATCAAGGTGTGGCAATCGGTAGTGCAATATTT
ACATTTGCAATTTTACTTACATATAAAAATATACCAAAGTGGTCTATAATAGTTTTTTCT
TTGGTTATCTTAATTACAAGTGCATCTCCAATTATGGGAGCAAATGTTGGAAGTGCTATT
TCTGAATGTGTTGCATTTTTACTATTTATACTATTGATATATAATGTAAAGATAGATTTC
AAAAAAATCGTATTATTAGGTATAGCAGTAGTATTTGTATTAGGAGTTTTTGTAGCAATA
GATATGATTTTGGGAAGTAATTCACATTTAGGTATGTTTGTAAAAGAAATTTACTTTAAT
GGACCAGGAGAAATAATACAAACATTTAGTAGAAAGATAGAGATGAATTTAAAGCTAGCT
CAAACCAGTGCATGGGTAAATATACTGTTAACTGGAATAGGTGTAATTTTAGTTCTTATG
ATTAATCAGATTAGATACTTTAAGCAACTGATGGATGAGTATCCAATTGTATTTAAAGGA
TTTATAGCATCAATAGCAGGATGTTTAGTAACTCTTTTAGTGAATGACTCTGGGATTGTG
TCATCAGCTACAGCCTTTATTTATGTAATTGTACCTATGATAACATTAAGTATAAATCTT
ACAGCATTAAAAGAATAA
>Cdif_630_PROKKA_00082 adaA_1
ATGAACAGAAATAATTTTTCACATGAAATAATTGAACCTATTGATAATTTAGATGTTAAT
TTCAAACTATTTGATGATAGTGGTAGTTATGTAGCAAATCATTGGCATAACTCATTAGAA
ATAATTTATATAACTTCTGGTGATTTACAAATTAACATGGAGGGTTACACTTATAATTTA
AAAGCTAATGAGTGTATGTTCATTAATTCTGGAATTATTCACTCAACTAGATGTATTTAT
CAAAATACCTCTATATTATTGCAAGTACCATTGTCTTTTCTAAACAAATATATCCCTGAT
TTTAAAAATTGCTATTTTGACTTTAAGGTTAATGCCAATGACAATAACTATAAAAAAAAT
TCAAGTAAAGTTAAACTTATATTAGAAAACATGAGAGAAATTAAACTTAGTTCTCCTCCT
GCAGCTAATCTGCTCTTTACAAGCTTATTATTTGAACTTTTATTTGAATTATATACAAAC
TTTAAAATATCTGTAGGTAATAAAAATATGAAAAAAACAGTACTTGATTTGTCAAAATTT
GAACCAGTTTTAGAATATACAAAGATTAATTACAAAATGCCTATTTCTATTAACAAAATC
GCTAAGGTAGCACACTTACAACCAGAATATTTTTGTAGAAAATTTAAACAGTATATGGGA
CAAACTTACTTAGAGTATTTAAATGATGTGCGTATTTCTCATATTTATAAAGATTTAATT
AACACAAATGATACCTTATGCAGTATATTAGAAGCTCATGGATTTACTAATACAAAATTA
TTTTACAGAATTTTTAAGGAAAAATTTAAATGCACTCCTAAACATATAAGAAAAAAATCT
ACCTAA
>Cdif_630_PROKKA_00083 celC
GTGTATATAAAAGGTGTAAATTTAGGAGGTTGGTTAGTTTTAGAAAAATGGATGACCTCA
AGTTTATTTGAAGGCACAGAAGCTGAAGATGAATACTATTTACCAAGACAGCTTTCAAGA
GAGGCATATGAATCTAGAATTAAGACTCATCGTAGTGAATACATCACAGAGAGAGATTTT
GCAACGATTAAATCTATGGGATTTAATTCAGTTCGTATACCAGTACCATACTTTATTTTT
GGAGATTGTGAACCATTCATAGGATGTGTTAAAGAACTTGATAAAGCATTTGCTTGGGCA
GATAAGTATGGGCTTAGTATATTGATAGACTTACATACAGTTCCAGGAAGCCAAAATGGA
TTTGATAATGGAGGAATATCAGGTATATGTAGCTGGTCACAAAATCCAGAATATGTAGCG
TTTACATTAAATGTATTAGAAAGACTTGCAAAACGTTATGGGATGAGGCATGAATTGTAT
GGAATCCAAATTTTAAATGAGCCTATAACAGAAAGAATGTGGAACATAATGAATGTTCCA
AATCGGTTTAAGGCTGTAGATAAGGAGATGGCAAGGGGGAGTAAACCTAATTCATTAGAG
TTTTTACGTGATTTTTATATAAAAGCATATAGGGTAATGCGTCCTTATATGAGAGAGGAA
AACGTTATAGTGTTTCATGATGCATTTGAATTAAAAGCATGGAAAGACTTTATGAGAGAG
GAAGAATTTAAAAATGTTGTTCTAGATACACACCAATATTTGATGTTAGCTGAAGCAGAT
GGATGTGAACAAAGTATTGATAGCTATCTCAAATATATTAGAGAAAATTATGCTAAAGAT
ATTTTACAAATGCAAAAATATTTTCCTGTTATATGTGGGGAGTGGAGCTTATTTAATTCA
TATGCTTGTGGTATAGATACAAATGGAGGTCAATCACCTCTAAATGGGATTGAATCAAAT
ATAGATAAATTATCAAAAGACGATAAAAGAGAATTATATAGGAAGATAGCAAAAGCACAG
CTTGATGCATGGAGAAATGGAAGTGGTCACTACTATTGGAATTATAAGTTATTACTAGAT
ACAGTTAATGAAGAAGGTTGGATAGGATGGGATAGTTGGGACCTAGGCAAATGTGTAGCT
CAAGAATGGTATCCTATAGAATATTAA
>Cdif_630_PROKKA_00084 xynB
ATGATTAAAAACCCTATACTTCCAGGTTTTAATCCAGATCCTTGTATTTGTAGAAAGGGA
GATGATTATTATCTTGTAGTTTCATCTTTTGAATGGTTTCCAGGTATACCTGTTTATCAC
TCTAAAGACTTAAAAAATTGGGAGTTATATACTCATATTTTGACAGATGAAACAAAAATA
GATTTGAAGAAGCTTCCTTCATCTAAAGGAATTTGGGCACCTTGTTTGACTTATTGTGAA
GAAGAAGATTTATTTTACATAGTTTATGGAATTATGAACTCTATGAATGCAAGATATTTT
GATGTTGATAATTATTTAATTACATCAAAAGATATAAAGGGAGAGTGGAGTGAACCAGTA
TATCTACACTCATCAGGTTTTGATGCGTCTATTTTTCATGATGATGATGGTAAAAAGTGG
ATTGCATCATTAGACTGGGAGACTAGAGAAGGATATGAAAAACCTGGTGTTATATGTTTA
GTGGAATACTGTACAAAAAAGAAAGAAATAGTAGGATATCCAAAGAGAATATGGTCAGGG
GGAACTGATAGAGGTTGTATTGAAGCACCACATATAACAAAGCGTGGAGATTACTATTAT
ATAATGTGTGCAGAAGGTGGAACTGGATATGGTCATAGTGTAACTATGGGAAGGGCTAAA
AATATATGGGGACCTTATGAAAAAGATTCAATGAATCCAATTGTAACTTCAATTCCAGGC
GATTTTTATGAAAGACATGACCCTGACCATCTAAAGCCTAAATATTATAACCCAGAATCA
AAACTTCAAAAATCTGGTCATGGAAGCTATATAGAAACAACATCAGGTGAAGTATATTTA
GTTCATCTAACATCTAGACCATTTGTACCAGAGTTAAGGTGTACTTTAGGTAGAGAAACA
GCTATTCAAAAAATGAAATGGACAAAGGATAATTGGCTTCGAATGGAAGATGAAAGTAAT
TTGGCAAAAGAATACGTATCAGAAAGTAAACTAGAAGAACATTTAGTTTCATCTATACCA
AGTTTTGATGACTTTGATTCAAATGAATTAGGTTTACAGTACTATGCTCCTAGGATTTCA
CCATTATCATTTGCAGATGTTAAGTCTAGACCAGGATATGTAAGGATTAGAGGACAAGAA
TCAAGAACATCATTAAATAAAGTAAGCATATTGGCAAGAAAATTAACTTCAGTATATGCA
AGAATAACCACTAAGATGGAGTTTTACCCAGAGGTACATCAGCATAGTGCGGGTTTGATA
ATGTATTATGATAATATGAATTATATAAATTTAAGAAAGTATTATAGTGAAACATTGGGT
CAAAGTGCACTATCAATAATACATCTTGAAAATGGAGAGAAGACGGAATTTTTAAATACT
AGGATACCAATAAAAGATATACCAATATATCTTCGTCTGTATATACAAGGTCGTAAGTCA
TATTTTGAATGGAGTTATGATGAAAAAAACTACCAAAGAATAGGAAAGGTATTTGATACA
ACTAAGTTTTCAGATGAGTACTGTAAATATGGAGAATTTACAGGTACGTTTATAGGATTA
ACTTGTGCAGATCGTGTAAAGCATAAACACTATGCTGATTTTGATTTTTTTGAATATATA
GTAGATGAATCAAAAGATGTCGATTAA
>Cdif_630_PROKKA_00085 yicJ
ATGAATACAGAAGTTAATGTTAAAGCAACTACGATTAGATATGAAAAGATTTCATTTTTT
GAAAGAATTTCTTATGCTTGTGGGGATTTGGGGTGCAATATCATATACTCAGCTATGTCA
GCATTTTTGCTGTTTTATTATACTAATTATGCAGATGTTAGTGCAGCAGCTGTAGGTAGT
ATTATGCTTGTATCTAGGATACTGGATGGGTTTAGTGACTTAACAATGGGAATTATAGTG
GATAGAACTAAATCCAAATACGGTAAGGCTAGGCCTTGGATTTTGAGAATGGCGATTCCT
TTTGCTATAGCAGCAGTATTATTATTTTCTGTTCCATCAAATCTTGGTATCACTTCTAAA
TTAATTTATATTTTTATTACATATAACTTAGTTTCTACTGTTATTTATACAGCAATCAAT
GTACCCTATGCAACTCTAAATTCACTTATAACTCAAAGCCAGTATGAAAGAGGAGTATTA
AGTATATTTAGAATGATATTAGCCACTTGTGGTACCTTACTAATAAATGGACTTACACTA
CCTCTAGTTGAATACTTTGGAAATAATTTATCAGCATGGACTAAAACATTCTTTGTATTT
GGAATAGCATCTATAATGGTATTTTTTATAACATTTACTGGAACCAAGGAAAGAGTAAAA
GCAGTTAAGCAAGATAGGAATGAAGTAATACCATTTAAAATAGGTATTAAATCTTTATTT
AGAAATAAGTACTGGATACAAATAACATTATGTTTAGTTTGTATATTTATTGTATTTGCG
ATAAATGGTGGTTCATCCGTATATTATGCAAAGTTTATTTTGGGAGATGAAAAATTATTT
GGTCCTATAAATATGGTTTCAAATATATCCCAAATTATAGCTATGTTTATGGTTGCTCCT
TTTATAAAAAAATTTGGAAAAAGAAATGTATTAATAGTAGGTTCAATAATATTAATATCG
TCAAATGTTATGTTTATAATAGTTGGACAAAACTATATAGGAGTAATATCTGCAAGTGCT
ATAAAGGGAATAGGAAGTGCTGGAATAGCATCAACAATGTTTGCTATTGTTTCAGATACT
ATTGAATATGGAGAATGGAAGACTGGATATAGAACTGAGGGGCTTATAAATAGTGCATCT
AGTTTTGGGTTTAAAGTGGGAAATGGATTAGGTTCAGCAATATTAGGTGCAGTATTATCA
ATTGGTGGTTATGTAGGAACATCAGCTACTCAAAGTGATTTAGCTATAGTATCAATAAAA
GTATGTTTTATATACCTACCTATATTTATAACAATATTACAAATTATCATAATGTCTTTT
TATAAGCTTGATAAAGAATATAGTACTATACTTAATGAATTAAATACTAAATAA
>Cdif_630_PROKKA_00086 deoR
ATGAAAAAAATTGGAGACTTAAGATTAATGATGAAGTGTTGTTCACTTTATTACGAAGAT
AATTTGAATCAACAGGAAATAGCAAATCAATTGGGAATATCAAGACCAACAATATCAAGA
ATATTAAAAGAAGCTTTTGAACAAGGAATAGTAAAAATACAGATAGTTGATGTTTTGAAA
AATGATTACCAAAAAATAGAGAGAAGTTTGGAGAGAAAATATAAATTAAAAGAAGTAATA
GTAGTAGATGATAAACAGGATGCACTAACACAAAAACAAGAACTAGCAAGAGCTGTATCT
GAATATTTAACTAGAGTAGTAAAGGAAAATGATATAATAGGTGTTTCAATAGGAACAACA
CTAAAAGAAATACCAAGATATGTGGAAAAAAGTAACTGTAAAAATGTTACATTTATACCT
CTATTAGGAGGGATTGGAGACAATGAAATAGATATTCATGCAAATCAAATAGCAGTAAGT
TTAGCGAGGGCTTTTGGAGGTGATTTTAAATTATTACATGCTCCAGCTGTTATGTCTGAC
TTGTCTACAAAAGAGAAACTTTGCAAAGACGAAAAAATTAAAGAAGTACTAGATTTAATA
GATAAAACAACTATAGCAATTGTGGGTATAGGAAATCCTATGAGTTTAAACTCAACAATA
ATGGCTTCTGGATACATGAATGAAGCAGATATAGAAGATTTAAAAAAATACAACTCAATA
GGTGCAATTTGTTTACAAGCCTTTGATAAAGAAGGAAAAACTTCTATACTTGAATTTAAT
CAAAGAGTATTAGGAGTGAAACTGGAAGATTTAAAAAAGATAAAAAGAACAATAGGTGTC
GCTTCAGGAGATGAAAAAATAGAGGCAATAAAGGCATCATTAAAAGCGAAATTTATAAAT
AGTTTAGCAATTAATCACAGTTTAGCACTTAAATTATTAGAAGATTGTGACTAA
>Cdif_630_PROKKA_00087 acoA
ATGTCAATATCAAAAGAAACATTGCTTGAAATGTATAAGAGAATGAATCAGGCTAGAAAA
TTTGAAGAGAAAGTTAGTTGGTTTTTTGCAAGAGGTATGGTTCATGGAACAACTCACTTA
TCTGTAGGTCAAGAAGCGTCAAGTGTGGCGGCTGTAATGGCTTTAGAAAAAGGAGATTTA
GTATCATTAACTCATAGAGGACATAGTCAATTTATAGGAATGGGAATAGACCTAAATAAA
ATGATGGCTGAACTTATGGGTAAAGAAACTGGATTTTGTAAGGGAAAAGGAGGCTCAATG
CATATAGCAGATATTGAGTCAGGTAACTTAGGAGCAAATGGAGTTGTAGGTGGAGGTCTT
ACAATAGCTCCAGGAGCTGCACTTACACAACAGTATAAAAAAACAGGCAAAATAGTTTTA
TGTAGTTTTGGTGATGGAGCATCAAATGAAGGTACTTTTCATGAAGGAATAAATTTATCT
TCAATATGGAAATTGCCAATAATATTTTACTGTGAGAATAATTTATACGGTATGTCAACA
AGCATAAAACGTCATATGAATATAGAAAGTATTGCCACTAGAGCAGCTTCTTATGGAATA
GAAGGAATATCAATAGATGGATATAACCCAATAGAAGTATACGAAACAGTACAAAAAGCT
GCTGAGAAGTGTAGAAGAGGAGAAGGACCTGTATTAATTGAAAGTAGAACTTATAGATGG
TTAGGTCATTCAAAATCAGATGCAAATGTATATAGAACAAAAGAAGAAATAGAATCATGG
AAAGCAAAAGACCCTATTGAATTTTTAAAAAATTATCTTATAGAAAATAATCTATCTAAT
GAAGATGAATTAGATAAGATTCAAGAATTTGCAAAGCAATCAATAGAAGATGCAGTAGAG
TTTGCTCAAAATAGCCCAAATCCAAAAATAGAGTCTTTATTAGAGGATGTATATGCAGAC
TAA
>Cdif_630_PROKKA_00088 bfmBAB
ATGAGTACAAGGGAATTAACATATGCACAAGCAATAAAGGAAGCAATGTCAGAAGAAATG
AGAAGAGATGAAAATGTAATATTTATGGGAGAAGATATAGGAATATATGGAGGAGCATTT
GGTGTATCAGTTGGTATGATAGATGAATTTGGACCAGAAAGAGTAAGGGATACTCCTATA
TCAGAAGCAGCTATAGCAGGAGCGGCAGCAGGTGCAGCAGCAACTGGCTTAAGACCTATT
ATGGAAGTAATGTTTATGGACTTTGTAACAATTTCTATGGATGCAATTGTAAATCAAGCG
GCAAAAATGAGATATATGTTTGGAGGAAAAGCACAAGTTCCAATGGTTGTTAGATGTCCA
GGAGGTTCTGGAACTGGTTCAGCAGAGCAACATTCACAAAGTTTAGAAGCTTGGTTTTGT
CATGTACCAGGAGTAAAAGTAGTTGCACCTTCTACACCAGCAGATGCTAAGGGATTGTTG
AAAGCAGCTATAAGAGATAATAATCCAGTCATATTTGTTGAGAATAAATTGTTATACAGA
AAAAAAGGTTTTGTGCCAGAAGATGATTATGTAATTGAAATTGGAAAGGCAGATATTAAA
AGAGAGGGTACTGATGTTACAGTAATTACTTATGGAAGAATGTTACAAAGTGTTGAAGAA
GCAGCAGAGACTCTATCAAAAGAAAATATAAATGTTGAAATTATAGATTTAAGAACTTTA
TATCCATTAGATAAAGAGACTATAGTAAAGAGTGTATGTAAAACTGGGAGAGTTTTAATT
TGCCATGAAGCAGCTAAGACTGGTGGGCTAGGTGGAGAAATATCAGCCCTGATAACAGAA
AGTGAATCATTTGATTATTTAGATGCTCCAGTAAAAAGAATTTGTGGAAAAGATGTGCCA
ATACCATATAATCCAGAGTTAGAAAAAGCAGTTGTCCCAAGAGTTGATGAAATAGAAGAA
GCAATAAAATCTTTAATTGTTAGATAA
>Cdif_630_PROKKA_00089 pdhC
ATGGTGGCAAATAAAATAAAAGCCACACCAGCAGCTAGAAGTCAGGCAAGAAAAGACAAT
ATAAAATTAGATAGGCTGATTGGAAGTGGAGAAAATGGAAGGATTCATTTAGTAGATGTG
TTAAATTATTTAAAAGATAATAAAGCAAATACTACTCCTTTAGCTAGAAGAATAGCAGAA
GATTTAAATATAGATTTAGAAACTATTGTAGGTACTGGATATAATGGAAAGATAAGAAAG
TGTGATGTGGAAAAATTAACTGCAAAAGAAACTATTGTATCAACTAATACATCTAAATCT
AGTGAGAAAAAAGAGCTGAAAATTGAAAATGAAAATTCAAGCATGTTTAACACAGTAGAA
GGAATATTTGAAAAGCCAAATCCAATGAGAGCTACTGTAGCAAAACGAATGTCAGAAAGT
TATTTTAGTGCTCCTGTATTTACATTCAATATAGAAGTAGATGCTACAGAATTGAAGGTA
CTTAGAGCAAAGTTAATCGACACAGTAAAAGAATCAACTGGAGTAAAATTAACTATGACA
GATTTAATAGTAATGGCAGTATCTAAAATACTTCCAAATCATCAAGCCTTAAATTCAGCA
TGGACAGATGAGGGTATATTTAGATATAAAGATGTAAATATAGCTATTGCAGTTGGTTTA
GATGAAGGCTTATATGTTCCGGTAGTAAAAAATGCAAACAAAAAGTCTTTAAAAGAAATA
GCAAAAGAAAGCAAAGAACTTGCGGAAAAAGTAAAGACAGGGAAACTTATGCCAGCAGAC
CAAGAAGGTAATACATTTACAATAAGTAATGTTGGAATGTATGGTATAACTACATTTACA
CCTATAATAAATATGCCTTCAAGTGCAATCTTAGGGGTAGGTGCTACACAAGATAAGTTT
GTTCCAGTAAATGGAGAGGCTAAAATAAAACCTATAATGAACTTATCATTAACATCAGAC
CATAGAGTAATAGATGGAACAGTAGCTGCAAAATTCTTAAAAGATTTAAAAGAATTGTTA
GAAAATCCTTTATCAATGCTTGTATAG
>Cdif_630_PROKKA_00090 lpd_1
ATGTCAGTAGAAGTAATAATGCCAAAAGCAGGAGTAGCCATGGAAGAAGGTACTATAGTA
TCTTGGCTAAAGCAAGAAGGCGAAGAAGTAAAGATTGGAGAACCTATACTAGAAATAACA
ACAGATAAAGTTAATATGGAGATAGAGTCAGAAGGAGAAGGTACACTTGCTGTAATCATA
CATAAAGAGGAAGGTGAAGTATTACCAGTATTTACAGTAATAGGTGTAATAGCAGAAAAA
GGGGAAAATCAAGAGGAAGTAAAAGCTAAATATTTATCTGGAAATGTTTCAAAAGAAGAT
ACAGTTAAAGAGAATCAAAATATAGAAGTTAAAGAAGAAAAAATAAACAAAAAAGAGTGT
AATCATGATTATGATGTAGTGGTAATAGGAGGAGGACCTGGGGGATATTTATCAGCATTA
AAAGCAGCTCTTTTAGGTGGAAGAGTTGCTTTAGTTGAAGAAAATATACTAGGAGGTACT
TGCTTAAATAGAGGTTGTATCCCTACAAAGACTTATATAAAAACAGCAGAAATATTAGAA
GAAATTGACCAATTATCAAAGAGAGGTGTAAAAGTAACTGTAGATAAAGAACAGGACATT
AAGAAGGCCATAAAATATAAAAATAGAGTAGTTAAAAAACTTACAGCTGGTGTTGGCGGA
TTATTAAAAAGTAGAGATGTAGATGTGTTTAATCTTAAAGCTAGTGTTAAAGAAGAGCAT
AAAGTAATTTTATCAGATGGAAAAGTTTTAGATACAGAAAATATAATAATTGCTACAGGT
TCCAAAGTAAGGATATTACCTATAAAAGGAATAGAATCAAATTTAATAATAACTAGTACA
GAAGCATTAGATTTGGAAACAGTGCCAGAAGAATTAGTAATAATTGGTGGTGGAGTGATT
GGTTGTGAATTTGCAGAGATATTCAATTCAAGAGGTTCTAAAGTAACTATAGTAGAAATG
GAAGATAGAGTAATCCCAAGAATGGATAAAGAGTTAAGCGAATCTTTAAAATATTCTCTT
AGTAAAAAAGGTATAAATGTATTAACTAAAAAGAAAGTTTCTGAATTTAAAGAAGAAGGA
AATAACATATTAGTGTGCATTGAAGGTGAAGAGCCAATAAAAGCAGATTTATGTCTATAT
GCTATAGGAAGAGAAGCTAATCTTTCTGGCATAGAGGACTTAGATATTAAAATAGATAAA
GGTTCAATAGTTGTAAATAGTAAAATGGAAACAAGTATACCAAGCATATATGCAGTAGGT
GATGTTACTGGAGGTGTAATGTTAGCTCATGCTGCTTTTAAAATGGGAGAGGTAGCAGCT
TCAAATGCTCTAGGTGTGAATAAAGAAGTTGACTTAGGTGCATTACCTAGTTGTGTTTAT
ACAATTCCAGAAGTAGCATCAGTTGGTATTACAGAAGAGGATGCTAGAAAAAAATATAAT
GTAAAAGTTGGTAAGTTTAATTTTGCTGGAAATGGAAGAGCTTTAGCTTCTGGTCAAGAA
CAAGGATATGTGAAGGTAGTAGCAGATGCTAAATATGGAGAAATTTTAGGTATACATATG
TTTGGATGTGGTGTAGCAGAACTTATAAATCATGCAGCATCATTTAAAGCATTAGAGATA
CCTACTGATGAAGCAAGTGAGTTGATATTTGGTCATCCATGTACTTCAGAAGCTTTAATG
GAAGCTTTGGCAGATGTAAATGGAGAATGTTTACACTTACCTAAAAAATAA
>Cdif_630_PROKKA_00091 luxO_1
ATGAGGCAAAGAATAAAAAACTTAATTGAAAATGAAGATAAGAAAAATCCTTTAACAGAT
GAAGCGATTTCAAGTAGGTTAAATATTCGAAGAGAAGATGTTACCTTTTTGAGAAATGAG
TTAAAAATAGAAGATTCAAGACAAAGAAGAAAAGTTGTTTTAATTAAAGCTATAAAAGAT
ATTTTAAAAGAAGAAAAAACTATAAATAAAAATGATATAACAAGAAGATTAAACAGCATT
GGGTTTACAGTATCAAGATTTACAGTCATACAATACTTAAAAGAGATTCAAGATTCTGGT
GACCTAAAACTTGATAAAGAGAGTGATGATAAAAAAGAAAAAATAATCAATAATAGAGAA
AATAAAGATATAGCATTTGATAAACTTATAGGTAGTAGTGGTAGCTTAAGTACAATTATA
AAACTAGCCAAAGCAGCAATTCTTTATCCACCTCATGGTCTTCATACTATTATTATGGGG
CCAACTGGTGTTGGAAAGAGTGAGTTAGCAGAGTGTATGTATAAATTTGCAGTAGAATCA
TCCAGATTCCCTAAGAATGCACCATTTATAGTTTTTAATGCAGCAGATTATTCAGAGAAT
CCACAGCTTTTGCTATCACAGTTATTTGGACACGTTAAAGGTGCTTTTACAGGAGCTGAT
GAGAACAAAGAAGGATTAGTATCAAAGGCAGATGGAGGAATATTGTTTATAGATGAAATA
CATAGATTACCTCATGAAGGTCAAGAAATACTATTTCAACTGATTGATAAAGGTATGGTC
AGAAAGTTAGGAGAAACAAGACTAACACATAAAATAGATGTAATGATTATTTCAGCAACT
TCTGAGCCAATAGATTCTCATTTACTTAATACATTTAAAAGACGTATACCTGTAACAATT
GAAATACCAGAATTAGTTGCAAGACCATTAAATGAGAGGTTTGACATTATAAATAATTTC
TTCTTAATAGAAGCTCAAAGAATGGGAGCAAACATACATATAAAGTCAGATGTATTAAAA
GCTCTTATGCTTTACGATTGTATAGGTAATGTAGGTCAACTTAGAAGTGATATTCAAGTA
GCTTGTGCTAGGGGACTATTAAACCAACTTACAAACAAACTAAAAGAAGTAAATATAAGC
ATATCAGATGTACCTGGATATGTAAAACAAGGTCTTATAAAAATCAGAAATTGTAGAGGC
AAAATAGAAAATTATGTAGATGGGGATTTAATTATAGATTCAAATCTTCAAGGTGAGATA
GAAAAGAAAAATGAAGATATATATACTTTTCCAGATGAAATATACAAACTTACTGAAAGA
AGACATATTGATTTATTGGAACAAGGTTTAGATTTTGATGTTATAAATAGAATCATTGGA
GGAGAATTAGAAAGTTGCATTCAAAAATACATAAAACAAGTTAAAAAAGTTTCTATTAGT
AACAATCTTCCAGATATAAGTCCAATTGTTGGAAAATATATCGTAGAGCTAACTTATGAA
GTAATCAAAATAGCATCACAATACCTAAGTTCACTAGAACCGAATCTACATTTATGTTTA
GCAGTTCACCTAAAAGCAGCTTTTGAGAGATTAAAAGAAGGAAAAGTAATATCAAATGCT
CATTTGAAAGAAATAATAGGAAATTATCCAGTAGAATATTCTGTAGCAGAAAAGGTAGCT
CAATATTTAAAGGAAAGATATAACATAAACTTACCAAAAGAAGAAATAGGTATAATAGCA
ATATATTTTAAAATGAGTAGTAGAAGAGATATGTCTGAACAAAAAAAGATAGGTGTACTT
CTTATGGCTCACGGAAGAGTAGCATCTTCTGTATGTGAGGTTACAAATAAACTATTAGGA
ATTAATCACGCAAGGTATTTAGATATGCCATTTGAGAAGAAGCCGGAAGAAATGATTGAA
GAAGCTACTACAATAATAAAAGATATTGATGAAGGTAGAGGTGTGATTATATTAGTAGAT
ATGGGTTCACTTTCATATTTTGGAGATATTATTTCTGGAAAGACTGGAATTAATATAAGG
ACAATATCTAGATTTGATACATTGCTTTCTATAGAGGTTATACGAAGAGCAGTTTTACCA
GATTTAACAATAGACGAGATAGTTGATGAAGTTAAAGGTATAGAGCCACAAGTAAAAGAA
AAGGTTAGTAAATGTAACAATACAAAAGTAGATTTTAGAAAACCTATAATTTTAACATTA
TGTATTACTGGATTAGGGGGAGCTTGTAAGATAAAAAAAATCTTAGAGGAAAATATTAAA
AGTATAACTGAAAAGGTTGATATAGAACCTATAGGTATGATTGAATATCCAAGTCTTGAT
TTAGAGATAAAACAAATAAGCAATGATAAAAATGTAATTGCCATAGTTGGAACAATTGAC
CCTCAGATATCAAATATCCCTTTTTTTAGTCTAGTAGACATAAATGATAAAGCGAAGTTA
AATCAAATAAATAACCTAATTGATACAAATCAAATTGGTGATACAAATAAAAAATATGAA
TTATCAGATTTAATACATAAAGAAGATATATTTGTGGATTTACAGGTTAAATCAAAAGAA
GAAGTTCTAAAATATATGAGTAAAAAACTTAGAGAGAAAGGTTATGTGACAAAAAATTTC
TATAAAAAAGTAGTGGAAAGAGATAACTTATTTCCAACTGAATTATCAGATGAAATAGCA
ATACCTCACACAGATGGAATAGATGTAATTAGGCCAGCTATAAGTATAGCCATCTTAAAG
AAGCCTATTGTGTGGAGTAAAAGTAAAGTAAAAATAATACTTTTATTAGCTGTAGACCAA
AAGTGTTTTAATCCATTAAGCACTCTACTCTCATTTATAGAAACAGATGAATTTAAGAAG
ATAAAAAACATTAAAGATAGAGATTTTATTAGGGAGATGATATTAGATGGAGTCAATGAA
AATAATTAG
>Cdif_630_PROKKA_00092 mtlF_1
ATGGAGTCAATGAAAATAATTAGTAGCAATTTAATTTTTAAAAATATTGAAGTGTCTAAC
AATGAAGATGCATTAAAGTTTTTGGGACAACGTTTGTTTGACGAACAGTATGTAAAAGAA
AGCTACATACAAGCTGTTGTAGCAAGAGAAAAAAAGTATGCTACAGGGTTACCAACAGAA
ATATACGGAGTGGCAATACCACATACAGATATAGTACATGTAAATGAGCCAGGAATAGCA
ATTGGAATACTGAATAAACCTGTAAAATTTATAATGATGGGTACAGACGATACTGAAATT
GATGTAAAAGTTGTATTTATGTTAGCAGTGAAAGAGCCACAAGAACAATTGCAACTATTA
GAAAAACTTATGACTATATTTCAAGATAAGAATATACTAAATAATATTGTTGACTTAAGT
GAAGAAAGTGTGAGTGATTTATTAAACTCTAAATTGAAAAATTAA
>Cdif_630_PROKKA_00093 gatB_1
GTGGCTAAAAAGATATTAGTTGCATGTGGAACAGGAGTATGTACTTCAACAATTGCTATA
AACAAATTAAAGAAAGCACTTCAAGACATTGGTAAATTGGATATGGTTAATATTACACAA
TGTAAAGTAGTAGAAGTTGCATCAAAAGCACCTGATTATGATTTAATAATTTGTACTACA
CAAGTATCTAGTAGTATAAAAACACCAGTGATAAATGGATTACCTTTTTTAACTGGTGTC
GGAATGGATAAATTAATCAATGATGTATTAGAAGAGTTAGAATTATAA
>Cdif_630_PROKKA_00094 gatC_1
ATGGAGATATTAAATTTCATTGTTGGTCTAGGTGCACAAGTAATGATGCCAATAATAATA
TGTATTTTTGGTTTGATATTAGGTACAAAACTAGGAAAATCTTTAAGAGCTGGTTTAACT
GTGGGAGTTGGGTTTATAGGTCTTAACACTATTATAGCTTTGCTAACAGATAATTTAGGT
CCAGCTACACAACAAATGGTTAAGAATTTAGGGCTAAGTTTATCAATAATAGATGTAGGA
TGGCCAGCAGCATCAGCTATAGCTTTTGCATCAACAGTAGGGGCTTTAATTATTCCAATA
GGTCTTGTGGTAAATATAGTTATGCTAATTACTAATACTACTCAAACTGTTGATGTAGAC
ATATGGGATTACTGGCATTTTGCTTTTACAGGAGCTTTAGTGGCAGGGGCTACTCAAAGT
GTAATGTGGGGAGTATTTGCAGCAGTAGCAAATATGGTAATTGTATTGGTAATGGCAGAT
TTAACTGCTCCAGGTATAGAGGAATATTTAGGTATGCCAGGTATATCTCTTCCTCATGGA
TTTACACAGGCATTTGTTCCAATTGCTATAGTAGTAAATAAATTATTAGACCTAATACCA
GGTATAAATAAGATTGAGATAAATGCTGATACATTGCAGAAAAAATTTGGATTATTTGGA
GAACCTTTAATAATGGGGTCTGTAATAGGTGTAATAATTGGTATTGCTGCGAAATATGAT
ATAAAAGGAATATTACAATTAGGTGTAACTATGGGAGCTGTATTAATATTAATTCCAAAG
ATGGCAGCATTATTAATGGAAGGATTATTACCAGTATCAGAAGCTGCACAAGAATTTATT
GAGAAGAGATTTAAAAACAGAGGCAAGATTTATATAGGCTTAGATTCAGCAGTAGGAATA
GGTCATCCTGTTACATTATCAGTTGCACTAGTGTTGGTTCCTTTGACTATACTTATAGCA
GCTATATTGCCAGGAAATAAAGTTTTACCATTTGCAGATTTAGCAGTAATTCCATTTGCA
CTTGTATTAATCGTACCAATTACAAAGGGAAATGTGTTTAGAACATTAATAATAGGAATA
ATTATAATTACTTCTGGATTATTAATCGCAACTAACTTAGCTCCATTATTTACCCAAATG
GCTTTAAATGCTAGTTTTAAAATGCCTGAAGGAGCAACTATGATTTCAAGTATTTGTGAT
GGTGCGAATCCATTAAGTTGGGTATTTGTAAAAGTTATGAACTATAAAGTTATTGGAGGA
GTAGTTTTTGGAGTTATAGCTTTAGGAATGGCTATTTACAATAGGAATAGAATAATAAAT
GAAAATAAAAAGCTATCTATAGAAGAATAA
>Cdif_630_PROKKA_00095 group_2897
ATGAAAAAATATAAATATGATTCTAAAAGATACTTACTCAATGTTACAATACCAGGATTT
TTTATGATTTTAATATTGATTTATGCACTGTTTAATAACTATACAAATTTTAATTTGAAT
ATATATAGTTTGTTAATAATTGTCTGTACTTATGGTATATTCAATACTTTTATATCATCA
AGTAATCCTAAAAAAATTATTATTGATAGCAAATGTATACATTTTACCTCATTTATGACT
ACACATAAGTATGAAATTAAAGATATAGAAAAGATAAGAATAAGAGAATTTTATAATAAA
AAAATTTATCTAAAAATTAATGATGGAAACCTTTTTAAAGGTAGGTATTGGATAAGAACA
AATATGTTTAATAATAGTATAGCATTATATAGCTATTTCATTGAGTTGGAAGAGTGCTTA
TATCCAGATTCACTAAAATTTAGAAATAAAAAATTTGAGAATAAGAACATATAA
>Cdif_630_PROKKA_00096 ulaF_1
ATGTTATTAGAGAAATTAAGAAAAGAAGTATTACAAGCATCTTTAGACCTTTTAAACTAT
AATTTAGTGACATTAACAGGAGGAAATGTAAGTGGGAGAGATGAACAAACTGGCTATATA
GCAATCACCCCAAGTGGAATGGATTATAGAAATCTTACACCAAGTGATATTGTTATAGTA
GATGTAGATGGAAATATTATAGATGGAAAATGGAAAGCATCAGTGGATTTATCAGACCAC
TTGTATATATATAAGCATAGAGAAGACATAAATAGTATAATTCATACACATTCTACATAC
TCAAGTTGTTTTGCTATTTTAAATGAACCTATAGAATGCGCAAGTACAACTCTTGCAAAT
GAAGTAGGGGGTTCAGTACCAGTTGCAAAATTTTCGCCACCAACATCTAAAAAGATGGGA
AAATGTGTTATTGAAGCAATTGGTGACAAAAGAGCATGTCTTTTAGCAAATCATGGCGTA
ATTGCAGTTGGTCCATCTGTAGGACATGCTCTTACAGCCGCTGTAATGTTAGAAGATTCA
GCAAAAGTATATTACTTAGCAAAATCAATTGGCACACCAGTGCTACTGCCTGATGAAGAA
ATTCAAAGAGCGAGAGATGTATTTTTTAATGTCTATGGTCAGGATAAATAA
>Cdif_630_PROKKA_00097 lplA
ATGTATTACTTATTAAACAAAAGCACAAATCCTTACTTTAATTTGGCATTAGAAGAATAT
CTATTTTTAAATGATAAATATAATGATGATATTATAATCATATGGAGAAATGAAGAATCC
ATTTTTATAGGTAAAAATCAAAATCCATATCAGGAAGTATATCATGATGTTATTGAAAAG
GGAGAAATTCCTATTTTAAGAAGAATATCTGGAGGAGGAACTGTTTATCATGACTTAGGT
AATATCAATATGTCATTCATACAAAAAGATAGGCAACTTCATGAGATAGATTTTTTGGAG
CATACTAAGTTTATGCAAAAGATGCTTTCAACCTTAGGACTAGATGTATCTATAACTGAA
AGAAAAGATTTATTTTTAAATGGGAAAAAAATTTCAGGTTCTGCACAGTCTATAAAAAGA
AAAAATTCTCTTTATCATGGAACTCTTCTTTACGATTCAGATTTAAATAAATTAACTAAA
TATTTAAATTCAAATAAAGCAACTGAATCAAATGCAACTAAATCTGTTTCAAGTAAAGTT
ACAAATATTAAGTTTTTACTCGAAAAAGATATAAATTACTTTTTAGATTATTGTGTTGAA
TATTTAAAATCTAATATAAAGAATATAAAAGAACTTGAATTGGATGAAGAAGATATTAAA
AGTGTATACAATATAGGAGAAGATAAATATAAAAAGATAGAGTGGACATATGGTAAAACG
CCGAAATTTCAAGTAGTGCTACCATTTAATAATGAAAGTAAAATAAATATACATGTTAAC
AGATGGAAAGTATCAAAATTTTTTATTTCTTATGATGATAATGTAATTAATATGGACAAG
TTGTTAGATTTGAATTTCTTTAAAGAAGAAATAAAAGAGAGTATTTTAGAAAATTATCCA
CATTACATAGATTTAATCAATTTAATATTTTAA
>Cdif_630_PROKKA_00098 ispD
ATGTATAGTGTTATAATTGTTGCAGCGGGAAGCGGAAGGAGAATGAACTTAGATATAAAC
AAACAGTTCATAAAATTAAGAGAAAAAGAAATTATTGCTCATACAATTCAAGTTTTTTAT
GAAAATATAAATATAGATGAAATAGTGGTATGTATAAAAAAAGAAGAAGAAGATTTTTTT
AAAGAAAATATAATAAATAAGTATAACTTTAAAAATATAAAAATAGCATATGGCGGAAAA
GAAAGACAGGACTCAATATATAATGGTTTAAAAAAATTAGATAAAAATTGTGATATAGTA
CTTATCCATGATGGAGCAAGACCATTTGTCGACCATAGAATAATCAACGAATCTATAAAG
GTAGCTAAAGAAAAAAAGGCTGTGGTTGTAGGTGTTCCAGTAAGTGATACTATAAAGATA
GTGTCAGATGGAACAGTAAAAGAAACTCCAGAAAGAAATTTGCTGTGGGCAGCACAAACC
CCTCAAACCTTTGAATATAATCTCATAATAGATGCTTATGAACAAGCATATAAGAACAAT
TATTATGGTACTGATGATTCAATGTTGGTAGAAAATATAGGTCAAAGTGTCACTATGGTA
ATGGGTTCTTATGAAAACATAAAAATAACTAGTCCAGAAGATTTAAATATAGCAGAACAA
ATATTAAATATGGAAAAAAGAGATGAAGTTAACAGTAGAAGGAGAATTATATGA
>Cdif_630_PROKKA_00099 ispF
ATGAGAATAGGATTAGGATATGATGTACACAAATTAACAGAGGATAGAAAACTTATAATC
GGTGGTGTAGAGATACCACACGATAAAGGTTTGTTGGGTCATTCTGATGCTGATGTATTG
ATACATGCAATAATGGATTCTATTTTAGGTGCTCTAGCATTAGGAGATATAGGGAAGCAT
TTCCCAGATACAGATGAAGAATATAAGGGAGCAGATAGTATGAAATTATTAGAACATGTG
TATAATCTAATAACAAGTAAAGGATATAAAATTGGTAATATAGACAGTACTATAATTGCT
CAAAGCCCTAAGATGGCTCCATATATTGAGAGTATGAGAAGTAATATATCAAAAGTTTTA
AACACAGACATTGATAATATAAACATAAAGGCAACAACAGAAGAAGGTCTTGGTTTTACA
GGAGCAAAACAGGGAATAGCTTCACAAAGTATTTGTTTATTATTGTTGACAAGTCAGAAT
AATTAA
>Cdif_630_PROKKA_00101 proS_1
ATGAAAATGTCAAAAATGTTTATGCCGACATTAAAAGAAATCCCAGCAGATGCTGAGATT
ACAAGCCATCAATTAATGGTTAGGTCAGGCATGATAAAAAAAATGACTTCAGGTGTTTAT
AACCAATTACCAATGGGGTTAAGAGTGTTCAAAAAAATTGAACAAATAATTAGAGAAGAA
TTAAATAAAAAAGATTGTCAAGAAATACTTTGTGCAGCCTTACTTCCTTCTGAATTATGG
AAAGAGTCTGGAAGGTGGACTGCTATGGGTGAAGAAATGTTTAGACTAAAAGACAGAACA
GAAAGAGAGTACTGTCTTGGGCCAACACATGAAGAAGCATTCACTGATATAATAAGACAA
GAAATTACTTCATATAAACAATTGCCACTAAACTTGTATCAAATACAAGTAAAATATAGA
GACGAGAGAAGACCAAGATTTGGTGTTATGAGAACTAAGACTTTTACAATGAAGGATGCA
TATAGTTTTGATGTAGATGATAAAGGTTTAGATAAGTCATATCAAGATATGTTTGATGCA
TATGTAAGTATATTTGATAGATGTGGATTGGAGAATAGCCCTGTACAGGCAGATTCAGGA
GCTATAGGAGGTTCTACATCAGCCGAATTTATGGTTAAGTCAGAAGTTGGTGAAGATGAA
GTTGTATTTTGTAGTGGATGTGATTATGCAGCCAATGTAGAAAGAGCAGAATCTTGTAAT
CTAGCATCACAAAAAGAAGAAATGAAAGAATTAGAAGAGGTTCATACACCAGGAGCAGCT
ACAATAAAAGAGTTAGAAGAATTTTTAAAAACTTCTCCAGATAAGTTTGCTAAAACTTTA
GTATATGAGGCAGATGGAAAAACAGTTGTAGTCGTTGTAAGAGGAGATAGAGAAGTTAAT
GAAATCAAAGTATCTAATGCCATAGGTTCTGTTATAGAATTTGCTCTTGCTACAGATGAT
GTAGTGAGAAAAGTAACTAATGCAGAAGTAGGATTTGCAGGTCCAATAGGTATAAATGCT
GACTATGTATTTATAGATAAAGAAATTGTTGAACAAAGAAACATAGTTGTTGGGGCTAAT
AAAACTGAGTACCATATAAAAAATGCTAACTATGGAAGAGATTTTGAAGGAATAGTTGGA
GACTTTAGAAATGTTCAAGAAGGCGACAAGTGTATAGTATGTGGTAAGCCACTTGAAATA
GCTAGAGGTGTTGAAGTAGGACATATATTTAAACTAGGAACTAAGTACTCAGAATCTATG
AATGCAAACTTCATAGACAAAGATGGAAAATCAAAGCCTATAGTAATGGGATGTTATGGA
ATAGGTGTTGAAAGAACAGCAGCAGCTATAATTGAACAACATAATGATGAGAAAGGTATA
ATATGGCCTTTGTCAGTAGCTCCATACCATGTTGTGATAGTTCCAGCAAATATGAAAAAT
GAAGAACAAATATCAATAGCTGAAAATATATATAATGATTTGCAAGCTATGGGTGTAGAA
GTTTTATTAGATGACAGAGATGAAAGAATAGGTGTCAAATTCAATGATTCAGAATTAATA
GGAATACCTATGAGGATTACAGTAGGTAAAAATATTAATGAAGGTAAAGTAGAATTTAAA
CTTAGACATAAAGAAGATAAAGAGATAATTGACATAGAAGAAATAAATGAAAAAGTAAAG
GCAGAGTTTATCAGGAATAATGTTAGGTTAGGATAA
>Cdif_630_PROKKA_00102 proS_2
ATGGCAAAAAATGAAAAACAATTTGTTGAAGAAATAACAAAGATGGAAGATGATTTTCCA
CAATGGTACACAGATGTAATAACTAAGACTGACTTAGTTGATTATGCACCAGTAAAAGGT
TTTATGGTTGTAAAGCCATATGGATATGCATTATGGGAAAAGATGCAAGAATTTATGGAT
AAAAAATTTAAAGAAACTGGACATAAAAACTGTTATTTTCCATTATTAATACCAGAGAGT
TTATTAAACAAAGAAGCAGAACACGTTGAAGGTTTTGCTCCAGAAGTTGCATGGGTAACA
CATGGAGGAAATAAAAAATTAGAAGAAAGATTATGTGTAAGACCTACTTCAGAGACTATA
ATATGTACAATGTATGCGAAATGGTTAAAATCATATAGAGAATTACCATATCTTTATAAT
CAATGGTGCTCAGTTGTTAGATGGGAAAAATCAACTAGACCTTTCTTAAGAACATCTGAG
TTTTTATGGCAAGAAGGTCATACGTTACATGAAACAGCAGAAGAAGCACAAGAAGAAACA
ATACAACAATTAGAAGTATATAAAGCGCTATGTGAAGAATTACTTGCAATGCCAGTTGTA
GCTGGTCAAAAAAGTGAAAGTGAGAAATTTGCAGGTGGTGAAAGAACATATACTATAGAA
GCTATGATGCATGATGGTAAAGCATTACAATCAGGTACAAGTCACTTCCTAGGTCAACAC
TTTACTAAGGCTTTTGATATTACTTTTGCAGATAGGGAAGGAAATTTAGCTAATCCATAC
CATACATCTTGGGGAGCATCTACAAGACTTATAGGTGGACTTATAATGACTCATAGTGAT
AACAGAGGTTTAGTATTACCACCAAGAGTAGCTCCAATTCAAGTTGTTATAGTTCCTATA
GCTGCTAAAAAAGGAAATGTAATGGAGACTGTTGATAAAATATATGCAGATTTAAAAGCT
AAGGGAGTAGCTGTAGAAGTTGATGATAGAGATAACTATACAACTGGATGGAAATTTAAT
GAGTGGGAAATGAAAGGTGTTCCAGTAAGAGTTGAAATTGGACCAAAAGATATAGAAAAT
AATCAAGCTATGGTATTTAGAAGAGATACTTTAGAAAAGGATTCTATGCCTTTAGAAGGA
TTAGCTGATGCTATATGTGATTTATTTGATGTTATACACAATGATATGTTTGAAAAAGCA
AGAAAACATAGAGAAGACAATACATCTATAGTTGAAAATATGGATGAGTTTAGAAAAGCT
TTAGAAGAAAAGCCAGGATTCATAAAGACTATGTGGTGTGGAGATGCAGAATGTGAAGCT
AAGATTAAGGAAGAAACAGGAGCAACTATAAGATGCTTACCTTTTGAACAAGAAAACTTA
GGTCACAAGTGTGTGTACTGTGGAAAAGAAGCAGATAGTATGGTAGTAATGGCAAAAGCT
TACTAA
>Cdif_630_PROKKA_00103 gltX
ATGAATGTAAGAGTAAGGTTTGCACCAAGTCCAACAGGATTTGTACATATAGGTAGTTTG
AGAACTGCTTTATATAACTATTTATTTGCAAAAAAAATGGGCGGAGAATATATATTAAGA
GTGGAAGATACAGACCAAAGTAGATTAGTAGAAGGTGCTATAGAGAATATGCTTAATGCT
ATGAAATGGGCTGGGGTCAACCATAGTGAAGGTGTTATATTAGATGATAGTGGAAAAGTA
GTACAAAAAGGAGAATATGGTCCATATATTCAATCTCAAAGATTAGATATATACCAAGAA
TATATAAAGCAACTTTTAGATAGTGGAAAAGCTTATTACTGTTTCTGTACAAAAGAAAGA
CTGGATGAAGTAAGAGATGCTCAAAGAGCAGCAGGAGAAACAGCTAAATATGATGGTCAT
TGTAAGAATCTTTCTAAAGAAGAAGTAGAAGCGAATATAAAAGCAGGAATACCATATGTT
ATAAGATTAAGATTGCCAGAGAATCATACAATTAAGTTTACAGACTTAGTTAGAGGAGAT
ATGGAATTTAATACTAATGACTTAGATGACCAAGTATTAATGAAAACAGATGGATTTCCA
ACTTATCATTTTGCAGTAGTTGTTGATGACTATTTGATGAAAATTACACATGTTATAAGA
GGAGAAGAATGGGTATCATCTACTCCAAAACATGTTTATTTATATGAAGCTTTTGGATGG
GAAGCACCTGTATTTGTGCATTTACCAAATATACTTAATAAAGAAAAGAAAAAATTAAGT
AAAAGACAAGGTGATGTAGCTGTTGAAGACTTTAAGAAAAAAGGATATTTACCAGAGGGA
TTAGTAAACTATGTAGCATTAGTTGGTTGGTCTCCTGAAGATAATCAAGAATTGTTTACA
ATGGAGGAATTAGAAAAAGCCTTCTCTGTAGAAAGAGTCTCTAAAAGTGGTGGAGTATTT
GATACTGAAAAATTAAATTGGGTTAATCAGCATTATATAAAAGATGGTGATGATGCTTAT
CTAACAGACTTAGCAATACCATTTTTAATAGAAGATGGATTTATAACAGAAGAAGAAGCT
ACTAATAAATATGATTTCTTAAAGAGTATGATATCAGTACTTAAAGAGAAATTACAATAT
GTAAAAGAAGTTACTGAACATGCAAGTATATTTTTTGGAGATAAAATAGAGGTAGAAACT
GAAGAAGGAAGAGAGTTCTTAAGGTTAGAACATATACCTACTTTAATAGATGCTTTGAGA
GAAAAAATAGAAAAAACAGAGGTATTAAATGCTGAGTTTGTTCAAGCTATGCTTAAAGAA
ATACAAAAAGAGTACAAAATAAAAGGGAAAAATTTATTTATGGGCTCAAGAATAATTTTG
ACAGGGCAAATGCATGGTCCAGATTTACCAAAAGTAATGGAAGTTTTAGGAAAAGAAACT
TGCTTAAATAGAATAGCTTATGTAAAAAATAATATATTATAG
>Cdif_630_PROKKA_00104 group_8965
ATGTATAGTAATATTGATGATGTTAAAAAGGAATTAAAGGAGCTATGCTTAGAATATGTT
ACAATTTTAGAAAAATTAAAAGATGAAAAAATGATTACAGAAGAAACTTTTGAAAAGTGC
TCTTCTCAAAAAAAAATATTTTTAGAAGAACAATAG
>Cdif_630_PROKKA_00105 cysS
GTGAAAGTTTATAATACATTGACTAGAACAAAAGAAGAATTTGTTCCATTAGAAGAAGGA
AAGGTAAAAATGTATGTGTGTGGTCCAACAGTTTATAACTATATACACATAGGTAATGCA
AGACCATTTATAATATTTGATACTCTAAGAAGGTATTTAGAGTATAGAGGATATGATGTA
ACTTATGTACAAAACTTTACAGATGTTGATGATAAGATTATAAATAGAAGTCATGAGGAG
GGAATATCTCCTGAAGAAGTTGCGGCTAAGTATATAAAAGAATATTTTGTAGACTGTGAT
GGGCTAGGAATAAAAAGAGCTACTGTTCATCCTCAGGTTACAGATAATATACAACAGATT
ATAGAGTTTATAAAAGAGTTGGAAGATAAGGGATATGCATATGCAGTAAATGGTGATGTA
TATTTTGATACAAATAAGTTTGAAGGTTATGGAAAACTTTCAGGTCAAAAACAAGAAGAT
TTAGAGGCAGGGGCTAGAATTGAGGTTAATGACCAAAAAAGACATCCTATGGACTTTGTT
CTTTGGAAGGCAAAAAAAGAAGGTGAGCCAGGATGGGATAGCCCTTGGGGAGAAGGTAGA
CCAGGATGGCATATAGAATGTTCTGTTATGTCTAAGAGATATTTAGGTGAAACAATTGAT
ATACATGCAGGTGGGCAAGATTTAACATTCCCACATCATGAAAATGAAATAGCTCAAAGT
GAAGCTAGAAGTGGAAAAACATTCTCAAAATACTGGATGCATAATGGATATATAAATATA
AATGATGAAAAGATGAGTAAATCAAAAGGTAATTTCTTTACAGTAAGAGATATATCAAAA
TTATATGATTTAGAGATAGTAAGATTTTTCATGTTATCAGCACATTATAGAAATCCAGTA
AACTTTAGTGATGAGATGTTAAATCAAGCTAAAGCAGGTCTTGAAAGACTATATAATACT
AAAGAAAAATTAGAATTTACGCTAAGTAATTTAGTAGAATCTCCTTTAACAGAAAAAGAA
GTAGAGCTTGTTAAAGAATTAGATGACTTTAGACAAAAATTCATAGATGCTATGGATGAT
GATGTTAATACAGCAGACGCAGTAAGTGTAATATTTGAATTAGCTAAGTTAATAAATTCT
AATGTAGATGAAAATTCTTCTTTGGAGTTTGCTAAAAAATGCTTAGATGAATTTAATGAA
CTTACAGGAGTATTAAATATTGTAAATAAGAAAAAAGATACTGTATTAGATAAAGACATT
GAAGAATTGATACAAAAAAGAACTGATGCAAAGAAAAATAAAGAGTTTCAATTAGCTGAT
GATATTAGACAACAATTACTAGATATGGGAATTGTATTAGAAGACACAAGACAAGGTGTT
AAGTGGAAAAGGATATAA
>Cdif_630_PROKKA_00106 mrnC
ATGGAAAAAACTGAATTAGTTACTATGTCACCATTAGTTTTAGCATACTTAGGTGATACA
GTGTATGAGACATATATAAGAGAATATTTAATTAGACAGAATACACAAAGAAAAGTTAAT
GATTTGCATAAACTAGCTATAAAGTATGTAAAAGCTAAAGCTCAGGCAACTATAATTCAT
GAAATTGAAATTGAGTTAACTGAAGAAGAGAGTAAAATTTATAAAAGGGGAAGAAATCAA
AAGTCAAATACTTCTCCTAAGAATGCAGATATTATAGACTACAAACATGCAACTGGGTTT
GAGGCATTAGTGGGATATTTGTATTTAAATAATGAAATAGAGAGACTTCAATATATTATC
AATAAAGGAATCAAAATTATTGAAAGAGATATGTAA
>Cdif_630_PROKKA_00107 thyX
ATGAAAGTAAAATTAATATCACATACACCTGAACCAGAAAAAGTAATAGCTATGGCAGCT
AAGCTATGTTATTCACCAGTTGGGACAGACGAAATAGAAAAAGACTTAACAGATGAAAGT
ATAGAGAAATTTTTAAATATGTTATTAAGTATAGGTCATGGGTCAATATTAGAACATGCT
TCATTTACATTTTCAATAGAAGGTATTTCAAGGGCTTGTTCACATCAAATTGTTAGACAT
CGTATAGCTAGTTTTTCACAACAAAGTCAAAGATATGTTAAATTAGAACAATTTGAGTAC
ATAATTCCTCCAGAAATAGAAAAAATAGAAAAGGCAAAAGAGTTATTTATAGACTCCATG
AAAAAAGACCAAGAGAATTATGATAAGTTAGTTGAAATATTGTTTGAAAATCATTATAAT
GACCTAATAAAAAACGGTAAAAATGAGAAAACAGCTAAAAGACAAGCTGAAAAGAAAGCA
ATAGAAGATGCTAGATACGTATTTCCAAATGCATGTGAAACAAAAATGGTATTTACTATA
AATGCTAGAAGTTTGTTTAATTTCTTTGAACATAGATGCTGTGAAAGAGCACAGTGGGAA
ATAAGAAATTTAGCTGTGGAGATGTTAAGAGAGGTTAAAAAGGTTGCTCCTATATTATTT
AAAAAGACTGGTCCAAGTTGTGTAAATGGAAGTTGTCCAGAAGGAACTATGACTTGTGGA
GATATAGTTCAAGTTAGAGAAAAATTTAAGGCCTTGTAG
>Cdif_630_PROKKA_00108 group_10051
TTGGCGAGTATAGAAGGAAGAAATCCGGTAATAGAAGCAATAAAAAGCGACAGAGAAATA
GATAAAATATTAATTGCAAATTCAGCTAAAGAAGGTTCAATTAAGAAAATAATAGGAATG
GCTAAAGATAAGAATATAATTATTCAGTATGTTGATAAACATAAGCTAGATGAAGTAAGT
ACAAGTCATTCACATCAAGGTGTAATAGCTTATGCAAGTGAGTATAAGTATTATGAATTA
GATGAGCTAATAGATTTAGCAAAGAATAAAGATGAAGACCCATTTTTCATTATATTAGAT
GAGATAACAGACCCACATAATTTGGGTTCAATAATAAGGACAGCAGATGCAGTAGGAGCA
CATGGAGTTATCATTCCAAAAAGAAGGTCTGTACACATAACTCCTGTAGTTGCCAAAGCA
TCTGCTGGAGCAGTAGAATATATGCCAGTTTGCAAGGTAACCAATATAGTTAATACAATA
AAAAGACTCAAAGAAGAAGGGCTGTGGATTGCTGCAGCTGATATGGATGGAGAAACTTTT
TATAAACAAAATCTTACTGGTCCTCTTGGTGTAGTAATTGGAAGTGAAGGTTTTGGAATA
TCTAGATTGGTTAAACAAAACTGTGACTTTATAGTAAAAATGCCAATGATAGGTAATGTT
ACATCTTTAAATGCATCTGTAGCAGGTGGAATACTTTTATATGAGATATTCAGACAAAGA
CTGGATAAAAGTAAATAG
>Cdif_630_PROKKA_00109 group_9672
ATGAAAAAAAATATAAATCATTACTTAATAATAGATGGCTACAATATTATAAATGCGTGG
GACAATTTGAAAGAACTGGCTAAAGAGGACTTAGAAGATTCTCGAGAAAAGCTTATTGAT
GACATTATAGAATTTTCTGAGTTTATGGGTTATAAGACTATAATAGTTTTTGATGCTTAT
AATGTTAAAAATTCTCGAGAAAAAGTTGAAAAAAGAAAACACATAACAATAGTTTATACA
AGAGAACACCAAACAGCAGATAGTTATATAGAGAAATTTATAACTTCTTTATCAAAGTAT
GATGATGTAAAAGTAGCCACTAATGACTATGCAGAACAGCAAATGATTTTAGGAAAAGGT
GCTACTAGAATGTCTGCAAGAGAATTAAAGTTAGAGTTAGATCGTTCCAAGAATAAAATG
AAGGAAAAAAATATCGGTTTGAGGAAAAAAATTCAGCGAAATTGGTTGGAGGAAAGGTTA
GATAAAGAAACATTGTCGAAACTTGAGAACATTCGTAGAAAGCGTTGA
>Cdif_630_PROKKA_00110 sigH
ATGTTGGTAGCAAAAGAAAAAAGTTATGAGTTAGTGGACAATTGTCAGCAGGATGAGTAT
AACATTGTATTAAGAGCAAGTGAAGGGGATAAAATAGCACTAGAGTACATTATTACTAAA
TACAGAAATTTTGTAAAGGCAAAAGCAAAGTCATATTTTTTAATTGGAGCAGATAAAGAA
GATATAATACAAGAAGGAATGATAGGCCTTTATAAGGCAGTTAGAGATTTTGATGGAAGT
AAGACCAATTCATTTAAATGTTTTGCGGAGATATGTATAACAAGACAAATAATAACTGCT
ATAAAAACTGCAACAAGACAAAAACATATACCTTTAAATTCATATGTTTCTTTGAATAAA
CCAATATATGATGAAGAGTCAGACAGAACACTTTTAGATATTATAGCTACAAGTATAGTA
ACAGATCCAGAAGAGCTTATAATTAGTAAAGAAGAGTTGAAAAATATAGAATCAAAAATG
AACGAATTGTTAAGTGACTTGGAATTAGAAGTACTAGAATTATATTTAAATGGAAAGTCA
TACCAGTTTATAGCGGACAAGCTTAAAAGAGATGTAAAGTCAATAGATAACGCTTTACAA
AGGGTTAAGAGAAAATTAGAAAAACATCTTGAAAACAGAAATGATTAA
>Cdif_630_PROKKA_00111 tuf_1
ATGGCTAAAGCTAAATACGAAAGAACAAAACCTCATGTTAATATAGGGACAATAGGACAC
GTAGACCACGGTAAAACTACATTAACAGCAGCAATAACAAAAACATTATATGACAGATAT
CAATTAGGAGAAGCAGTAGATTTCGCAAACATAGATAAAGCTCCAGAAGAAAGAGAAAGA
GGAATCACAATATCAACAGCACACGTTGAGTATGAAACACCAAATAGACACTATGCACAC
GTTGACTGCCCAGGACATGCTGACTACGTTAAGAACATGATAACAGGAGCAGCACAAATG
GACGGAGCAATATTAGTTTGTTCAGCAACAGATGGACCAATGCCACAAACAAGAGAGCAT
ATACTATTATCAAGACAAGTTGGAGTACCATATATAGTAGTATTCTTAAACAAATGTGAC
ATGGTAGATGATGAAGAGTTATTAGAGTTAGTAGAGATGGAAGTAAGAGATTTATTAACA
GAATATGATTTCCCAGGAGATGACACTCCAATAGTAAGAGGTTCAGCATTAATGGCATTA
GAAGATCCAAAGAGCGAGTGGGGAGATAAGATAGTAGAATTATTCGAGCAAATAGATGAG
TATATACCAGCTCCAGAGAGAGATACAGATAAACCATTCTTAATGCCAGTAGAGGACGTA
TTCTCAATCACAGGAAGAGGAACAGTTGCAACAGGAAGAGTGGAAAGAGGAGTACTAAAA
GTACAAGACGAAGTAGAATTAGTAGGATTAACAGAAGCACCAAGAAAAGTAGTAGTAACA
GGAGTAGAGATGTTCAGAAAATTATTAGACCAAGCACAAGCAGGGGATAATATAGGAGCA
TTATTAAGAGGAGTACAAAGAAACGAGATAGAAAGAGGACAAGTACTAGCAAAGACTGGA
TCAGTAAAGGCACACACAAAGTTTACAGCAGAAGTATATGTACTTAAAAAAGAAGAGGGT
GGAAGACATACACCATTCTTTGATGGATATAGACCACAATTCTATTTCAGAACAACAGAC
GTAACAGGAGCTTGTAAGTTACCAGAAGGAATAGAGATGGTAATGCCTGGAGATAACGTA
ACAATGGAAGTAGACTTAATAAACTCAATAGTTGTAGAAGAGGGATTAAGATTCTCAATA
AGAGAAGGTGGAAGAACAGTAGCTTCAGGAGTTGTTGCTACAATAATAGAGTAA
>Cdif_630_PROKKA_00112 rpmG2
ATGAGAGTTAAAGTAACTTTAGCATGTACAGAGTGTAAGCAAAGAAACTACAACACTACT
AAGAATAAGAAAAACAATCCAGACAGAATAGAATTACAAAAATATTGTAGATTCTGTAAA
AAGCATACAACTCATAAAGAAACAAAATAG
>Cdif_630_PROKKA_00113 group_9684
ATGGCTGCCCAAAAAAATGACGGTGCAAAAACTAAAAAAAGGTTTAGTTTGTTTGGATAC
TTAAAAGAAACTAAACAAGAATTAAAAAGAGTTACATGGCCGACAAAAAAGGAACTGTTT
AAAAACACAAGTATAGTTTTAACTGTAGTTATTTCATGCACTATATTAGTATGGGGTATA
GACACTATATTATCTGGTGCACTAGCGTTATTACTAAAATAG
>Cdif_630_PROKKA_00114 group_9542
ATGTCAGAATTACAAGAAGCAAGTTGGTATGTAGTTCATACCTATTCGGGACATGAAAAT
AAAGTTAAAGCTACAATTGAGAAAGCAGTTAAAACAAGAGGTATGGAAGACTGCATAAGA
CAAGTAGTTGTTCCAACAGAAGAAGTAGTGGAAACTACTAAAACTGGAAAAGAAAAAACT
AGACAACGTAAAGTTTATCCAAGTTATGTTTTGGTTAAAATGATAATAACTGATGAATCT
TGGTATGTAGTAAGAAATACTAAGGGAGTTACAGGTTTCGTTGGACCTGGTTCAAAACCA
GTGCCATTAAGTGAAGACGAAGTCAAAGCTATGGGGATAGACACAACAGATCCTAAAGTA
GTAAATAGCGATATTGATTTTGAAATAGGAGATACAGTAAAAGTATCTCAAGGACCATTT
AGTGGACAAATAGGTAACATAGAAGAAATTGACTTAGAAAATAGAGAAGTCAAAGTATGC
ATAAATGCATTTGGTAAAAGGACTCTATTTGTAATAGAGCTTGAAGGTATAGAAAAAATC
TAA
>Cdif_630_PROKKA_00115 rplK
ATGGCTAAAAAAGTTATAGGTCAAATAAAATTACAAATACCTGCAGGAAAGGCTACTCCA
GCGCCACCAGTTGGACCAGCATTAGGACAACATGGTGTTAATATAATGGGATTCACAAAA
GAATTTAATGCTAAAACTGCAGATCAAGCTGGAATGATAATACCAGTTGTTATAACTGTA
TATCAAGATAGATCATTCAGTTTTATAACAAAAACTCCACCAGCTGCAGTTTTAATTAAA
AAAGCATTAAACTTAAAATCAGGTTCTGGAGAACCAAACAAGAAAAAAGTTGCTAAAATG
ACTTCAGCTCAAGTAAGAGAAATAGCTGAATTAAAGATGCCTGACTTAAATGCTGCATCA
GTAGAAGCTGCTATGAGTATGATAGCTGGTACTGCTAGAAGCATGGGTGTTGTAATCGAA
GACTAA
>Cdif_630_PROKKA_00116 rplA
ATGGCTAAAAAAGGTAAAAGATATGCAGGTGCATTACAAAAAGTAGATAGAACTAAATTT
TATGATGCATCAGAAGCATTAACATTAGTTTCAGATATAGCTGGAGCTAAATTTGATGAG
ACAGTAGAAGCACACATTAAATTAGGTGTTGACTCAAGACATGCTGACCAACAAGTAAGA
GGTGCAGTTGTATTACCTCATGGAACTGGTAAAACAAAAAGAGTTTTAGTTTTTGCTAAA
GGTGAAAAAGCTAAAGAAGCTGAACAAGCTGGTGCTGACTTTGTAGGAGCTGAAGAATTA
GTTCAAAAAATACAAGGTGAAAACTGGTTTGACTTTGATATAGTAGTTGCTACTCCAGAT
ATGATGGGTGTAGTAGGTAGATTAGGTAGAGTATTAGGACCTAAAGGTTTAATGCCAAAC
CCTAAATCAGGAACAGTTACATTTGATGTAGCTAAAGCTATAGATGAAATAAAAGCTGGT
AAAGTTGAATACAGATTAGACAAAACTAACATAATACACGTTCCAGTAGGAAAAGTATCA
TTTGGTGGAGAAAAATTAACTGAAAACTTTACTGCATTAATGGATGCTATAATAAAAGCT
AAACCAGCTGCTGCTAAAGGACAATATTTAAGAAGTATAACAGTAGCTTCTTCAATGGGA
CCTGGAGTTAAAATAAACCCAGCAAGAACAGCTGAATAA
>Cdif_630_PROKKA_00118 rplJ
ATGAGAAAAGCTATAGAAATTAAATCAGAAGTTGTTTCTGAGATAGTTGAAAAGTTACAA
AAATCTTCTGCTGCTGTTGTTGTAGATTACAAAGGATTAACAGTTGAAGAAGTAACTGAG
TTAAGAAAACAAATGAGAGAAGCTGGTGTAGATTACAAAGTATACAAAAATACTTTAGTT
AGAAGAGCAGCTAAAGAAGTTGGTATAGAGCAATTTAATGATGAATTATTAGTTGGAACT
AATGCCATAGCATTTGGATATGATGATCCAGTTGCTCCAGCTAGAATATTAAAAGGATTC
ATGGATTCTCATCCAAAAATGAAATTAAAGATGGGTATTGTGGAAGGTGCATTCTATGAT
GAATCTAAGATTGTTGAAATGGCTAACATACCATCAAGAGAAGTTCTTATCGCTAAATTA
CTTGGTAGCTTAAAAGCTCCAGTATCAAACTTCGCATACTTAATAGATGCAATAGCGAAA
AAGGCAGAAGGTCAAGAAGAAGCTTAA
>Cdif_630_PROKKA_00119 rplL
ATGACAATAGAACAAATATTAGAAGCTATAGAAAATATGAAAGTTTTAGAATTAAATGAA
TTAGTTAAAGCTGCTGAAGAAAAATTCGGTGTATCAGCTTCAGCTCCAGTAATGGTAGCT
GGTGCAGCTGCTGGTGGACCAGCTGCTGAAGAAAAAACTGAGTTTGATGTAGTATTAACT
GACGTTGGTTCTTCAAAAGTTGGAGTTATAAAAGCAGTTAGAGAAATAACAGGATTAGGA
TTAAAAGAAGCTAAAGAAGTAGTTGACAATGCTCCTAAGACAGTTAAAGAAGGAGCTTCT
AAAGAAGAAGCTGATCAAATAAAAGAGAAATTAGAAGCTGCTGGAGCTAAAGTAGAAGTT
AAGTAG
>Cdif_630_PROKKA_00120 group_10010
ATGGAAAAATTACAAGGAAAAATTGCAGTAGTTACTGCAGCAACAAAAGGTATTGGATTA
GCATCAGCAGAGATATTAGCAAAAAATGGAGCAACTGTGTACTTAGCAGCTCGTTCAGAA
GAATTAGCTCATGAAGTTATAAATAAAATAAGTGCAGAAGGTGGTTGTGCTAAGTTTGTT
TACTTTAATGCTCGTGAAGAAGAGACCTTTACCTCAATGATAGAAGAGGTAGTTAAAAAA
GAAGGTAAGATAGATATACTTGTAAACAATTTTGGTTCAACAAACCCTTCTCTTGACAAA
GACCTTGTAACTGGGGATACAGATAATTTCTTTGACACAGTAAATACTAATTTAAAAAGT
GTGTATTTACCATGTAAAGCAGCAATTCCTCATATGATAAAGAATGGAAAAGGAAGTATA
GTAAATATATCAAGTATAGGTTCAGTATTACCTGATTTATCTAGAATAGCTTACTGTGTA
TCAAAAGCAGCAATCAACTCATTAACTCAAAACATAGCTACACAATATGCTAAAGACAAT
GTTAGATGTAATGCTGTACTTCCAGGGCTTATTGCAACTAAAGCAGCATTAGACAATATG
TCTCCAGAGTTCATAAAAGAATTTTTAAAGCATGTTCCTTTAAATCGTATAGGGGAACCA
GATGATATAGCAAAAGCTGTTCTATTCTATGCTAGTGATGACTCATCATTTATAACAGGG
GATTTACTTGAAGTTGCAGGAGGATTTGGTTTACCTACTCCACAATTTGCAGATAATATA
TTAGGATAA
>Cdif_630_PROKKA_00121 rpoB
ATGCCACATCCTGTCACGATAGGTAAAAGAACTAGAATGAGCTTTTCTAAAATTAAGGAA
ATAGCTGATGTGCCAAATCTTATAGAAATTCAAGTAGATTCCTATGAGTGGTTTTTAAAA
GAAGGTTTAAAAGAAGTGTTTGATGATATTTCACCAATAGAAGATTATACTGGTAATCTT
ATATTGGAATTTGTCGACTATTCTCTAGATGATAAACCAAAGTACGATATAGAAGAGTGT
AAAGAGAGAGATGCTACATATTGTGCACCTCTAAAGGTTAAGGTAAGACTTATAAATAAA
GAAACAGGTGAGATAAAAGAACAAGAAGTGTTTATGGGTGACTTCCCTTTAATGACAGAA
AGAGGAACTTTCGTTATAAATGGAGCAGAAAGAGTTATAGTAAGTCAATTAGTTAGATCT
CCTGGTGTTTACTATGCGGAAGAAAGAGATAAAACAGGTAAGAGATTGATTTCATCTACT
GTAATTCCTAATAGAGGAGCATGGTTAGAATATGAAACAGATTCTAATGATGTAATATCT
GTAAGAGTTGATAGAACAAGAAAACAACCAGTTACAGTTTTACTTAGAGCTTTAGGAATA
GGAACAGATGCAGAGATAATTGACCTTTTAGGAGAAGATGAGAGATTATCTGCTACATTA
GAAAAAGATAATACTAAGACAGTAGAAGAAGGTCTTGTAGAGATATACAAAAAATTAAGA
CCAGGTGAACCTCCTACTGTAGAAAGTGCATCATCTTTATTAAATGCTTTATTCTTTGAC
CCAAAAAGATATGACCTAGCAAAAGTTGGTAGATATAAATTCAATAAGAAACTTGCTTTA
TGTTATAGAATAATGAATAAAATTTCAGCAGAAGACATAATAAATCCAGAAACTGGAGAA
GTATTTGTAAAAGCTGGAGAAAAAATAAGCTATGATTTGGCTAAAGCCATACAAAATGCA
GGTATAAATGTAGTAAATCTACTAATGGATGATGATAAAAAAGTTAGAGTTATAGGAAAT
AATTTTGTGGATATTAAGTCTCACATTGATTTTGACATAGATGATTTAAACATAAAAGAA
AAAGTACATTATCCAACTTTAAAAGAAATTTTAGATGGATATAGTGATGAAGAAGAAATA
AAAGAGGCTATAAAATCAAGAATTAAAGAACTTATACCAAAACATATATTATTAGATGAT
ATAATAGCTTCAATAAGTTATGAGTTCAATATATTCTATAATATAGGAAATATTGATGAT
ATAGATCACCTAGGAAACAGAAGAATAAGATCTGTAGGTGAATTGTTACAAAATCAAGTT
AGAATTGGTCTTTCAAGAATGGAAAGAGTTATAAAAGAAAGAATGACGGTTCAAGATATG
GAAGCTATAACGCCTCAAGCGTTAGTTAACATAAGACCAGTTTCAGCTGCAATAAAAGAA
TTTTTTGGTAGTTCTCAGTTATCTCAGTTCATGGATCAAACAAATCCTCTATCTGAGTTA
ACGCATAAGAGAAGATTATCAGCCCTTGGGCCTGGAGGTCTTTCAAGAGAAAGAGCTGGA
TTCGAAGTGCGTGACGTTCACCATTCACACTATGGTAGAATGTGTCCAATAGAGACTCCA
GAGGGACCAAATATCGGTCTTATAAACTCTCTAGGAACTTATGCAAAAATAAATGAATTT
GGATTTATAGAATCACCATATAGAAAATTTGATAAAGAAACATCAACAGTTACTGATGAA
ATACATTATTTAACTGCTGACGAAGAAGATTTATTCGTAAGAGCTCAGGCAAATGAGCCA
TTAACAGAAGATGGTAAATTCGTAAACCATAGAGTTGTTTGTAGAACTGTAAATGGTGCT
GTTGAAATGGTTCCTGAAAGTAGAGTAGATTACATGGATATATCTCCTAAGCAGGTTGTA
TCTGTTGCCACTGCTATGATACCTTTCTTAGAAAATGATGATGCCAACCGTGCCCTTATG
GGAGCGAACATGCAGCGTCAGGCAGTGCCTCTAGTTAGAAGAGAAGCACCAATTATAGGA
ACTGGTATAGAATACAGAGCAGCAAAAGACTCTGGAGCAGTTGTTGTTGCTAGAAATTCT
GGTATAGCAGAAAGAGTAACAGCAGATGAAATAATTATAAAAAGAGAAGATGGAAACAGA
GATAGATATAATCTACTTAAGTTTAAACGTTCAAACTCAGGTACTTGTATAAATCAAACA
CCTATAATAAATAAGGGTGACCAGATAATAAAAGGTGATGTTATAGCAGATGGTCCAGCA
ACTGATTTAGGAGAAGTTGCACTTGGAAGAAACTGTCTTATAGCATTCATGACTTGGGAA
GGTTATAACTACGAGGATGCTATATTAATAAATGAAAGATTAGTTAAAGAAGATAGATTA
TCAACAATTCATATAGAAGAATATGAATGTGAAGCTAGAGATACAAAACTAGGGCCAGAG
GAAATAACTAGAGATATACCTAATGTTGGAGATAGTGCAATTAAGAACTTAGATGACAGA
GGTATAATAAGAATAGGTGCAGAAGTAGACTCAGGTGATATATTAGTTGGTAAAGTAACT
CCAAAAGGAGAAACTGAACTTACTGCTGAGGAAAGATTACTTCGTGCAATATTTGGAGAA
AAGGCTAGAGAAGTTAGAGATACTTCACTTAAAGTGCCTCATGGTGAATCTGGTATAATA
GTTGATGTAAAAGTATTTACTAGAGAAAATGGAGATGATTTATCTCCAGGAGTAAATGAA
TTAGTAAGATGCTATATAGCTAAAAAGAGAAAAATAAAAGTTGGAGATAAAATGGCTGGT
CGTCATGGTAATAAAGGGGTTATCTCAAGAGTATTACCTGAAGAAGATATGCCATTCATG
GAAAATGGAACACCACTAGACATAATACTTAACCCACAAGGTATACCATCACGTATGAAC
ATTGGTCAGGTTTTAGAAGTTCATTTAGGACTTGCTGCTAAGACATTAGGATGGTATGTA
GCAACATCAGTATTCGATGGTGCTAATGAGTATGACATAATGGATGCTCTTGAAGAAGCT
GGGTATCCTAGAGATGGTAAATTAACTTTATATGATGGTAGAACAGGTGAGTCTTTTGAC
AACAGAATAACTGTTGGATATATGTACTACTTGAAACTACATCACTTAGTAGATGAAAAA
CTACATGCAAGAAGTACTGGACCATACTCATTAGTTACTCAACAGCCACTAGGTGGTAAA
GCACAATTTGGTGGACAAAGATTTGGAGAGATGGAGGTTTGGGCTCTGGAAGCATATGGA
GCTGCTCACATACTTCAAGAAATACTTACTGTTAAGTCTGATGACGTTGTAGGTCGTGTT
AGAACATATGAAGCTATAGTTAAAGGTGAAAATATACCTGAACCAGGAATCCCAGAATCA
TTTAAGGTTCTTATAAAAGAACTTCAAAGTTTATGCTTAGATGTAAAAGTATTGACAGAT
GAAGACCAAGAAATAGAAGTAAGAGAATCTGTGGATGAAGATGATACAATAGGTGAATTT
GAGCTAGATGTTGTAAATCATATGGGAGAAGTTGAAGAAAGTAATATAATAGAAGAAATT
GAAGATGATTTTGCAGAAAATGCAGAAGATGAGGATATAGAGAATTTAGAAGAATTCACT
GAAGATGATTTATTTGAAGAAGAAATAGATTTTGATAGTGATGACTTTGATATGTAA
>Cdif_630_PROKKA_00122 rpoC
TTGTTTGAATTAAACAATTTCGAGTCGATAAAAATAGCATTGGCTTCTCCAGAAAAAATA
AGACAATGGTCTAGGGGAGAAGTTAAAAAGCCAGAAACTATAAATTACCGTACTTTAAAA
CCAGAAAAAGATGGTCTTTTCTGTGAAAGAATATTTGGACCACAAAAAGACTGGGAGTGC
CACTGTGGTAAATATAGAAGAGTTAGATATAAAGGTGTAGTTTGTGATAGATGTGGAGTA
GAAGTAACTAAATCAAAAGTAAGAAGAGAGAGAATGGGACATATAGAGCTAGCTGCTCCT
ATGTCTCACATCTGGTACTTCAAAGGTATACCAAGTAGAATGGGACTTTTACTTGATATG
TCACCAAGATCGTTAGAAAAAATATTATACTTTGCCTCATATGTGGTAGTTGATCCAGGA
GAGACTGGATTAAACGAAAAACAATTGCTTACAGAAAAAGAATACAGAACTGCTCTTGAA
AAGTATGGATATACTTTTACTGTAGGAATGGGTGCTGAAGCTGTAAAGACATTACTACAA
AATATAGATTTAGAGCAACAAAGTAAAGACCTAAGAGCGGAGTTAAAAGATAGTACAGGG
CAAAAGAAAGTTAGAACAATAAGAAGATTAGAAGTTGTAGAGGCATTTAAAAAGTCTGGA
AATAAACCAGAATGGATGATTTTAGATGCAATACCAGTAATACCACCAGATTTAAGACCA
ATGGTACAACTTGATGGTGGAAGATTTGCGACTTCAGACCTAAATGATTTATATAGAAGA
GTTATAAATAGAAACAATAGACTTAAAAGATTATTAGAGCTTGGAGCTCCAGATATAATT
GTAAGAAATGAAAAAAGAATGCTTCAAGAAGCTGTTGATGCATTGATAGATAATGGTAGA
AGAGGTAGACCTGTAACAGGACCTGGAAATAGACCACTTAAATCTTTATCAGATATGTTA
AAAGGTAAGCAAGGTCGTTTCCGTCAAAACTTACTTGGTAAGCGTGTTGACTACTCAGGA
CGTTCTGTTATAGTTGTTGGACCAGAACTTAAATTTTATCAATGTGGACTTCCAAAGAAG
ATGGCATTAGAATTATTCAAGCCATTTGTTATGGATAAATTAGTTAAAGAAGGTTATGCA
CATAATATAAAAAGTGCGAAATCTATAGTAGAAAAAGTTAAGCCAGAAGTTTGGGATGTT
TTAGAAGATGTTATAAAAAGTCATCCAGTTCTTCTTAACCGTGCACCGACTCTACATAGA
TTAGGTATACAAGCATTTGAACCAATCTTAGTTGAAGGTAAGGCTATAAAACTACATCCT
CTTGTATGTACAGCTTATAATGCAGACTTTGATGGTGACCAAATGGCAGTCCATGTACCT
TTATCAGTAGAAGCACAAGCAGAAGCAAGATTCTTAATGCTTTCTGTAAATAATATACTT
GCTCCTAAAGATGGTTCACCTATAACTACTCCATCTCAGGATATGGTTTTAGGTTGCTAT
TATCTAACAATAGAAGCCCAAGATGGAGCTAAAGGAACAGGTATGGTATTTAAAGACTTT
AATGAACTATTACTTGCTTATTACAATAAATCAGTTCATCTACATGCATTAGTGAAACTG
AAGGTAACACTTGAAGATGGAAGAAGTTCATTGGTTGAAAGTACTGTTGGTAGATTTATA
TTTAATGAAAATATACCTCAAGACTTAGGTTTTGTAGATAGAAAAGAAAATCCATTTGCA
CTTGAAGTTGATTTCTTAGCAGATAAAAAATCTCTTGGTAAAATAATAGATAAATGCTTT
AGAAAACACGGAAATACAGAAACAGCTGAATTACTAGATTATATAAAAGCTCTAGGATTT
AAATATTCTACATTAGGTGGTATAACAGTTGCTGTTGATGATATGAGTGTCCCAGAAGAA
AAGAAAGTATTTATAGCTGAGGCAGAAGCTAAAGTTGATAAGTATGAAAAAGCATACAGA
AGAGGTCTAATCTCTGATGAAGAAAGATATGAAAAAGTTATAGAGACATGGACAGAAACA
ACTGATAAAGTTACTGATGCTCTTATGGGTGGACTAGATAGATTAAATAATATATATATA
ATGGCACATTCAGGAGCCAGAGGTTCTAAAAACCAAATTAGACAGCTGGCAGGTATGCGT
GGTCTTATGGCAAATGCATCTGGTAAAACAGTTGAGATACCAGTTAAATCTAATTTCCGT
GAAGGTTTATCAGTACTAGAATACTTTACATCTTCACATGGAGCCAGAAAAGGTCTTGCC
GATACAGCTATACGTACAGCTGAATCTGGATATTTAACAAGAAGACTTGTTGATGTAAGT
CAAGATGTTATTGTAAGGGAAATAGATTGTGGAACAGAAGATACTACAGAGATTTATGCT
ATAAAAGAAGGAAATGAAGTTATAGAAGAGATATATGATAGAATTGTAGGAAGATATACT
ATAGACCCTATATTAAATCCTGAAACTGGAGAAGTTATAGTTGAGGCTGATTCAATGATA
CAAGAAGATGAAGCAGAAACTATAGTAGCTTTAGGAATTGAAAAAATTAGGATAAGAACA
GTTCTTAACTGTAAAACTAATCATGGAGTTTGTTCTAAGTGTTATGGTAGAAACTTGGCA
ACAGGAAAAGAAGTTAATATAGGTGAAGCAGTTGGTATAATAGCAGCTCAATCTATCGGT
GAGCCGGGTACTCAGCTTACAATGCGTACATTCCATACTGGAGGAGTTGCAGGAGCTGAT
ATAACTCAAGGTCTACCAAGGGTTGAAGAATTATTTGAAGCTAGAAAACCAAAAGGATTA
GCTGTAATAACTGAAGTATCTGGTAGAGTTGAAATTGATGAAACAGGAAAGAGAAAAGAA
GTAAATGTAATACCAGAAGAAGGCGAGACTCAAACATATGTAATTCCATATGGTTCTAGA
TTAAAAGTTAAGCAAGGTCAAATGCTAGAGGCTGGAGACCCTCTAACACAAGGATTTATA
AATCCTCATGATATAGTAAGAGTAAATGGTGTTAAGGGAGTTCAAGAATATATAGTTAAA
GAAGTTCAAAGAGTGTATAGACTTCAAGGGGTTGACGTTAATGATAAGCATATAGAAGTT
ATAGTAAGACAAATGCTATCTAAAGTAAAAGTTGAAGACCCAGGAGATACAGATTTATTG
CCAGGTGGATATGAAGATGTATTAACATTCAATGAATGTAATAAAGATGCTATAGATAAA
GGTCTAAGACCAGCAGTTGCTAAAAGAGTTTTACTTGGTATAACTAAAGCATCTCTTGCA
ACTGATTCATTCTTATCAGCAGCTTCTTTCCAAGAAACAACAAGAGTATTAACAGAGGCA
GCAATAAAAGGTAAAGAAGACCACTTAATAGGACTTAAAGAAAATGTTATATTAGGTAAG
TTAATACCAGCAGGAACAGGAATGAAGAAATATAGAAATATAGCTGTTGAAAAAATTGAA
GATTAA
>Cdif_630_PROKKA_00123 rpsL
ATGCCAACAATTAACCAATTAGTTCGTAAAAGTAGAAAAGCGCTAGAGAAGAAATCTACT
GCTCCAGCATTACAAAAAGGTTACAACTCTTTAAATAAGAAAGTAACTGACGCTAGTGCC
CCACAAAAAAGAGGGGTTTGTACTTCAGTAAAAACAGTTACTCCTAGGAAGCCTAACTCA
GCTTTAAGAAAAGTTGCCAGAGTTAGATTAACTAATGGTATAGAAGTTTCTGCTTATATA
CCAGGAGAAGGACACAACTTACAAGAGCATAGTGTTGTTCTTATAAGAGGAGGAAGAGTA
AAAGACCTTCCAGGGGTTAGATACCATATACTAAGAGGTACTCTAGATACAGCAGGTGTT
GATAAGAGAAGACAATCAAGATCTAAATACGGTGCGAAGAGACCTAAAGAAGCTAAAAAG
TAA
>Cdif_630_PROKKA_00124 rpsG
ATGCCAAGAAAAGGTAATATTCCAAAAAGAGAAGTTTTACCAGATCCTATGTATGGGAGT
AAGGTAGTTACTAAATTAATAAATAATCTAATGGTAGACGGAAAAAAAGGAAAGTCTCAA
AGAATAGTTTATGATGCTTTCGCAATTGTTGCTGAAAAGACAGGAGAAGAAGCTTTAGAA
GTATTTAATAAAGCAATGGATAATATAATGCCTGTTTTAGAAGTAAAAGCAAGAAGAGTT
GGTGGGGCAAACTACCAAGTGCCAATCGAAGTTAGACCTGAAAGAAGACAAACATTAGGT
TTAAGATGGCTAGTAAAATATACTAGAGCTCGTGGAGAAAAAGGAATGGTTGAAAAGCTA
GCTAAAGAGATAATGGACGCAGCTAACAACACTGGAGCTTCAGTTAAGAAAAAAGAAGAT
ACTCATAAAATGGCAGAAGCTAATAAAGCATTTGCTCATTACAGATGGTAG
>Cdif_630_PROKKA_00125 fusA_2
ATGGCTAGAAAGTTTCCTTTGGAAAGAACTAGGAATATAGGAATCATGGCTCATATAGAT
GCAGGAAAAACTACTACTACAGAAAGAATCCTGTTTTATACTGGGCAAACTCATAAAATA
GGAGAAACTCATGAAGGAGCTTCTCAAATGGACTGGATGGAGCAAGAAAAGGAAAGAGGT
ATAACAATAACTTCTGCCGCTACTACTGCTTCATGGAAAGACCATAGAATAAACATAATA
GATACTCCTGGACACGTGGACTTCACAGTTGAGGTTGAAAGATCTCTAAGAGTTCTTGAC
GGTTCAGTTGCTGTATTCTGTGCAAAAGGTGGGGTTGAGCCTCAATCAGAAAATGTATGG
AGACAAGCTGAAACTTATGGAGTACCTAGAATAGCTTTTGTAAATAAAATGGATATATTA
GGTGCAGATTTCTACAATGTTGTAAGCATGATGAAATCTAGATTAAATTCTAATGCAGTT
CCTATGCAATTACCAATAGGTAAAGAAGATTCATTTATAGGTATAATAGACTTATTAAAA
ATGGATGCTGTTATATACAAAGACGACCTAGGGGTTGAAATGGAAGAAACAGATATACCA
GAAGATATGAAAGAATTAGCTGCTGAGTGGAGAGAAAAATTAGTTGAATCAGTAGCTGAA
ACTGATGAAGAATTAATGATGAAATACCTTGAAGGTGAAGAACTTACTATAGATGAATTA
AAAGTTGCTATAAGAAAAGCTACTATAGCTTGTGAAATGAACCCAGTTTTCTGTGGTACA
GCTTATAGAAACAAAGGTGTTCAGTTAGTAATAGATGCAGTTTTAGATTACTTACCAGCG
CCAACTGATATACCAGCTATAAAAGGTATATTAGCAGATGGAGAAGAAGCTGAAAGACAT
TCTTCTGATGAAGAGCCATTCTCTGCATTAGCATTCAAAATAATGACTGACCCATTCGTT
GGAAAACTAGCGTTCTTCAGAGTTTATTCTGGAACATTAGAATCAGGTTCTTATGTTTTA
AATGCAACTAAGAATAAGAGAGAAAGAATTGGTCGTATATTACAAATGCATGCTAATACA
AGAGAAGAAATAACTAAAGTGTATGCTGGAGATATAGCAGCAGCAGTAGGATTAAAAGAT
ACTACTACTGGAGACACATTATGTGACCCTGCTAATCCAATAATACTTGAATCTATGGAA
TTCCCTGAGCCAGTTATATCTGTTGCTATAGAACCAAGTTCTAAAGCAGCTCAAGAAAAA
ATGGGTATAGCTCTTCAAAAATTAGCTGAAGAAGACCCAACTTTCACAGTTAAGACTGAC
CAAGAAACAGGACAAACTATAATATCTGGTATGGGTGAATTACACTTAGAGATAATAGTA
GATAGATTATTAAGAGAATTTAAAGTAGAAGCTAAAGTTGGTGCACCACAAGTTGCATAT
AGAGAGACTATAACTCAACCAGTTGATGTTGAATACAAGTACTCTAAGCAATCAGGTGGT
AGAGGACAATACGGTCACGTTAAGATTAGAGTTGCTCCTCAAGAGCCAGGTGAAGGATAC
AAATTCACAAACAAAACTGTTGGTGGATCAGTACCAAAAGAATATGTTGGTCCAGTTGAC
ATGGGTATACAAGGAGCTATGCAATCTGGTATAGTTGCTGGATATCCAGTTGTAGACGTT
GCTGTTGAGTTATATGATGGTTCTTACCATGAGGTTGACTCTTCTGAGATGGCGTTTAAG
ATGGCTGGTTCAATGGCATTCAAAGATGCTATGAAGAAAGGTAATGCAGTTCTTTTAGAG
CCTTACTTCAAAGTAGAAGTTGTTACTCCAGAAGATTACATGGGAGATGTTATGGGTGAC
TTAAACTCAAGAAGAGGATTAATCCAAGGTATGGAAGCTAGAAGTGGTGCACAAGTTATA
AATGCATTCGTTCCACTTTCAGAAATGTTTGGATACTCAACAGACCTAAGATCTTCAACT
CAAGGTCGTGCAACTTACACAATGATATTCGATCACTATGAGCAAGTTCCAGCTTCAGTT
GCTAAGAAAATAGCTGAAGGAAAATAA
>Cdif_630_PROKKA_00126 tuf_2
ATGGCTAAAGCTAAATACGAAAGAACAAAACCTCATGTTAATATAGGGACAATAGGACAC
GTAGACCACGGTAAAACTACATTAACAGCAGCAATAACAAAAACATTATATGACAGATAT
CAATTAGGAGAAGCAGTAGATTTCGCAAACATAGATAAAGCTCCAGAAGAAAGAGAAAGA
GGAATCACAATATCAACAGCACACGTTGAGTATGAAACACCAAATAGACACTATGCACAC
GTTGACTGCCCAGGACATGCTGACTACGTTAAGAACATGATAACAGGAGCAGCACAAATG
GACGGAGCAATATTAGTTTGTTCAGCAACAGATGGACCAATGCCACAAACAAGAGAGCAT
ATACTATTATCAAGACAAGTTGGAGTACCATATATAGTAGTATTCTTAAACAAATGTGAC
ATGGTAGATGATGAAGAGTTATTAGAGTTAGTAGAGATGGAAGTAAGAGATTTATTAACA
GAATATGATTTCCCAGGAGATGACACTCCAATAGTAAGAGGTTCAGCATTAATGGCATTA
GAAGATCCAAAGAGCGAGTGGGGAGATAAGATAGTAGAATTATTCGAGCAAATAGATGAG
TATATACCAGCTCCAGAGAGAGATACAGATAAACCATTCTTAATGCCAGTAGAGGACGTA
TTCTCAATCACAGGAAGAGGAACAGTTGCAACAGGAAGAGTGGAAAGAGGAGTACTAAAA
GTACAAGACGAAGTAGAATTAGTAGGATTAACAGAAGCACCAAGAAAAGTAGTAGTAACA
GGAGTAGAGATGTTCAGAAAATTATTAGACCAAGCACAAGCAGGGGATAATATAGGAGCA
TTATTAAGAGGAGTACAAAGAAACGAGATAGAAAGAGGACAAGTACTAGCAAAGACTGGA
TCAGTAAAGGCACACACAAAGTTTACAGCAGAAGTATATGTACTTAAAAAAGAAGAGGGT
GGAAGACATACACCATTCTTTGATGGATATAGACCACAATTCTATTTCAGAACAACAGAC
GTAACAGGAGCTTGTAAGTTACCAGAAGGAATAGAGATGGTAATGCCTGGAGATAACGTA
ACAATGGAAGTAGACTTAATAAACTCAATAGTTGTAGAAGAGGGATTAAGATTCTCAATA
AGAGAAGGTGGAAGAACAGTAGCTTCAGGAGTTGTTGCTACAATAATAGAGTAA
>Cdif_630_PROKKA_00127 rpsJ
ATGGCTAAGAATGAAAAAATAAGAATAAGATTAAAATCATATGATCACAAATTATTAGAT
TTTTCAGCAGGTAAAATAGTTGAAACTGCTAAAAAGGCTGGATCACAAGTTTCAGGACCT
GTGCCTCTACCAACAGAAAAACAAGTTGTAACTATATTAAGAGCTGTACATAAGTACAAA
TACTCTAGAGAACAATTTGAAATAAGAACTCATAAAAGACTAATCGACATAGCTAATCCA
ACACCTAAGACAGTTGACTCATTAATGAGATTAGACTTACCAGCAGGTGTAGATATAGAA
ATAAAATTATAA
>Cdif_630_PROKKA_00128 rplC
ATGAAAGGAATATTAGGCAAAAAAGTTGGTATGACTCAAATATTCACTGATAAAGGTGTA
GTTATACCTGTAACAGCTGTTGAAGCAGGGCCTATGGTCGTTACTCAAATAAAAACAGTT
GATAAAGATGGATACAATGCTATACAAATAGGTTTTGAAGATGCTAAAGAAAAAGCTTTA
AACAAACCTAAAAAAGGACATTTAGCTGCTGCTAATGTTTTAAAGAAACATTTAAAAGAA
TTTAGAGTAGATTCTGTAGAAGGATACACAGTAGGACAAGAAATAAAAGCTGATGTATTT
GAAGCAGGTGCAAAAATAGATGTTACTGGAATAAGTAAAGGGAAGGGATTCCAAGGTCCA
ATAAAAAGACATGGACAAAGTAGAGGTCCTGAAACTCACGGTTCTAGATACCACAGAAGA
CCAGGTTCAATGGGAGCTTGTTCTTACCCAGGTAGAGTATTTAAAAACAAAAAATTAGCT
GGACATATGGGAAGCGTAAAGGTAACAGTTCAAAACTTAGAGGTTGTTAAAGTAGATGCT
GACAAGAACCTTATATTAGTTAAAGGAGCTATACCAGGAGCTAAAGGTTCAGTAGTAACT
ATAAAAGAAGCTATAAAGGTTTCTAAATAA
>Cdif_630_PROKKA_00129 rplD
ATGACTAACCTAGAGAAAGGAGGAATAACAATGCCAAAATTAAATGTACTAAATGTTAGT
GGACAAAACGTTGGAGAAATAGAATTATCAGATTCTATATTTGGCGTAGAAGTTAATGGA
CATGTTTTATACGAAGTTGTAAAAAATCAATTAGCAAATAAGAGACAAGGAACTCAATCT
GCTAAAACTAGAGCAGAAGTTAGAGGTGGCGGAAGAAAACCTTGGAAACAAAAAGGAACA
GGTAGAGCAAGACAAGGTTCTACAAGATCTGTACAATGGGTAGGTGGAGGAGTTGCTTTT
GCACCTAAACCAAGAAGCTACAAATATACATTACCTAAGAAGGTAAGAAGATTAGCTATG
AAGAGTGCTTTATCTTCAAAAGTTCAAAATAGTGAAGTTATAGTATTAGATGCATTAAAC
ATGGATGCTCCTAAGACTAAAGAATTTGCTCAAATATTAAACAATATAAATGCTGCTAAA
AAAGCTTTAGTAGTTATAGCTGACAAAAACGATAACGTAATAAAATCAGCTAGAAATATA
GAAGGTGTTCAAACTGCATTAGTTAATACTATGAATGTATATGATATATTAAAATACGAT
TCATTTATAATAACTACAGATGCTGTTAAAAAAGTGGAGGAGGTGTACGCATAA
>Cdif_630_PROKKA_00130 rplW
ATGACTAATCCACATGATGTAATAATAAGACCAGTTGTAACTGAGCACAGTATGGCTGAA
ATGGGTGAAAAAAAATACACTTTTGTTGTGGCTAAAGATGCGAACAAAACTGAAATAAAA
AAAGCAGTAGAAAAAGTATTCGGAGTTAGTGTTGATAAAGTAAATACTTTAAACTACGAT
GGAAAAGTTAAAAGAATGGGTAGAACTCAAGGAAGAACATCAAGCTTTAAGAAAGCAGTA
GTTAAATTAACTGCTGATAGTAAAGAAATAGAATTCTTCCAAGGAATGTAG
>Cdif_630_PROKKA_00131 rplB
ATGGCTATAAAAAAGTTTAGACCAACTTCTCCTGCCTTAAGACAAATGACAGTTTTAGTT
TCTGATGAAATAACATGTAATCAACCAGAAAAATCTCTTTTAGTTAACTTAAAGAAAAAT
GCTGGTAGAAACGTACATGGTAGAATAACTGTTCGTCATAGAGGTGGAGGACAAAAAAGA
AAATATAGAATAATAGATTTTAAAAGAGATAAAGATGGTATACCTGCTAAGGTTGCTACT
ATAGAATATGATCCAAACAGAACTGCAAATATCGCATTATTAAACTATGCTGATGGAGAA
AAAAGATATATATTAGCTCCAGTTGGAATTAACGTTGGAGATACTATATTATCAGGATTA
GGTGCTGATATAAAACCAGGAAACTGTTTAGCATTAAAAGATATGCCAGTTGGTACTATC
ATTCATAATATAGAATTAAAGCCAGGAAAAGGAGCTCAATTAGTTAGATCTGCTGGAGTT
TCTGCACAATTAATGGCTAAAGAAGGAAAAAATGCTTTATTAAGATTACCATCAGGTGAG
ATGAGATTAGTAAGCATAAACTGTAAAGCTACTATAGGTCAAGTTGGAAATATAGAGCAT
GGTAACGTAGTTATCGGTAAAGCAGGTAGAAAAAGACATATGGGAATAAGACCTACTGTA
AGAGGTTCTGTAATGAACCCTAATGACCATCCACACGGTGGAGGGGAAGGTAGATCTCCA
ATAGGTAGACCATCTCCTGTTACTCCATGGGGTAAACCAGCTCTTGGATACAAAACTAGA
AAGAAAAATAAAGCTTCAAATAAACTAATAGTATCAAGAAGAACTAAGTAG
>Cdif_630_PROKKA_00132 rpsS
ATGTCAAGATCAACTAAAAAAGGGCCTTTTGTCCATGCAAGACTTTTAAAGAAGATAGAA
GCTATGAATGCTAGTGGAAATAAAGAAGTTATAAAAACTTGGTCAAGATCTTCAACTGTA
TTTCCACAAATGGTAGAAAACACTATAGCTGTTCATGATGGAAGAAAACATGTTCCAGTA
TATATAACAGAAGATATGGTTGGACATAAATTAGGTGAGTTCGTTCCTACTAGAACTTTC
AAAGGACATAAGGATGACGAAAAATCTAATAAGAGAAAATAA
>Cdif_630_PROKKA_00133 rplV
ATGGAAGCAAAAGCTACTGCTAAATACGTACGTGTATCACCAAGAAAAGCAGGCCAAATA
TGTGACCTTGTTAGAGGAAAGAATGTTGATGAAGCATTAGCAATATTAAAGTTTACTCCA
AGAGGAGCAGCTTCAATAATAGCTAAGGTTGTAAAATCAGCTAAAGCTAACGCAGAAAAC
AATCACGAAATGGATACTGAAAAATTATATATAGCATCAATAGTTGCTAATCAAGGACCA
ACAATGAAGAGATTCATGCCTAGAGCTATGGGTCGTGCAACTACAATAAGAAAAAGAACT
TCTCATATAGAGGTTGTTGTTAAAGAAAAAAAATAA
>Cdif_630_PROKKA_00134 rpsC
ATGGGTCAAAAGGTTAATCCACACGGCTTAAGGGTCGGTGTTATAAAAGATTGGGACTCA
AGATGGTTCGCTACTGATAAAAAAGAGTTCGGAAACTTATTATTAGAAGACCATAATATA
CGTAAATTCTTAAAGAAAAGATTATACTCAGCTGGAGTTGCTAAGATAGAAATAGAAAGA
TCAGCTAACAAAATAAAAATGGACTTACACGTTGCTAAGCCTGGTGTAGTTATAGGAAGA
GCTGGTGCAGGAATCGAAGCATTAAAAGCTGAATTAGAAAAAATGACAAAGAAAACTATA
ATAGTTAATATAGTAGAAGTAAGAAGTACAGATAAAAATGCTCAATTAGTAGCTGAGAAT
ATAGCTTTAGCTATAGAGAGAAGGGTTGCTTTCAGAAGAGCAATGAAACAAGCTATACAA
AGAGCAATGAAATCTGGTGCTAAAGGGATAAAAGTTTCTGCTTCAGGAAGATTAGGTGGA
GCTGAAATGGCTAGAACTGAAGGTTATAGTGAAGGAAATGTGCCACTACAAACTTTAAGA
GCAGATATAGATTATGGTTTCGCTGAAGCTGATACAACTTATGGAAAAATCGGTATAAAA
GTTTGGATATGTAATGGTGAAGTTTTACCAACTAGAGACGGTGTAAATCCAAGAGAAGAA
AGCAGAAAGAGCGATAGAAGAGACAACAAGAGAGATAATAGAAGAAACGATAGAAGAGGA
AATGACAGAAGAGGAAATGATAACAGAGGAAACTACAGAGGACAAAGACCTCAAGGTGGA
TCAAGACCTCAAAGAACTGAAAACAAAGGAAATTAA
>Cdif_630_PROKKA_00135 rplP
ATGTTAATGCCAAAAAGAGTAAAGCGTCGTAGAGTTCATAGAGGAAGCATGGCTGGGCAA
GCTCATAAGGGTAATAAAGTTACTTATGGTGAGTTTGGATTAGTAGCATTAGAAGCTTCT
TGGATAACTTCTAATCAAATAGAAGCTGCCAGAATCGCGATGACTAGATATATAAAAAGA
GGGGGAAAGGTTTGGATAAAAATATTCCCTCATAAACCAGTAACAAGAAAACCAGCAGAG
ACTCGTATGGGTGCAGGGAAAGGTTCTCCAGAATATTGGGTAGCTGTAGTTAAGCCAGGA
AGAGTTATGTTTGAATTAGCAGGTGTTTCTGAAGATAAAGCAAGAGAAGCTATGAGACTT
GCTGCACATAAATTACCAATCAAATGTAAATTTGTTAAAAAAGAAGATTTAGAAGTAAAG
GGTGGTGAATAG
>Cdif_630_PROKKA_00136 rpmC
ATGAAAGCTAAAGAATTAAGAGATTTAACAAGCGAAGAGCTAATGAACAAATTAAACGAC
TTCAAAAGTGAATTATTTAGCTTAAGATTCCAATTAGCTACTGGTCAATTAGAAAATACA
GCTAGAATAAAGTTTGTTAAGAAGGATATAGCAAAAGTTAAAACTGTTCTTGCTGAAAGA
AAGTTATACGAAACTAGAGCTTAA
>Cdif_630_PROKKA_00137 rpsQ
ATGGAAAGAGGAAGAAGAAAAGTTAGAATAGGCCGTGTTGTTAGTGATAAGATGGATAAA
ACAATAGTAGTAGCTGTTGAAGAATTCGTACGTCATCCACTATATAATAAACGTGTTAAG
AGAACTAAGAAATTCAAGGCTCATGATGAAAAGAATATATGTAACATCGGAGATAGAGTT
AAAATAATGGAAACTAGACCATTATCTAAAGATAAGAGATTCAGACTAGTTGAAGTTGTT
GAGAAAGTTAAGTAG
>Cdif_630_PROKKA_00138 rplN
ATGATACAACAAGAATCACGTCTAAGAGTTGCTGATAACTCAGGAGCTAAAGAACTTTTA
TGTATACGTGTTCTAGGCGGAAGTAAAAGAAGATATGGTAACATAGGCGACGTTATAGTT
GCTACTGTTAAAAGTGCAACACCTGGTGGAGTTGTAAAAAAAGGTAAGGTTGTTAAAGCT
GTTATAGTAAGAAGCAAACAAGGCGTAAGACGTAATGACGGAAGCTATATATCTTTTGAT
GAAAATGCTGCTGTTATAATAAAGGACGATAAAACTCCAGTAGGAACTCGTATATTCGGG
CCTGTTGCTAGAGAGTTAAGAGACAATGAATTCATGAAAATAGTTTCTCTTGCTCCAGAA
GTACTATAA
>Cdif_630_PROKKA_00139 rplX
ATGATGCGTGTTAAAAAAGGTGACACTGTTGTAGTTATAGCAGGTAAAGATAAAGGTAAA
AAAGGTTCAGTTTTAAAGGTATATCCTAAAACTAGCAAAGTGTTAGTTGAAGGTGTAAAT
GTAATAACTAAACATCAAAAACCAAGTGCTATGAACCAACAAGGTGGAATAATAAATAAA
GAAGCCCCAATACACATATCTAATGTAATGCCATTTGATCCTGAAACAGGAAAAGGCGTT
AGAGTAAGATATGAAGTAAAAGATGGGAACAAAGTAAGAGTATCAGCAAAGAGCGGAAAA
GAATTATAA
>Cdif_630_PROKKA_00140 rplE
ATGGCTTCTAGATTACAAGAAAAATACATGAAAGAAGTTGCTCCTGCTTTAATGGAGAAA
TTTGGATACAAAAACGTAATGGAGATACCTAAGTTAAATAAAATAGTTATTAACATGGGT
ATAGGTGACGCTAGAGAAAATCCAAAAGGATTAGAAAAAGGCGTTGAAGAATTAGAAATG
ATATCAGGACAAAAGCCTGTTATAACTAAAGCTAGAAAATCTGTTGCTAACTTCAAATTA
AGAGAAGGAATGCCAATAGGAACAAAAGTTACATTAAGAGCTGACAAAATGTTCTACTTC
ATGGACAAATTAGTTTCAGTTTCTTTACCAAGAGTTAGAGACTTTAGAGGAGTTAACCCT
AATGCTTTTGATGGTAGAGGAAATTATGCTTTAGGAGTTAAAGAACAATTAATATTCCCT
GAAATAGAATATGATAAAATAGATAAAGTAAGAGGAATGGATATAATATTTGTTACTACA
GCAAAAACTGACGAAGAAGCTCGTGAATTATTAAAATTATTAGGAATGCCATTTTCTAAG
TAA
>Cdif_630_PROKKA_00141 rpsN1
GTGGCTAGAAAAGCGATGGTTGTTAAGCAACAAAGAAAGCAAAAGTACGCTACTAGAGAA
TACACTAGATGTACTATATGCGGAAGACCGCATTCAGTTTTGAAAAAATTTGGTATATGC
CGTATATGCTTTAGAGAATTAGCTTATAAAGGTCAAATACCTGGTGTTAGAAAAGCAAGC
TGGTAG
>Cdif_630_PROKKA_00142 rpsH
ATGACAATGACAGATCCAATTGCAGATATGCTTACTCGTATAAGAAATGCTAATGTTGTT
AAGCATGAAACTGTAGATGTTCCAGCTTCTAATATGAAGAAAGAATTAGCTAGAATCTTA
TTAGAAGAAGGTTTCATAAGAGGTTATGATGTTATAGAAGATGGAAAACAAGGTATCATA
AGAATACAATTAAAGTACGGACAAGAAGGCGAAAGAGTTATAACAGGTCTTAAGAAAATA
TCTAAGCCTGGAATGAGAGTTTACGCTGCTAACCATGAGATACCAAAAGTATTAAACGGA
TTAGGAATATCAGTTATATCTACTTCAAAAGGAATATTAACTGACAAGCAAGCTAGAAAA
GAAAATGTTGGTGGAGAAGTAATCTGCTACGTTTGGTAA
>Cdif_630_PROKKA_00143 rplF
ATGTCAAGAATAGGTGTTAAGCCAATAATAATACCAGCAGGTGTTGAAGTTACTATAGCT
GAAGGAAATTTAGTTACAGTAAAAGGTCCAAAAGGAACTTTAACTAAACAATTAAGTGCT
GAGTTAAACATAAAAAAAGAAGAAAATACAATAATGGTTGAAAGACCAACTGATAATAAA
AAACATAGATCTTTACACGGACTAACTAGAACTTTATTAGATAATATGGTTGTAGGTGTA
AATACTGGTTTCGAAAAGAAATTAGAATTAAAAGGTGTTGGATATAGAGCTCAAAAACAA
GGAAAGAAATTAGTTATGAACTTAGGTTTCTCTCATCCAGTTGAGATGGAAGATCCAGAA
GGAATAACTGTTGAAGCTCCAAACCAAACAGAGTTAATAGTAAAAGGTATAGACAAGCAA
TTAGTAGGGAATTATGCTGCTAAGATAAGAGCTTGGAGAAAGCCAGAGCCATACAAAGGT
AAAGGTATAAAATACGTTGATGAAGTAATCAGACGTAAAGAAGGAAAAACTGGTAAAAAA
TAA
>Cdif_630_PROKKA_00144 rplR
GTGTTAAAAAAGGCTGATAAAAATGCTAATAGACTTCAAAGACATAAGAGAGTTCGTAGA
AAAATAAGCGGTACTTCTCAAAGACCAAGATTATGTGTATTTAGAAGTGCTAACAATATA
TATGCTCAAATAATAGATGACACAAAAAGAGTAACTCTAGTTGCTGCATCTTCTTTAGAA
GCAGAAGTTAAGAGTGCTGTCAATCATACAGGAAACAAGGAAGCAGCTAAGAAAGTTGGA
GAATTAGTTGCTAAAAAAGCTGTTGAAAAAGGAATCACTGAAGTTGTATTTGACAGAGGT
GGATACTTATATCATGGAAGAATTCAAGAATTAGCTGAAGGTGCTAGAGAAGCTGGTCTT
AAGTTCTAA
>Cdif_630_PROKKA_00145 rpsE
ATGCTACGTCGTAAGCCGATAGATGCAGGACAACTTGACTTACAAGAAAAAGTTGTTGAA
GTAAGACGTGTTACTAAGGTTGTAAAAGGTGGTAGAAATTTCAGATTTGCAGCATTAGTA
GTTGTTGGAGATGAAAACGGACACGTTGGTATAGGTGCTGGGAAAGCAATGGAAGTACCA
GACGCTATAAAAAAAGCAGTTGAAGATGCTAAGAAAAATCTAATAGTAGTGCCAATAGTT
GGGACTACAATTCCTCACGAAGTACGCGGACACTTTGGTGCTGGAAATATATTAATAATG
CCTGCTGTAGAAGGTACAGGAGTAATAGCTGGGGGACCTGCTAGAGCCGTACTTGAGCTA
GCTGGACTAAAAGACGTTAGAGCTAAATCTTTAGGGTCTAACAATCCAAGAAATATGGTA
AATGCTACAATAGAAGGACTTAATTCTCTAAAAACAGTTGAAGATATAGCTAAACTTAGA
GGTAAAAAAGTTGAAGAACTTCTAGGGTAA
>Cdif_630_PROKKA_00146 rpmD
ATGGCTAAATTACAAATAAAGTTAGTTAGAAGTGTTATAGGAACTACTCCTAACCAAAAA
AAGAATGTTGAAGCGTTAGGATTAAGAAAAAGAGAACAAGTTGTTGTAAAAGAAGACAAT
GCTCAAACAAGAGGTATGATAAATAAAGTAAGTCACTTATTAGAAGTAACTGAAATAGCT
GAATAA
>Cdif_630_PROKKA_00147 rplO
ATGAAGTTACATGAGTTAAAACCTGCTGAAGGTGCAGTAAGAGCTAAGAGAAGATTAGGT
AGAGGTACTGCAACTGGACAAGGTAAAACTGCAGGACGTGGACAAAAAGGTCAATGGTCT
CGTTCTGGTGGTGGAGTAAGAGTAGGATTTGAAGGTGGACAAATGCCACTAGCTAGAAGA
CTTCCTAAGAGAGGTTTCAATAACATATTTAAGAAAGTTTACACAGAAGTTAATGTTGAA
GTTTTAAACAGATTTGAAAATGGAACAGAAATAACTGCAGAATTATTAAAATCTACTAAA
ACTATAAGCAAAATAGGTAAAGACGGAATTAAAATCTTAGGTGAAGGTAATTTAGAGAAA
GCTTTAACTGTTAAAGCTGCTAAATTTACAGCTTCAGCTCAAGAAAAAATAGAAAAAGCT
GGTGGAAAAGCAGAGTTAGTATAA
>Cdif_630_PROKKA_00148 group_9408
GTGCTGTCAAAATTAAAACAAGCTTGGAAGATTAAAGCAGTAAGAAAAAAAGTAATGTAT
ACACTTATGATGATCGTGATATTCAGAATAGGTACTACTATACCAGTTCCAGGCATAGAC
ACTAGTATTATACAAAAGATGGTAGGCGGCAATAGTCTACTTTCTCTGTATAATATGTTT
ACTGGTGGAGCATTTAGTAACTTTTCACTATTTGCTTTAGGTATAAGTCCATATATCACT
GCATCAATCATAATACAACTTCTAACAGTAGGTTTTGAAAGTTTAGCAGAACTTCAAAAA
TCTGGTGAAGAAGGAAAGAAAAAAATCAATAAGTACACTAAATATACAGCACTAGCTCTA
GCAGTTGTACAAGCTTTGGGAATTACATTAGGAATTGTAAGAAGTGCTTTAATATCAAAT
AGTGTGTTTTTTATCACAACTGTTGTAATAACATTAGTTTCAGCAAGTATGTTAGTAATG
TGGATTGGGGACAAAATTACTGAAAAAGGAATCGGTAATGGTAGTTCAGTAATAATATTT
GCAGGTATAATATCAAGAATACCTACAGATGTTATTAAAATATCGCAACAAGTTAAATCT
GGCGAAGTTGCACCTTGGGTTATAGTGATTCTAGCTGTAGTTATATTACTTACAGTAACA
GGAGTTACATTTATACAAGAAGCAACTAGAAAGATACCTGTACAATATGCTAAAAGAGTT
GTTGGAAGAAAAATGTATGGAGGACAAAGTTCTCATATACCAATGAAAGTTAACCAGTCA
GGAGTTATGCCTATAATTTTTGCTAGTTCACTTTTAGCTTTCCCTCAAACAATAGCTATG
TTTATGGGTCCAAATGCTCAGGCTTTTGTTCAAAAATACTTAAGTATGGCAACAGAACAA
GGATTTTGGACATATAGATCAATTGAGATTCTACTTATAATTTTCTTCTCATATTTTTAT
ACAACTGTATCATTTAATACAGAAGACATATCTAAAAATATGAAAAATAATGGTGGATTT
ATACCAGGTATAAGACCAGGTGAGCCTACTATGGATTATTTAAATAGAATTTTAACTAGA
TTAACTTTAGCTGGAGCTACTTTCTTAGCAATAATTGCTATGGTGCCAGCTCTTACAACA
CATTATATGAAAGTAAATATGAGTCTAGCTGGGACTTCATTGCTAATCGTTGTTGGAGTT
GCTTTGGAGCTTAAGAGACAGTTAGAGTCAAACTTAGTTATGAGAAGCTATCAAGGTTTC
TTAAAATAA
>Cdif_630_PROKKA_00149 adk
ATGAGAATAATATTACTTGGACCTCCAGGTGCTGGTAAAGGTACTCAGGCGGTAGGAATA
GTAGAAAAATACAATATACCTCATATATCAACAGGAGATATATTCAGAAAGAATATAAAA
GAGGGAACAGAACTTGGAAAAAAAGCTAAAGAATACATGGACCAAGGTTTATTAGTACCA
GATGAGTTAACTGTAGGTTTAGTTACTGATAGAATATCTCAAGAAGATTGTAAAAATGGA
TTTATGTTAGATGGATTTCCAAGAAATGTAGCACAAGGAGAACATTTAGATATCTTCTTA
AAAAATGCTGGTATATCACTAGATAAAGTTGTCAATATTGAAGTTGATAAGAGTATATTA
GTGTCTAGAGCAGTTGGTAGAAGAATATGTAAGTCTTGTGGAGCTACTTACCATGTTGAG
TTTAATCCTCCTAAAGTAGAAGGTGTATGTGATGTATGCCAAGGAGAATTATATCAAAGA
GCTGATGATAATGAAGAAACTGTATCTAAGAGAATACAAGTTTATCTAGATGAAACTAAG
CCTTTAGTAGATTATTATAGCAAACAAGGTATAATAGCAGATATAAAAGGTGATCAAGCA
ATAGATAAAGTATTTGAAGATATTGTCGCAGCCTTAGGAAGTGGAAAATAA
>Cdif_630_PROKKA_00150 map_1
ATGATTATCTTGAAATCAAAAAAAGAAATAGAACTTTTAAGAGAAGCAGGTAAAATAGTT
GCTGACACTCATGAAGTTTTAAGAAAAGCTATTTCTCCGGGAATATCTACTTTAGAATTA
GATAAAATAGCTGAAGAGAATATAAGAAAATACAATGCAGAACCTTCTTTTAAAGGATAT
GGAGGTTTTCCAGGAAGTATATGTGCTTCTATCAATAGAGAGGTAGTACATGGTATTCCA
GGAGAAACTATATTACAAGAAGGTGACATTGTAAGTTTGGATATAGGAGCCTATTATAAA
GGATATCATGGTGATTCTGCGAAAACTCACGGAGTAGGCATGATATCTGAAGAAGATAGG
AAATTGATAGAAGTAACTAGAGAAAGCTTCTATGAAGGAATAAAATTTGCTAAATTAGGA
TATAGACTTTCAGATATCTCACACGCAGTACAAACACACGTTGAGAAACATGGTTTCTCG
GTAGTTAGAGATTTAGTGGGTCATGGAGTTGGAGCAAATCTTCATGAAGACCCACAAGTA
CCTAATTATGGACTCCCAGGAAAAGGACCAAGACTTAGAGAAGGAATGGTTATTGCTATA
GAGCCAATGGTTAATGCAGGTCGTTATCATGTAAAGACTCTATCAGATGGGTGGACGACT
GTTACAATAGATGGAAAAAAATCAGCTCATTATGAGCATACGATAGCAATTACTGAACAT
GAACCTTTGATATTGACAAAGTTGTAA
>Cdif_630_PROKKA_00151 group_9606
GTGCTATCAGATAATTTAAGTATAGGTCAAGTTGTTAAAGTTTCATTAGGACGAGATAAA
GGAAATTTATTCTTTGTAGTCAAAATAATTAATAATGAATATGTATTAATAGCTGATGGA
AAAAAGAGAAAACTTGACAAACCTAAGTTAAAGAAAGTGAAGCACTTAAAAAAATATAAT
TTTATTAATGATGAAGTTAGAAAAAGAGTAGTATCTGGACAAGAGATTACAGATTCTTTT
TTAAGAGCTGAACTTACTAAGTTAAATTAG
>Cdif_630_PROKKA_00152 infA
ATGGCCAAAAAAGATGTTATAGAATTAGAAGGTACAGTTTCAGAAGCTTTACCTAATGCT
ATGTTCAAAGTTAAACTAGAAAATGGACATGAGATATTATGCCACATTTCTGGAAAGCTA
AGAATGAACTTCATAAGAATTCTTGAAGGTGACAAGGTGAATGTTGAACTTTCTCCATAT
GACCTTACAAGAGGAAGAATTACTTGGCGTAAGAAGTAG
>Cdif_630_PROKKA_00154 rpsM
ATGGCAAGAATAGCTGGGGTAGATTTACCTAGAGAAAAAAGAGCGGAGATAGGCTTAACT
TATATATATGGTATAGGTAAAGCAACTGCTAACGAAATATTAGCTAAGGCTGAGATAAAT
CCAGATACTAGAATAAAAGATTTATCAGAAGATCAAGTTAATGAGTTAAGAAAAGTTATA
GATGACGATTTCTTAGTTGAAGGTGACTTAAGAAGAGAAATTGCTTTAAACATAAAGAGA
TTAAGAGATATAAAATGTTATAGAGGAATAAGACACGCTAAAGGTCTTCCATTAAGAGGA
CAAAGAACTAAGACTAATGCTAGAACTAGAAAAGGTCCTAGAAAAACAGTATCTCGTAAA
AAGAAAAAATAA
>Cdif_630_PROKKA_00155 rpsK
ATGGCTAAACCAAAAAAGAAAGTTACACGTATTAGAAGAAGAGAACGTAAAAATATAGAA
CGTGGTCATGCTCATATACAATCAACTTTCAATAATACAATAATAACTTTAACTGACGTT
CACGGAAATGCTATATCTTGGGCAAGTTCTGGACAATTAGGATTCAAAGGATCAAGAAAA
TCAACTCCATTTGCATCTCAAATGGCTGCTGAAACAGCTGCAAAAGCTGCGATGGAACAC
GGACTAAAAAGTGTTGAGGTATTCGTAAAGGGGCCAGGTTCAGGAAGAGAAGCTGCAATA
AGAGCTTTACAAGCAACTGGACTAGAAGTAACTATGATAAAAGACGTTACTCCAATCCCA
CATAACGGATGCAGACCACCAAAGAGAAGAAGAGTGTAA
>Cdif_630_PROKKA_00156 rpsD
ATGGCAAGATATACAGGTGCATCATGTAGACAATGCCGTAGAGAGGGAATGAAATTATTC
CTTAAAGGTGATAGATGTTATACAGACAAATGTGCTATAGTAAAAAGAAACTATGCTCCA
GGTCAACATGGCCAAGGAAGAAAGAAAGTTTCTAACTATGGATTACAATTAAGAGAAAAA
CAAAAAGTTAAAAGAATATATGGAGTTTTAGAGACTCAATTTAGAAATTTATATGAACGT
GCTGAAAATATGCCTGGTAAAGCAGGTGAGAACTTATTAAGTTTATTAGAGAGAAGATTA
GATAATGTAGTTTACAGAATGGGACTAGCATCTTCTAGAAAAGAAGCTAGACAATTAGTG
ACTCATGGTCATTTCACTTTAAATGGAAATAAAGTAGACATACCTTCATTAATAGTTAAG
GTTGGAGATGTTATAGAAGTTAAAGAGAAATCAAGATCTTCTGCAAAATTCAAAAATTTA
GTAGAAGTTAACTCAAGAATAGCTCCTAAGTGGTTAGAAGCTAATGTAGAAGGAATGACA
GCAAAAGTAGTTGGTGTTCCAACAAGAGAAGATATAGATCTTGAGATAGCAGAGCACTTA
ATCATAGAACTTTACTCTAAATAA
>Cdif_630_PROKKA_00157 rpoA
ATGATAGAAATAGAAAAGCCAAAAGTAGATATAGTTGAGCTTAGCGAAGACTATAGATAT
GGTAAGTTTGTTATAGAGCCTCTAGAAAGAGGATATGGAATAACTATAGGTAACGCATTA
AGAAGAATATTATTATCATCATTACCAGGTGTAGCAGTGAATGCTATAAAAATAGATGGA
GTTCTTCATGAATTTTCAACAATACCTGGTGTTAAAGAAGATGTTACTGAGATAATATTA
ACTTTAAAAGAGCTTTCAGCAACTATAGATGGTGAAGGAAGTAGAACACTTAAAATAGAA
GCTCAAGGACCATGCTCTATCACAGGTGCAGATATAATCTGTCCTCCAGATGTTGAAATA
TTAAGTAAAGATTTAGCAATAGCTACATTAGATGATAATGCTAAACTTAATATGGAGATA
TTTGTAGATAAAGGTAGAGGTTATGTTTCTGCTGAAGAAAATAAAACAGAGAATGTTCCA
ATAGGTGTTTTACCTGTGGATTCAATATATACTCCTGTTGAGAAGGTTAGTTATCATGTG
GAAAACACAAGAGTTGGTCAAAAAACAGATTATGATAAATTAGTACTAGAAGTTTGGACT
AATGGTAGTATAAATCCTCAAGAGGGAATATCATTAGCTGCAAAGGTATTAGTTGAGCAT
TTAAACTTATTTATAGACTTAACTGAACATGTAAGTAGTGTTGAAATCATGGTAGAAAAA
GAAGAAGATCAAAAAGAAAAAGTTCTTGAAATGACTATAGAAGAATTAGATTTATCAGTT
AGATCATATAACTGTTTAAAGAGAGCGGGAATTAATACAGTTGAAGAATTAGCTAATAAA
TCTGAGGATGATATGATGAAGGTTAGAAACCTAGGTAAGAAGTCATTAGAAGAGGTAATA
CAAAAACTAGAAGAACTTGGATTGGGATTAAAACCAAGTGAAGAATAG
>Cdif_630_PROKKA_00158 rplQ
ATGGCTAAGTACCGTAAATTAGGACGTGAAACAGCTCACAGAAACCTTATGTTAAGAAAC
TTAGTAACTTGCTTACTAAGAAGTGGAAGAATAGAAACTACAGTGACTAGAGCGAAAGAA
ACTCGTAGAATGGCTGAAAAGATGATAACTCTTGCTAAGAGAGGAGATCTTCATGCTAGA
AGACAAGTTTTAGCTTATGTTATGGATGAAACAGTAGTTAATAACTTATTCACAGATTTA
GCTCCAAAATATGCTGAGAGAAATGGTGGATACACTAGAATAATAAAAATAGGGCCAAGA
AAAGGCGATGCTGCTGAAATGGCTTTTATAGAATTAGTATAG
>Cdif_630_PROKKA_00159 ecfA1
ATGGATAATATAGTAAAGGTAAATAATATTTCGTTTGAGTATATTACAGATGAAGCAAAA
CTTAAAGCAATAGATAATTTAAGCCTAGATGTTAAAAAAGGAGAATTTGTTGCGATAATA
GGACATAATGGTTCTGGTAAGTCTACTTTATCTAAAAACTTAAATGCTATTCTTATGCCT
ACTGAAGGAAATATTCTTATTGATGATATGGATACTAAAGAAGAAGAAAGATTATGGGAT
ATAAGACAAACTGCAGGCATGGTATTTCAAAATCCAGATAATCAAATAGTTGCTACTATA
GTAGAAGAAGACGTTGCATTTGGACCTGAGAACTTAGGTATAGAACCAAAAGAAATAAGA
CGAATTGTAGAGGAGTCTTTAAAAAGTGTAGGTATGTATGATTTAAGAGATAGACAGCCT
CATTTGTTATCAGGAGGTCAAAAGCAAAGAGTTGCAATAGCAGGAATTATTGCTATGAGG
CCTAAATGTATAATATTTGATGAAGCAACAGCAATGTTAGATCCATCTGGAAGAAAAGAA
GTTATGAAAACAATAAAAAGACTTAATAAGGAAGAAAATATAACTGTTATACATATAACG
CACTTTATGGAAGAAGCAGTAGAAGCTGATAGAGTTGTAGTTATGGAAAAAGGAAAGAAA
ATCTTAGAGGGAACTCCTAGAGAAGTATTCAGTAAAATAAAGATGTTAAAGGAAATCGGT
TTAGATGTACCTTGTATGACAGAGTTATCTAGTTTATTAATAGAAGAAGGTATAAATATT
AGTAGTGATATATTAACTGTGGATGAGATGGTGATGGAATTATGTCAATTATAG
>Cdif_630_PROKKA_00160 ecfA2
ATGTCAATTATAGTAAAGAATTTAACACATATATATAATGAAGGGATGCCTTTTGCAAGT
AAGGCACTTGATGATGTTTCTTTTGAGATTAAAGATAGAGATTTTGTTGGTCTTATAGGT
CATACAGGCTCAGGAAAATCTACATTAATACAACATTTAAATGGATTACTAAAGCCTTCC
TCAGGAGAAATATTTATAAATGATTTTAATATAACAGATAAAAACTTGAATTTAACTGAG
ATTAGAAAAAGAGTAGGGGTTGTATTTCAATATCCAGAATACCAATTGTTTGAAGAAACG
ATTGATAAAGATATAGCTTTTGGACCCTCTAATTTAGGCTTAGAGGAGTCTGAGATACAT
AACAGGGTAAAAGCATCAATGGAAGCTGTAGGACTTGATTATGAGGGATTTAAAGACAAA
TCTCCTTTTGAATTATCTGGGGGACAAAAGCGTAGAGTAGCAATTGCTGGAGTTATAGCC
ATGAACCCAGAAGTTCTCATATTGGATGAACCAACTGCTGGTCTTGACCCTGGTGGAAGA
GATGAAATTTTTAACTTAATAAAAGACTTACATGAAAAAAAGAATATGACTATAATACTA
TCATCACATAGTATGGATGATATGGCAAAGTTAGCAAAAACTTTAATTGTTATGAATCAT
GGTAGCGTAGAATTTATGGGAACTCCTAGAGAAGTATTTAAATCAAATGCTAGTAAATTA
AAAGATATAGGATTAGATATTCCACAAGTTTTAGAGCTTGCATTGAAATTGAGAGAAAAA
GGCTTTGACATCAGTGAGGATATATTGACTTTAGAAGAAGCAAAACAGGAAATATTAAAA
GTTGTGAGAGGACGAGGATTATGTTAA
>Cdif_630_PROKKA_00161 ecfT
ATGTTAAAAGATATAACTATAGGGCAATACTACCCAACAAGTTCTGCTATTCATAAATTA
GATCCAAGGATAAAGCTTGTAGCGACAATTGTATTTATGGTATCTATATTTGTAGTAAAT
AAATTTTGGCCTTATATAGTAGTTTTATTATGTTTATTAGCTATGATAAAATTGGCTAAT
ATACCAGTCAAATATATTGTTAAGGGTGTTAAACCTCTTAAATGGATTATTTTGTTTACA
TTTCTTATAAATATTTTTTTCTTACCAGGTGATGAAATATGGTCATTTGGATTTTTAGCT
ATTACAAAACAGGGTCTAAGACAAGCAATTTTTATGGCAATAAGATTAATATTTTTAGTA
GTTGGTACATCATTGCTTACTTTAACAACTTCACCAATAGAATTAACTGATGGAATAGAG
AGATTGTTGAATCCATTTAAGAAAATTGGTTTGCCAGTTCATGAACTTGCAATGATGATG
ACAATTGCTTTACGTTTTATTCCTACATTGTTAGATGAGACAGACAAAATAATGAAGGCT
CAGATGTCTAGAGGTGCAGATTTTGAAAGTAAGAATCTTATAAATAGAGCAAAGAATTTA
GTACCACTTTTGGTACCTTTATTTGTAAGTGCATTTAGAAGAGCTGATGAATTGGCTATG
GCCATGGAGGCCAGATGTTACAGAGGTGGACATAATAGGACTAAGATGAGAGAGTCTGTT
ATATCAAGAAGGGATTATATGGCATGTGTATTTCAGCTTGTTTATCTGGGAGCAATTATA
GCTACTAGATTTATAGCAATTTAA
>Cdif_630_PROKKA_00162 truA_1
ATGAGAAATATAAAAATTAAAATCCAATACAATGGTAAGAATTATTGTGGATGGCAAAAG
CAACCTGATTCTTTAGGGATACAAGGTACAATTGAAAGGGCTATATATGATATAACAAAA
GAAGAAACCAGTCTTATAGGGTCTGGTAGAACTGATTCAGGAGTTCATGCTATTGGTCAG
ATTGCAAATTTTAAAATTAATTCAGGTATAAGTATAGAAAGTATACCAATGGCACTAAAT
GCCAAGTTGCCAAAAGACATATCAGTTATAGAAGCATGTGAAGTAAATGATGATTTTCAC
TCCAGATACAGTGCAAAAGGTAAAACATATAAATATTTAGTATATAATAGCAAGTTTAGA
AATCCAATACTTAGTGAGATATCATATCAAGTAAAATATGAACTTGATTTTGATAAAATG
TGTTCAGAAGCAAAAAGTTTATTAGGAACACATGATTTTAAAGGTTTTATGAGTTCTGGT
TCATCTGTAAAAGATACAGTTAGAACGATATATGATATTGATATAAGTAAAAAAGATGAC
TTGATTACTTTTGAGATTAGTGGTAATGGTTTTTTATATAACATGGTGAGGATTATTGTT
GGAACACTTGTTGATATGGGTCGTGGTAGAATTAACGAACCATTTTTAGATATAATACAA
TCAAAAACTAGGTCAAGATGTGGACATACAGCTCCAGCACAAGGATTATTTCTCAAAAAA
GTTCATTATTAA
>Cdif_630_PROKKA_00163 rplM
ATGAAAAGTTATATAGCTAAGCCAGCTGATGTACAAAGAAAATGGTACTTAGTTGATGCT
GAAGGAAAAACATTAGGTCGTTTAGCAACAGAAATTGCGACAGTATTGAGAGGTAAACAT
AAACCAACATTTACTCCTCACGTTGATGGTGGAGATTTTGTTGTTGTAGTAAATGCAGAA
AAAATAGTTTTAAGTGGTAAGAAATTAGATCAAAAATATTACAGATACCATACTGGTTAT
GTAGGTGGATTAAAAGAAATATCTTACAGAGATATGATGGATAAGAAACCAGAAGAAGTT
ATATCACATGCTGTAAGCGGTATGTTACCTAAAAATAAATTAAGAAGCAGAATGATGACT
AGATTAAGAGTATTTGCAGGTGCTGAGCACACTCATGCAGCTCAAAATCCAGAAGTTTTA
AACTTTAAATAA
>Cdif_630_PROKKA_00164 rpsI
ATGGCTAACGTTCAATATTATGGAACTGGAAGAAGAAAAAGTTCTGTTGCTAGAGTAAGA
CTAGTTGCAGGTGAAGGAAATATATTAGTAAATGGAAGAGCATTAGAAAATTATTTTAAT
TATGAGACATTAATAAGAGATGTTAAACAACCATTAGTTTTAACTGGTAATGAAAATAAA
TATGATGTTATAGTAAAAGTTGAAGGTGGAGGATTCACTGGACAAGCTGGAGCTATAAGA
CATGGAATATCTAGAGCTTTATTAAAAGCTGATTTAGATTTAAGACCTGCTTTAAAGAAA
GAAGGTTTCTTAACTAGAGATGCAAGAATGAAGGAAAGAAAGAAATACGGATTAAAAGCA
GCAAGAAGAGCTCCACAATTCTCAAAAAGATAA
>Cdif_630_PROKKA_00165 cwlD_1
ATGGAATATTATAGTGTTTTTATAAGTATACATATACAGGGTGATGTTGTGAGAAAGTAC
ATAAAACATATAATTTTTAGTTTTGCAATGATATGTCTAGTAGTAGTATCCATATTTGAA
ATTAAAAATATTTCTGAAGATGTTATCAAGTATATGCCAGTAACAAACAAAACTATAATT
TTAGATGCTGGTCATGGAGGCATTGATCCAGGTGCATTAAATAAGGATAAGAGTACATCT
GAAAAGGATATTAACCTAGCAATAACACTTAAGCTTAGAGAGCTTATAGAATCAAGTGGT
GGCCTTGTAATATTAACTCGAGAAGATGACAGTAGCCTTTATAAAGAAGAAAATAATAAA
ACTACAAGACAAAAATATAATGAGAATTTGAAAAATAGAAAAGAAATAATATCTAATTCT
AATGCCAATATGTTTGTCTCTATACATCTTAATGCATTTGAACAATCAAAATACTATGGA
GCTCAAACTTTTTATCCTAAAGACAAACAAGACAGTAAAGAATTATCGAAGTGTATTCAA
GAAGAACTTAAAAGAGTAGTAGATAAGACAAACAACAGAGAAGTCAAACCAAGGGATGAT
ATATATCTTTTGAAAGACAATAATATTCCATCAGTACTGATAGAATGTGGTTTTTTATCA
AATGAAAAAGAGTGTAAACTCTTAACTGATGAAACATATCAAGAAAAAATAGCATGGGCA
ATCTACATAGGAATACAAAAATATTTAAGTTGA
>Cdif_630_PROKKA_00186 group_5845
ATGTTATCAAAAAGACTAAACTTTATAACACCATCCTACACAATAGGTATTAGTTCTAAA
GTTAAAGAAATGGAAAGTAATGGAGTTAAAGTAATAAATCTTAGTATAGGAGAACCCGAT
TTTAATGTACCTAATAACGCAAAATCTTATGGTATTGATTCTTTAAATAAAGATTACACT
AAATATGATTTAGTTCCAGGATTAAAAATACTTAGAGAGGAAATCTGTAAAAAACTTATT
GAAGAAAATAACTGTAACTATTCAATAGACGAAATAGTTGTATCAAGTGGAGCAAAAAAC
TCAATAACAAATACTTTACTAGCTTTAACAGACGAAGGAGATGAAGTCTTATTACCAAAG
CCTTATTGGGTTAGTTATCCTGAAATGATTAAGTTAGTTAATGCTGTTCCAGTTTTTATT
GATACTAAAAAAGAAAATGGATTTAAGTTAACAAAAGAAGAACTTGAAAAATCTATAACA
GATAAAACAAAAATTCTTGTAATAAACAATCCTTCAAATCCTACTGGTAGTGTTTATACA
AAAGATGAATTAATAGAAATAGTAGATGTATGCATACAAAATAAAATATATATTTTAGCA
GATGAAATATATGAAAAAATATGCTACACTGGTGAATTTACATCAATTGCATCATTAAGC
GAAGAAGCTAAAGATATAACAATAACTATAAATGGTTTTTCTAAGTCAGCTGCAATGACT
GGATTAAGATTAGGATATACTGCATCTAATAAAACGATTGCTAAAGCAATGAGTTCTATA
CAAGGACATCTTATATCTCACCCAAGTCTAACAGCACAATACATAGCCTATGGAGCCTTG
AAAGATTGCTCAATTGACATAGACAATATGGTTAAAACATATAAATCAAGAAGAGATTTA
ATTAAATCAAAACTAGACTCTATTGATAATGTAGGATATGTGAATCCAAATGGCGCATTC
TATATATTTATAGATCTTTCTAAAGTATCTGAGAAATTTGAATATAAAGATAGTTTTTCT
ATAGAATTTTGTAATCAATTTTTAGAAGAATATAATGTTGCAGTTGTTCCTGGCATAGCA
TTTGGTATGGATAAATATATTCGTATATCCTATGCTTGCAGTGAAAATACTTTCTTATCT
GGATTAGATAAATTAAAAGAATTTGTATATAAAATAATGGCATAA
>Cdif_630_PROKKA_00187 nrdD
TTGGTTGAATTCGTAAAAAAAAGAGATGGAAGAGTAATTCCATTTAATGAAGATAGAATA
ACAAGAGCTATATTTTTAGCAGCAACGAATGTTGCAGAAAGAGAAGGAATAGTACCTGAT
TATAAATTATCTGAGCAATTAACTCAAGAAGTAATAAAGTTTTTAAATCATAAATACTCA
GAATCAGTTCCAAGTGTTGAAGATATACAAGATTCTGTAGTTAAGGTTCTTATAGAAACT
GGCCATGCAAAAACTAGTGAAGAATATATAATATACAGAACTGAAAGAAGTAGAATAAGA
AATTCAAAAACAAGATTGATGAAGGCAATAGAGGAAATTACCTTTGAAGATGCAGAAGAT
GCTGATATAAAAAGAGAAAATGCAAATATTAATGGTAATACAGCAATGGGAACTATGTTA
CAATATGGAAGCACTGTATCTAAAGAATTTTGTAAAACACATATATTAAAACCAGAACAT
TCTTTTGCTCATGATAATGGAGATATACACATACATGATATGGATTTTTTAAATATGGGA
ACATTAACTTGTTGTCAAATAGATGTTAAAAAACTATTCAATGGTGGATTTTCAACAGGA
CATGGCTTTTTAAGAGAGCCACAAGATATAATAAGTTATGGTGCATTAGCTGCAATTGCT
ATACAAAGCAATCAAAACGATCAACATGGAGGTCAAAGTATACCATTTTTCGATTATGGA
TTGGCTGAAGGTGTATATAAGACATTTAAGAAATTCTACATAGGAAATTTAGCTAAAGCA
TTGAAGTTATTTAAAGGAATTGAAAATAATGATGTGATAAAGAACATAGTATATAATACA
GAGAAAGAAACAAATCAAAAAGTTGGTCTTAAGAGAGATGAATTGTATCTAAACTTAGAA
AAAGAGAAATTAATACAGACTTTTGATATAGATGATGAACTTGTAAATAAGATGCAAAAC
TTTGCATTTGAAGAATCGTATAGAGAAACTGATAAAAAAACATATCAATCTATGGAAGCA
TTTATACACAATCTAAACACAATGCACTCTAGAGCAGGTGCACAGGTACCATTTTCAAGT
GTAAACTTCGGAACAGATACTTCTGAAGAAGGAAGAATGGTAACTAAGAATCTTCTATTA
TCTCAAGAAAGAGGTTTAGGTAATGGAGAGACACCAATTTTTCCAATTTTAATATTTAAG
GTCAAAGAAGGCATAAATTTAAATCCTGAAGACCCTAATTATGATTTATTTAAATTATCA
TGCAGAGTATCAGCTAAAAGACTATTCCCTAATTTTAGTTTTTTAGATGCGCCTTTTAAT
GCAAAATATTATAAAAAAGGTGAACCAGATACAGAGGCTACATATATGGGTTGTAGAACA
AGAGTACTTAGTAATGTGTGTGGTTCAGAAACAGTTAGTGGTAGAGGAAACATATCTTTT
ACTACAGTAAATTTACCAAGATTGGGTATAAAACATGGTATTATAAATAATGAAAAGGCT
AATTTAGATGGTTTCTTTGAAGAATTAGATGAGAAAATAAACTTAATTATAGAACAATTA
TTGGAGCGCCTTGAGGTACAAGGAAATAAAAAGATGAAGAATTTTCCATTCTTAATGGGG
CAAGGTGTATGGAAAGGTTCTGATGATTTAGGACCAGAAGATACACTAAAAGAAGTAATA
AAACAAGGAACATTGACAATTGGATTTATAGGTTTAGCAGAGTGCCTTATTGCTCTTATA
GGTAAACATCATGGAGAAAGTAAAGAAGCTCAAGAATTAGGATTAAAAATAGTGTCACAT
ATGAGACATAAAATGGATGAAGCAACGGACAAATATAAATTAAATTTCTCCTTAATGGGT
ACTCCAGCAGAAGGTCTTTCAGGTAGGTTTACTAAAATAGATAAAAAAGTTTATGGAGAA
ATTAAAGGTATCACAGATAAAGAATATTATACTAATTCATTCCATGTACCAGTTTATTAC
AATATAAGTGCATATGATAAAATTGAGATAGAAGCTCCATACCATGAATTGACTAATGCA
GGTCATATAACATATGTAGAGTTAGATGGAGATCCATCTGATAATTTAGAAGCTTTTGAA
ACTGTTATAAAAGCTATGAAAGATTTGGGTATAGGATATGGAAGTATAAATCATCCTGTA
GATAGAGACCCAATATGCGGTTTTTCAGGTGTAATAACAAGTAATATATGCCCTGTATGT
GGAAGAAATGAAGATGAAAGTGACATCAAATTCGAAAGAATAAGAAGAATAACAGGATAC
TTAGTTGGTACAGTTGATAGATTTAATAATGCTAAAAAAGCAGAAGTAAGAGATAGAGTA
AAACATAGATAG
>Cdif_630_PROKKA_00188 pflA_1
ATGAAAATAAGAATGTCATCTACTATAAGTTATGACAGCATAGTTGATGGACCAGGATTA
AGAATGGTAATATGGACTCAAGGATGTATTCATAATTGTAAAGAGTGCCATAATCCTCAG
ACACATGATTTATGTGGAGGATTTTATATGGATACAGAAGAAATTATAAATAAAGTCAAA
TCATTGAAATTACAAAAAGGCATTACGCTATCAGGAGGAGAACCATTTTTACAACCAGAA
CCATTAGAAGAAATAGCAAGAGAAGCTAAAATAAATGGGTTAGATGTATGGTCATATACT
GGATTTACGTTTGAACAACTGTTAGATAAAAAAAATAGAGCGTATTTTAAAAATTTAAAT
TTACTAAAGCAAATTGATATTTTAGTGGATGGAAAATTTATAGCTGAAAAAAAAGATATA
AGCTTAAAGTTTAGAGGGTCATCAAATCAAAGGATAATTGATGTTCAAAAAAGTTTGAAA
TATAAAAAAGTGTTTTTGGTTGAGCAATATATGAAGGATGATTTATCTATAGCAGAATAA
>Cdif_630_PROKKA_00202 disA_2
GTGTTAGATATAAATTCTTTTTTAAATGGATTTTTTAATATAATATTAAGAATGAGTATA
TATGATTTAATTGACATATCTATAGTAGCGTATATTTTTTACAAAATATTTATGTTTATA
AAAGATACAAGAGCAGAACAAGTGTTTAAAGGTATAATATTTCTTTTATTAGCAACTCAA
CTTAGTAACACCTTTAAATTGCATACCGTTTATTGGATATCTCTTAAAGCTTTAGATTAT
GGAGTTATAGCTGCTCTTATAATTTTTCAACCAGAATTTAGAGCAGGACTTGAACATATA
GGAAGAGCAAAGTTTAATTTATTTGGAAAGAATGTAAATACTTCTGAAGAAACTCTCAAT
AGAAATATAGAAGAAATTGTAGAAGCTTTATATTCACTTTCTAGACAAAAAATAGGAGCT
CTTATCATAATGGAGAGAGAAACTAGAATAAGTGATATAATAAATACAGGAACTATTATT
GATGCTGAAATTTCTAGGCAACTATTAATAAATATATTTATACCAAATACACCATTACAC
GATGGAGCTGTTGTAATTAGAGATTCTAAGGTAAAAGCAGCTGCATGTTTTTTGCCATTG
ACAGAAAGTAAGGATTTAAGTAAAGATTTGGGCACTAGACATAGAGCAGGAATAGGGGTA
AGTGAGGTGTCTGACTGTATAACTTTGATTGTATCAGAGGAAACAGGTGGCGTATCAATT
GCTAAAGCAGGTAAGTTATATAGAGATATTTCTAGAGAAAGAATGATGAATATATTACGT
AGTAATTTAAAAACAAATACAGAAACAAGAAGTTTTTTCAAAGGTGGTATATTTAAATGA
>Cdif_630_PROKKA_00203 group_2899
ATGATAAATAGACTAAAAAATAATACCAAAATAAAAATAATATCATTTTTAAGTGCAATT
GCATTATGGATGTATGTTATGGCTGTAGTTGACCCTGAAGAAACTAAAGGGTTTGAAGAT
ATACCTGTATCTATAAGTAATATGAGTGATTTAAAGGATAAAAATCTTGTTATATATCCA
GACGAAAAATTAACAGCAGATGTATATATAAAAGGTAGTTTATCAAAGGTACAAAGTGTT
AAAAAAGAAGATATACATGTATATGGAACCATTGAAGACCCAATACAAGGACAGAAGGAA
GTATATTTAAAAGCAAATATTCCTCAAGGTGTTACTCTAGAATTTAAGCATGATGTTTTA
GTAGTAAATCTTGAAAAAAACATAAAAGAAAAAAGAGATATAAAGGTAGAAGTAAGTGGA
AATTCAAAAAGAAATATAAATAAAATTGAACTTAGTAAGGAATTTGTCGATGTATCAGGT
CCAAGAACTCTAGTTAAAGAAGTCAAAAGTGTAAGAGCTAATCTAGATGTTGGTAATGAG
ACAGATGATTTTTCTAAAAAATTGCAATTAATACCATTAAATAGTGATGGAACTAAGGTT
GAAGGAGTAACATTAAGTTCATCCTTTGTGACTGCAAAGATAGAGCTATTGAAGGAAAAA
ATTGTCCCAATAAGAGTAAGTCTAAATGATAATAAAGATAATGATGTACTGAAAAACTAT
AAATTAAGTAAGGAACAAGTTACAATAAAAGGAAAGAAAGAAGATATAGACAAAATAAGT
TATATTAAGACAAAACCTATTGACTTAGCTGATTTGGCTAATGGTGAAGAAAAAGAAGTT
AGCTTAGAAATTCCAGAGGGTATAACTCTTGAGGATAGCTCTATAACAATTAAATTAAAT
GATACAAAACAATTGAGTGCAGAATTTTTATATAATGCGGGAGATATTGAATTAAGAAAT
ATCCCAACAAATATGGATAATCCAAATGTAATTTCTGATGTAGATATAAAAGTTGTTGTA
GAGTCAACGGAGGATTTGAGTAAGTTAAATAAAAAAGATATTTCATTATATATTGATTTA
TCACAAGGCCCTGAGGAAGATAGTAAATATAAAATAAAATATGAAACAACATATCAATTT
AAAAAAATAAATATAGAACCTAATATTGTTGAAGTGGAATGA
>Cdif_630_PROKKA_00204 pta_1
ATGAGAAGTTTTGAAGAAGTAATTAAGTTTGCAAAAGAAAGAGGACCTAAAACTATATCA
GTAGCATGTTGCCAAGATAAAGAAGTTTTAATGGCAGTTGAAATGGCTAGAAAAGAAAAA
ATAGCAAATGCCATTTTAGTAGGAGATATAGAAAAGACTAAAGAAATTGCAAAAAGCATA
GACATGGATATCGAAAATTATGAACTGATAGATATAAAAGATTTAGCAGAAGCATCTCTA
AAATCTGTTGAATTAGTTTCACAAGGAAAAGCCGACATGGTAATGAAAGGCTTAGTAGAC
ACATCAATAATACTAAAAGCAGTTTTAAATAAAGAAGTAGGTCTTAGAACTGGAAATGTA
TTAAGTCACGTAGCAGTATTTGATGTAGAGGGATATGATAGATTATTTTTCGTAACTGAC
GCAGCTATGAACTTAGCTCCTGATACAAATACTAAAAAGCAAATCATAGAAAATGCTTGC
ACAGTAGCACATTCATTAGATATAAGTGAACCAAAAGTTGCTGCAATATGCGCAAAAGAA
AAAGTAAATCCAAAAATGAAAGATACAGTTGAAGCTAAAGAACTAGAAGAAATGTATGAA
AGAGGAGAAATCAAAGGTTGTATGGTTGGTGGACCTTTTGCAATTGATAATGCAGTATCT
TTAGAAGCAGCTAAACATAAAGGTATAAATCATCCTGTAGCAGGAAGAGCTGATATATTA
TTAGCCCCAGATATTGAAGGTGGTAACATATTATATAAAGCTTTGGTATTCTTCTCAAAA
TCAAAAAATGCAGGAGTTATAGTTGGGGCTAAAGCACCAATAATATTAACTTCTAGAGCA
GACAGTGAAGAAACTAAACTAAACTCAATAGCTTTAGGTGTTTTAATGGCAGCAAAGGCA
TAA
>Cdif_630_PROKKA_00205 buk2_1
ATGAGCAAAATATTTAAAATCTTAACAATAAATCCTGGTTCGACATCAACTAAAATAGCT
GTATTTGATAATGAGGATTTAGTATTTGAAAAAACTTTAAGACATTCTTCAGAAGAAATA
GGAAAATATGAGAAGGTGTCTGACCAATTTGAATTTCGTAAACAAGTAATAGAAGAAGCT
CTAAAAGAAGGTGGAGTAAAAACATCTGAATTAGATGCTGTAGTAGGTAGAGGAGGACTT
CTTAAACCTATAAAAGGTGGTACTTATTCAGTAAGTGCTGCTATGATTGAAGATTTAAAA
GTGGGAGTTTTAGGAGAACACGCTTCAAACCTAGGTGGAATAATAGCAAAACAAATAGGT
GAAGAAGTAAATGTTCCTTCATACATAGTAGACCCTGTTGTTGTAGATGAATTAGAAGAT
GTTGCTAGAATTTCTGGTATGCCTGAAATAAGTAGAGCAAGTGTAGTACATGCTTTAAAT
CAAAAGGCAATAGCAAGAAGATATGCTAGAGAAATAAACAAGAAATATGAAGATATAAAT
CTTATAGTTGCACATATGGGTGGAGGAGTTTCTGTTGGAGCTCATAAAAATGGTAAAATA
GTAGATGTTGCAAACGCATTAGATGGAGAAGGACCTTTCTCTCCAGAAAGAAGTGGTGGA
CTACCAGTAGGTGCATTAGTAAAAATGTGCTTTAGTGGAAAATATACTCAAGATGAAATT
AAAAAGAAAATAAAAGGTAATGGCGGATTAGTTGCATACTTAAACACTAATGATGCTAGA
GAAGTTGAAGAAAGAATTGAAGCTGGTGATGAAAAAGCTAAATTAGTATATGAAGCTATG
GCATATCAAATCTCTAAAGAAATAGGAGCTAGTGCTGCAGTTCTTAAGGGAGATGTAAAA
GCAATATTATTAACTGGTGGAATCGCATATTCAAAAATGTTTACAGAAATGATTGCAGAT
AGAGTTAAATTTATAGCAGATGTAAAAGTTTATCCAGGTGAAGATGAAATGATTGCATTA
GCTCAAGGTGGACTTAGAGTTTTAACTGGTGAAGAAGAGGCTCAAGTTTATGATAACTAA
>Cdif_630_PROKKA_00206 group_9090
ATGATAACTAATGATAAAAGAATAAGAATCATAACTGGTCACTATGGAAGTGGTAAAAGT
GAATTTGCGATGAACTATGTTGTTAAGTTAAGAGATATGGTTTCTGGCAAAGTTGCTATA
GCCGATTTAGATGTGGTAAATGTATACTTTAGAACTAGAGAAAAGAAAGAGTTAATGAAA
TCCTTAGGTATACAACCAATAGATAGCTCAATTAATGCTCCAACATTAGATTTACCAGCA
GTATCAGCAGAGGTAATGTCTCCTATGGTAGACCATTCATACAATTCTGTTATAGATTTA
GGTGGAGATAATGTAGGTGCTAGGGTTATAGGAAGATTTAGTCATTTGTTAAAAGAAGGC
GATTATGATATGCTTTTTGTAATAAATGCAAATAGGGAGAAAACTCAAACTTCTGAAGAA
GTTATCCAATATATAAAAGAAATAGAAAAATCTTCTAAATTAAAGGTAACAGGTCTAATT
AATAATACTCATCTTATTAGGTTTACTACTATTGATGATGTTTTAAGAGGTCAGAAAGTT
GCAAAAGAAGTTTCTGAAAAATGTAATATACCGATAAGATATGTTGCATGTTTAGAAAAT
CTTGTTGAACAGTTACCAAAAGATTTAGAAGGAGAAATTTTTCCTATAAAATTATATATG
AGAGAAGACTGGATGTAG
>Cdif_630_PROKKA_00207 group_8910
ATGGCTAAAGGAAAAGTATCTTTTAATCAAGAACGTTGTAAAGGTTGTGGATTGTGTGTT
GAAGCATGTCCAGTAAAAATCATACAATTAGACTCAAATGTAATAAACAAAAAAGGGTAT
AACCCAGCAACTGTTTTTGAAATGGAAAAATGCATAGGATGTGCAAGTTGTGCAACTATG
TGTCCAGATGTAGTTATAACAGTAGAAAGAGATTAA
>Cdif_630_PROKKA_00208 korA_1
ATGGCTAAGATACTTATGAAAGGTAACGAAGCATTTGGAAAAGCAGCTATAGAAGCTGGT
TGCAAATATTTCTTCGGTTACCCAATAACTCCACAAAGTGAATTACCAGAATATTTATCA
AGAGAGTTACCTAAAATAGGTGGAGCGTTCGTTCAAGCTGAATCAGAAGTTTCTGCGATA
AACATGGTTTATGGTGGAGCAGGTGCAGGAGCAAGAGTTATGACTTCTTCATCTTCACCA
GGAGTTGCTTTAAAGCAAGAAGGTATAACATATGCAGTAGGAGCAGAAGTTCCTTGTGTT
GTACTTAATGTAATGAGAGGTGGTCCAGGACTTGGAAGTATACAACCTTCACAAGCTGAC
TACTTTATGTCTACAAGAGGTGGAGGAAATGGAGACTACAGAACTCCAGTATTCGCACCA
GCTACAGTTCAAGAAGCTGTTGATATGATAATGGAAGCTTTTGACGTTGCAGATTATTAC
AGATCACCAGTTATGGTAGTTGCAGATGGTATGATAGGTCAAATGATGGAGCCAGTTGAA
TTTAGAGCTCCTGAGAAGAAAAGAGAATTGCCTCCTAAAGATTGGGCAACTGTTGGAACT
AAAGGAAAAAGAAAACCTAATGTAATAAACTCTCTATACTTAGAGCCAGAAGTACTAGAA
GACCATTGTTGGCATTTACAAGAAAAATTTGATGCAATGGAAAAGAATGAAGTACAATAC
GAAATGTACAAAACAGAAGATGCTGAATTTGTATTTGCAGCTTATGGAACTACTTCAAGA
GTAGTAAAAAGCGCAATTGATATATTAAGAGAAGAAGGAATAAAAGCAGGTCTTATAAGA
CCTAAAGTATTATGGCCATTCCCATTCGAAGCATTCAACCAAATTCCTAATGCTAGAAAC
ATATTGACTGTTGAAATGAGTATGGGACAAATGGTGGAAGATGTTAAAATGGCAGTAGAA
GGTAAATTACCAGTTTACTTCCATGGAAGACCAGGAGGAATGACTCCAACACCAGCAGAA
ATAGTTGAAAAAGCTAAAAAAATTATTGCCGGAGAATTGGTTGCAGGAGGTGCTAGATAA
>Cdif_630_PROKKA_00209 korB_1
ATGGCTGTTGTATTTAAGAAAACTGAAGGATTACAAGATACTCAAACTCACTACTGTCCA
GGATGTACACATGGTATAATCCATAGATTAGTTGGTGAAGTATTAGAAGAACTAGGAGTA
TTAGGTGATGCTGTAGGTGTTGTTCCAGTTGGATGTTCAGTTTTAGGATATAAATATTTT
AACTGTGACACTCAAGAAGCTGCTCATGGTAGAGCGCCAGCTGCTGCTACAGGAATAAAA
AGAGTTCATCCTGAAAATACAGTATTCACTTATCAAGGTGATGGAGACTTAGCTTCAATT
GGTACTGCTGAAATAGTTCATGCAGCTGCTAGAGGAGAAAAAATAACTACTATATTTGTA
AACAATACAACTTATGGTATGACTGGTGGACAAATGGCTCCAACTACATTAGTTGGACAA
AGAGCTACTACTGCTCAATCAGGAAGAAATGCTGAAACTCAAGGTTATCCAATAAGAGTA
AGTGAAATGTTAGCTACATTAACAGGAGCTGTATTTGTAGAAAGAGTAGCAGTTGATACT
CCAGCTCATGTTAGACAAGCTAAAAAAGCTATAAAGAAAGCATTCCAAGTTCAACAAGCA
GGATTAGGATTTGGAATAGTAGAAGTATTATCTACTTGTCCTACAAACTGGGGACTAGCT
CCAAACGATGCTTTACAATGGTTAAGAGACAACATGATACCATACTATCCATTAGGAAAT
TTCAAAAATGTTGAAGTTGAGGAGGTGAAGTAA
>Cdif_630_PROKKA_00210 porC_1
ATGTCTACAGCTAGAGTAATATGTGCAGGCTTCGGAGGCCAAGGTGTTATGTCTATGGGG
CAATTACTTACTTATGCAGGAATGCTAGAAGGAAAAGAAGTTTCTTGGTTACCATCTTAT
GGACCAGAAATGCGTGGAGGTACAGCAAACTGTGCAGTAACTGTATCTAATGAGCCAGTT
GGTTCTCCACTTATAACAGATGATGCAACTGCAGCTATATTATTAAATATACCAGCATTT
GAAAAATTCAAAGATGATGTTATTCCTGGTGGAAAAATAATAGTAAATAGTTCTTTAATA
AAAGAAAAAGTTGATAGAACAGATGTAGATGTTTATTATATACCAGCAAATGAATTAGCA
GCTGAATTAGGAAATGATAAAGTTGCTAACATGATAATGTTAGGCGCTTACTTAAAAGTA
TCTGATACTGTAGATATAGAATCTGTACTAGAAGCATTCAAAAAAGTTTTCGGACCTAGA
AAAGAAAAATTCGTTCCATTAAACAGAGAAGCTTTACAAAAAGGTATGGATGCTACATGT
TCTAAAGCAACTAACTAA
>Cdif_630_PROKKA_00211 glmM
GTGAGAAAGTATTTTGGAACAGATGGAGTTAGAGGAGTAGCAAATACAGAACTAACATGT
GATTTAGCATATAAACTTGGTAGAGCTGGTGGATTTGTCTTAGCTCAAGGAGACCACAGA
GTAAAAGTAGTAGTAGGTAAGGATACTAGAATATCAGGTGATATGTTGGAAGCATCTTTA
ATAGCAGGACTTATGTCTGTTGGATGTGATGTTATTACTGTTGGAATAATACCAACACCT
GCAGTGGCATATTTAACTAGAAAATATGGTGCTGATTGTGGTGTGGTTATATCTGCATCT
CACAATCCTGTTGAATATAATGGAATCAAATTCTTTAATAAGAATGGATATAAATTAGAT
GATGAAATTGAATTGAAAATAGAAGAATATATAGACGATATAGACAAAATTGATTGTCTT
CCAATTGGTGAAAATGTAGGAAGAAAATTACATGAACATTGTGCACAAAGAGACTATGTA
GACTACCTAAAATCAATAATAAGCACTGACTTTAAGGGATTAAAAGTAGTTTTGGACTGT
GCTAATGGTGCGTCATATAAAGTGGCACCAATAGTGTTTGATGAACTAGGAGCAAGTGTA
ATTTCAATAAATAGTTCACCAGATGGAAATAATATAAACTATAAATGTGGCTCTACACAT
CCAGAACAACTTCAAAGGGCTGTTTTGGAACATAATGCTGACTTAGGTCTTGCATATGAT
GGAGATGCTGATAGATTAATTGCAGTAAATGAAAAGGGTCAAATTGTTGATGGAGACCAT
ATAATGATATTGAGTGCCTTAAATTTAAAGAAAAATAATAAATTGGCACAAGATACTTTG
GTAGTTACAGTTATGAGTAATATAGGGTTGACAATAGCTGCTAAGGAAAATGGAATAAAT
TTATCTACTACAGCAGTTGGAGACAGATATGTTTTAGAAGATATGGTTAAAAATGGATAT
AATCTTGGTGGAGAGCAATCTGGACATATGATATTTTTAGATTACAACACTACTGGAGAT
GGAGTGCTTAGTTCTCTAATACTTGCAAATATAATCTTGCAAGAAAAGAAACCTTTATCA
GAAATTGCATCAATAATGAGCCAATACCCACAAGTATTAGTAAATGCAACAATAAAAAAT
GAAAATAAGAACAAATATATGGAATATCCAGAAATAAAAACTGAGATAGAAAGAATAGAA
TCTATTTTAGACGGAAATGGTAGAGTTTTGATAAGACCATCAGGAACTGAGCCATTAGTT
AGAGTTATGTTAGAGGGTAAAGAGGAAGGTCAAATAAAAGAATTAGCAACAAACTTAGCT
AATCTTATACAAGAAAAATTATCGTAA
>Cdif_630_PROKKA_00213 glmS_1
ATGTGTGGAATAGTTGGATATTTAGGAAGTAGAAAGGCAGCAGAAGTTATAGTAGAAGGG
CTTTCTAAGCTAGAGTACAGAGGTTATGACTCAGCAGGAGTAGCAGTTAATAGTTCTAAT
GAAAAAGAACTTAATATTAGAAAGTTTAAAGGTAGACTTTCTGTACTTGCAGAAGACTTA
GAAAAGAATCCTATTGATGGAAATTTAGGTATAGGGCATACGAGATGGGCAACTCATGGA
GAACCATCTGATGTAAACTCACATCCTCATTTTAATCAAGCCAAAACAATAGCAGTTGTT
CATAATGGGATAATAGAAAACTATATGGAAATAAAAGAAGAATTAATTTCTGAAGGTGTT
AAGTTTGAATCTCAAACAGATACAGAGGTAATAGCACATTTAGTAGATAAATACTATGAG
GGTAATTTATTAGATGCTGTATACAAAACTATATCAAAATTAAGAGGAGCTTATGCATTA
GGTGTTATATGTAAAGAACATGGAAATGAATTAGTTGCAGTAAGAAAAGATAGTCCTCTT
GTAGTTGGTGTTGGTGAAGGTGAAAACTTTATAGCATCAGATATACCTGCATTATTAAAA
TATACTAGAGATGTTTATTTCTTAGAAAATGGAGAAGTAGTTCATCTAAAAGACGAAAAT
GTAACAGTTTATGACTCTAATAGAAATCTTGTTGAAAAAGAAGTATTTCATGTAACTTGG
GATGTAGAAGCTGCGTCTAAAGGTGGATATGACTACTTTATGTCAAAAGAAATTCATGAG
CAACCAACAGGAGTAAGAGAAACTTTAGAAAGAAGACTTGATGATAATGGAAATATAATT
CTAGACAGTATAAATATTTCTAAAGAAGACTTAGAAAAAATAAATAAAGTTTATATAGTG
GCTTGTGGAACAGCATATAATGCTGGATTACTTGGTAAGTATGCCATAGAAAAATTTGTA
AATATACCAGTAATAACTGATATAGCATCAGAATTTAGATATAGCGACCCATTTGTAGAT
GAAAATTCATTAGTAATATTAGTTAGTCAATCTGGTGAGACAGCAGATACTCTAGCAGTA
TTAAGAGATTCAAAGGCTAAAGGAGCAAGAATACTTTCAATAACTAATGTTGTAGGTTCA
TCTATAGCAAGAGAATCAGATGATGTATTCTATACTTGGGCAGGACCTGAAGTAGCAGTT
GCATCAACTAAGGCATATACTACTCAAATAACTTCTTTATACATGATAGCTTTAGACTTT
GCTATCAAAAAAGGAACAATAACTAGAGAATTTTATGATAGTATGATTTCTAAGATGAAA
GAAATACCATCAAAAATACAAGAAATACTAGACAATGAAGAATATATAAAAGAAGTTGCT
AAAACAGTTGTTAGTTCTGAACATGCATTCTATTTAGGAAGAGGTATAGACTATAGCTTA
GCAATGGAAGGTTCATTGAAATTAAAAGAGATTTCATATATACATGCAGAAGCTTTTGCA
GCAGGAGAGCTAAAGCATGGAACAATAGCTTTAATAGAAAAAGGAACTCCTGTAATTGCC
ATAGCTACTCAAGAAAAGTTATTTGAAAAAATGGTTTCTAATATGGAAGAAGTAAGAGCA
AGAGGAGCTTATGTAGTAGCAATAGCTCAAAGCCATAATAAGGATGTTGAGAAAGCTGCT
GATAAAATAATCTATATACCAAATTCAGATGATATTTTATCACCAATATTAGCAGTTGTA
CCAATGCAATTACTTGCTTATCATGTCTCTGTACTAAGAGGATGCGATGTAGATAAGCCA
AGAAATCTAGCTAAATCAGTAACAGTTGAATAA
>Cdif_630_PROKKA_00214 ynjE
ATGACAAATGATTTTAAAAAAGAAAAGAAAGAAGATTATTTTGTTAATCTTAAGGCAATA
TCTACTGAAGTTTTACAAGAAAAAGTGCAAGATAACGCTTGGGTTATAGTTGATACTCGC
TTAAATGATGCTTATAATGGCTGGAAGTTAGATGGAGTAAAAAGAGGTGGACATATAAAA
GGAGCAGTAGATTTTTCTGCTAATTGGTTAAGTGTATACTCAGATAGAAAAGATGAAGTG
TTAGAACAAGCATTGAAAACTAAAAGAATTGATTTAGATAAAAATATAGTATTGTATGAT
GCAAATGGAAAAGATGCTTTGGTTGTAGCAGATTATTTATCTAAAAAAGGATATAAATAT
CTATATAAATATGATATTAAACAATGGGCAGACGACGAAAATCTTCCAATGGAAAGATAT
AAAAATTATCAAATGATAGTTCCTGCTTTTATAATAAAAGATATATTAGATGGAAAAATT
CCTGAGACATTTGAAGATTCAAAGAATATAAAAATGATTGAAGCGAGTTGGGGAGAAGAA
TCGTATACAAAAGGGCATATACCTACAAGTGTTCATGTAAATACTGATATTATAGAACCT
CCTCCAACATGGATGCTTGATAATGATGATAACTTAACTAAGTTTGCTTTAGACTATGGA
TTAACAAAGGATGATACTGTAATAGTTTCAAGTAGTACACCTATGGCATCTTATAGACTA
GCTGTTATATTGAGATATATAGGAGTAAAAGATGTAAGAGTTTTGAATGGTGGAACAAAC
TCATGGTTATCAGCAGGATATGAATTAGAATTTATTAGTAATCCAAAACATTCATGTACT
AATTTTGGAGCAGATATACCAGTTAACTCACAATTAATTGTTACTACATCTGAATTAAGA
CAAAAACTAAAAGAAAAAAATAAGTTTATACTAGTAGATAACCGTACTTGGGATGAACAT
ATAGGAAAAGTATCTGGATATACATATTATGATAAAAAAGGGCGTATACCAGGAGCTTTA
TATGGACATTCAGGTAGTGATAGTGTTTCACTAGAAGAATATCGTAATATTGATAATACA
ATGAGAAATAAATATGAGATTTTAGAAATGTGGGACAAGGAAAATATAGATGTGAATAAA
CAGCTTATATTTATGTGTGGAAGTGGATGGCGTGCTGCTGAAGTATTAACATATGCAAAT
GTCATAGGAGTGGAAAATACCTCCCTTTATAGTGATGGATGGATGGGCTGGAGTCTTGAT
AATTCAAATTTAATTGAAGTGGGAGAACACAAATAA
>Cdif_630_PROKKA_00215 group_4558
ATGAAAAAAGTAAAATTAGCTATAAGCTTTTTTATATTAATGATTATAGGAATGACAATA
TCTTATGCAGATACAAGTATAAATACTAGATACAATAGATTAAGTAAAGCTCTTGAAATA
TCAGAAGCAAATTTTAAATTTTATAATGTTAAAATTAATTCTGTTATAAATCATAATTTA
TCAAATAAAGAATTTCATAATATTTTTATAGAAATAATTAACAATCTAAAGTTGGATAAA
AAAGGAATAAATTGGAATCAAAAAGGGTCTGGCGATAAAATACAATTATGTGCTACTATA
AAAGGTAGCGATAAAGAAATTTCTATAAAAGGAATAAATAAAAATAACAAAGAAAGTTAC
ATAGTAGTTGACATATTGGATAACAAAGTATATAAACATAAAGAGGTTATTTATAGTAAC
GTAGAAAATGTGTTAAATAAATATTCATCTCAAGTAGATGTGTCTGCTTGTATTGTTGGA
GAATACACAAAAAGGTTACAAAACAACAAATATGATGATATTTTACAAAAAATATTATAT
AATATGAGTGCTAAGCAAATAGATGAAGTTAAAGACGTAAACTTTTTATCTATAACAGCA
TATAGTAAAGTATTAAATGATTATGAATTAGAATATTTAGGGGAAAAAATTAATTTAAAT
ATAGGAATTAAATATAATGAGGATGACGGAAAAACACTCATATATATTGCCACACCAATT
ATAAAATTAGATTATTAA
>Cdif_630_PROKKA_00216 murAA
ATGGCTAAGATAATAGTAAAAAAGAGTAATCCACTTAAAGGTAGTGTTAAAATAGATGGT
GCAAAAAATGCAGTTTTACCAATAATAGCAGCGACTTTATTAGCAAACGGAAAATCAACA
TTAAATGGAGTACCAAATTTAAGAGATGTTCATGTTATATCAGATTTATTAAGACATGTA
GGAGCAGAAGTTGAATATAAAGAAAATACACTTACTGTTGATGCAAGCAATATAAAAACT
TGTGAAGCTCCATATGAGCTTGTAAGAAAGATGAGAGCTTCTTTTTTGGTTATGGGACCA
TTGCTTGCTAGATTTAATAGTACGAAAATTTCTATGCCAGGAGGATGTGCTATAGGAACA
AGACCTATAGATTTACATTTAAAAGGATTTAAAGCTTTAGGTGCAAAGATAGAAATGGAC
CATGGTTTTGTTGAAGCAGCAACAGAAAAGTTAGTAGGAAATAAATTATATTTAGATTTC
CCATCTGTTGGAGCAACTGAAAACATAATGATGGCAGCTTCTTTAGCAGAAGGGACTACA
ATAATAGAGAATGCAGCAGAAGAGCCAGAAATAGTAGATTTAGCAAACTTCTTGAACGAA
ATGGGAGCAGATGTTAAAGGTGCAGGTACTAATACTATAAAAATAAAAGGTGTTAAAGAG
TTAAAAGGAGCAGAACATAATGTAATTCCAGACAGAATAGAAGCAGCAACTTATATGGTT
GCAGCAGCTATGACAAAAGGTGATATAACTGTTGAAAATGTTTTAATGGAGCATTTAAAA
CCAGTTGTAGCTAAATTAAGAGAAGCTGGTTGTGAAATAACAGAAATGGACAATTCTGTA
AGAGTTGTAGGTCCAAAAGTATTAAAACCAATAGATATAAAAACTTTACCACATCCAGGA
TTTCCTACAGATGTTCAAGCACAATTTATGGCTATGCTTACTGTAGCCAATGGAACTGGT
GTAGTTATAGAAACTGTTTTTGAAAACAGATTTATGCATGTTGCTGAATTTAATAGAATG
GGTGCTAATATAAAAATAGATGGAAGAAGTGCGGTTGTTAATGGTGTAGATGAGCTACAC
GGTGCAGCAGTAAACGCTACTGATTTAAGAGCAGGGGCAGCCCTTATTTTATGCGGTCTT
ATAGCAGAAGGAGAAACTCAAATAGGAGAAATATACCATATCCAAAGAGGTTATGTTGAT
ATAGATAAGAAGATAACAGCTCTAGGTGGTCAAATCGAAATAGTAGAAGATTAA
>Cdif_630_PROKKA_00217 lytB
ATGAAGAACCCATTGGTTGTTTTGTTAGGATTTGTGACTTGCTCTGTGTTAGTTCCATCA
CTTATAACTTTAGTTTCTTATAAAAATGTAGAATTAACTGAAAAACCAGAGAGCCCAGTA
TCTATAAACAAAACTATTAAAAAAAGTGATATTGAAGACAAAGGTAATAAAGAAGAAAAA
AATACAGTGAACTATGAAACTGTAAATAAAAAAGCACCAATTATCAATGTATATAATCAT
ATAACAGGGAAAACCGAAAAGATGGACATGGAGAACTATTTATGTGGAGTACTAGCTGGT
GAGATGTCTTCAGAGTTTGATATAGAAGCTTTAAAAGCTCAATCTGTAGCAGCTAGAACA
TATGTAGTATATAAACAAGAACATGGTAAATCTAGTAAACATAAAAATGCAGTAGTATGT
ACTGATTATAAACATTGTCAAGAATATAAGAGTTATGATACTCTTAAAAAATTAAATGGT
GAAGAATGGATTAAGAATAAATATTCCAAAATCCAAGAAGCAGTTAGAGGAACTAAAGGT
CAAATAATAACTTATAATGATAAGGCGATACTTCCTCTTTATTTTTCTACATCTTCAGGA
AAAACAGAAAATAGTGAAGAAGTATTTTCTGCAAAATATCCTTATTTAAAGTCTGTGGAA
AGTCCTTATGATAAGTATTCCCCTAAATTTGCGTCAACACTTAAAATAAGTAACACAGAT
TTTGTTAAAAGTCTTAGAAGGGCATATAGCACTATTGTGATAGATGTGAATAATTTAAGT
AAACAAGTTTCAATAACTAAAAGAAGTGATGCCGGAACTGTAGAAAAAATAAAATTAGGA
AATAAAGAATTGACTGGAAAAGACATTAGAACTGTTTTTAAATTGAACTCTGCAAACTTT
GACATAAAATTTGGAGAAGGATACATAGATTTCGTGGTAAAAGGATATGGTCATGGTGTT
GGTATGAGCCAGTGGGGAGCAGAAGGAATGGCAGAAGAGGGCTATAAATATTATGATATA
TTATCACATTACTACACAGATACAAAAATAAAAGATATATACTAA
>Cdif_630_PROKKA_00218 mepM
ATGAAGAAAAAGCTGTTAGAAAAAGATGGTTTTTATTTATCTTTGTTTGTATGTGTTTGT
TTATTAGCAGTAGGTGGAGTTTGGTTTACAAATAATAATGTAGATAAATTGGCTTCTAAT
AAAGGAATTATGGAAAATGCTAATAAAGATAGTGAAGAGGAAATACATTTAATTGAAAAA
GACAAGAAAGATGCTATCCCTACTGCAACGGATTCAAAACAAAACTTAGAAAAAGCTAAG
TCAAAAGAGGAAAATAAATCGAGTACAACAAAATTAAATTACATTGGAGATAAAGTAATA
AGAGGATATTCAGAAAAAGAGCCTAGTTATTCTAAAACACTTGATGTTTGGGAAACTCAT
AAAGGTGTAGATATTAGTTGTACTAAAGGCAAAGAAGTAAAATCTCTATTAAACGGAATA
GTAGTAGATGTATTTGATGATGAAGAATATGGACAATCAGTCAAAATAAAAAGTGACAAT
AACATTGTAGTAGTATATTCAAATCTAGATAAAAATGTTAGTGTTAAGAAAGAACAGAAG
GTAACAGAAGGACAATCTCTAGGTACTGTAGGTAGTACTTCTCAAATAGAAAGTGAAGAA
GGTATACATGTGCATTTAGAGGCGTATAGTGGAGAAAAATCTATAGACCCAATGAGTCTA
ATTAAGTAA
>Cdif_630_PROKKA_00219 spoIIID
TTGAGATCTCATATAGAGGAAAGGGCCATAGTGGTAGCAAAATATATACTTGAAAAAAAC
ACTACAGTAAGACAAACCGCCAAGACATTTGGAGTAAGTAAAAGTACAATTCATAAGGAT
GTTACAGAAAGATTGAAGGAAATAAATCCATCCCTTGCCAAAGAAGTTAAAAATGTGCTG
GACAAAAATAAATCAGAGAGACATATTAGAGGGGGATTAGCAACGAAATTAAAATATGAG
AAGGAACATAAAAAAATGTAG
>Cdif_630_PROKKA_00220 mreB_1
ATGGCTGGAGCTGATATAGGCATAGATTTAGGTACTGCAAATGTGCTTGTTTATGTTAGT
GGTAAGGGAATCGTTTTAGAAGAACCATCTGTTGTGGCGATAGACAAAAGAACAGATTCT
GTTTTAGCTGTGGGAGAAGAAGCTAAAAAGATGATAGGGAGAACACCAGGTAATATAGTC
GCTATAAGACCTTTAAGAGATGGTGTAATTTCAGATTATGATGTAACTGAGAAGATGTTA
AAATCTTTTATAGATAAGATAGTTGATAAAAAGGGATTTGGAAGATTTTTTATGCCAAGA
ATTATGGTATGTGTACCAACAGGTGTCACAGAAGTGGAAAAAAGAGCAGTAGAAGATGCT
ACGAGACAAGCTGGAGCTAGAGAAGTATATATCATAGAAGAACCAATAGCAGCTGCCATA
GGAGCTGGTGTAGACATATCACAGCCTAATGGTAATATGATTATAGATATTGGTGGAGGT
ACTGTAGATATAGCTGTAATATCTCTAGGAGGAGCTGTTGTAAGTGAATCTATAAAGGTT
GGTGGAGATAGATTTGATGATGCTATAGTTAAATATATGAAAAAACAACACAATCTTCTT
ATAGGAGAAAGAACAGCAGAGAAAATCAAGTTTGAAATAGGTTCTGCATTTAAGAGAGAA
GAAGAAAAATATATGAAGATAACAGGAAGAAATTTAATTACAGGACTTCCTAGTTCTATA
ACTATAAATTCAACAGAAATGTTGGAAGCACTTAGAGAATGTGTTGAGCAAATAGTAGTT
GCTACTCATGCTGTTTTGGAAAAAACGCCTCCTGAGTTAGCAGCAGATATAGGAGATGTC
GGTATAATAATGACTGGAGGAGGTTCATTATTATATGGATTAGATAAAATAATAGAACAG
AGGACAGGAATAACTGTTACAATAGCAGATGAACCATTATCTTGTGTTGCAAAAGGTACA
GGAATAGCTTTAGGTTCAATAGACTTACTTGAAACTGGTGGGTCTTTCAAAAGAAAATAA
>Cdif_630_PROKKA_00221 fabZ
ATGTTAAATATAGATGAAATAAAAAAATTAATACCACATAGATATCCATTTTTATTAGTA
GACAAGATTACAGAGCTAGAAGTTGGGAAAAGAGCTGTTGGTATAAAGAATGTAACAGTT
AATGAACCATTTTTCCAAGGTCACTTTCCAGAATATCCTTTGATGCCAGGAGTACTAATA
GTAGAAGCTCTAGCACAAGTATGTGGAGTGGCAATGATGTCTGTAGAGGAAAACAAAGGA
AAACTAGGTGTATTTGCAGGTATAGATAAAGTTAGAATCAAGAGAGAAGTAAGACCAGGA
GATACATTAACTATGGAAGTTGAAATGACAACTCTTAGAAAAAATATAGCTAAGGCAGAT
GCTAAGGCATATGTAGGTGAAGAACTTGTCTGTAAAGGTGAATTAATGTTTGCTTTAGTA
GAAAAATAA
>Cdif_630_PROKKA_00222 group_8929
TTGTATTTAGCTAAAGTAAACTACAGCGATGATGATGTTATACAGATGCTAAGTTCAGTT
CTAAAAACTATAATTAATGAAAATACGATTGTTGTTTGCATAGGAACAGACAGGGCTATA
GGTGATACTTTAGGCCCTTTAGTTGGAACAATACTTAAGAACAGTAACTTTAAATACCCC
GTTTACGGTACACTAGATAACCCTATTCACGCCTTAAATATATATGAGTCTTTAGATACT
ATAAAAAATACACATATACAAGGTAACTTCTTGGCTATAGATGCTTGCTTGGGGTCGCAG
AGTAACATAGGTAATATACAGATTAGAGAAGGACCTATCCTGCCCGGAAAAGGTGTTGGT
AAAAAACTACCTCAAATAGGAAATTATTCTATAGTAGGAATTGTAGATAAAATTGATGAA
AATAATAAACTTTCATTTAATAATATACGCCTTAGCTTTATATTAGATTTAGCTGAAACA
ATAGCCTTGGCTTTATTAGTATCCACCTAA
>Cdif_630_PROKKA_00224 metK
ATGGCAAGACATTTATTTACGTCAGAATCAGTTACAGAAGGACATCCTGATAAGATATGT
GACCAAATATCAGATTCAATATTAGATGCATTATTAGAAAAAGACCCACAATCTAGAGTA
GCTTGTGAAACTACAGTTACTACTGGTTTAGTTTTAGTAGCAGGAGAAATAAGTACATCT
GCTTATGTAGACATTCCTAAATTAGTAAGAGAAACAGTAAGAGAAATTGGATATACAAGA
GCAAAATATGGATTTGATTGTGATACTTGCGCAGTTATAACTTCTATTGATGAACAATCT
GGAGATATAGCTATGGGAGTTGATGAAGGTCTAGAAAGTAAGACTGGAGAAGAGATAGAA
GAAGAAATAGAAAAAGTTGGAGCTGGAGACCAAGGTATAATGTTTGGATTTGCATGTAAT
GAGACTCCAGAATTAATGCCACTTCCGATATCTTTGGCACATAAATTATCAAGAAGACTT
ACAGAAGTTAGAAAAACAGGTTTAGTTGATTATTTAAGACCAGATGGAAAAACTCAAGTT
ACTGTTGAATATGAAGGAAGTAAAGCTGTAAGAGTACATACAGTTCTTATATCAGCTCAA
CATTGTGAAACAGTATCAAATGATAAAATAAGAGAAGATTTAATTAATCATGTTATTAAG
GAAGTTATACCAGCAGAATTACTTGATGAAGAGACTAAAATTTATATAAATCCAACAGGA
AGATTCGTTATAGGAGGACCACAAGGAGATACAGGTCTTACAGGAAGAAAAATAATAATA
GATACTTATGGTGGATATTCTAGACATGGTGGAGGAGCTTTCTCAGGAAAAGACCCTACA
AAAGTTGATAGATCTGCGGCTTATGCAGCTAGATATGTTGCAAAAAATATTGTTGCGGCT
GGTCTTGCAGACAAATGTGAGATAGAACTTGCATATGCTATAGGTATAGCTAGACCATTA
TCTATATTTATAGATACTTTTGGGACAGGCAAGGTTTCAGAAGAAAAACTTGTTGAATTA
GTAAATAAACACTTTGATTTAAGACCGGGAGCGATAATAAGAGACTTAGATTTAAGAAAG
CCTCTTTATAAAAAGGTTGCTGCTTATGGTCACTTTGGTAGAACTGATATAGATTTACCT
TGGGAAAGAACTGACAAGGTTGAGCAGTTAAGAAAAGATGCTTTAGGTGAATAA
>Cdif_630_PROKKA_00225 group_9204
ATGTCAGGCAAAGTAAATATTAAAACGGTTATAAGTTTTGCTGGAGCTTATGTTGCTACT
GTAATAGGTTCTGGATTTGCAACTGGTCAAGAAATACTGCAATTTTTTACGTTTTATGGA
TATGCGGGTATTATAGGTGGAATAATCTCTATGGTACTATTTTCATGGTTTGGAGCAGAA
GTTATAGATAAGGGAAGAGAATTGAAACTTAAGGAGCCAATAAAAATTTATCAAGTATAT
TGTGGAAAATATCTTGGAACATTTTTTGAATGGTTTGGTCCATTGTTTTTATTTGGAACA
TTAGTAATAATGATTGCAGGAGCAGGAGCTACATTATCAGAGTACTATGGATTAAATCCA
TATGTAGGTAGGATTGGTATGGCAATCGTTTCCCTAATAACTGTTTCATTAGGTTTGACA
AGGCTTTCTAAAATACTAGGTAATATAGGACCTATAATAATAATATTTACACTTTTAGTA
GGAGCAATTAGTTTATTTAGCAATATTGATGCTTTATCAAATGCTGGAAATATGGTTGAT
AGTTTAAATATTAAAACTGCTACATCAAATGGATATTTCTCGGGAGTACTTTATACTTGT
TACAATGTAATAATAGTAATAACATTCTTGACAGGAATGGGAGCTTCTGCAGTAAATAAG
AAAGATGCTGTATGGGGTGGTATAGTAGGTGGAGTAGCACTTATGGCAGCAGCTATAATG
ATGAATTTGGCATTACTTTCAGACATAGGAAATATATACACAAAAGAGATACCAGCACTT
TACTTAGCTGATAAGATATCTCCAATAATAGGTATTTTATTCTCAGTAGTACTTTTACTA
GGAATATACACTACAGCTGTACCATTGTTATGGTCAGTAACAAACCGATTTGTAGAAGAT
GACCACCCTAAGTTTAAAATTATAACAATAGTGGTAAGTATATTAGCTTGTATAGGAGGT
TTACTGCCATTTGATAAGTTAGTAGGTACACTATATCCATATACAGGTTACATGGGAATT
TTAATTTTACTATGTATGCTTTATAGAAGAATTACTAAAACTGAGGGGTACAAGGAGAAT
AAATCTGAAATAAGTTAG
>Cdif_630_PROKKA_00226 recD2
ATGGAAAAATTAGAAGGAATGATAAGTGAAATAGTCTTTAAAAACGAAGATAATGGTTAT
ACAATAGCTCACCTGGTAAATGAAAATGATGAAATTGTGGTTGTAGGATGTATGCCTACT
TTGGCAATTGGAGAAAGCATAGAAGTTGAAGGAAAGTGGGTAAATCATAAGATTTATGGG
ACTCAATTTGAAGTGAATAGTTTTATGCCAGTAACACCATCATCCTTAGAAGGAATTTAT
GTTTACTTATCTTCTGGAATGATACATGGTATTGGTGAAAAAATGGCAAAAAGAATAATT
GATAAGTTTGGTGTAGATACGTTAGAGGTGATACAAAATTCACCAGAAAAACTACAAGAA
GTAGAAGGTATAGGGAGTAAAAAAGTAAAACAAATAGTAAAAAGTTATGAAGAAGACAGA
GAATTGAGAAATATAATAATACAGCTATCTCCTTTTGGAATAACACCAAATTACTGCCTA
AAAATATATAAAAAATATAAAAGCAGTGCAATAGAAGTTATAAATAAAAACCCATACCAA
CTTGCTGAAGATATAAGAGGAATTGGATTTAAAGTAGCTGATAGTATAGCAAGTAAAATT
GGTATAGATAAAAACTCTAAAGATAGAATTTGTCAGGGAATCTTATACACTTTAAATAAA
TCTTTAAGTAATGGGCATACATATTTACCAGAGCATGTTCTAATACAAGATTCGGAAAAA
TTATTGGAGCTAAATGGAGAAATAATAAAAGAGTGTGTAATGATGCTAGTTTATAATCAA
AAAATACATATAGAGAAAGTAAACAATGAAAATCTTATATACCTTATGCCATACTATTTA
GCTGAAAATGGAGTATGTAGTCAAATAGTAAAATTATCACAGTATGAATTTGAAGACTTA
AAAATAGATATAGATAACGAGATTAATGTTTTAGAAGAAGATAAGAAAATTAAGTTAGCA
GAAAAACAAATTTTAGCAGTCAAAGAATCTGTTAATAGTGGAGTATTAATTATAACTGGT
GGACCAGGAACTGGTAAAACAACTACCATTAATGCTATCATAGATATATTTGAAAATAAT
GGTAAAAGTGTGACTTTGGCAGCTCCAACGGGAAGAGCAGCAAAGAGAATGAGTGAAACT
TCTAATAAAGAAGCAAAAACTATACATAGGTTGCTAGAAATGGGATTTTCAACAGATGAT
GATTTAACTTTTTTTAAGGATGAAGAAGACCCAATAAATTCAGATGTAATAATTGTTGAT
GAGGTATCAATGGTAGACATTATCTTAATGTACAATTTACTTAGAGCTATAAAGTTAGGA
ACAAGAGTAATTTTAGTTGGAGATAGTGACCAATTACCTTCTGTAGGTGCTGGAAATGTA
CTTAAGGATATGATTAATTCTAATATTATAAATGTAGTTAAATTAAATGAAATATTTAGA
CAAGCGCAAGAAAGTATGATAATTGTAAATGCCCATAAGATAAACAATGGAGAACCACTT
TATCTAAATACAAAAGGTAAAGATTTCTTTTTTATAAGAAAATCAACTAATGAAGAAATT
TTAAATGAAATAATAGGATTGGTTAATGAAAGATTACCTAAATTTTATAAAGTTGATAAA
TTAAAAGATATACAAGTTTTATCTTCAATGAGAAAAGGTGAATTGGGAGTTACTAATCTC
AATATAGAGTTACAGAAGTATCTTAACAAAAAAGAAAAATTTAAAGTTGAAGAAAGTTTT
TCTAAAAGATTATTTAGAGTTGGCGATAAGGTAATGCAAGTAAAAAATAATTATACAAAA
AAATGGGAAACAGAAGACCAAAAAGAAAGTGGAGAAGGTATCTATAATGGAGATATAGGA
TATGTTTATCACATAGATAAAGATAAGAAAACTATTTATATATTATTTGACCAGACTAAA
ATTGTATCATACCTATATGATGAATTAGATGAAATTGACCATAGTTTTTGTACAACAATA
CATAAAAGCCAGGGAAGTGAATTTCCAGTTGTAGTATTGCCAATAGCGTGGGCTCCTCCT
ATGTTACTTAGCCGTAATTTATTATATACAGCAGTAACAAGAGCAAAAAAATTAGTTGTA
TTAGTTGGAGATGTGAAATATCTTGAATATATGATAAAAAATAATAGAGTTAATCAAAGG
TATTCAAATTTAGGATATAAGCTAAATAAATTTAAACAAGAAGGGTTGTTGATAGAATAA
>Cdif_630_PROKKA_00227 group_2125
ATGAAAATATGCAATGATAATTTTATTAAGAATTTTAAAAATATGATTAATAAATGTTTG
GATTTTATATATCCTGAGAATATAAGTTGCATAATTTGTGATAAATCCATAAAGAAAACA
AATACTTATTCAATATTTAAAAGTTGTTTTAAAGAAATGAATTTTATACAAGATGGTTGC
ATGAAGTGTGGAAAACCAATAATACGTCATTCAATTGAAAAAGAATTTATTGAAGAGTGT
AGTTATTGTTTTAATAAAGACTTTTATTTTGATAAATCAATATCTTGTATTGAATACAAT
GATGTGACAAAAAAGATGGTGTTAGGGCTGAAGTATAACCAAAAAACCTTTATGGCTAAG
TATATAGCTCAAATAATGAAAGAAAAATTATATTTAGAAAACATAAAATTTGATTATATA
TTATTTGTTCCACTTCATAAAAAAAGGCTAAATAAAAGAGGTTTTAATCAGGCACAAAAA
ATAGCATTTAATTTAAGTAAAATAGTAAATATTCCATTATTAGATTGCATAAGTAGAAAA
AAATATACAAGAATGCTATATAAATTGAATAAGAAAGAACGAAAAGAAGAATTAAAAAAT
GTATTTGTTGTTAAAGAAAATGTTAAATTAATAAATAATAAAAATATACTTTTAATAGAT
GATATATTTACTACTGGTCTAACAACAAACGAAATTTCTAAACTTTTAAAGTTATCAGGT
GCTAATAAGGTTTTTGTATTGACTCTACTTACAAAAGCAAATGATAATTATATTATGGAA
TAA
>Cdif_630_PROKKA_00228 licR_1
TTGAATAAAAGACAAGAAAATTTATTAACAACATTGCTATTAAAAGAAGAGTTTATAAAT
GTTAATAAGATTGCCAATGATTTTGAGTGTTCAGAAAGGACAATAAGAAATGATTGCAAA
TATATTGATGAATGGTTATCTACTTTTTGTAATGCTTATATCAAAAGAAAACCTAATATT
GGGATTAAATTTAGTGGAGATGGAACAGACAAAATACTGGTAAATCAGAAGTTGCGAGGT
GAAGTTAAAAGAGTAAATAGTGAGCTTCATAAGCAAGTTGAGATATTAAATTTACTACTT
TGTAATAATAAAAAAGTTACTTTAAATGATTTATCTAATAAGTTGTACATAAATAAAAAT
ATTGTCAGAGAAGAAATAAGTAAATTATCAGTAGCATTAAATAATTATAATTTAAATATC
TCGACTAAAAAAGGCAGTGGTATATATATTGAAGGGGATGAGAAAGACATAAGAATAATG
TTAGTATCATTCTTATTTAAATACATAGATAAATACAGATTAAACATAGATGAAATAGAG
TACTTCCATATAGTAGATATAATAATTGTAAAAAACATAATGCTTACTATAGAGGAGGAT
ATGGATATAAGACTTACAGATATATCATTCAAGCAATTGATGCTATTTTTGCTTATAAAT
ATAATACGAATAAGGCTGGGAAATTCTTTAAAAGTATCAAATACTAAGAAAGAGCTTAAG
CTAAAAATGCTTATATTGGATATAGAAGATGAATTGAAATCTAATTTATCCATAGTATTA
AATTATGAAGAAAAATTGTTTATAGAATCTTTAATATTGGGTATGAACAAACAAATAAAT
AGTAATAATATTAAGAAATCTTTATATCTAAATGAAGAATTAGCAAGTTATACAAAAAAA
ATTATAAATTTAGTATCAGAAGAATCAGGAATAAATTTTAATAATGATATATTACTTTAT
GAACAATTAATATGTCATTTGAATGTTACAATGCATCAAATGAAAAGCAATGTTTACTTA
GAAAATCCACTTTTAGATAACATAAAAACTAAATTTTGTTTTTTATTTACAGTAATATCA
AGTTCAATAGAAATTGAATTAAAAGGAAAACAAATAACGGAAGGTGAAATTGGTTATCTT
ACACTTCACTTTCAAACCTCTCTAGAAAGAAAATACAGCAAAAGGGAATCAAATAAAAAG
GCAAGTATTGTATGTCCATTTAGTTTTGGAGTAAGTATGCTATTAAAAGTAAAGATAGAA
AAGAGATTTGATAACATAAAAATTATTGAAACATTAAGAGAGGAAGATTTAAAAAGAGAT
AACTTTAATAAGACTATAGATTTTATAATTGCATTTCAAGAGTATGAAAATATCCAAAAA
CCAATTTTTATAACAACACCATTATTTACTGATGAGGATGAGAATAAACTTAAAGAGTTC
ACAAACAAAATAAAAGAAAAAGACACTTCATATAAACTTATGAACAGATTAATGATGTCT
GATTATTTAATAAGAGAGTTAGAACATGATGATATTTATGAAGCTATAACATATTTAACT
AATTTATTAATTGAAAAACATTATGCAGAAAAAGAGTATTTACAATCTATTATAACAAGA
GAAAAGTCATATCCAACCAATGTTGGAAAAGGAATATTATTCCCTCATGGAGACATGAAA
TATATAAAACAATCTGTTTTATGTTTTGCAAGGTTAAAAACACCAATAAAAATTAGAAAT
GGAAAGGATATAAAGATTATACTTTTGTTAGCATATAAAAAAGATGATGATAGAAAAGTA
TTTAGAGAATTATTTAAAGAAATATCTAATTTAACAGAGGATGAAAATATGCTAGATATT
CTAAGTAAATGTGACATTGAAAAGGTAAAAGATATTCTTATATAA
>Cdif_630_PROKKA_00229 licA_1
ATGGAAGAAATAGTTTTAAAGATTATAATTCATGCTGGAAATGCAAAATCTATGCTTTAT
GAAGCACTTGACTATGCAAAGGAAAACGATTTTAAAAAAGCAGATGAATTAATTGAAAAT
GCAAATGAAGAAATTTTAAAAGCACATAAAGTACAAACTGAACTTATACAAAAGGAAGCT
GGGGGAGATAAATCAGATATATCTATTTTATTGATTCACTCTCAAGACCATTTAATGACT
TGTATGAGTGAGAGAAACCTTATAAAAGAAATGATTATGTTAAGAAAAGAAATTCAAAAA
TTAAAATAA
>Cdif_630_PROKKA_00230 licB_1
ATGAAAAGAAAAGTATATTTATTTTGTAGCTTTGGTATGTCAACAAGTTTACTTGCAGAT
AAAATGCAGAAGGTAGCAGATGAACACAATTTACCAATAGAAGTAGAGGCATTTCCGATA
GCAGAAATTGACAAAATAGTTGAAGAAAAAAATCCAGATTGTATATTATTAGGACCGCAA
GTTAAATACATGCTAAAGGAGTTAAAACCAAAGTTTGAAGCTCAAGGAAAACTTATAGAT
ATAATCAATGAAGTTGATTATGGAACTATGAATGGGGAAAAAGTATTAAAGCTTGCTATA
AAGCTAATAAAATCTAAGCAAGCGTAG
>Cdif_630_PROKKA_00231 group_2415
ATGAATAGATTGGAAAGAATACTTATGCCATTGGCTGAAAAAATAGGTAAAAATAAATTA
TTAATTGCAATTAGAGATGGTTTTTTAGTATCATCACCATTATTAATAATAGGTTCATTA
TTTTTATTAGTAGCAAATTTTCCTATAAAAGGATGGAATGAATTTGTAGGTCAAATTTTT
GGTCCAGATTGGGCTGTAAAATTGCAACAACCAACTGTAGCAACATTTGAAGTAATGACT
CTACTTGCAGTTTTAGGGATTGGATATTCTTATGCAAAGCAAATAGATGTAGACCCAATA
GCATCAGCAGCAGTTGCAATAGTTGCCTTTTTTATAATAACACCATTTGTAATACCATAT
ACACCAGAAGGAACAGAATCAGTTTACATGGTAACAGGTATACCACTAGGTTGGATGGGT
TCTAAGGGAATGTTTGTAGGTATGATAACAGCAATAACCTCTGTAAAATTATTTGCTGCA
GTTGTAAAAAAAGGATGGACATTGAAAATGCCAGATGGAGTTCCTCCAACTGTATCAAAA
TCATTTGCAGCATTAATACCAAGTGCAATAGTTATGGTAGTTTTCTTTTTAGTTAAGATA
GCTTTTGAAGCTACACCATATGGAAATGTACATGAATTTATATTTAATTTTTTACAAATA
CCATTATTAAAATTAGGAAATACTTTAAGCGCTACAGCAATTGCTTATGTATTCTTACAT
CTATTCTGGTTCTTTGGAATAAATGGAAGTAGTGTTGTTGGAGCTGTGTATAATCCAATA
TTAAAAATTCTATCAGCTGAAAACTTAGCTGCTTTTCAAGCTGGTACAAAACTACCAAAC
ATAATAACTGCTCAATTTCAAGATATGTTTGCAACATTTGGTGGGGCAGGTAGTACATTA
TCATTAATTATAGCTATGTTATTAATATGTAAAAGTAAACGTATAAAATCAATAGGAAAA
TTATCAATTTTACCAGGTATATTTGGTATAAATGAGCCATTGATATTTGGTCTACCGATA
ATGCTTAATCCATTGCTATTGATACCATTTGCATTAGTTCCAACAGTAAATATAATAATA
GCTTATTTCTGTATGTCAACAGGATTAGTACCACTTACAAATGGAGTTCAGCTACCGTGG
ACAACTCCAATTATATTCTCTGGATTTCTAACAACGGGATGGCAAGGGGCAGTTTTACAA
TTAGTACTTCTTATACTAGGAATATTTATGTATATACCATTTATAAAAATACTAGACAAA
CAATATTTAAAAGACGAAAAATCAAATGTTGCAGAGGAAGATGATGATATATCTTTTGAT
GATTTAGTATTATAG
>Cdif_630_PROKKA_00232 grdB_1
ATGAAGAAAATAGTGATGATATTGGACCAAATACAAGCTGGAGCTGGAGGAAAAGAGAAA
AGTAATATACCTCCTGCTGGAAAATCAAGCCCATTAGGACCAGGTGTAATGATGGATCCA
TTTTTAAATGAATCTAAGGTAATAGCTACCTTATTTTGTGGGGATGAATTTTTTGTAAAT
AATCAAGAAGAAGTAACGAGTAAGATGATAGCTATGGTAAAAAAATTAAACCCTGATGTA
GTAATCTGTGGACCAAGCTTTAATTACGAAAACTTTTCTAAGATGTCAGCAATACTGTCT
AAAAATATAAATGATAAAACAGATATACCAGCTTTTGCAGCTATGTCAGAAGAAAATATA
GATGTGATAAACGAATATAAAAATGACATATGTATAGTTAAGACTCCAAAAAAAGGTGGA
ATTGGTCTTAATGATTCATTAAATAACATATGTAAATTGGCAAAAGCAATAGCAAATAAA
GAAGATATAACTTTGATGAAAGAAGAATTTTGTTATTAA
>Cdif_630_PROKKA_00233 group_9184
ATGTGGGGAATGATAGCGACATGGAGAATGGCCCTAGAAGGAATAACTGAGGCATCAGAA
CATTTAGAAAAAGGCATGGAAGCAGGTGATGCTGTAGAGCTTGCTGTAAGAAGGGTTGAA
GACTATCCATTCTATAAATCGGTTGGATATGGTGGACTTCCAAATGAAAATTGTGAGGTA
GAACTTGACGCTGCATTTATGGATGGTAACACATTAGATATTGGCGCAGTTGCTGGTATA
AGAGATTATTCTAATCCTGTCAGCATAGCTAGGAAGTTAAGCTATGAGAAGGTAAATAAT
TTTTTAGTTGGAATAGGTGCTGAAGATTATGCTCATAAAAATGGATTTGAAAGAAAAAAT
ATGTTGACTGATAGAGCGAAGTTACATTATAAAAAGAGAAAAAAAGAGACTTTAGACAAA
GGATTAAGCCCATATGCTGGTCATGATACTGTTGGTATGATATCTTTAGACAAAACTGGA
AAAATGTGTGCAGCTACATCAACAAGTGGATTGTTTATGAAGAAAAGAGGTAGAATAGGA
GATTCTGCACTATCTGGTTCAGGATTCTATGTTGATAGTAGTATAGGAGGAGCTACAGCT
ACTGGTTTGGGAGAAGATTTAATGAAGGGATGTATATCTTATGAGATAGTTAGACTTATG
AAAGAAGGGAAGCATCCACAAGAAGCATGTGATATTGCAGTAAATGAACTTGATAAACAG
CTTATCAAAAGAAGAGGAAAAGCTGGTGATTTATCATTAGTTGCCATGAATAATAAAGGT
GAATGGGGAGTAGCTACAAATATAGCTGATTTTACTTTTTCAGTAGTAACTAAAGAAGAA
TCTCCTACTGTATATATTTCAAATAGAGTAGATGGAAAGACTATACATAAGGTTATATCA
AATGAGTGGATGGAAGCATATGAGGCTAGAATAAAAGCACCAATAGAAGTAAGTGAGTAA
>Cdif_630_PROKKA_00234 pepV
ATGAATATCATAAGTAATAAAATAGATGAGTTAAAAGAAGATTTATTAAGTGATATTATA
GATATTGTAAAAATACCTAGTGTCAAAGGGGAGTCAGAAAATGGCTTCCCTTTTGGCGAA
AAAGTAGGGGAGGCACTTAATAAAGCATTAGAAATATCAGAAAAATTGGGATTTAAGGTT
AGAAACTTGGATAATTATATTGGTTATGCAGAGCATGGAGATAGTGATGATTATGTTTGT
GTAATTGGACATGTAGATGTTGTACATGAAGGAGATGGTTGGAAGCATCAGCCTTATAAG
GGAGAAGAAACTAATGGAAGAATTTATGGACGAGGAGTACTAGACAATAAAGGACCTATA
ATGTCTGCCTTATATGGATTATATGCTATTAAAGAATTAAACTTAAAATTAGATAAGAGC
GTTAGAATAATATTTGGTACAAATGAAGAAAGTGGATTTGAAGATATACCATATTATTTA
GAAAAAGAAAAAGCACCTATTATGGGATTTACACCAGATTGTAAATATCCTGTTGTATAT
GGTGAAAAAGGTATGGCAAAGATTAGAATAAAAAGTAAAATCAATTATGAAGAAGATGTA
TACCTAGGTTTTATAGAAAATATGTCTGAAAATGTGCTTGTTACATATAAAGAGCTGAAT
ATAGAAAATAGTGATACTATATTAGATATAAAGGTAAAATACGATTTTAGTTATAAATTG
AAAGATGTATTAGATGAAATAAAAGCTAGTTTTCCAAATAGTATCGATATAGAGGTAATT
TCTAATTTTAATCCTGTATATTTTGATAAAGAGAGTAATCTTGTTAAAAAGCTTCAGCTA
GCTTATGAAAGGGTTACATCATTAGATGGAACTCCAGTAACAACTAATGGAGGTACGTAT
GCAAAAGTAATGCCAAATATAGTTCCGTTTGGACCTTCATTTCCAGGACAAAAAGGAATA
GCTCATAATCCTGATGAATACATGGATATAGAAGATATAATATTAAATGCAAAGATATTT
GCAAATGCAATATATGAATTAGCAAAGGAGTAG
>Cdif_630_PROKKA_00235 cutC
ATGTTAGAAATAATAGGAATGTCAGTAGAAGACGCTAAAATTATAGAAGATTGTGGTGCA
GATAGAATAGAGTTAGTTAGTGCTTTAACTGAAGGTGGATTGACACCAAGTTTTGGTCTT
ATAGAAAGTGTTGTTAACAGTGTAAAGATACCTGTGAACGTAATGATAAGACATCATGCG
AAAAGTTTTGTATACAGTAAAGAAGATATAAGTATAATGCAAAAAGATATAAGTGTGGTT
AAAGAGATTGGTGCTAATGGAGTTGTATTTGGTGTATTGGATAAAAACAACAATATAGAT
GAGAAAAATCTAAATGTTTTATTGAAATGTTGTGATAATCTTGATGTTACATTTCATAGA
GCCATAGATGAATCAAATACAATAGATAGTGTTAAAATTTTGAAGGATTATGATAAAATT
ACGAATATATTAACATCAGGTGGGAAAGGAAGTATAGTTCATAACATACAAATGATAAAA
AATATGATGCTTAGTTCTAATCACATAAAAATTCTTTTAGGTGGAGGTCTTAATTTTAAT
AATATAGAAAAGATAAAGGAATTAACTAAGGCAAGTAATTTTCATTTTGGTACAGCGATT
AGAATAAATAACAGTCCTTTTGAAGATATAGATAGACAAAAGCTTAAACAACTCGTAAAT
ATAATTTCAAGATAG
>Cdif_630_PROKKA_00236 yvyD_1
ATGAACATAATTATATCTGGAAAACAAATCGAATTAACTGATGCAATAAAAAATAAAATC
GAAACTAAACTAAGTAAGTTAGATAATTACATTCATCCAGACACTGATGTAAAAGTTACA
GTAAGTGCGAGAAAAGCAAGACAAAAAATAGAAGTAACAATAGCTACTGTAAATGGTCCT
ATAATTAGAGCAGAAGATATGCAGGAAAATTTATACACAGCTATAGATGTTGTATATGAT
AAATTAAGTAAACAATTAAAAAAATATAAAAAGAGATTACAAGATAAACATAAAGACAAC
AAGAGTATAAGATTCCAAGATGCAGAGATAAATCTAGCTGATGAACAAGAGGATTATGGG
GATGAAAATCAAGAATTAGTAATTCAAAGACGTAAGAAATTTAGTGTTAAGCCAATGAGT
GAAGAAGAAGCTGTATTACAGATGGAATTAATAGGACATGATTTTTATATGTTCAAGAAC
ATAGATTCAGATGAAATAGCAGTAGTTTATAAGCGTAATAATGGTGGATATGGTATAATA
GAACATGAATAA
>Cdif_630_PROKKA_00237 group_9362
ATGAGCTTTATGGATAATTTATTCAACATGGCAGATAAAAAAGAATTAAAAAAGTTCAAT
AAAACTGTTGATATAATAGATTCATTAGAACCTAAATTTGAATCTATGGCAGACTCGGAA
CTTAAAAATATGACAAATATATTTAAAGAAAGATTAGCAAATGGTGAAAGTATAGATGAT
ATACTTCCAGAAGCTTTTGCAGTAGTTAGAGAAGTTTCTAAGAGAGTGTTAGGACTTAGA
CACTACAGAGTTCAAATGATTGGAGGTATAGTACTACATCAAGGAAGAATAGCAGAAATG
AAAACAGGTGAAGGTAAAACTTTGGTTGCAACTGCTCCTGTTTATTTGAATGCGCTTACT
GGAAAAGGTGTACATGTTGTAACAGTAAATGATTACCTTGCAAAACGTGATAGAGACCAA
ATGGCAAAAATCTATGAGTTTTTAGGAATGAGTGTAGGCGTTATTATACACGGTCAAAAT
CCAAAAGTTAGAAAAGAACAATATGATTGTGATATAACTTATGGTACAAATAATGAATAT
GGATTTGACTATCTAAAGGACAATATGGTAATACACAAAGAGCAAAGAGTTCAAAGAGGA
TTAAATTATGCTATAGTGGATGAGGTTGACTCTATACTAATAGATGAGGCTAGAACACCA
CTTATCATATCTGGACCTGGAGACAAATCAACTCACTTATATTCAGATGCAAACACATTT
GTTTTAACCTTAAAACCAGATGATTATGAATTAGAAGAAAAAGATAAGGCTGTATCTCTA
ACAGCATCGGGTATACAAAAAGCAGAAGTGTATTTTAATGTTGATAATATAACAGATATA
TCTCATACAGAATTATACCATCATATAAATCAAGCTTTAAGAGCACATGTAATAATGAAG
AAAGATGTTGATTATGTTGCTAAAGATGGAGAAATAGTAATAGTAGATGAGTTCACAGGT
AGACTTATGTTTGGTAGAAGATATTCAGAAGGTTTACATCAAGCAATAGAGGCTAAAGAA
GGTCTTAAAATACAAAGAGAATCTAAAACACTAGCTACTGTAACATTCCAAAACTACTTT
AGAATGTACAAAAAACTTTCTGGTATGACTGGTACAGCAAAAACAGAAGAAGAAGAGTTT
AAAGCAATCTACAAAATGGATGTTTTCCAAGTACCTACTAATAAGCTTATGATAAGGGAA
GACTTACCAGACTGTGTATACAAAAGTGAAATAGGTAAATTTAATGCTGTAGCACAAGAA
ATAATTGAAAGGCACAAAGTCAATCAACCAATACTTGTAGGTACAGTATCAATAGAAAAA
TCAGAATTATTATCACAAATACTAAAGAAAAAGGGCATAAAGCACGAGGTATTAAATGCT
AAGCATCATGATAAAGAGGCAGAAATAATAGCACAAGCTGGTAGACTTGGAGCTGTTACA
ATAGCTACTAATATGGCTGGTCGTGGTACAGATATAGTTCTAGGTGGAAATCCAGATTTT
TTAACTAAGAGAGAAATGAGAAGAAATGGATTTAAAGAAGAAATAGTAAATAGAGTAGAT
ACTCCAATAGAAGGTATACCTGTAAAAGGTAATGAAATTCTATTTGAAGCTAGAGAAGAG
TATGAAAAACTATTTGAAAAGTTTAAGCAACAAACGCAAGAAGAACAAAAACAAGTTGTA
GAAGCAGGTGGACTTGCTATAATCGGTACAGAAAGACACGAATCTCGAAGAATAGATAAC
CAGTTGAGAGGTCGTGCTGGACGTCAAGGTGACCCAGGGAGTTCAAGATTCTATATAGGT
CTTGATGATGACCTTATGAGATTGTTTGGTAGTGATAGAATATCTGGTATTGTAGATAAA
ATAGGTCTTGAAGAAGACATGCCGATAGAACATAGAATATTATCTAAGTCTATTGAAGGA
GCACAAAAGAAAGTCGAAGGTAAAAACTTTGGAATAAGAAAGCATGTACTTCAATATGAT
GATGTTATGAATAAACAAAGAGAAATAATATATGCAGAGAGAAAACGTGTATTAGAAGGT
GAAGATTTACAAGAACAAATACAATCAATGACTCATTCTATAATAGAAGAAGCAGTTACT
CTTTATACACAAGATAAAGGATTTGATGAAGAAGGATTCAAAGAACATATGTATAATCTG
TTCTTGCCAAAAGGTAGCATAGAAATACCAGAAATAGAAAAACTTAATCCAGTTGAAATA
ACAGAAAAAGTTTATGAAATAGCTATGAAGATATATACTTCAAAAGAAGAACAAGTTGGC
TATGAGAGAATGAGAGAAGTTGAGAGAGTAATCTTACTTCAAGCTGTTGATAACCATTGG
ATAGACCATATAGATGCTATGGACCAATTACGCCAAGGTATTGGTCTTCGTGCTGTAGGT
CAGCAAGACCCAGTTATTGCTTATAAAATGGAAGGTTTTGATATGTTTGATGAAATGAAT
AAACATATCAAAGAAGATACTGTAAGATATTTATTTAATATAACAATAGAAACTCCAGTG
GAAAGAAAAGCAGTTGTAGATGTTGAAAATCTATCTTCTCCATCAGATGGAACACTTCCA
ACAAGTAAAACTGTTAAAAAAGATGAAAAGGTTGGAAGAAATGACTTATGCCCTTGTGGA
AGTGGTAAAAAATATAAAAACTGTTGTGGAAGATAA
>Cdif_630_PROKKA_00238 prfB
ATGAAAAATATACAAATTAATGAAGAAAAGATGAATCAACAAGACTTTTGGAATGATAAT
GAAGTCGCTCAAAGAGTACTTCAAGAAAATAAATCTTTAAAAGAGACATTAGAAGAATAT
GAAAGCTTAAAAAGCTTATTAGAAGATATAGAAGTATTAATTGAAATAGGTTTAGAAGAA
GATGATGATTCTGTAGAAAGAGATATAGAAAAGTCCATAGAATCAATGGAAGAAAAATTA
TCTGAAATGAAAATAAAGACTCTTCTAAATGGAGAGTATGATAAAAATAATGCTATATTA
TCTATAAATGCTGGTACTGGTGGCTTAGATGCTCAAGATTGGGCTCAAATGCTTTTGAGA
ATGTATATAAGATGGTCAGAAAGTAAGGGTTATAAAGTTAAGCTTTTAGATATAATATCA
GACCCTGAAGCAGGGATAAAGACAGCTACAATTCTTGTAGAAGGAACAAATGCTTATGGG
TATTTAAAGAGTGAAAAAGGAGTTCATAGATTAGTGAGAATATCTCCATTTGACCCATCA
GGAAAAAGACATACTTCATTTGCATCTATAGATGTAACACCAGAGTTAGATGAAAATATA
GAAGTAGAAATTAATCCATCAGATTTAAAGATAGACACATATAGAGCTTCTGGAGCTGGA
GGGCAACATGTAAATACTACTGATTCAGCAGTTAGAATAACACATATCCCTACTGGTGTA
GTAGTTCAGTGCCAAAATGAAAGGTCTCAGCATCTAAATAAGGACAGAGCTATGAGACTT
TTAATGGCAAAATTGATAGAATTAAAAGAGTTAGAACAAAAGGAAAAAATAGAAGATATA
CAAGGCAAATACTCACAAATAACTTGGGGTAGTCAAATTAGGTCATATGTTTTTCAACCA
TATAAATTGGTTAAAGACCATAGAACAAATGCTGAGTTTGGAAATGTAGATAGTGTAATG
AATGGAAATATAGACTTGTTTATTAATGAATACTTAAAAATGAATAAAATAGTTTAA
>Cdif_630_PROKKA_00239 rpsA
TTGGATATAAATCAAATCTTAAAAAAAGAGTTTAATCTTAGAGATGAACAAATAAATAAT
ACATTAAAACTTATTGATGAAGGAAATACAATACCATTTATAGCTAGATATAGAAAAGAA
ATGACTGGCGAGATGAGTGATGTTACACTAAGAGAATTTTATGAAAAACTAATGTATTTG
AGAAATCTTCAAAGTAGAAAAGATGATGTAGTTAGACTAATAGATGAACAAGGGAAATTA
ACAGATGAAATAACACAAAATATAGAAAAAGCAAAAACATTACAAGAAGTAGAAGATATA
TATGCTCCATATAAACAAAAGAAAAGAACTAGAGCAACAATAGCAAAAGAAAAAGGATTA
GAAAATTTAGCATTGTCAATACTAGAGAATAATTTAGATAATATAGAAATAGAGGCAAAG
AATTATCTTGATGAAGAGAAAGAAGTTCTTTCTATTGAAGATGCTCTAAAAGGTGCTAGA
GATATAATTGCAGAACTAGTCTCAGATGATGCTAAGATTAGAAAGTATATAAGAGAATTA
GCTTTAAGAGAAGGTATGATAGTTAGCAAAAGTGCTACTGATGAGAAATCGGTTTATGAT
ATGTATTATGATTATAGCGAAGCAGTAAAAAGTATGGCTCCACATAGAGTTTTGGCAATA
AACAGAGGAGAAAAAGAAAGCTTCCTAAAGGTTAAGTTGGAAATAAATAATGATAAAGTT
TTAAATTACATAATAAACGAATATGTAAATGATAAAAATTTCAAAAATAAAGAAGAAATC
GTAAGTTCAATAGAAGATTCTTATAAAAGATTAATTTTCCCATCAATAGAAAGAGAAATA
AGAAATCATTTAACAGAAATAGCTCAAGAAAGAGCTATAAGTGTATTTGGAAAGAATGTT
AAAAGTTTATTGCTTCAACCACCAGTTAAAGACAAAGTAGTTATGGGATTTGACCCTGCA
TTTAGAACTGGATGTAAAATAGCTGTAGTAGATAAAAATGGTAAACTACTAGATTATACA
ACAGTATATCCAACAGACCCTCAAAATGATGTAGAGGGAGCAAAGAAAGTTTTAAAAGGA
TTGATTGAAAAATACGATATAGATATAATTTCAATTGGAAATGGTACTGCATCTAGAGAA
TCAGAAACTTTTGTATCAGAAATGATAAAAGAAATAGATAGCGAAGTGCAGTATGTGATA
GTTAGTGAAGCAGGAGCATCTGTTTATTCAGCATCTGAACTTGCAAATGAGGAACATCCA
GATATAAATGTATCAATAAGAGGAGCTATATCTATAGCTAGAAGATTACAAGACCCATTA
GCAGAGCTTGTAAAAATAGACCCTAAAAGTATTGGTGTTGGTCAATATCAGCATGATTTA
AACAAAAAGAGATTAGAAGAAGTACTAGATGGAGTTGTTGAAGATTCTGTAAATAGTGTT
GGAGTAGATTTAAATACTGCATCATACTCCCTACTAGAACATGTTGCAGGAATAAGTAAA
GCTATAGCAAAAAATATAATAGCATATAGAGAAGAAAATGGAGATTTTACGTCAAGAGCA
CAATTGAAAAAAGTAAAAAGACTAGGACCTCAAGCATTTACTCAATGTGCTGGATTTATG
AGAATCTTAGAGGGTAAAAATCCACTAGATAATACAGGTGTGCATCCTGAAAGTTATGAT
ATATGTAAAAAAATGATTGAGATAATTGGATATTCTTTAGATGATGTAAAGAATAAGAAT
ATAGGTGAAATAGATGAAAAAATAAAAGAAATTGGCTTGAGAGAATTAAGTGAAAAACTG
GAAGTAGGACAAGTTACATTAAAAGATATTATAGCTGAAATCAAAAAACCAGGAAGAGAC
CCAAGAGAAGAAGGTATAAAACCTATACTTAGAACTGATGTCTTAAAAATTGAAGATATA
CAAGAGGGTATGACTTTAAAAGGTACAATAAGAAATGTTGTAGACTTTGGTGCATTTGTA
GATATTGGAATAAAAAATGACGGATTAGTTCATAAATCAGAAATGAGTAATAGTTTTGTG
AAAGACCCTATGAGTATTGTTACAGTAGGTGATATAGTAGATGTAAAAGTCATTGGAATT
GACTTAAACAAAAAAAGAGTTGCCTTATCAATGAAAAAATAG
>Cdif_630_PROKKA_00240 hutI
ATGATTTTTATAAAAAATGGTAAAATAAATACCATAACAAATGGGATAATTCATGGAGAT
ATACTTATAGATGAAGGAAAAATAATAGAAATTGGAGAAGATTTGATAGCTCCTTTAGAT
GTAGAGGTAATAGATGCTAGTAATAAACTTGTGTTTCCTGGATTTATAGATGCTCATACT
CACTTAGGCTTATGGGAAGATGGTATAGGGTTTGAAGGAGCAGATGGAAATGAAGAGACT
GACCCAATAACACCACAATTAAATCCTATAGATGGAATTAATCCAATGGATAGAACTTTT
AAAGAAGCTTTTGAAGGTGGAATAACTTCTGTTTGTACAACCCCTGGAAGTGCAAATGTT
ATGGGTGGTCAATGTATAGCTATAAAGACATGTGGAAAAAGAATTGATAAAATGGTAATA
AAAAATCCAGTTGCATCTAAAATTGCTTTTGGAGAAAATCCAAAGAGCTGTTATGGTCAG
GATGATAAATCTCCTCAAACTAGAATGGCTATAGCTGCTTTACTTAGAGAAAACCTAAAA
AAAGCAGAAGAATATTTAGAGGATATTGATATGTATGAGAGTCATGATGATGAAGACTGT
GAAAAACCTGAATATGATATAAAAATGGAAAGTTTAATACCAGTTTTAAGAAGAGAAATT
CCTTTTAAGGCACATGCTCATAGAGCAGATGATATGTTTACAGCAATAAGAATTGCAAAA
GAATTTAATTTAAAGCTTACATTAGACCATTGTACAGAAGGTCATCTTATTGTAGATGAA
TTAGTGGAAGAAGAGTTTCCTGTAATAGTAGGGCCATCTTTGTCAGAAAGGTCTAAATTT
GAGCTTAGAAATTTGACATTTAATACAGCAGGAATACTTTCAAATGCAGGTCTTGATGTA
TGTATAATGACAGACCATCCAGTAATACCAGTTCAATATCTTCCAATATGTGCAGGTATT
GCAGTAAAACATGGTATGAAAGAAGAAAAAGCAATAGAATCAATTACGATAAATCCAGCT
AAGACTTTAGGAATAGAAGATAGAGTAGGCTCTATAGAAGTTGGTAAAGATGCAGACCTA
GTAATTTGGGATAATTCTCCACTAGAGATTCAAAGTAATGTACTCTACACTATAATAAAT
GGCAAAGTAGTGTATGAGAAAAAATAA
>Cdif_630_PROKKA_00242 ribU
ATGCAAAACACAGCAAAAAGAGGCAATATGATTTCAACAAGAACTTTAGTAGTAATGTCA
ATTTTATCTGCAATATCTTATTTATTAATGTTTATTCAAGCACCAATACCAGGTATATTT
CCAGATTTCTTAAAAATTGACTTATCAGATATTCCAGCAATATTCGGAGGAATGTCTCTA
GGACCATTAGTTGGATTTGGAATAGTTGTAGTAAAAAATGTGTTACAAGCAATAACAGCA
ACAACAACTGGAGGAATAGGAGAATTTGCAAATATATTAATTGGTGGTTCTTATGTAATG
ATACTTTGTTATTCATATAAGAGAAGTGGAGATTTAAAAGGTGTACTGATTGGTTTTGTA
TTAGGAACAATATCTATGACTATAATTGGTTCATTAGTAAATTATTTTGTAATGTTGCCA
CTTTATGGTCAACTTATGGGACTAGATGCTATAATAGGTTTAGGTTCAGCTATAAATCCT
CAAGTTCATGATTTATTCACTTTTGTAATTTGGATGATAGCTCCATTTAATGTGCTGAAG
GCTGTTATAATATCTTTAGTAACATTGCCACTTTATAAAAAAATGGGAAATATAATAAAG
AAATAA
>Cdif_630_PROKKA_00243 group_3598
ATGCATTTATCTAAAAAAATAAAAAAATTATTTTTAGATGATAAAGGGTATTATTTTAAT
AGTAATTGGAAAGATATTCATATTGGTATTTATGATACAAAATTAGGAGATTCTTTAAAG
TATATCACTAATGAATATATTGAAAATATGGAAAGGGTAAAATACGATTATCGTGAATTA
AAAAATATAGAAAATCAAACTGATGGTATGTGTATTTTAGCAATAAGGCAGAATTACAAG
GCATTAGAGTATGTAAAAAATCAAACCGAAGAATTATGTTTAGAAGCAATAAAGTATAAT
TATAAAGCACTTGAATATGTAAAAGAACAAACAGAATACTTGTGTCTTGAAGCTATAAAA
AAAGATTGTAATGCACTTAAGTATGTACGAAATAAAACAGAAGGGCTTATTATAAAAGCA
ATAAGTCATTCTTCCAATATAGATGTTGTAAGTATACTAAAGGCTTTAGAGACTCAAACA
AGAAGGATATGTTTAGAAGCAATTAAAAAAGATGGCAGGTGTCTTGCATACGTTAGAGAA
CAGAGTGAAGAATTATGTATAGAGGCCATTAAGCAAAATTATAAAGCATTAAAATATGTA
AAAAATCAAACGGAAAAAATGTGTATAGAATCCGTAAGACAAAATGGTATGGCATTACAA
TATGTAAATAAACAAACTGATAAAATATGTATAGAAGCTGTCAAACAAGATGGAAGAAGT
ATACAATTTGTCAACAATAAGACAGAAGAAATATGTATAAATGCTATAAGATATTTAAAT
AAAAAATATAATATTAAAGATGTACTAAGTTACATAGATAAGTATACAGAAGATATATGT
ATAGAGATTGTAAGACAAAATGGAAAAATGCTTATGTATATAAAAAATCAAACAGAAAAA
ATGTGTATTGAAGCAGTAAAAGAGAACTATAAGTCTCTTAAGTATGTAAAAGAGCAATCT
GAGAGAATATGTAAAGAAGCATTGAAGCAAAACCATAAAGCAAAAGAGTATGTAAAAATT
GCTATTGATGATTGTATATAA
>Cdif_630_PROKKA_00244 tsaE
ATGGCAAAAATATATTTAGAAAATGAAAATAAAACTAGAGAAATAGGATATAAATTAGGT
AAACTTTTAAAAGAAGGCAGTGTTATCTGTTTAGTAGGAGATTTAGGAGCTGGTAAAACT
ACAATGACACAAAGTTTGGCAGATTCATTAGGGATAGAAGATTATATAACAAGTCCTACT
TTTACTATAATAAATGAATATGAAGGAAAAATACCTTTGTATCATTTTGATGTTTATAGA
ATAGGTAGTAGTGATGAAATGTATGATATTGGTTATGATGAATATGTAAATTCAAATGGA
ATCTGTATAATAGAATGGGCTAATCTAATAGAAGATATACTTCCAAAAGAATATTTGAAT
ATAGAATTGAGATATAAAGATGAAGGAAGAGAAATGATATTAACTCCAAAAGGAGAGTTT
TATAAAGAGATAGTTGAGGAGTTGATTAAATAA
>Cdif_630_PROKKA_00245 tsaB
ATGAAAATACTAGGTATGGATACGTCTTCTATGGCAGCAAGTGTAGCAGTTGTTGAAGAT
GATAAATTAATATGTGAGTTTACAGTAAACAACAAAAAAACTCATTCACAAAAGCTTATG
CCAATGATAGAAAATATGTTGAGTATGAGTGATTTAAGTATAAAAGATATGGATTTATTA
GCTGTATGTATAGGTCCAGGTTCGTTTACAGGACTTAGAATAGGTATGGCTACAGTAAAA
GCTATGGCCCATGTAAATAATATACCAATAATAGCAGTAAATTCTTTGGAATCTCTAGCA
AATAACATAAATTTCTGTGATAGAAAGATATGTTGTATATTAGATGCGCAGAAAAATCAA
GTTTATTCAGCTAAATACAAGTTTGAAAATGGAGAGATGATAGAATTAGATGGTGTTGAT
GTTGTAGAGTTTGATGCTTTAGTAGATGAAATTGTATCAACTAATGAAGAATTTATAATA
GTTGGAGAAGCTGTATACAAATATAAAGACAAGTTAGAGAATATAAAAAATATAAAAATA
CCTTCACCAGCTAATAATGTATCTAAAGCAGGAAGCTTATGCTCTTTAGCATTAAATAAA
TATAATAAAAATATAGATGTACATACTTGTTATACGATAAATCCTATGTATATCAGAAAA
TCTCAAGCTGAAGTACAATATGATGAAAAAATGAAGAGGCTAAATAATGGAAGATAA
>Cdif_630_PROKKA_00246 group_460
ATGGAAGATAATACAAAACTAATAGTAGATGATATAAAAATAGAAGAAATGACTACAGAA
GATATAGATGAAGTTTTTGAAGTAGAAAAAAATTGTTTTGAAGATTATTGGTCAAAAGAG
TCTTTTAGAAAAGAGTTGTCTAATGAAGTAGCAAGGTATATAGTAGCTAAGTTAAATGGA
AAAATTGTCGGATATGTGGGAATTTGGCTTATACTTGATGAAGGGCATATAAATAATGTG
GCTGTTCATAGTGACTATAGAGGGAAAAAAATAGGGGACAAGTTGATAAAAGGCATAGTT
GATTTATGTAAAGATAATAATATTGCATCTATGACATTAGAAGTTAGAGCATCAAATAAA
ATAGCACAAAATTTATATAGAAAATATGGATTTAAAATGGGTGGAATAAGAAAAGAATAC
TACAGTGATAATAAAGAAGATGCAATTATAATGTGGAACCAATTAAAAGAGGTGTAG
>Cdif_630_PROKKA_00247 tsaD_1
ATGAGTGATATAATAACATTAGCTATAGAGAGTAGTTGTGACGAAACAGCTGCATCAGTT
TTAAAAAATGGTAGAGAAGTACTTTCAAACATAATCTCTACTCAAATCGAGACACATAAA
AAATTTGGTGGTGTAGTTCCAGAAGTGGCCTCAAGAAAACATGTGGAAAATATTGATATA
GTTGTTCAAGAAGCTTTAGACAAAGCAAATATAGGTTTTAATGATATAGACCATATCGCA
GTTACATATGGACCTGGGCTAGTAGGTGCTTTATTGGTTGGTCTATCTTATGCTAAAGCA
CTTGCATATACTTTGAATATTCCACTTGTAGGAGTAAATCATATAGAAGGGCATCTAAGT
GCAAACTATATAGAGCATAAGGATTTAAAACCTCCTTTTATAACATTAATAGTATCTGGA
GGTCATACTCACTTGGTTGAAGTAAAAGATTATGGCAAGTATGAAATTTTAGGAAAAACA
AGAGATGATGCATCTGGAGAAGCATTTGATAAGATTTCAAGAGCTATGAATTTAGGCTAT
CCAGGAGGTCCTATTATTGATAATCTGGCCAAAAATGGAAATAAACATGCTATAGAATTT
CCAAGAGCCTATTTAGAAGAAGATAGCTATGATTTTAGTTTTAGTGGATTAAAATCTTCT
GTATTAAATTATCTAAATGGAAAAAGAATGAAAAATGAAGAAATAGTAGTTGAAGATGTA
GCAGCATCTTTCCAAGAGGCTGTAGTAGAGGTTTTATCTACTAAAGCACTAAAAGCAGTA
AAAGACAAAGGATACAATATCATAACTCTTTCTGGTGGGGTTGCTTCTAATTCGGGGCTT
AGAGCTAAAATAACAGAGCTTGCTAAAGACAATGGTATTACTGTTAAGTATCCTCCTCTA
ATTTTATGCACAGATAATGCAGCTATGATAGGGTGTGCAGGATATTATAATTTTATAAAT
GGGAAAACGCATGATATGAGTTTAAATGCAGTTCCAAATTTAAAGATAAATCAGTAG
>Cdif_630_PROKKA_00248 hpdB
ATGAGTCAAAGTAAAGAAGACAAAATAAGAAGTATTTTGGAAGCAAAAAATATTAAATCA
AATTTTCAAAATAAAGAAAATTTAAGTGAATTTAATGAAAAAAAAGCAAGTAAAAGAGCA
GAAGACTTATTAGATGTATATTATAATACATTATCTACTGCTGATATGGAATTTCCATAT
TGGTATAATAGAGAATATAGAAAATCAGATGGTGATATACCAGTAGTTAGAAGAGCTAAA
GCTCTTAAAGCTGCTTTTTCACATATGACACCAAATATAATACCTGGTGAGAAAATAGTA
ATGCAAAAGACACGCCATTATAGAGGTTCTTTTCCAATGCCATGGGTAAGTGAAAGCTTC
TTTGTTGCTCAAGGAGAACAAATGAGAGAAGAGGCAAAGAAATTAGCCAGTAACACAGCT
GATGAACTTACAAAATTTGGGTCTGGTGGAGGAAATGTTACTGAAAGTTTTGGAAATGTC
GTTTCAATAGCTGGTAAATTCGGAATGAGAAAAGAAGAAGTACCTGTACTTGTAAAAATG
GCAAAGGAATGGGTTGGAAAGTCTGTTGAAGATTTAGGTTTTCACTATGAAAAAATGATG
CCAGATTATGATTTAAAAGAAAACCTAATGAGTACACTTATATGCATGTTTGATTCAGGG
TATACACTTCCTCAAGGTAGAGAAGTTATAAATTATTTTTATCCTTTAAATTATGGATTA
GATGGAATTATAGAAATGGCAAAAGAATGTAAAAAGGCAGTTGCAGGAAATGCATCTGGA
GATGGGCTTATTGGTATGGACCGTCTATATTTTTATGAGGCTGTTATTCAAGTTATTGAA
GGATTACAAACTTGGATTTTAAATTATGCAAAACATGCAAAATACTTAGAAAGTATAGAG
ACAGATTTAGAAGCTAAAAAAGAATACTCAGATTTAGTGGAGATATTAGAACATATTGCA
CATAAACAACCTCGTACATTTAGGGAAGCTCTTCAGTTGACTTATACAATTCATATAGCA
TCAGTAAATGAGGATGCTATATCTGGTATGTCTATAGGACGTTTTGGTCAAATTTTATAT
CCTTGGTATGAACAAGATATAGAAAAAGGACTAATTACAAAAGAAGAGGTTATCGAATTA
TTAGAGCTTTATAGAATAAAAATCACTTGTATTGACTGTTTTGCTTCAGCGGGCGTAAAT
GGAGGAGTACTATCAGGCAATACATTTAATACTTTATCTATAGGTGGATTAAAAGAAGAT
GGTTCTACAGGAGCTAATGAACTAGAAGAGTTATTATTAGAAGCAAGTATGAGATGTAGA
ACTCCTCAACCTAGTTTAACTATGCTATATGATGAAAAGCTTCCAGAAGATTTCTTAATG
AAAGCTGCTGAATGTACAAAGCTTGGTTCTGGTTATCCAGCATGGGTAAACAACTCAAAT
GGAACAACATTTATGATGAAACAATTTGCTGATGAAGGTATGACTGTTGAAGAAGCAAGA
GCATTTGCATTAGGTGGATGTTTGGAAACGTCTCCAGGGTGTTGGAAACAGTTAACTTTA
AACGGAAAAACGTACTCTATTGCAGGTGGAGCAGGTCAATCTGCTGGCTCTGGAGTTCAC
TTTATAGCTAATCCAAAAATTTTAGAACTTGTTCTTATGAATGGTAAAGACTATCGTATG
AATATACAAGTATTTGAGCCTCATAATAAGCCATTAGATACTTATGAAGAAGTCATAGAA
GTATTTAAAGATTATTATAAACAAGCAATAAATGTTTTAGAAAGAGCAAATAACATTGAG
TTAGATATATGGAGAAAATTTGATACTTCTATAATAAATTCACTACTAAAGCCAGACTGT
TTAGACAAAGGTCAACATATAGGAAATATGGGATATCGTTATAATGCAACATTAAACGTA
GAAACTTGTGGTACTGTTACTATGGTCAATTCATTTGCAGCTCTTAAGAAACTTGTATAT
GATGACAAAGCATTTACAATAGAGGAAATGAAGGATGCCATATTAAATAATTTTGGATTT
AAAGATGCATTAGAAGTAGGAAATTATTCTATGGCAGACCAAGTAAAAGTAGATAAGACT
GGTAAATATGATGCTATTTATAAGGCCTGTCTTGATGCACCTAAATATGGAAATAATGAT
TTGTATGCAGATAATATTCTTAAAAACTATGAGGTATGGTTATCAAAAGTATGTGAAGAA
GCACAATCTTTATATGCTAAGAAGATGTACCCTTGCCAAATATCTGTTTCTACACATGGG
CCACAGGGAGCTGCTACCTTGGCTACTCCAGATGGTAGACTAAGTGGAACAACATATTCA
GATGGTTCAGTCTCTGCATATGCAGGAACAGATAAAAATGGAGTATATGCATTATTTGAA
TCTGCAACTATTTGGGACCAAGCAGTAGTTCAAAATTCTCAGATGAATTTAAAACTTCAT
CCAACTACTATAAAAGGACAACAAGGAACTAAAAAATTATTAGATTTAACAAGAAGTTAT
TTAAGAAAAGGTGGGTTCCATATTCAATATAATGTTGTAGATTCAGAAACATTAAAAGAT
GCACAAAAAAATCCTGACAATTATCGTCAATTAATGGTACGTGTTGCTGGGTTTACTCAA
TATTGGTGTGAATTAGGTAAACCAATACAAGATGAAGTAATTGCTAGAACAGAGTATGAA
GGGGTGTAA
>Cdif_630_PROKKA_00249 hpdC
ATGAGAAAGCATAGTGATTGTATGAATTTTTGTGCAGTGGATGCAACCAAAGGAATTTGT
AGATTATCAAAACAAATGATTAATTTAGATGATGCAGCATGTCCAGAGATAAAAGTAATG
CCAAAATGTAAAAATTGTAAAAATTTTGTTGAAGCTAATGATGAAGGTATAGGCAAATGT
GTTGGCCTAGAGAAAGAAGACTGGGTATATTCAACATTGAATGCAATTACTTGTGAAGGA
CATGTGTTTAATGAGTAG
>Cdif_630_PROKKA_00250 hpdA
ATGAGTAGTCAAAAGCAATTAGAAGGCATGATTTTTGATGTACAAAGCTTTTCAGTTCAT
GATGGTCCAGGTTGTAGAACAACTGTATTTTTAAATGGATGTCCACTGAGTTGTAAATGG
TGTGCAAATCCAGAAAGTTGGACTGTAAGACCACATATGATGTTTAGTGAATTATCTTGT
CAATATGAAAATGGATGTACTGTATGTCATGGTAAGTGTAAAAATGGTGCATTGAGCTTT
AATCTTGATAATAAGCCAGTTATAGATTGGAACATCTGTAAGGACTGTGAAAGTTTTGAA
TGCGTCAACTCATGTTATTATAATGCGTTTAAATTATGTGCAAAACCTTACACTGTAGAT
GAACTTGTGCAGGTAATTAAACGTGATTCTAACAATTGGAGAAGTAATGGAGGAGTAACA
TTTAGTGGAGGTGAGCCACTACTTCAGCATGAATTTTTACATGAAGTATTATTAAAGTGT
CATGAGGTAAATATACACACTGCCATTGAAACGAGTGCATGTGTATCAAATGAAGTTTTT
AATAAAATATTTAACGATATTGATTTTGCATTTATTGATATAAAGCATATGGATAGAGAA
AAACACAAAGAACAAACAGGTGTGTATAATGATTTAATATTAGAAAATATATCAAACCTT
GCAAATTCTGATTGGAATGGAAGATTAGTACTTAGAGTACCAGTTATCTCTGGGTTTAAT
GATAGTGATGAAAATATAAGTGATATTATATCTTTTATGCACAAAAATAATTTGGTAGAA
ATTAATCTATTACCATTTCACAGATTAGGAGAATCAAAATGGACTCAATTAGGCAAGGAA
TATGAGTATTCTGATAAGGGTGATGTTGATGAAGGTCATCTTGAAGAATTACAAGATATA
TTTTTGGATAATGGTATAGCTTGTTATGTTGGTCATGAGACAGCTTTCTAA
>Cdif_630_PROKKA_00251 group_1370
ATGAACAAATCATGGAGCAACTTGATTATTAAGAATAAAGACAGAAAAGTACGTTCAGGG
TGGATTATTATAGCTGTTATGGCTACCTTTTACATACTTCAGTATTATTTAAGCATGATA
CTTGTGGAAATAATAAGAAAAATCCTGGTTGCTACAGGTGACATTAATTTAAAAACAAAC
TATTTTTCAGAATATGCTAATTGGTTAAATGATGTTGGGTTACAGATTGTATTTCAAATT
CTAACAGATTCACTTATGATTATTATTCCTATAATTGTATGGAGATTTATTATGAAAAAT
CCTATTAGTGAAATGGGATTACATTCTTATAGAATTAAGAAAAAAGAAGGATATGTAGGA
ATGTTATTAGGAATATTTAATTGTACAGTAATCTTTATTATAACAATAACAATTGGTGGT
GGTCATGTTACTTCATGGGTACCAAAAATTTCACCTTTAACAGTTTCTTGGATACTTGTC
TTTATTTTAGTTGCTTTTGCAGAAGAAATTTTAAATCGTGGTTTTTTTATGGCAGTTTTA
CGAAGATGTAAAAATATTTATTTTATAATGATTGTTCCATCTGTTATTTTTGGGTTGATT
CATATATGGAATCCTGATGTTACTTTTTTGTCTGTAATTAATATTATAATTATTGGGATT
CTTTTTTCATATATGTTTATAAAGTCGTCGAATATATGGATGTGTATAGGTTATCATTTT
ACATGGAATGTATTTCAGGGGATTATATATGGTATGCCTGTAAGTGGACTTCAGGTTCCA
GGGATTATAACTACACAAATCACTCATGGTAATCTATTAAATGGAGGGATGTTTGGTATT
GAAGGTGGAATTTTGACTACTTTTGTTAATCTACTTAGCTTTATATTTGTATGGTATTAC
TATAGAGATTCTAAGTATGATTTTGTTAGTGATAAAGTAAATGTGACCAATATCAAGAAT
TAG
>Cdif_630_PROKKA_00252 group_1311
ATGTGTTGGAGCTTGTGGCACTTACCACTAATATTTACATTATATACACCTGAAGCGCCA
ATATTAGGAATAATATTACGTTCAATACATATAGTTGGAATTTCAATATTTTTAGGATAT
CTTTATATAAAAACTAAGAATATCTGGTTTTGTGCTATAATTCATGTTTTAAATAATAGT
GCTTTTCTTATCACAAATTCTAAAGAATCAACTATCACTTACCATGATATACTAATAGTA
TCTATGGTTGTTTTAATTTTTTATGTTCCATTTCTATTTACAAAAGAATATAAAAATAAC
TTGGAGTAA
>Cdif_630_PROKKA_00253 group_1315
ATGAACTTAAAATTAATATGGATAAATATTCTAAACCCAGTATTTATTAAAAATGAAATA
AAAAGAAAAAAAATACAAATTATTATCTTTTTCTTTATAAACTTTGGTTTAACTTATTCA
TTAGGTTTACTGTTATATTATAATAAATTTATTGATCCAGAAAACTTTGCATCATTCATG
ATGATATTACCTCTATCTTCAGTTGCTATTGCAAAGTTTTATACTGAAGGATTAAATAAT
GATATGTATGAATTTTATTCACTAATCATATTATTTTTTCTTATTTATTCATTATTAATT
GTTCTTAAGTTATTAAATCTAATAAATAATAATGAATTTATAATTATAAACCTAATATTA
ACTTTTATAAGTAGCTTATCAATTATAATATATTCATCAAATAAAAAAAATTTATATCCT
GTAAAAAATATTAAACTAGGTTCTTTATTAATTATTTACTTTATGATTTCTGTAATTGTT
CCAACATCATTTATACTAATACTACAAGGGGCTCAACCTAATTATAGTGGTATCATAAAA
TTTATATTTACTCCAATAACATTATTAACTACTATTTATATTTTTTTAGTGAAGAATATG
CCTGGAGAGGTTTTTTACAGAATATTTTTTTTGATAAATTTGGTAAAAAGTTAG
>Cdif_630_PROKKA_00254 group_4562
ATGAAGTTTTTAAATGTTTTAATAGTAGTTGAAGATATTGAGAAATCAAAAAAGTTTTAT
TATGATGTTTTGGGGTTAAAGGTAATCTGTGATTTTGGAGAAAATGTTGTATTAGAAGGT
AATATATCATTACAAGAAAAAAAGCTTTGGTTAGAATTTATTAATAAGAGTGACAGTGAA
GTTAAGTTCAATGGAAATGATGCTGAGTTATATTTTGAGGAAGATAATTTTGATACTTTT
GTTGAAAGATTGAGTACAATGAAAGATATAGATTATGTTCATCTAGCTATAGAGCATAGG
TGGGGTCAAAGAGCAATTAGATTTTATGATTTAGATGGGCATATTATTGAGGTTGGAGAA
ACTATGTCATCTGTGTGTAGACGTTTTTTAGATAGTGGTCTTTCAATAGATGAGGTAGCT
AAAAGAATGGATGTAACTGTCGAATATATTGAATCAGTTTTAGAATAG
>Cdif_630_PROKKA_00255 ypdB_1
ATGATTAATATTATTATTTGCGAAGGTAAAAAATCAGAGAGGGTAATTCTAAATGATTAT
ATAAATACCTTTTTTTATAATTACAATTTTGAATACAATATCAAAGAGTTTGAAAATGGA
GGCGATTTATTAAAAAAGTATCCTAATAATGTTGATATCATATTTATGGATATAGACTTA
AATGATGAAAATGGATTTAATGTTTCAAAAGAAATCAAAAAATTTGATGAAAGTGTAAGA
ATTATATTTGTATCCTCATCAAATAAATACATAAAGAAAGGTTATGAGATAGGAGTTTAT
AGATATTTAGAGAAGCCCTTAAAATACTCTCTATTTAAAGAAGCAATATCATCATATTTA
AAAGAATGCTACAAAAATGAAGCTATTTTATCTATAAAATGTAAATGCAAGATATATTTC
ATAAAGGTAGATGATATTTTATATTTAGAAGTTTTAAAAAATGATTTAACTATACATACT
GAAAAAGGAATATATACTTTTAAGAGTAGTATGAAAGAAATAGAATCAAATCTAGAAGAA
CATAATTTTTTTAGATGTCATAAAAGCTACCTTATAAATTTAATGAAGGTAAATATGCTA
GATATAGAAAATAATATTGTATTTATAAATCAAAATTCAATAATTGTAAGTCGTTATAAG
ATAAAATTATTGAGAGAAAAGTTAAATAGTTGTTTGGTAGATGTAATAATTTGA
>Cdif_630_PROKKA_00256 msbA
GTGGAAAATGGTAAATTTCAATTTTTTAAAGGTGTAAGAAATTGTTTTAATATGATTTAT
CTACATGATAAAAGATATTTATTTATCTCTATGTTTATGGCAATTTTTCAGGGGATTGTT
CCATCTATTTCTTTGTTAGTAAGTCAAAATATCATTAATAATATGCAAACATTTTCGAAA
AGTGTAAAAGAAATATTAGTTTTGTTAATTATGTATTTAATCATAAATATAATTCCTTCA
ATTTTTCAAAGTTTTTATGGATATTATAGAATAAAGTTTAATAAAAATTTTGAAAAACAT
ATTGAAACAATGATGTTAGAGAAATCTTTAACTTTGAGTTTAAAAGATTTTGAGGATGAT
AATACTTATGACATGATAAATAGAGCTCAATCTCAAAAAGGATTTAATATTACTATACTA
TCTGAAAACCTTATTTCAATAATAAGAGAATCAGTATCTACACTTTCTCTTATTGTTGTA
TTATCACAATTTCAACTTTGGCTAATAATAGTTGTTATTGTTATTCCTGTATTGAAATCA
TTATATTCCATTAAATTAGGAAAGGAACAATATGATGTTAGTGTAAACAGAACTTGGAAA
GAAAGAAAGGCCTGGTACATAGATTATTTGTTGTCAAAAGGTTATGCTTACAAAGAGATT
ATGGTATTTAGAATTGGTTCTAAACTTATTAATCATTATAAAAAATTAAAAGAGGATATT
ATATCTCAAGATATGAATATAGCTAAAAAGAATTTTATTGCTACGCTATTATGTACAGTT
TTAGATTCAATTGTATCTGCAGGAATTATAGGATTTATAATAATTCAAGGTATTTTAAAG
AAGATTTTAATAGGAGATGCGACTACATATATACAAGCAGTTCAATCTATAAAGGATAAT
GTTGAATCAATATTTTCGTTATTTAGTTCAGTAATACAAGATCTTTTTTATACAGATTTA
CTGTTTAAATTTCTAGATTATAACTGTAAAGAAGACTCAATTGAACATATAAAAATATTT
GAAAAAATAGGGGATATAAATAAAATAGAGTTAATAAATATTTCATATAAATACAATCAT
TCATCAGAGTATTCTTTAAAAAATATTAATTTAACTTTAAATAAAAATGATCCCATTGCT
ATACTAGGAAAAAATGGTTCAGGTAAAACGACACTTTTAAAAATATTATTAGGTTTTTAT
GATGATTATGAAGGTGACATCTTGATAAATGGAAAAAATTTAAAGGATATTGAAAAAGAT
GAATACATTAGAAAAGTAAGTTGTATGTTTCAAGATTATATTAAATATGAGGCTACATTA
AAAGAAAATGTCGCCATGGGAGATGTATATAAGAGTAACTTGGAAGAAAAAGTTAAAAGT
AAACTTAAAGAAACTAAATTGAAACCAAGTATTTATGAGGAAGATGGATTAGAAACTATT
TTAGGAACCTGGTTTGGTAAGAAGCAACTTTCTATGGGTGAATGGCAAAAAGTAGCAATA
TCTAGAACTCTTATGAAAGATGCTGATATGTACATTTTTGATGAACCAGATTCATCTTTA
GATTCTGAAGCGGGAAATGAACTCCTTTCTTTATATAAAAAAACATTTGAAAATAAGATT
GGAATATTTATAACGCACCATATCCAACATGCAAAAAAGATAACTAACAATATTGTAGTT
CTTGAAAATGGAAAGTTGTTAGAAAGTGGAAGACATGATGAACTTATGGACAAAAAGGGT
GTTTATTTTAATTTATTTTGTAACTGCAAATAA
>Cdif_630_PROKKA_00257 group_6028
ATGAATCAAAAACCATTTATACACACATTTAAAGCTGGAAAATCATATTTTATTTATGAT
GTTAATACGGATAAGATTTTAAAGGTAAATGCTGCTGTTTATAATTATCTAAATAAAATT
GAGCATAATTTAGAAAAAGAAAGTGACTGGAACATAGAAATAGAAGACGAAATTAATACC
TTGATTAATTATGGATTTCTAAAAAATAAAAGGGTAAGTAAAACAATGCACCCTGAAACT
AAGTATATAAAATATCATATAGAAAATAATCTATCCTCTATTATTTTACAAGTAACCCAA
AATTGTAATTTACGTTGTGACTATTGCATTTATTCTGGTTCATACAGCAACAGAGTTCAT
ACAAATAAAAGAATGAATATAGATGTAGCAAAAAGAAGTATTGACTATTTGATTAAGAAT
TCTAGTCAATTAAATGAAGTTAGTGTTGGCTTTTATGGAGGAGAACCCTTACTTGAGTTT
GATTTGATTAAGCAGATAGTAGAATATGTAAAAGTAGTTGGAGAAGGAAAGGAAATATAC
TTTAATCTAACTACAAATGCAACTTTATTTAATGAGGAAATAATAGAATTCTTTGTAAAA
AATAATATAACAACTATGATTAGTTTAGATGGAGGAAAAGAAATTCATGATAAAAGTAGA
AAATTTGCAAATACAGGAGAAGGATCTCATGATGTTGTATTAAAAAATGTACGTTACATA
AAAAATAAATATCCAGAATATTATAAAAAGAATATTACATTTAATACAGTGATAAATTCA
GAAAATGATTACATTTCTATAGATGATTTTATATCTAAAAATGAGACTTTAAAAGATTCA
AACTTTTTAGCTTCCACTCTTAATAATAACTATTCTGATAAAGAAATAGTTTCATCAGAT
GAATATATATTAGGTAAGAGTTATGATAGATTCTTGACTTTACTCAACAAATTAAAATTT
ATAAAAGATGAGAGTATGTCACCTTTATCAAGAATAGAAAGAGCCTTATTAGATGATTTT
AGATATGAGAAAAATATTGAAGGTAGATTAGAGTTACCAGATGTGTGGCATCATGGTGGA
CCATGTATACCAGGAGCTTTTAGAATATTTGTAACTACAGATGGAGAATTTTTTCCATGT
GAGAGAGTAAGTGAAAGTTCTAAAATGGGTATGATTGGAAATTTAGATAGTGGAGTAGAT
ATAGAAAAGGCTGAAAAACTTTTAAATATAGGAAAATTATATGAAGAGCAATGTTCTGAT
TGTTGGGCCTATAGTTATTGTGATATATGTATAGCTAAGATTGATGATACTAAATGTAAT
GAAAATGAAATAAAACCACATGATTGTGACAGAATTAGACATTCTACAGAAAATAATATG
AAAGATTACTGCGTTTTGAAATCTCTAGGATATCAATATTAA
>Cdif_630_PROKKA_00258 group_2419
ATGGAAAAAGTACTTATATATCCATTTAATTATAATTTTTTTACTATTTTAAATCATTGC
AATAAAATTTCAGATATAGAAATTAATTCACTGGTTAGTCCTTCTGGCTGGGGGTTATGC
AATAAGGAGTATAATGTTAATAATATTATTACTAAAGTTACAAATGATTTTCAAAGTGAA
CTTAAAAAGAATTCTTTGGTATGGTTTGTTGATTCAAAAGAAAATCTAGACTTAGAAAAA
TTTATAATTCCTAAATTAAAAGTAGCTCTAAAAGAAGGTAAAAAGATATTATATACACGT
GATGATCTTAATAAAATATCTAGGTATATATCTCATTATGAATTCAAAAAGATTAATGAA
TGGAATTTAGAAAAATATGAAATAAGAGATATAGAGGGTATATCACAGATAAACACACCA
ATAATATTTATTTGTGGTCTTTATGGAGGGTTAGATACTTTTGATGTAAATATAAGGATA
GGAGAAGAACTAAGAAAAAGGGGGTTTTCAATATTACAATTTGGCCCTAAAAAAGAGAGC
TATTTATTTAAAATGATTCCTATACCAGAGTTTATGTTTGATGATTCGATAAGTAGTAAG
ACAAAGATTATTAATTTTAACCATTTTATAAAAGATAAAGAGGTAGAGGCAAAGCCAGAT
TTAATAATTATAGAAGTTCCAGGAGAATTATTCCCTTTCTCTAGAAAAATGGTTGGTAAT
TTTGGAATTAGAGCTTTTGAAATTTCTAATGCAGTAATAAATGATTGTGGTATATTATGT
ATTCCATCAAGTATATATGATAGAGAATATTGTGAAGAACTTAAATATTTTATTAAAGGA
AGACATGGTATAAATATAGACTATTTTAGTATAGAGAAAAAAGTTATAGATACATATGAG
ACAGAGGTGAAGCAAAAATTTTCATATATGTCATTAGATGAAAACTTTTTTGTTGAAGAT
ATAGAAGATTATGAAAAAACATTTTTTATACATGATAATAAACAATTACTAGAATTAGTG
GACAATATAGTGAATCAATTAAAAGAGTATGCTAAAGTAATATCTATTTAG
>Cdif_630_PROKKA_00259 group_6029
ATGAATTACACTGAAAAGGAATTACTACTAGAGAATATATTTTTTGATGTGACTGGAATT
AATTTTAATAAAAATAACAATTTAAAAAAAGAATTATTTTTTTCACCGTCTTTACATATA
CAGCCAAGAGAATTACTTTTAGTATTTTGCGAGGTAATAGAAAACTTTAATATAAAAATT
CCAGAGGAAAAACTTTTGAATAGGCAATTTACGAGTTTTGATAATGTTCTAAAAATAATC
AATATGGTATAG
>Cdif_630_PROKKA_00260 group_6030
ATGAGTTTTGGAAAAAGAATAGAAATGAATAATATAGGTGTTGAGACAAGAGGTGTTTGT
ACTATTATGTGTCCTTATACTTGTAAGATGATGGCATCTTCATCTTGTAACTGCAAGAAT
AATGATTATAATGCAAGAGGAGGATCATATAATACATATTATAATAAATTGATACATGGC
CAAAGAACTCCTGATGGAATGTAA
>Cdif_630_PROKKA_00261 group_3600
ATGATTAGTATGATTATGATGCTTATTGGAGTATTATTTATAGTGTTTGGGATAATTTTA
ACTGCTGTCGAAATAAAAGGAAAAATGCCAGGTTTTTATGGAGTTGGGCAAAATGCAGTA
AGAAAAAATGCTATAGGGATTATAGCAGCAGGTATAGCATTAATTTTTTTTAGAAATGGG
TTAGATAGTATTGATTCAATTCTTACCTATGGAGTATTTTTAGTGATAGAGTTAGTAGTA
ATAGGATTATATTTTCTTATAAGAATAAAATATGATAAAGATGGGAATCTTTAA
>Cdif_630_PROKKA_00262 steT_1
ATGGAAAAAGCTAAGAAATTAGGTCTATTTAGTATGATATTATTAGGGATTAATAGCATA
ATAGGTTCAGGTATATTCTTACTACCAGGTAAAGTTTATAATCTAGCAGGTCAAAACAGT
ATGTTTATATACATTTTTGCTACACTCTTAGTTCTATCAATACTTTTATGTTTTGCAGAA
GTTGGAAGCATGTTTGATAAGAATGGAGGAGCATATCTATACTCCAAAAAAGCTTTTGGA
GATTTTATAGGATTTGAAGTTGGTACAATGTCTTGGGTTATTAGAATTATATCATGGTCT
ACTCTAGCAGTAGGATTTGCAACAGCTTTAGGTTCATTTTGGCCAGAATCTGCCACTGAA
TACAAAGGTTATATAGCTGCAATACTCGTAACACTACTTTCAATAAATAGCTTATTTGGA
ATTAAAAGCACAAAGATAATGAATAATGTAATAACTATAGCTAAATTAGTACCATTAATA
GTTTTTGTAATAGTTGGAATATTCTTTATAAAATTTGTAAATATTGTTCCTTCAGGAAAT
GTAGTTAACTCTAGTATGGGTCCAGCCATTATATTAGTATTTTACGCATTTACCGGCTTT
GAATCATTTATTGTGGCAAGTGGAGAAATGGAAAATCCTAAAAAAAATCTTCCAGTCGCA
TTAATAACCACAATATTTATATGTGCAATAATTTATATATTAATTCAAATTGTCTGTATG
GGTATACTTGGAGATAGACTATTTGAAAACAGTATTCCAATTGCAGATGCTTCAAGTGTA
TTTGTAGGCAATTATGGTAAAGTTTTCATATCTGTAGCAACATTAATATCTATATTTGGT
ATAAATATAGGTTCATCAATAGTAACTCCTAAATGTGGTTCTTCTCTAGCAGAAGAAGGT
TCTCTTCCTGCATTTATAGGAAAAACAAATAAATATGGTGCTCCATATGTAGCAATAATA
ATATCTTTAATTTGTTGTATACCACTTGTGCTAACTGGAAGTTTTGAACAACTTGCAGTA
ATGAGCGTAATTGCAAGATTTGCTCAGTACATACCAACTTGTTTATCAGTAATAGTTTTA
AGAAAAAGAACAGATGTTAAGGCCTCTTTTAAGATTCCATTTGGCCCTGTTATACCAATA
GTAGCTATTTTAGGTAGCTTATGGTTGTTACAACAAGCTTGGGCAGAAGATATTTCAAAA
CCTATAACTCAAAATAGAGTTTTAATAGGATTAGGGGCAATGTTGTTAATAGCTCCTCTA
TATATATTTATGAAAAAAAATAAGGAAATCGAGCATAAAAATAAATCAGAAGATTCTAAA
TTATATATTTCGAGAGAAAAAATTCAATAA
>Cdif_630_PROKKA_00263 group_4564
ATGCAACAGGCTTTGAAATTAAAATATCAAACCAAAGAATTAGGAAAAGATTTTGTAATA
GAAAGTTGTAATTCTATAAAACCATGGCTTATAAACATAAGAAGAGAATTACATAAAATT
CCAGAATTAGCTCTTGAAGAAAATCTTACTAAACAGAAGGTAATTTCTTATTTAAAAGAA
ATCGGAATTGATTATATGGAATTTACAAAACACAATGGAATTATGGCATATATTTTAAAA
GAAAGTGCAGATAAAACGATTTGTATAAGAGCAGATATGGATGCTCTTCCTATTGAAGAA
GAAAACAACATACCTTATAAATCAATACATTCTGGAAAAATGCATGCTTGTGGCCATGAT
GCACATACAACCATGCTACTTGGAGCATGTAAAGTTTTACATTCAATAAAAGATAAACTT
AATGTAAATGTAAAATTCTTATTTCAACCAGCAGAAGAAGGTTTTGGAGGAGCAAAATTT
TTAGTTGAGGATGGGTGTTTAGAAAACCCCAAGGCCGATTATATATTCGGACTTCATGTT
ATGCCACATATAGAAACAGGCCTTATCGAAACAAAATATGATACATTAAATGCTAGTGTA
GACACTATAAAAATAAGTATCAAAGGTAAAAGAGCTCATGGTGCATATCCTGAAAACGGT
ATTGATGCAATAGTTACAGCTTCACAAATTGTTACATCATTACAAACTATAATAAGTAGA
AACTTAGAACCAAATAATGCTGCTGTTTTGACTATAGGTAAAATATATGGTGGTGATGCA
CACAATGTAATATGTGAAGATGTAAAATTAGAAGGCACTTTAAGAACCTTAAATAGCAAA
ACAAGAAACTTTATGATTGATAAAATAGCTAAAATTGTTGGAGATACTGCATCTGCATTT
GGTTGTGTTGGGACTTTACATGTAAGTGATGAAAACTATCCTGCTGTTATAAATGAAAAA
GAGTTAGTAGATACAGTTATATCAAATACTAAAGAATTACTTGGAGAGGAAAAATTTATA
TTGAGACCAAACCCGTCTTTAGGTGGTGAAGACTTTTCTTTTTACACAGAACATTGTAAA
GGAGCATTCTTCCATTTAGGATGTAAAAATGAGGAAAAGGGCTTAATTTCACCTCTTCAT
ACCTCTAGCTTTAATATAGATGAAGATTGTTTACCAATAGGTGTTATGATGCATGTAATG
AATACTTTGTATTTTAATTAG
>Cdif_630_PROKKA_00264 nifA_1
ATGAAAAAATCAGTAGCTCTGGTAAATGATAGTAGAAAAGATTTAATAGACTTTTTAGAA
AATAATTTGAAATTAGTTTTTGGAGATTCTATAAATATTAATAGATACTTCATAAATGAA
ATAAATGATAATGATATTATAAATGATGATGTGATATTAGTAATGTCAGTAGAAAGATTA
GACAAAATTATAAATAATATACTAGATAAGAAAAAAGTGATTGTGGTAAGAAGAACTTTT
AGGGAAGATAAAATTTATAATCTACTATCTTTACCACAGGGTACAAATGTTCTAATCGTA
AATGATTCTGATGAAACTACTCTAGAAACTATAAGTTTATTTTATAAAATTGGAGTGACT
AATATTAGACCAATTCCATATATGAATGATAATAACTATAAAAATATAAAAATAGCTATA
ACTCCAGGAGTTCCAGAAAAAGTACCTAGCTTTATCTCAGATATATTTGATTTAGGTCAC
AGATATATAGATATTTCTACATTTATAGAAATAATAAATTTATTACAAATTGATTCAAAG
GAAATACAATCTAATCTAGTTAAATACTCAGAAGAAATAATAAGTTTAGATACTGGTATA
AAAGATAAATATAAGGAATTATTTTTAAAAATAGAAGAATTAGATACAATATTGAATTTA
TCAAAAGATGGTATATTATTTACTTCAAAAGATGGTGAAATAAATACATATAATAGTAAA
GTAAAAGATATTTTAGACATAAATGAGGATATATATGGAAAATACATTGAGGATATATTT
GTAGATAGTTTAAAAGTTTTATTGAGTGAGAAAGAGATACTAGATAAAGTTGTCGTATTC
AATAAGAAATATATAAATGTAAATAAAAAAAACATATACAATAGAGATGAAAAAATGGGC
ACATATTATAGTTTACAAGAAATAACATACATAAAAAAATTAGAACAAAATCTCACTAAA
AAATTAAGAGAAAAAGGACAAATAGCAAAATATACATTTAAGGATATAAAAACAAATAGT
CCTAAAATGTTTGAATGTATAGATTTAGCTAAGAAGGTTTCTAAATCTGACTTAAGCATA
CTTATCAGAGGTGAAAGTGGAACTGGTAAAGAACTCATAGCTCAGTCTATACATAACAAC
TCAAATAGAAAAAATCAACCCTTTATAGCAGTAAATTGTGCAGCCGTTCCTGAAAATTTA
TTAGAAAGCCAGCTATTCGGATATGACAAGGGAACTTTTACTGGAGGTCTAAAAGATGGA
AAACAAGGATTATTTGAACTTGCTAATAATGGAACAATATTCTTAGATGAAATAGGCGAT
ATGCCTTTAGAATTACAAACAAAACTACTTAGAGTTCTTCAAGAAAAGCAGATAATGCCT
GTTGGGTCTCACAATGTAATTAATATAGATGTTAGAATCATATCTGCTACAAATAAGAAT
TTAGAACAAATGATTGATAATAGCCAATTTAGAGAGGATTTATATTATCGATTAAATACA
ATTCCAATAAATATACCTCCTCTAAGAGAAAGAAAAGAAGACATATTAATTATTATGGAA
GATTTAATTAATAAGAAATTAGTAATCACACCAGAAGCAAAAAAACTTATACAAAACTAT
ATGTGGAAAGGTAATATAAGAGAACTCCAAAATGTTACATCCTATTTAAACATTATGTGT
GAAGATATTGTATTAGAGAAAGATTTACCTCCAAACTTAAGGTCTTCAGATAACAAAAAT
ACATCATTAAAACTAAAATATAGTAAGAATGATATATTGAATATATTAGAGATACTAATT
TTAAATAAGGAATCAGATGTTGGTATTGGTAGAGGATTAATTTTAAAAGCACTACTCGAT
AAGAACCTTCAAATTACAGAAGGAAAAATTAAAAAAATATTTGAATATCTAAAAAAAGAA
GAACTTATAATTTGTAGTTCAGGAAGATATGGAAGTAAAATAACTCAAAAAGGAGAAGAT
TTTTACAATAAATTAAAATATAAAGGTCTATAA
>Cdif_630_PROKKA_00265 group_4565
ATGAAAGCAGAAAAAACAAGTATATATCCAATTATTAAAAATAATTTAAACAAAATATCA
ATTGTTGAATATAAAAAGGGTCAAAGATTTGTAGCATCAGATAAAGACTTACAAGAAGTG
TTCTTTATAATAGAGGGAGTTGCATTAGTGGAGTGTACTACTAGAGGAGGAAATAAATTT
CTTGTTGACATTGTACCTGAAAATGAATTTATAGGCAAAATTAGTTACATATATGAACAT
AATTTGAAATGTGATATATTTGCAAAGACTAATATAAAATTATTTCGATTTGAAAAAAAT
GTATTTGAAGAGTTTTATCTCAAACCAGATTTTATTGCACTATTTCACAGAAAATGTACA
AGAAGAATATATGAATTATATAAAACCAGAATGGTAAGAGAACTATTTTCTTGCACAGAA
GTTATTGCCTATTGTATATCAAATAAACAAGAAAATAATGTCTGCAATATAAAAGCTATT
CGTAATTTCAGTGAAATCTATTCAATTAGTAGAAAAAGTAGATACCATTCTCTGCTAAAG
TTAACTGAAAAGGAGATAGTAAAAAAAATGGGTAATACATATGAAATTTTAAACTATGAT
GAATTACATAAATTGGCATTTGAAGTAAAAGAATTTTTGGAAGATGAGTAA
>Cdif_630_PROKKA_00266 norM_1
TTGCAAGAACTATTTTCTTTAAAAGACGAAAATAAAAGATTTTATAAAATACTTCTATCT
TTATGTATACCTATTATCATACAGAACTTAATTTCTACTTCTGTAAATGTAATAGATACA
ATTATGATAAGTAGTTTGGGGGAAACATCTGTAGCTTCAGTTGGAGTTGCAAACCAATTT
TTCTTTCTTTTTAATATGTCCTTATCTGGTATCACAGGAGGTGCTGGAGTTTTTATTTCA
CAGTTTTATGGAAAGAAGGATGTGAGTAATATAAGAAAAGTCACAGGTCTTACTTGTGTA
TTGGCAATTGTTTTAAGTTTTGTATTTGTTATTCCTGCTTTACTAACACCAAAGCCAATT
ATACACATATTTTCGTATGATTCTGAGGTGGTAAAACTTTGTATAGATTACTTTAGTATT
GCAGTATTTAGTTATCCATTAATTGCTGTAAGTACTGTATTTAGTACTGGTTCAAGAGGT
GTTAGAAATCCTAAGTTAGGTATGATTTGTAGTGCATTTGCACTTGTAACAAATGTTATT
TTAAATTATGGATTTATATTTGGTAACTTCGGTCTTCCTGCATTGGGTGTAAAAGGTGCT
GCTCTAGCTACTGTTATTGCTAGAATATGTGAATTAATTTTAATGATTACTTATGTTTAC
CTTTATAAAAAAGACTATATATTAAAGTTTGGTCTAAAAAATCTAAAAGCTATTGATAAA
ATTTTTATAAAATCTTTTTCATCAAAAAGCTTTCCTATATTTGTAAATGACTCTGTATGG
GCAATTGGAACTGTCCTGTATTCTGTTGCATATGCAAGAGCTGGTACTTCTGCTATAGCA
GCTAGCCAGATAGCAACCAGTACAGGTAATTTCTTCATAATGACAGCTGTATGTATTGCA
TCTGGTGCATCTATTATGCTTGGAAATGAACTTGGAGCTGACCATATTAAAAGAGCCATT
GAATATGCTAAAAAGTTTTCTATACTTGTATTTTCAGCTGGTTTAATACTTGGAATTATT
TTAATTTTAAATATACCATTATTATTAAAAATGTTTAGTGTTTCTGATAGCTTAGCTTCT
GATATAACTAAGATATTCTTTATAATGGGAATACTAATGGCTCTTAAATCTTTTAATACA
TTGGTTATAATTGGTATTTTAAGAAGTGGAGGAGATACTAAATATGCTCTATTTTTAGAA
TTAGGATGTATGTGGTTAGCTTCTATTCCTCTAACTTTTATAGCTGCATTTAAAGGTGCA
CCTATATTTGTACTCGTTTTGCTCACTTATAGTGAAGAAGTGGTTAAGTTTATATTTGGT
GTTCCTAGAGCATTATCTAAAAAATGGGCTATTAATATAGTAAAGGAAATTGATTAA
>Cdif_630_PROKKA_00267 yheS_1
ATGATTGTTTTGTCATGTAATAACTTAAATAAAAGTTTTGGTATAGATTCTATATTAGAA
AATATTAGTTTTACAGTAAATGAAGGCGATAAAATTGGTATAATCGGTGTTAATGGTACT
GGAAAAACTACTTTATTTAAAATAATTTCAGGAATTTATGGATATGATAGTGGAGATATT
TACACTTCTAAAGATTGTGAAATCGGATATTTAGAACAAAATACCAATTTTTATTCGGAT
AATACTATTTTGGAAGAAGTACTAGAAGTTTTTAAAAATTTGATAGAAATGGAATCCTAT
TTAAGAGAATTGGAGGTTAAAATATCTGAAGAAAGTACAAAAACAAACTCTCCAATTATA
GAAAAAATCATGGATGAATATTCACATAAACTAGAATTATTTTCAGATTTAAATGGATAT
GGATATAAATCTGAAGCCAAAGGAGTTCTAAAGGGATTAGGATTTAGTGACAATGATATG
GATAAGCCAATAAGCATACTTTCTGGTGGTGAAAAAACTAGAGTTCTTTTAGGAAAATTA
CTTCTTAAGAAACCAACTCTATTGTTACTTGATGAACCTACTAACCACTTAGACTCTGAA
GCAATAGAATGGTTAGAAGTATTTTTAAAACAATATAAAGGGACTGTCATGTTAATATCT
CATGATAGATATTTCTTAGACCAATCCGTAAATAGAATTTTTGAAGTTCACAACAAAAAA
CTTAAAGTATATAATGGTAACTACTCTAAATTTGTTGAGTTATCTAAAATAGAAAAAGAA
CTAGAGCTTAAGAAATTTGAAGACCAACAAAAAGAAATAAAAAAGCAAGAAGAATCAATT
GAAAGACTAAAAGCTTATGGTAGAGAAAAACACCTAAAGCGTGCAAGAAGTAAAGAAAAA
GCATTAGACAAGGTAGACGTTTTAGATAAACCAGAAGCTTATAGGAAAAAAGCTCGTATA
CAATTTACGCCTTCTGTCCAGAGTGGTAATGATGTTCTTCAAATTAGAGATGTATCTATG
GGTTATGGAGAAAGAATACTTTTTAAAGACTTGGATTTAGATATATATAGAGGGGAAAAA
GTTGCACTTATAGGTGCAAATGGTGTTGGCAAATCTACATTATTTAAAATAATAACTAAT
GAACTACAACCTCTTAGTGGCAATATTAAATTTGGAACTAATGTACATGTTTCCTACTTC
CATCAGGAACAAAAAACTCTTAATTTAGATAACACAATAATTGATGAGATTTGGGAAAAT
AATACTCATCTTACTCAAACTACTTTGAGAAATATGTTAGGGGCATTTTTATTTGTAGAT
GAAGAAGTTTTTAAGAAGATTTCTACATTGAGTGGTGGAGAAAGAGCTAGAGTTGCCATA
CTTAAACTTATACTATCAAATGCAAACTTATTGTTATTAGATGAGCCTACTAATCACCTA
GATATTGATTCTAAGGAAGTCCTTGAAGAGGCATTAACTAATTATGATGGGACTATATTT
ACAATATCACATGATAGATACTTTCTAAATACTGTTGTTGATAAAATTTTAGTTTTAGAT
GAAAATGGAATTACTGAATATCTGGGAAATTATGATTATTATATAGATAAAAAAAGGCAA
ATCCAAGAGATGAGTATTATAGAAGAAAAAGAAGAAAAAACTAGAACTCAAATAAAAGAT
GAAAAAAGAAAAGAGAGAGAACAAAGAGAAATAGAAAAGAAAAATAGAATAAAAAGACAA
AATATAGAAAAAGAAATTGAAAAGTTAGAGATTGAAATTGAAAAATTAGATATACTTTTA
TGTCAAGAAGAAGTATACTCTAATCCAGATAAAGCTAAAGAAGTTAGCCAAGAAAAAATT
AATTTAGAAAATAACCTTGCCTCTCTATATGATGAGTGGGAAGAATTTATGTAA
>Cdif_630_PROKKA_00268 rex
ATGTTGGGAAATAAAAATATATCAATGGCAGTTATAAGAAGGCTCCCAAAATATCATAGA
TATCTTGGAGACTTATTAGATAGGGATATACAAAGAATATCTTCTAAAGAATTGAGTGAT
ATAATAGGGTTTACCGCTTCTCAAATAAGACAAGATTTAAACAACTTTGGTGGATTTGGA
CAACAAGGATATGGTTATAATGTAGAAGCTCTTCATACTGAGATAGGTAAAATTCTTGGG
TTGGATCGACCATACAACGCAGTTCTTGTAGGAGCAGGTAACTTAGGACAAGCTATAGCC
AATTATGCAGGATTTAGAAAAGCTGGATTCGAGATAAAAGCTTTATTTGATGCAAATCCT
AGAATGATAGGTTTAAAGATAAGAGAGTTTGAAGTATTAGATTCAGATACTTTAGAAGAC
TTTATAAAAAACAATAATATAGATATTGCTGTATTATGTATACCTAAAAATGGAGCACAA
GAAGTTATTAATAGAGTTGTAAAAGCTGGAATCAAAGGTGTATGGAATTTTGCACCTTTA
GATTTAGAAGTTCCGAAAGGTGTTATAGTTGAAAATGTAAACTTAACAGAAAGTTTATTT
ACCTTATCGTATTTAATGAAAGAAGGAAAGTAG
>Cdif_630_PROKKA_00269 group_4566
GTGGAGGAATTATGGAAAAAGGCAATTGAATTTCATGGTCATGAATGTCCAGGGTTAGCT
ATAGGATTTAAAGCAGCACTTGCAGCAAGAGAATATTTAGGATGTAAACAGTCAGGAGAT
GAGGAAATTGTATGTATTTCTGAAAATGATGCTTGTGGAATAGATGGTATACAAGTCGTG
CTAAGTTGCACAATGGGTAAAGGAAATTTACTACTTAGGATGACTGGGAAATCAGTATAT
CATTTCTTTAATAGGGAAAATGGAAAATCTATAAGAATATATGTAAAGTCAAAGCCATTT
CAAATGGATAGAGAAGGATACAAAAAGTACTTATTAGAAAGTGATTTTGAAGAAATATTT
GAGATTACAGATACTAAGTTAAGACTTCCTGAAAAAGCAAGAATATTTAAATCTCTTAAA
TGTGAAGTGTGTGGTGAATTTGCATCTGAGCAATATATAAGGATTGAAGAAGGAAAGAAA
GTATGTCTTGATTGCTTTAATAAATATGAAAGATTTTATGAGGAGTATTAA
>Cdif_630_PROKKA_00270 group_3602
ATGGCATATAAAATTACTGACGCTTGTATAAGCTGTGGTGCTTGTGAGGCTGAATGCCCT
GTTAGCTGTATATCAGCTGGAGACGACGCATATGTTATAGATGCTGGTTCTTGTATAGAC
TGTGGTTCTTGTGCAGGAGCTTGTCCTGTAGATGCACCTCAACCAGAATAA
>Cdif_630_PROKKA_00271 capA
ATGAAAAATAAATTAGTTTATATATGTATTATGAGTCTATTGCTATTTGTAGTAGGATGT
TCTAATAATCCAAATAAGGAAAGTACCATTAAAAAAGACTCTAAGAATAACCAAAGCCAA
GTTAAAGAAGAAAAAAGAGAACCTGTGAAAAAAGATATAACTATAAGTTTCGCTGGTGAT
GTAACTATGGGGAACTATAAAGGTTCATCATATTATGGCAGTTTTGACCATGAATTTAAA
AGACAAGGAGAAGATTACAATTATTTTCTTAAAAATGTAAAACCTGTATTTGAAAAAGAT
GACTTAACAGTGGTTAATTTAGAAGGTCCACTTACTACAGCGTCAAATGCAAAAGAAAAA
AAATTTGCATTTAAAGGAAAGCCTGGATATGTAAATATTTTAAAATCTGGAAGTGTAGAG
GCAGTAAGTATTGCAAATAATCATTCAGAAGATTATTTTGAAGAAGGAATGAAAGATACA
CAGTTTATATTGGACGAGAATAAAATAAATTATTTTGGATTAGGGAAAGATGCTGTTGTA
GATGTCAAAGGAATTAAAGTGGGTCTATTAGGGTATAATGGATTATCAACTGAATATAAT
GAAAAAAATTTAAAACAAATGGAAGATGATATTAAGTCCTTAAAAAAGAAATCGGATGTT
GTTGTAGTGTACTTTCATTGGGGGATAGAATTAGATTATTATCCAGATAAAAAACAAAAA
GATTTTGCTCATTATGCTATAGACAAGGGAGCAGATTTAGTTATGGGGTCTCACCCACAT
GTGATTCAAGGAATAGAAAAGTATAAAAATAAGTATATAGCTTATAGTCTAGGGAATTTT
TGCTTTGGAGGAAATAAGAATCCTTCTGATACAGATAGTTATATATATCAACAAACCTTT
ACTTTTTCAGATAATAAATTAACTTCAATTAAAGAGCCAAATATAATACCAACTTCAATA
ACATCTAGTAACTCCAGAAATAATTATCAACCAAAAGTATTGGATGGAAGTGAGAAGGAT
AGAGTTTTAAATAAACTTGAAAAAATAAGCAAAGATTTAAATAAATAA
>Cdif_630_PROKKA_00272 cooS1_1
ATGGCTTGTAACACTTGTAAAATGTGCGAAAGTGCAGACAAGAAATTAGAAAGTTTTGTA
GCTTCAAAGGATGTTGAAACAGCATTTCATAGAACAGAAGATCAGAAAGTTAAGTGTGGT
TTTGGACTTCAGGGGGTTTGTTGTAGACTCTGTTCAAATGGACCATGTAGAGTAACTCCT
AAATCACCAAGAGGTATATGTGGAGCAGATGCAGACACTATAGTAGCAAGAAACTTTTTA
AGAGCAGTAGCATCAGGAGCAGCTTGTTATTTACATGTGGTAGAAAATACAGCTAAGAAT
TTAAAAAATGTTGGAATAACTAAAGGTGTTGTTAAAGGAGAAAAAACATTAAATCAATTA
GCAGAGATGTTTGGAATAGAAAGTGATGAAAAGTATGATAAATGTATAAAGGTTGCAGAC
AAAGTTATCAACGATTTGTATAAATCAAGAGATGATAAAATGGAATTAGTAGAAAAAATA
GCTTATGCACCTAGAGTGAAAAAGTGGAAAGAGTTAGGTATAATGCCTGGTGGTGCAAAG
TCAGAAGTTTTTGATGCAATAGTAAAATCATCAACAAATTTAAATAGTGACCCAGTAGAC
ATGCTAGTTAATTGTTTGAACTTAGGTATATCAACAGGATTATATGGTCTTACACTAACT
AATCTTTTAAATGATGTTATGTTGGGAGAACCAGTTATAAGAATGGCTCCTGTAGGATTT
AATGTAATAGACCCAGACTACATAAATATAATGATAACAGGCCATCAACATTCAACATTT
GCAAATTTCCAAGATAGATTAAAAGATGAAGATGTTATAAAATTAGCTCAATCTGTTGGT
GCAAAAGGATTTAAGCTAGTAGGATGTACATGTGTTGGTCAAGATTTACAATTAAGAGGA
GAACATTATCAAGAAGTATTTGCTGGACATGCAGGTAACAATTTTACAAGTGAGGCTGTT
TTATCAACTGGAGCAATAGATATAGTTCTTTCAGAATTTAACTGTACTATACCAGGGCTT
GAACCAATAGCAGATAAATATAAAGTAAAAATGGTTTGTTTAGATGATGTTGCTAAAAAA
GCGAATGCAGAATACATAGGTTTAGACAGAAGTAAATTAGATGAACTTAGTAACACTTTA
ATAGAAAAAGCATTGGAGTCTTATAAGGAGAGAAGAGGAAGTATTGAAATAGATATACCA
AAAGACCATGGATTTGAACAATCTTTAACTGGTGTAAGTGAAAAGAACCTGAAAGCGTTT
TTAGGAGATTCATGGAAACCTCTTATTAATTTAATTGCAGAAGGAAAAATTAAAGGTGTT
GCAGCTGTTGTAGGATGTTCAAATATGACAGCAGGAGGACATGATGTAAATACTGTTGAA
CTTACTAAAGAATTGATTAAAAAAGATATAATAGTACTATCTGCAGGATGTTCTACTGGA
GGATTAGAAAATGTTGGTCTTATGTCACCTGGAGCAGAAGAATTAGCAGGAGAAAACTTA
AAAGAAGTATGTAAGACTTTAGGAATACCACCAGTATTAAACTTTGGACCATGTCTAGCT
ATAGGAAGACTAGAAATAGTAGCAACAGAATTAGCAGCTGAACTTGGAATTGACCTACCA
CAATTACCATTAGTGCTTTCAGCTCCACAATGGTTGGAAGAACAAGCATTAGCTGATGGA
GCGTTTGGTCTTGCCCTTGGCTTACCTCTTCATTTAGCTTTACCTCCATTTATAACAGGA
GGAAAATTGGTGACAGAAGTATTAACAGAAAAATTAAAAGACTTAACAGGAGGACATGTT
ATAGTGAATCCAGACCCTAAATCTTCAGCTAATCAATTAGAAGAAATAATAATAGATAGA
AGAAAAAATTTAGGGTTAAAGGATGTGGAATGCAATGCATAG
>Cdif_630_PROKKA_00273 dmsB_1
ATGTGGAATGCAATGCATAGAATTTTTATAAATAAAGATTTATGTACAGGATGTAAGAGC
TGTGTACTAGCATGTATGCTAAAACACAATAAAGATTATGACATGTACACTCTTGATTTA
GAAAATATAGATAATGATAGTAGAGGGCATATAGAATTAGATAGTAGACATAATAATCCA
GTTCCAATTCTTTGTAGACACTGTGATGAACCTGAATGTGTATTAGCATGTATGAGTGGT
GCAATGCATAAAGATAGTGAAAGTGGAATCGTTTCATATGATGAAGAGAAATGTGGTTCA
TGTTATATGTGTGTAATGTCTTGTCCATATGGATTATTAAAGCCAGATGATAGAAGCAAG
CAGAACATACTTAAATGTGATTTATGTAAAGATGAGGAGTATCCTAGATGTGTAGCTAAT
TGCCCAAGTGGAGCAATTGAATTACAGAAGGAGGAAAATGATGAATTATGTAGTGTTAGG
GGCTAG
>Cdif_630_PROKKA_00274 padH
ATGAATTATGTAGTGTTAGGGGCTAGTGCAGCTGGTATAAATGCAGTAAAAACATTAAGA
GAATTAGATAAAGATTCAAATATAGTAGTAATTTCTAAAGATGAAAACGTATATTCAAGA
TGTATGTTGCATCATGTTATATCTGAACACAGAACTTTAAAACAAATAAATTTTGTTGAT
GAAGATTTTATGGAGCAAAATAATGTAAAATGGATTGCAGGTAAGACTGTTAAAGGTATA
GACATAAATAAAAAGGTAGTTCAGACAGAAGACATTACTGTAAATTATGATAAACTTTTA
ATAGCTACAGGTGCATCTTCTGCTATTCCTCCTATAAAAAATTTAAGAGATGGAAATTTT
GTATATTCTGTGAGAAACATAGATGATATTTATAAAATAAAAGAAAAAGCACAAAATTCT
AAAAATGTAGTTATAATAGGTGCTGGTTTAGTTGGTATAGATGCATTAGTGGGATTATTT
AAATATGAGCAGTTAAATATTTCTGTAGCTTTTATGGAAAAGTACATTTTAGATAGACAA
TTGGATGAATATACAGCATCAGTGTATGAAAATAAGTTCAAAGAAAAAGGTGTAAAATTT
TACCCAAGTGCATCAATACAAGAAATTGTATTGGATAACAGTAAAAATGTTACAGGTGTT
GCATTTTCAAATGGTGAAGTTTTAGATGCAGACATGGTAATTGTAGCTACAGGGGTTAAA
CCAAATGCTGACTTTTTAGATGGAACAGGAATAGAATATGATAGAGGTATAATAATAGAT
GATATGTGCCAAACAACACAAAAAGACATATATGCAGCAGGAGATGTTGTAGGTAAAAAT
GCTATTTGGCCTCTGGCAGTAAAGCAAGGAATTGTAGCTGCCTATAATATGGTTGGAAAA
GATAAGAAGATAGAAGATGAATTTGCTTTTAAAAATAGTATGAATTTCATGGATATACCA
ACTATTTCTATAGGAATGAATACACCTGTAGATGATAGCTATAAAGTATTAACCAGACAT
GGAATTAATGATTATAAAAAGTTTGTTTTTAAAGATAATGTAATCTATGGAGCAGTTATA
CAAGGAGATATTTCATATGTAGGTGTATTAACTTATTTAATAAAAAATAAAGTTGAAATA
TATGATTTAGAAAATAGGATATTTGATATATGTTATGCAGACTTTTTTAATATAAAAGAA
AATGGAGAATTTTGTTATAGTGTATAG
>Cdif_630_PROKKA_00275 cfa
ATGAATATTACAAAAAATTTTTTAAAAGACTATTTAGAGAAATTTGGTGAAACACCATTT
CTAGTTAGGCTTAAAGATGAGGAAGAATTTCTAATTGGAGAGGGCTCCCCTCAGTTCAAA
GTTATAGTAAATAATGATATTAGCAAGTCTGAACTATTAAAAAGTACATCTTTAGCACTT
GGAGAAGCCTACATAAATAGAGACATTGAAGTTGAGGGAGATTTATTCTTAACTTTAAAT
CTACTTTTAAAACAAATAGACAAATTCAATATTGATAATTCAGCTGTAAAACATCTATTG
CACTCATCAAATTCAATGAGACATCAAAAGAAAGAAATACATGCCCACTATGACATTGGC
AACGATTTTTATAGCTTATGGTTAGATAAGACACTTAGTTATTCTTGTGCATACTTTAGA
AATGATAATGATACTCTTTATGATGCTCAAGTCAATAAAGTTCACCACATATTAACTAAA
CTAAATTTAGAGGAAGGTATGAGCCTTCTCGATATTGGTTGTGGTTGGGGATTTTTACTA
ATAGAAGCTGCAAAAAAATATAAAATTCACGGCGTTGGAATTACACTTAGCGAAGAGCAA
TTTAAGGAATTTAACGCAAGAATTAAAGAAGAGAACCTTCAAGACTATCTTGAGGTAAGA
CTTATGGACTATAGAGAATTAAAAAAATCAGACCTTATGTTTGATAGAGTTGTAAGCGTT
GGGATGCTTGAACATGTTGGTAGAGAAAACTATGAACTTTTCATTAAAAACGTAAATGCT
GTTTTAAAAGATGGTGGATTGTTTTTACTTCACTATATAAGTGGATTGCAGGAATCTTAT
GGAGACCCTTGGATAAAAAAATATATTTTCCCAGGAGGAGTTATTCCTAGCCTAAGAGAA
ATGATACATATTTGTAGTGATTACAAATATCATACTATAGACGTAGAAAGTCTAAGATTA
CATTATGTAAAAACCTTACTATACTGGCAAAAAAATTTCTCTGAGAATCTTCCAAAGATT
AAAGAAATGTTTGATGATAAGTTTATAAGAATGTGGGATTTATACCTTTGTTCTTGTGCT
GCTGCTTTCAACACTGGTATTATAGATATACATCAAATACTTTTCACTAAAGGTATAAAA
AATGATTTACCTTTAACTAGAGAGTATATGTATAATTGTTCAAAATAA
>Cdif_630_PROKKA_00276 group_3603
ATGGAAGTATATGCTTTGGTTGGGTCAAGTGGCACAGGGAAGAGCTTTAAGGCTTTAGAG
TTCGCATATGAAAATGATATAGAATATATAATTGATGATGGGATTTTAATATACAAAAAC
AAGGTTTTAGCTGGGATATCGGCAAAACAAGCAAATACTACTATAGAAGCAGTTAAAAGG
GCTATTTTTTATAATCTGGAGCATAGACAAGAAGTTAGAGAAGCAATTAAAAAAGAAAAT
ATAAGAAAAATTCTTATTATTGGGACATCAAAAAAAATGGTTAATCAAATTGTAGAGAGA
TTGTCAATTGGAAGGGTTTGCAAGTTTATAAATATACAAGATATAAGTACTAAATATGAA
ATAGAAATAGCAAAACAAGCTAGAAAAGAAGGAAATCATGTAATTCCTGTTCCAGCAGTT
GAGATAAAAAGTATGGCAAGTGGTCTTAGTATAAATTCTTTGAAGAGACTTTTTAGAAAA
GGAAATAATAGGAATATGGTAGTTTTAGAAAAAACAATTATAAGACCAACTTTTAGTTAT
ATAGGAAAGTTTTATATTAGTGCTGATGTAATTAAACAGATTATTGAATATGAAGTATAC
AACTTTGGAAGCATTGATAGAATAAATAAAATCAATATAGAGAATTGCAATAATTTTATG
AATATTTTTGTAAGTATAAATATCAATGATTTAGAAACTATAAAAAAAATTGAAGACATA
CAGCAGACAATAAAAAAGTCTATTGAGAAAATGACTTTAGTTAATGTACAAAAAATAGAT
ATTAACATTCATAAAATTAAAAAAATAAACTTCCTCCAATGTTAA
>Cdif_630_PROKKA_00277 group_9524
ATGTCAGGAAAAGATGTAAATGTCTTCGAGATGGCGCAATCTCAAGTAAAAAATGCATGT
GATAAATTAGGTATGGAACCAGCAGTTTATGAATTATTAAAAGAACCTATGAGAGTTATA
GAGGTTTCAATTCCAGTAAAAATGGATGATGGTTCTATAAAAACTTTTAAAGGATTTAGA
TCACAACATAATGATGCAGTAGGGCCAACAAAAGGTGGAATAAGATTCCATCAAAATGTT
TCAAGAGACGAAGTAAAAGCTTTATCTATATGGATGACTTTCAAGTGTTCTGTAACAGGT
ATACCATATGGTGGAGGTAAAGGTGGAATAATAGTAGATCCATCAACTTTATCTCAAGGT
GAATTAGAAAGATTAAGTAGAGGATACATAGATGGAATATATAAATTAATAGGTGAGAAA
GTTGACGTTCCTGCACCAGACGTAAATACTAATGGTCAAATAATGTCTTGGATGGTTGAT
GAGTACAATAAATTAACTGGACAAAGTTCTATAGGTGTTATAACTGGTAAGCCAGTTGAA
TTTGGTGGTTCTTTAGGAAGAACAGCTGCTACTGGATTTGGTGTTGCTGTTACTGCAAGA
GAAGCTGCTGCTAAATTAGGAATAGATATGAAAAAAGCTAAAATAGCTGTTCAAGGTATA
GGAAACGTTGGTTCTTATACAGTTCTTAACTGTGAAAAACTTGGTGGTACTGTTGTAGCT
ATGGCTGAATGGTGTAAATCAGAAGGTTCTTATGCTATATACAATGAAAATGGTTTAGAT
GGTCAAGCTATGTTAGATTATATGAAAGAACATGGTAACTTATTAAACTTCCCAGGAGCT
AAGAGAATATCTTTAGAAGAGTTCTGGGCTTCAGATGTTGATATAGTAATACCAGCTGCA
TTAGAAAACTCTATAACTAAAGAAGTTGCTGAATCTATAAAAGCTAAATTAGTTTGTGAG
GCTGCTAATGGACCAACTACTCCAGAGGCTGATGAAGTATTTGCTGAAAGAGGAATAGTT
CTTACTCCAGATATATTAACTAATGCTGGTGGAGTTACAGTTTCTTACTTCGAGTGGGTA
CAAAACTTATATGGATACTACTGGTCAGAAGAAGAAGTAGAGCAAAAAGAAGAAATAGCT
ATGGTTAAAGCATTTGAATCTATTTGGAAAATCAAAGAAGAGTACAATGTTACAATGAGA
GAAGCTGCTTACATGCATTCAATTAAGAAAGTTGCTGAAGCTATGAAATTAAGAGGATGG
TACTAA
>Cdif_630_PROKKA_00278 mecR1_1
ATGGATTTGGATTGTGAATTTTATTGTGATGAGAGAGTTTTAAAAAATTGTACTGTACAA
CAAAAGCAAGAATATGCTCTAACTATTGTAAATTCAATGAAAAGAGGTACAAATTTTTCA
AATAAATTTGTAGCTGGATTAAATAAACAATCTGATATTAGAAAAAGAGTAATAAACATG
TTCAGTGAAAAATATAAAAATGGTATCTTAATGGCTTTGATTATAAGCTTGTTTTCTTCT
ATTACATTTTTTAAATTCGATTCAACTAGTATTATTGAAGAGAATGATTTCTTAGAGAGG
TTAAGATATACGTTTGAAGGAAGGCAAGAAGATATGTTTGTAACAATAGATTTTACATAT
GCAGATGCACCTATAAAACTTAGAAAAGAGCATGAAGAAAACTGTAGAGTCAATGGAATA
GTACCAAAAGATTCAGATTCAATAGAAATTATTCCTAGATTTTATAAAGATTGTATGGAT
TTAAAAAAATAA
>Cdif_630_PROKKA_00279 blaR1_1
ATGTCTAACTTTATTCTAAATGGGATTTTTAGAACAGTTATAGTAAGTAGTCTAAGCATT
CTTCTGATATTGATTTTCAAGAAAAATGTATTTAAAAGATTTAGCAAAAAATTTAATTAT
TATATATGGATGATAGTTGTTATTAAATTATTTTTACCATTTACATATTATACTTTTACA
ATAAATATCTTGAGAAGTAAAAAACACATTAATATTAATAACATAAATTTAGAGGGATTT
AATAATGTTTCAACTATAAGTAATAATATTATATTGTACACTTGGATTATAACTGTAGTA
GTGTATTTAATTTACACTATATTTAAATATATAAAACTTAAAAATTTAATAAATGACTTA
TCTTATGATGTTGATGATAGAGAGATTGTAAATCTTTATAAAAATATATTAGAAGAATTT
AATATAACAAAAGATATAAAACTCAAATACTCTTATGAAGTTGAAACACCAGCATTTTTT
AATTCATGTGTGCTTTTGCCACCACATGAGTATAAATTGAAAGAGTTAGACTGGATTTTT
AGACATGAGCTTATGCATTTTAAGAGTAGGGACCTTTATTTAAAGTATGTAATCCTGTTT
TTAAAAACAGTATATTGGTTTAATCCATTTATATATATAATGGATAAACATATAGATTTA
GATTGTGAACTTTATTGTGATGAAAGAGTTTTAAAAAATCGAAATTCAGAGGAAAAAAAG
GATTATGCTTTAACAATTCTAAATGCAATGAGAAAAGGTTCAAATACTTCAAATAAATTT
ATAGCTGGACTTCATAAGCAATCTGATATTAAAAAGAGAGTTATGAATATGTTTAATGAA
AAGTACAAGAATGGTATATTAATGGCATTAACTTTATGTTTATTATCTTCTATTACTTTT
TTGAAGGTTAATTCAACTAGTATTGTTAATCTTAATGTATTACCTAAAGGATTTGAAGAC
TTACGAACTGTTAGCAGTATACGTTTTTCAGTTATAGGATTTACATATGCAGATGCTCCT
AAAAATATGAGGGAAGAATATAAAATAAATTGTGAATCATTAGGTTTGATACCTAAAGAC
TCTGATAAAATAGAAGTTGGTATAGAATATTATGACAGTCTATTGAATGATTAA
>Cdif_630_PROKKA_00280 mepH_1
GTGAAGAAAAAGATATTAATACCAGTATTTGCATCAGTTATGGCATTATCAGTAAGTTCA
ATTGTAAATGCAGATGAAGTAAATGATTCATCTCAAAATAAGGATGATAAAACAAATACT
GAATTAAATTTAGGTGAATATAAAGAAGTAAAATATAAAGTTGCAAAAATAAAAGATGGA
GTAGCTATAAAGATAAGAGAAGAAGGTCAAGTTCAAAACATAGCTTATTCTGGAGATGAA
TTTACGGTTTTAGGAACTCAAGGAGAATGGGTTAAGGTTAAAGTTGAAGATGGCGAAGGT
TGGTTAGCTACTAGATATGTAGATATATCTGAAGGTGTAGGATATACTAACGCTGATAAA
GTAAACTTAAGAAAAGATAAGAGTGAAAGTTCAGAAGTAATTGAAGAGCTGGAAAAAGGA
AGTTCTTTATTGGTTTTGGAAGATAATGGAGATTGGTTAAAAGTTAAAGATGGGGAAACA
GAAGGATATGTAAAATCATCTTATATATCTGATAAAGCTCCTGTAATAGAAGAGCCACAA
GTAAACCCAAGTATTGACCAAAATGTAGATTCTACAAATAATAATCAACAAAACAATGCA
AATACTAATCAACAAAATAATAATTCAAATGTGCCAACAGCTAACTCTAATGCAGTTCAA
GCTGTACTTAACTTGGCATATTCTAAGCAAGGTTGTCCATATGTTTGGGGAGCAGAAGGA
CCAAACACTTTTGACTGTTCTGGATTTACACAATATGTGTATAGAAATGCAGTAGGAAAG
AATATACCAAGAACATCTAAAGCACAATCTAAATATGGACAAACTGTAAGTAAAGCAAAT
TTACAACCAGGAGACTTAGTATTCTTCACAACTAATGGTTCTGGTTCTGTTAGTCATGTT
GGAATATATGTAGGTGGGGGTAATATGATACATTCACCATCAACAGGAAAAACAGTTAGT
GTAACTAGTATAAATTCATCATACTATACAGCAAGATTTGTTACAGCAAAAAGAATATTA
TAA
>Cdif_630_PROKKA_00281 pyrB
ATGTTAAAATCAAGAAATTTAATCCAACCAGAAGACTTTTCAATAGAAGAAATAGATGAA
ATATTAGAATTAGCTCAAAAAATAATTGACAATCCGTCAAAATATTCTCGTATATGTGAA
GGAAAACTATTAGCTACATTATTTTATGAACCATCAACAAGAACAAGATTAAGCTTTGAA
TCTGCTATGAACAGATTAGGAGGACGTGTAGTAGGCTTTTCAGAGCCAAATTCATCCTCT
GCATCAAAAGGTGAAACTCTAGGAGATACAATGAGGATAGTATCTGGTTATGTTGATATA
ATAGCTATGAGACATCCTCAATCAGGTGCAGCTTCAGAAGCAGCTAGATATACGGAAGTG
CCATTTATAAATGCAGGAGACGGCAAAAACCAGCATCCAACTCAAACACTTACAGACTTA
CTTACTATAAAATCATTAAAAGGAACTTTAGAAAGCCATACAATAGGATTATGTGGCGAT
TTAAAATATGGAAGAACTGTGCATTCTTTGGTTAAGGCTATGGCAAGATATAAAAATACA
AAGTTTGTATTTATAGCGCCTGAAGAGTTAAAAATGCCAGATTATATAAAAGAAGCTATA
AAGGGACATGCATATTATGAAACTAATAATTTGGATGATGTTATAGGAAGCTTGGATGTT
TTATATATGACTAGAGTTCAACAAGAAAGATTTGAAGATAAATCAGAGTATGAAAGACTT
AAAAACTATTATATTTTAAATAAAGCTAAATTAGAAAAGGCATCTAAAGATATGTTAGTA
ATGCATCCATTACCAAGAGTAAATGAAATAGACATAGATGTAGATAGTGATGATAGAGCT
GTATATTTTAAACAAGCTAAATATGGAATGTATGTTAGAATGGCTTTAATAATAAAACTT
TTAGGTATAAATGAAGACTAA
>Cdif_630_PROKKA_00282 pyrK_1
ATGTATAAAATTCTGGAAAATATATATATAGGCGAAGATATGTATAGAATGAAAGTAAAA
GGTAATTTTGAAGGTAAAATGGGACAATTCTATATGTTAAGAGCATGGGATACTTATCCA
GTACTTTCAAGACCTATAAGTATACATGATATAGATGAAGAAGGGATAACTTTTCTTTAT
AAAGTAGTAGGAGAAGGAACTCAAATTTTGAGTAACCTAAAGGTAAATGATAATATAAAA
TTAGAAGGCCCTTATGGTAATGGATATGCTAAGGTTGATGGAAAGGTAGCTCTAGTAGGA
GGAGGAATCGGTGTAGCTCCACTATATTTGGTTGCTAAAAATATAAAAAATTGTGATGCA
TATCTTGGCTTTAGAGAAGATGTTATATTAGAAGATGAATATAAACAAGTATGTAATAAA
GTCTATACAACAGTAGGAAATACTTTTGTAACAGATATAATTGATGTTGAGAAATATGAT
TATATATTAACATGTGGTCCAACTCCAATGATGGAAAAATTAGTTAAGATGGTAGAAGGT
ACTAAAACGAGAATTATGGTATCTCTTGAAAACCATATGGCTTGTGGAGTAGGTGCCTGT
TTAGTATGTACGTGTAAAACTAATGGAGGAAATAAAAAGACTTGTAAAGATGGTCCAGTG
TTCTGGGGAGAGGACGTGATTTTTAATGGGTAA
>Cdif_630_PROKKA_00283 pyrDB
ATGGGTAATTTAAGTGTGAAATTTGGAAGTGTAGAATTTAAAAATCCAGTAATAATGGCG
TCTGGAACTTTTGGATTTGGAAAAGAATATAATGAGATTTATGATATACAAAAACTTGGT
GGTATAAGTAGCAAGGGTCTTACTTTAAATAAAAAACCTGGTAACAATGGTATGAGAGTT
CATGAGACATCATCCGGTATGATGAATAGTGTTGGGCTTGAAAACCCTGGAGTTCAAGGA
TTTATAGACTATGAATTACCTTTTTTTAGTAAACTAGACTTAGTCAGAATAGCTAATGTT
GGAGGTGGGACATTAGAAGACTACTTATTAGGGGTTCAAATGTTAAATGACAAGCCTATA
GACATTATTGAATTAAATATATCTTGCCCAAATGTCAAAGCTGGTGGAATGGCTTTTGGT
ATAAAAAATGAAGTGGCAAGAGAAGTTGTTCGTGAGGTAAGAAACATAACGAAACTGCCT
TTAGTAATAAAATTATCACCCAATGCAGAAGATATTGTAGGAATGGCAAAAGTTTGTGAA
GAAGAAGGTGCTGATGGAGTTTCATTAGTTAATACTTTTAAAGCAATGGCAATTGATATA
AAAAATAGAAGACCAGTATTTGAAAATGTATATGCTGGGTTATCTGGACCAGCTATAAAA
CCTATAGCTTTGAGAATGGTACATGAAGTGTGTAAAAATGTAAATATACCTGTAATGGGG
ATGGGCGGAATAACTAAAGCCACAGATGCTATAGAGTTTATAATGGCAGGAGCTACTTGT
ATCCAAGTTGGAACTGCAAATTTTATTAATCCTAGAATAGGTATTGAAATAATAGATGGA
ATTAATGAATTTATGGATAGAGAAGGAATAAAAAGTTTAGACGAAATAAGAGGAATTATA
TAA
>Cdif_630_PROKKA_00284 pyrE
ATGAGTAAAGTAGATGTAGTGGATATATTAAAGAAAAGTGATGCATTGTTGGAGGGACAT
TTTTTATTATCTTCAGGAAAACACAGTAATAGATACGTACAATGTGCAAAAGTATTAAGA
TTCCCAGAATATGCTGCTGAGGTATTAAGTACAGTTGTTGAACAAATAAAAGACTTAGAT
ATAGACTTAGTAGTAGGACCAGCTATGGGTGGAGTAATAGTTTCTTATGAGTTAGGAAGA
CAATTAGGAAAAGAAGCTGTATTTACTGAGAGAAAAGACAATACAATGGAGTTAAGAAGA
GGATTTGAAGTTAAAAAAGGAGCAAAGATAATAATTGCTGAAGACGTTGTAACTACTGGT
AAATCAACTATGGAGACAAAAAGAGTATTAGAAGCCTTAGGTGGAGAAGTTGTAGGTGTT
GCATGTATAGCAGATAGAACTAATCATGATATAGGTATGCCTATATATAGTGCTATAAAA
CTTGATATTCAAGTTTATGAATCTGATGAGTGTCCTTTATGTAAGGAAGGAAAATTACCA
GTTGTTAAGCCTGGAAGTAGAGAGTTCAAGGAATTAGGGATGTAA
>Cdif_630_PROKKA_00285 panE
ATGAAAAATCAATTAAATGAAAATAATAAAAAGGTTGTATTTTTTGGAGTAGGTGCTGTA
GGAGCTACTTTTGCAGAACAATTTTTTAACTCTAAATATGATTTTAAAATTCTTTGTGAT
AATGAAAGAAAGAAAAGATATTTAGAAGAAGGATTTATAATAAATGGAAAAAGGTATGAT
TTTGATTATGTAACTAAAGATGAGTATAAACAAGAGGCTGATTTTATAATTATAGGTCTA
AAATATAATAATTTAAAAGAAAATATAAAAGAATTAGATGGATTAGTTGGAAAAAATACA
GTTATAATGTCTCTGCTAAATGGAGTTGATAGCGAAGAGATAATAGGAGAAAGATTTGGA
ATTGAAAAAATGGTATATTCATATGTTACCAATATAGATGCAAAGAAAATCAATAATAAT
ATTATACACACTACTAATGGGATAATTGTATTTGGTAACAAAGATAATAGTGAAGATAGA
AAAACTAATATAATAACCGAAGTCTTTGATGATGTAAATATAGAATATACTTTATCAAAA
GATATTCAACGAGATATGTGGTGGAAGTACATGGTTAATATTGGTGTAAATCAAACTTCA
GCTATACTTGGTGCACCTTATGGAGTTTTTCAGAGTTCTGAGCATTTAAGAGAATTAGCA
AAATCTGCAATGAGGGAAGTTGTTGCTATAGCACAAGCAAAAGACATATCTCTTACAGAA
GATGATGTGGAACATTCATTACATAGAATACTAGAACATTCAAAAGAAGGAAGAACATCA
ATGCTTCAAGATGTGGAAGCTCATAGACTTACAGAAGTAGATATGTTTTCTAAGAATATC
TGTAAACTTGGAAAAAAATATAACATACCTACTCCTATAAATCAGACTTTCTTTTATATG
ATAAAAGTAATTGAAAGTAGATTTTAA
>Cdif_630_PROKKA_00286 cysL_1
TTGTTTGAAGAATTAAAAACATTTGTAGCTGTTGTTGAATACAAAAACTTTACTAAAGCT
GGGGAATATTTAAATCTATCACAACCAAGTGTAAGTAAACACATAAAAAATCTAGAAAAT
TATTTTAAAGTTGTTCTTATAAACAGGTCCATTAAACAAAAAACCATTTTTATAACAGAA
AGTGGACAAATCTTGTACAAAAGAGCTAAAGAAATATTAAATCTTTTAAATATTACTTAT
CATGATGTAAGCCAAGTTTCAGATGCTATAACTGGTCACTTAAAGATTGGCGCAAGTTTA
ACTATTGGAGAGTATATTCTACCAAATTTTTTAGCATTATTTTCTAAAAAGTATCCTGAC
ATAGATGTAGAAGTTTTTATAAAAAATACATCAATAGTATCTTCTCATGTTAAGGATTAT
ATTTTAGACATTGGTCTTATTGAAGGCACTTGCTCTTCCCCTTCATTTATTCAAGAATAT
TTTTTTGAAGATAAGATGGTTTTAGCACTTCCATACAAGAGTCATTTATTAAAAGATTTT
AGTTTTGATAAACTTCAAAACCAAAAATGGATAGTCAGGGAGGATGGTTCTGGAACCAGA
GATTATTTAGATATGTTTTTAAGTGTTAAAGAAATTATTCCAAAAAGTATGATGGTTTTT
GGAAGTAATTATGCTGTCAAAGAATCTGTTAGAAATAATTTAGGAATTACAATAGTCTCT
AATCTAGTGACAAGCTTACCTGTTCTAAACAATGAGCTGTCTGTCATAGAGCTTGGAAGC
AGCTACAACAGACATTTCTCATATATATTTCCAAAAGATATAACTTTATCAAAAGCTGCA
ACTATTTTCATTGAAGAGTTAAAAATATTTAGTAACTTAAATAGTATATAA
>Cdif_630_PROKKA_00287 group_4570
ATGTTAAAGAAAAAAAGCAGTTTGACATTAAAAACTATAAGGGAAATATTACCAGGACTG
TTTGTATCAGTATTAGTAGGTTATATTAGTATATTTATTTCTATTTTAATTCCTAAGGTA
GGGGCAGCATCAATTTCTATATTTTTAGGTATGTTTGTAGGAAACCTATTTTTAAATCAA
AAGGTATTTCAAAAAGGTTATAAATTTTCAGAGACAGATTTGTTATCATATTCAATAGTA
CTATTAGGAGCAACACTCAGTGTATCTACCTTAATAGACTTAAAAGTTTCAGGAATTTTA
TTTATAATATTGCAAATGACAATAACAATAATAGCTGCACTTTATATAGGTAAAAAACTA
GGATTTGAAGAAAACTTTAGATTTCTAATGGCAAGTGGAAATGCAGTATGTGGTTCTTCT
GCAATAGGAGCAACAGTTCCAGTGGTTAATGCGACAGATAAAGAAAAGGGAATTGCAGTA
ACTATTGTAAATGTTACTGGTATATTTCTTATGTTTTTACTTCCAATAATATCTCAATTT
TTATATAGCCATGAACTTGTAAAAACTTCAGCAATGATAGGTGGAACTTTGCAATCAATT
GGTCAGGTTGTAGCAAGTGGAGCAATTGTTGGAGAAAATGTAAAAGATTTAGCTACTATT
TTTAAGATAGTAAGAGTAATATTTCTAGTTGTTGTTGTATTAGTATTTGGACATATGAAA
AATCAATCTAATAGGGAAATTCTTGAAGAAGAAAAGGATGAGATAAAAAAGAAAAAAGTG
ACTATACCATGGTATGTAATTGGATTCTTTATAACTTGTGCACTTTTTTCAATGAACATT
ATACCACAAGAAGTATCTGTGTTGTGCAAAGAAATAAGTAACAAACTAGAAATAATAGCT
TTAGCAGCAATTGGATTAAAGGTTAATGTAAAAGATTTAGTGAAACAAGGGAAAGAAGTT
TCTTTATATGGTTTATTTGTAGGTACAGTACAAGTTGTATCAGCTGTAGTTTTAATAAAA
ATATTTATATAG
>Cdif_630_PROKKA_00288 nth
ATGAATGTTTATGAAAAAGGTAATGGAGTTATACTAGAAGGAGTAACAGATTTTGACCCA
GTACATATATTTGAGTGTGGTCAATGTTTTAGATGGCACAAACAAGAAGATGGCTCATAC
ACTGGAGTTGCAAAGGGGAGAATATTAAATGTCAAAAAAGAGAATGATAAAATATATTTA
AATAATACTAATTTAAAGGAGTTTAACAGCATTTGGTATAATTACTTTGATTTAGGAACT
GATTATACAGAAATAAAGAATAAGCTAAAAAATATGGATGAATATTTAAATAAGGCTACT
GAATTTGGATGGGGAATAAGAATATTAAGACAAGATGGATGGGAAATGCTTATATCATTT
ATAATTTCCTCTAATAATAGGATTCCTATGATACAAAGAGCGATAGAAAATTTATCAAGA
AAATTTGGTAAGTATATAGGTGAATATGAAGGTAATGAATACTATGCATTCCCAACACCA
GAAGAACTAAATAAGGCCTCACAAGAGGAAATAAGAGCATGTCAAACAGGTTTTAGAGAT
AAGTACATAAAAAGTACTACACAGGCAGTTATAGAGAATAATGATGAGGTATCTGAATAT
ACAAATTTAAGTACAGAGGATTGTAGAAAAGAGCTTTTAAAATTTAATGGAGTAGGACCA
AAAGTATGTGATTGTATTGCATTATTTGGTATGCAAAAATATGATTCTTTTCCAGTTGAT
GTTTGGGTTAAGAGAGTTATGCAAGAATTTTATATAGATGAAGACATGAGTTTACCTAAA
ATGAGAACTTATGGAATCGATAAATTTAAAGAAATGTCTGGATTTGCTCAACAGTACTTA
TTTTACTATGCAAGAGAACTCGGTATAGGAAAATAA
>Cdif_630_PROKKA_00289 clsA_1
ATGGGAGTAATAGGAACAATATTTCTGTTCTATTTAATTATATCATATCTAGCTGGAGCC
ATAATTTCTGTGATTATATTACTTGAAAATAGAGACCCTGCAAAAACAATGTCTTGGCTA
TTGATGTTTATTATATTTCCAGGTGTAGGTTTAATGATATATGCTATTTCAGGTAGAAAT
ATTAGAAAAAGAAAATTATTTAAGACTCAAAAACTAGCTAATAATATAAAAGAAAAGAAA
CTATTTGATACATTAGAAAAGATAACGGAAATAGTTGAATTAGAAAAAGAATCTATAAAA
CAAAATAAGCTTTTAAGAGATGAAGAGGATGGTAGTTATAGAAAAAGGGTAATAAATATG
TTGTTAAAGACTGGTATGTTTCCCTTTACTAAAAATAATAAAGTGGATGTATTTGTAGAT
GGAAATGAAAAGTTTAAAAGACTTATAGAAGATATAAGAGAAGCTAAAGACCATATTCAT
TTAGAGTACTTTATCATCAAAGATAGTGAAATAGGTAGGGTGTTAAAAGAAGAACTTATA
AAAAAGGCTAAAGAAGGCATTAAGATAAGAATTTTATATGATGATGTAGGATGCTGGAGA
TTTTGGTTTAATAGAAAATTTTTCCGAGAAATGAGGGAAGTAGGTATAGAAATTGCAGCA
TTTTTACCTACAAAATTTCCTATAATAGGAGGGAAATTAAACTATAGAAATCACAGAAAA
ATTGTTGTTATTGATGGAATAATTGGATATACAGGTGGAATAAATATAGGAGATGAATAT
TTAGGCAAAAATGATAAGTTTGGATATTGGAGAGATACTCATATTAGGATTAAGGGTATT
TCTGTATACATGCTTCAAATGACATTTCTGATTGATTGGTATTATACGACAAAAGAAGTA
TTAGTGACTAAAAATTATTTCCCAAGTGTAGGGAATGTTGGTGAAAGTATGATACAAGTT
GTTGCGAGTGGTCCAGACAGTGACTGGGAAGATATTCATTATGCTTATTTTTCTGCAATA
TGTCAGGCTAGAAAAAATGTTTATATAGAAACTCCATATTTTATTCCAGATGAAAGTCTA
CTAAAAGCTATAAAGAGTGCTGCTCTTAGTGGAGTTGATGTGAGAATAATATTTCCTAAA
ATTGCAGACCACAAGATAGTAAATATAGCATCTTATTCATATTTTGAAGAAATATTAAGA
GCAGGTGGTAAAGTTTATTTATATAATAAAGGATTTATACATTCTAAAGTCGTAATAATA
GATGATAAAATTGCTTCTGCAGGTACAGCTAATATGGATTTAAGAAGTTTTATGCTTAAC
TTTGAGGTAAATGCATTTATCTATGATGAAGAAGTTATTAGGGTAATGACAGATGATTTC
TTTGAGGATTTAAGTTACTGTGAAGAACTTAATTTGGAGGTATTTAAGAATAGAAATATC
ATACAAAAAATCAAAGAATCTGTAGCAAGATTATTTTCACCAATATTATAA
>Cdif_630_PROKKA_00290 groS
ATGAAAATAAGACCATTAGCTGACAGAGTAGTAATTAAAAAAGTAGAAGCAGAAGAAAAA
ACTGCAAGTGGAATAGTTTTACCAGGAGCAGCTAAAGAGCAACCTCAAATAGCTGAAGTT
GTAGAAGTTGGACCAGGTGGAATAGTTGAAGGGAAAGAAATAAAAATGGAATTGACAGTG
GGAGATAAGGTTATATTCCAAAAATATTCTGGAACAGAAGTTAAGATAGAAGGACAAGAA
TACACAATACTAAGACAGAGTGATGTATTAGCTGTTATTGAATAA
>Cdif_630_PROKKA_00291 groL
ATGGCTAAAGAAATTAAATTTTCAGAGGAAACAAGAAGAGCTTTAGAAGCTGGTGTAAAT
AAATTAGCAGATACAGTAAAAGTAACATTAGGACCTAAAGGAAGAAATGTTATATTAGAT
AAAAAATTTGGTTCTCCACTTATAACTAATGATGGAGTAACTATAGCAAAAGAGATAGAA
CTAGAAGATAGATTTGAAAATATGGGTGCTCAATTAGTTAAAGAAGTAGCAACTAAAACT
AATGATGTAGCTGGAGATGGTACTACAACTGCTACAGTTTTAGCACAAGCTATAATAAGA
GAAGGTTTAAAGAATGTAACAGCAGGGGCTAACCCAATACTTTTAAGAAAAGGAATACAA
AAAGCAGTAACAGTAGCAGTAGAAGAATTAAAAAATCAATCAAGAATAGTAGAAACACAA
GAGGCTATATCTCAAGTTGCTTCTATATCTGCTGGTGATGAAGAAGTTGGAAAATTAATA
GCAGAAGCTATGGAAATAGTAGGTAAAGATGGAGTTATAACTGTTGAAGAGTCTCAAACT
ATGAATACTGAATTAGATGCTGTTGAAGGTATGCAGTTTGATAGAGGATTTGTTTCTGCA
TATATGGTTACAGATGTAGATAAAATGGAAGCAGTTTTAAATGACCCATATATATTAATT
ACTGATAAAAAAATATCTAACATACAAGAATTATTACCAGTTCTTGAACAAATAGTTCAA
CAAGGTAAAAAGCTATTGATAATAGCTGAAGATGTAGAAGGTGAAGCATTATCTACATTA
GTAGTAAATAAATTAAGAGGAACATTTGATGTAGTAGCAGTTAAAGCTCCAGGCTTTGGA
GATAGAAGAAAAGAAATGCTTCAAGATATAGCAATACTTACAGGTGCTCAAGTAATATCA
GAAGAATTAGGTTATGATTTAAAAGAAGCTGATTTATCTATGCTAGGTAGAGCTTCATCT
GTTAAGGTAACTAAAGAAAGTACTACAATAGTAGATGGTTCTGGAGATAAAAAAGCTATA
GAAGATAGAGTAACTCAAATTAAACATCAAGTAGAGCAAACTACTTCAGATTTTGATAGA
GAGAAATTAATGGAAAGATTAGCTAAACTTGCTGGAGGAGTAGCTGTTGTAAAAGTTGGA
GCTGCTACAGAAGTAGAGTTAAAAGAAAGAAAGTTAAGAATAGAAGATGCTCTTAATGCA
ACTAGAGCAGCTGTAGAAGAAGGAATAGTAGCTGGTGGAGGAACTGCTTTTGTTAGTGTT
ATACCAGCAATAGGAACACTAATTGAGAGTTTAGAAGGAGAAGTTAAACTAGGTGCTCAA
ATAGTTAAAAAAGCGTTAGAAGAGCCATTAAGACAAATAGCTATAAATGCTGGTCTTGAA
GGTGCTGTAATTGTGCAAAATGTTGTTAATTCTGAAGCAGAAACTGGATTTGACGCATTG
AATGAAAAATATGTAAATATGATAGAAGCTGGTATAGTTGACCCAACTAAAGTTAGTAGA
AGTGCTTTACAAAATGCTGCATCAATAGCAAGTACTTTCTTAACTACTGAAGCTGCTGTT
GCTGACCTTCCTGAAAAAGAAGATGCAGGAATGCCAGGAATGGGTGGCGGAATGCCTGGT
ATGATGTAA
>Cdif_630_PROKKA_00292 group_4571
ATGGACTTAAGAAAATTGCTTGAAGAAGTTAAAAATGAAAATATTGATATAGATTTTGCG
TTAGAAAAGTTAAAAGATTTACCTTATGAAGACCTTGGATATGCAAATATAGATCATCAT
AGAGAACTAAGAAATGGGTATCCGGAAGTTATTTATTGTGAAGGTAAGAGTGATGAGCAT
ATTTTAGGGATTATTGATAAAATGAATCAAAAAAGTTCTAACATATTGGGGACAAGGTGC
AGAAAAGAAACTTTTCTGAAAATTAAAGAAATCTATAATCATGCTGAGTACGAAGAGGCG
TCTAAAATTCTTAAGATTCAAAATCATGATATAGAGAATATAGGAAAAGGTAAAATTGTG
ATTGCTACAGGGGGAACTTCTGATATACCAGTAGCAGACGAAGCTTATCATACAGCTAAG
TTTTTAGGTAATGATGTTGATAGAATATATGATGTTGGAGTGGCAGGTATACATAGGCTT
TTAAATAAAAGACATAAAATAGATAGTGCTAGAGTAATAGTAGCCGTTGCAGGTATGGAA
GGTGCTCTTGCAAGTGTAATTGGTGGACTGGTTGATGTTCCAGTAATAGCTGTTCCAACT
TCTGTTGGATATGGAGCAAATTTTGGAGGATTAGCAGCATTACTAGCTATGTTAAATAGC
TGTGCATCTGGAATATCTGTTGTAAATATTGATAATGGATTTGGAGCAGGATATTTAGCA
TCAATGATAAATAAACTGTAA
>Cdif_630_PROKKA_00293 group_4119
ATGAGTGAAAAAATACTTTATTTTGATATAATAAGCGGTATATCAGGGGATATGACCCTT
GCAAGTTTATTAAATTTAGGTGTGCCTAAGGAAATTTTTTTGGAGGAAATTCATAAACTA
AGAATGAGCGATGAATTTAATATAAACATCAGCTCGAAAACTGAAAATGGAATAGTAGGT
ACAAAAGTAGAAGTAATTACAAAAGAAAAACATACACATAGAAATTTAGTGGATATATTT
GAGGTTATAGATAAAAGCACTCTAAACGAAAATGTAAAATCTAAAGCAAAAAAAATATTT
ATGGTAATTGGAGAAGCAGAAGCAAAAGTTCATGGAACTACAATAGACAAGATACATTTT
CATGAGGTAGGGGCTATAGATTCAATTGTAGATATAGTAGGAGCTTCTATATTAGTTGAC
TTACTTTGTGTAGATAAAGTTTGTGCTAGTACAGTGTCTGTTGGTTCAGGATTTGTAAAA
TGTGAACATGGAATTATACCTATACCTGCACCTGCAACTATAGAAATTTTAAAAGGTGTG
CCAATTAAATTAAATAATGTAAATGGAGAATGTACAACTCCAACAGGAGCTGCAATCATA
AAAGTCTTGTGTGATGAGTTTGTAGATGAGCTTGAATTTTCTCCAAAGCAAATTGGATAT
GGTATAGGTCATAAGAAGTTTGAAGTACCAAATATACTCAGAACTGTATTAGGTGAAAAA
AAAAAGAAGAATTAA
>Cdif_630_PROKKA_00294 group_4572
ATGTCTTCAGAAATCTATTCTTATTTGTATGAAAAAATATTAGATGAGAAAGCATTAGAT
ATTTATACAGAGAGCATTTATATGAAGAAGAATAGACCAGCAACAAAAGTATCAATTTTA
TGTAATGAATCAGATTTAGAAAAATTTATTAAAATATTACTTTTAGAAACTAGTACTTTT
GGAGTGAGATATAATGCATATAATAGAGAAATTTTAGAGAGAAAATTTGTAAAATTAGAT
ACAAAATATGGAGTGGTTACAGTAAAACTAGGGTATTATAAAGGAAAACTAGTCAAGGCT
ACTCCAGAATATAATGAATGTAAAACTATAGCAAAAAATGAAGATATTCCTATAAAAAAA
GTGTTTGCTGATATAAATTTTAGAATAAAAGAAGAATTTAGTGAAAACTTATTGACATAA
>Cdif_630_PROKKA_00296 guaA
ATGAAACATGAATTAGTACTTGTAATAGATTTTGGAGGACAATATAATCAGTTGATAGCT
AGAAGAGTTAGAGAAAACAACGTATATTGTGAAATACTTCCATGTACTGCAAGCATAGAA
AGAATAAAAGAAAAAAATCCTAAAGGGATAATATTTACAGGCGGTCCAAATAGTGCGTAT
TTAGAAGATTCTCCAACAATATCAAAAGAAATATTTGAACTAGGAGTACCAATACTTGGA
ATATGCTATGGTATTCAAATAATGTCTCATGTATTGGGTGGAGTTGTAAGAAAAGGTAAT
AAACAAGAAAAAGAATATGGAAAAACAGCTATAACTTATGGAAAATCATCATTATTTGAA
GGAATAACTACAAATAGTGTATGGATGAGTCACACAGATTTAATAGAAAAAGTTCCAGAA
GGATTTACTATAGTTGCAAATACTAATGATTGTCCAGTAGCAGCTATGGAAAATGTAGAA
CGAAACCTATATGGAGTTCAATTCCATCCAGAGGTAGAACACTGTTTGGAAGGGGACAAG
ATACTTACAAACTTCTTATATAATATTTGTAAAGTAAAAGGTGACTGGACTACAGATTCA
TTCATAGAAGATAAAATAAAAGAATTAAAAGAAAAAATAGGCGATAAAAAAGCTTTATGT
GCTTTAAGTGGAGGAGTTGATTCTTCTGTTGCTGCAGTTCTTATTCATAAAGCAATTGGG
GACAACTTAACTTGTATATTTGTTGACCATGGTTTACTTAGAAAAAATGAAGGAAATGAT
GTAGAAAGAATATTTAGAGAGAAATTTGATATAAATTTAATAAGAGTTAATGCAGAAGAT
AGATTCTTATCTAAATTAAAAGGAGTTTCTGAACCAGAAGCTAAGAGAAAAATAATAGGT
GAAGAATTTATAAGAGTATTTGAAGAAGAATCAAATAAATTAGGAAAAATGGATTTCTTA
GTACAAGGAACAATCTATCCAGATGTTATAGAAAGTGGACATGGAAATGCTGCTACTATA
AAGTCTCATCATAATGTTGGTGGAATCCCAGAAGATGTAGACTTCCAAGAAATTGTAGAA
CCATTAAGAGAGTTATTTAAGGATGAAGTTAGAAAAATAGGATTAGAGCTTGGTATAGAA
GAAGGATTAATATTTAGACATCCTTTCCCAGGACCAGGTCTAGGAATAAGAGTTATAGGT
GATGTAACTAAAGAAAAATGTGATATATTAAGAGAAGCTGATGCTGTTTATATGGACGAG
CTTAGAAAAGCAGGTTTATATAGAGAAATATGGCAAGCTTTTGCAACATTACCAGATGTT
AAGACTGTTGGAGTTATGGGTGATGAAAGAACATATGCTTATTTAGTTGGTTTAAGAGCA
GTTACTTCTTCTGATGGAATGACTTCTGACTGGTATAAGATGCCTTATGATGTATTAGAA
AGAATTTCTAATAGAATAATAAATGAAGTTGATGGAGTAAATAGAGTAGTTTATGATATA
ACTTCTAAGCCTCCTGGAACTATTGAATGGGAATAA
>Cdif_630_PROKKA_00297 yfkN_1
ATGATACTAAATCAAATATTTATAGAAGTTGGAGGGATTATGAGAAATAAAATAATTATA
GGAATTACTTTTTCACTTGTATTACTAATGTCTGGATGTGCTTCAAAACAAACAGCAGAA
ATAAACGTATTAGCAACTACTGATTTACATGGAGTTATACCTTATGAGTTAACTTCTTAT
GTAAAAGAAGAAAGAAAAAAAGATAAAAATCTAACTTTAGTAGATGCAGGAGATTTTTTT
GATAGTGGCGAAGTGTTTGGTTCTAGCATGGATAGTTATTTTAGTGCTAGATATAAAGAT
GGTGATAATAACACTGAAAGTTACATTGAGACGCCTATTTCAAAAGATATGAAAGAGGTA
GGTTATGATGTTGCAGTTCTTGGGAATCATGAATTTATATCCAACAATAAATTTTATCTA
GATAATATGATATCTGATTTTGAGAAGCAAAACATAAATATTTTATCGGCAAATACGTAT
AAAAAAAATGGAGATAGTTATACAAAACCATACATAATAAAAAATATTAATACACCTGAA
GGAAACGTAAAACTAGGAATTTTAGGGCTTACTATAAAAGAAGTTGGTGAGAGGAAACAG
TGGAAAGATGGAAAACTTGTTGACTCTAAGTCTTTAGAACTAAAAGACCAAGAGGGTTAC
AATGGTGAATTGTATATGAATGATTTAGTAGAAGATGCTAAAAAGTGGGTTGGTATAATG
GAAAAAGAGAAGCCTGACATTATAGTTGCTGTGGCACATACAGGTGAGAAACCTAAGAAA
CCTAAAAACCCAGGAAATAGAATACAAGACTTAGCTCAACAAGTTGATGGAATTGATGCT
ATAGTTGCAGGTCATAATCATGTTCAAATTGAGCAACATGATTATAAAAATAAATCAGGA
GAAAATGTTATAGTTACTGAGCCAGGAAAGCATGGGGAATGTATTTCTAAGATTAATTTT
AAATTAGAAAAAAACAATGATAAATGGAATATAGTTGACAAATCTAGTAAATTAATTAAA
TTTGAAAAAAATCAAGAAAGTGATAAATTTGGAGAATTTATTTCTTCAATTAATAAAGTA
AGTAAAGATAAGAAAGAAATAAGATTATCAGAAGTAAAGACTCCTGAATGGGATAAAATA
TATGTTTTTAAATCTGGAACATCTGCAGATGATATATATAAAACAATAGGATATAAATGG
AGAAATATATCATCTCCAAAGGGTGATGACATGGTGCAGATTGTTGTAATGAATAATAAT
AAGCCTGTTAGCTATGTATATGGTGAAGCTGAAGTTATGCCAATTAATATAAAATGTGAT
GAATCAGAGTATAAAGATAATGTTGTAACTATTTATCCTAATAAAAATGATAAATTTAAA
ATTGAAAAAGGTAAACAAGAATATAGTATTAATTTAAAACATATACAATAG
>Cdif_630_PROKKA_00298 cysL_2
TTGTTACGTGAGCAAGGAAGTGCCATTCGCAATACTTTGGACAGTGTATTATCTCTTTCA
AACCAAAAAGCTTATCCTGTTTGGGAAAGTGTTAATTCTTTTGCACTTATTAAAGCTGCA
CAAGCAGGGTTAGGTATAACCATTTTGCCAGAAAATTTATTATTAGATTCACTCTTACAT
AAAAAATTGCGATTGATTGAATTAGATGGGATAGATATGGAAAATAAAATGTTAGCAATA
TTACATAAGGATAAAAATATTACACAACCTTTGAAAATAATATTGGATAATATAAGCAAT
GTACTTTAA
>Cdif_630_PROKKA_00299 group_3605
TTGTTTAGTATTGGTGGTGGTTATGCAATCATACTTTTAATCCAAGAGAAAGTAGTAAAT
CAAACTGGATGGATAAGTGAGAAAATGTTTACAGATATTATAACTATTTCACAAATGACA
CCAGGGCCACTGGCTGTTAATACTTCTACTTTTGTTGGACTTCAAATTGGAGGGTTTTGG
GGAGCAGTTGCAGCCACTTTAGGTTGTGTATTATGTGGTGTAGTAATATCTCTATTTTTA
TATAATTTTTTTCAAAAGCATCAGAACTCTACTTATATATTTGAAATATTAAATGGTCTA
AAATCAGCTTCATTAGGTTTAATTATCTCAGCTGCGGCTACAATTATAATCCTTGCATTA
TTTGGGACGAATAAAGTGTACTTCAATTCTATATTTGAGATGCTAAACTGGACTGCACTA
ATAATCTTTTTTGTTACACTACTGATAGTACGTAAGTGGAAAATTAATCCTATTGTGATT
ATAATAATAAGTGGTATACTGGGAATATTTTTTTATTTATAA
>Cdif_630_PROKKA_00300 group_2130
ATGAGTTGGAAACATATAAAAATACCAAATGGAGATACAATGATTTTTTGTAACTCATTT
ATTACCAGAAAATCATCCATGAATATTGTTGTTACACATACTCCTATTGTCACTACGCTT
GAGATGCAAAAAGCATATGAACCACTTGCCAAACATAATGTAAATATATTTGCTTTTGAT
TTTTCAGGAACAGGGAAAAGTGATGGATATGAAAAAGATTTTTCTCGCAATTCAATTGTA
AAAGACTTAGATTCTGTCATTACATACATAGAAAAAAATTATTCTTCCAACATACATCTA
TATGGGAATACGGGAATTGGTGGTATGTTTGCACAATATTATGCATGTTCAGACAATAAG
TTAAAAAGTTTTGCTCAGTTTGCTTGTGTTGATTATAAAAACACAACAGGAGTAGGCTAT
ACCTATCTCACTGTTAAATTATTAAACTTTTTCTTTAAGTTTCTTCCTAATTTTCACATA
ACAGTAAAACCACCTAAATATAAAGGTTATAATGAAGTCTATGATAATGAATTTTATAAA
ATATTTGAAAAGAAAAATCCTCATATTTGGAAAAATAGTACAAAGATAATTAATACAATG
TTAGAATGCTTTATTGCAAAAGATAGTAAGATAAAAGATGGAGTCAACATACCTACTCTT
GTCTTTAAAACACTTCATGATAGATATTTTAAAACCCAATATTTTGATAGCTATTATAAT
TCACTAAAATGTAAAAAGAAACTTGTTGAAATTAATAATGTTCATAATAGTTACTATATA
GATAGTGAGAAATTTTGCCAAGAAGCTTATGATTGGTTTGTAGAAAACCAGTGA
>Cdif_630_PROKKA_00301 uvrA_1
ATGAAAATAAATAACTATAAAAATCAAAGTATCATCACAAATCCTAAAAAATTTGAAAAT
AAATATCAAGATTTACCAAAGACTCCAATTGAGTTATTAAAAGTGGTTCAAAGCCTAGTA
ATTCATGGAGACCAAGGAAAATTATATGGTATATCCTTTAATAAACAACAATCTGATGAG
GAATTGCTTCGTACAATTCCTCAAATGTTAAAAAGAATATTTGAAATAAATTCTAACCCA
CTAACTATTCCAAGAAACCCAAAACAAAGGCTTGTTGGAATGTGCAGAGATTATTCTTTA
CTTCTTGTATCGCTCCTAAGATATCGAGGTTTTGAGGCTAGAATGAGAGCAGGTTTTGCT
AATTATTTTGAAAGTGAGCTTACTTATGAAGACCACTGGCTTGTAGAATACTATGATACT
CTAAAAAAGAGATGGATAAGAATAGATGCACAAATAGATGACATACAAAAGAATTATTTT
CAAATTAATTTTGACACTCATGATGTCGGAAAAACAGATGGTTTTTTAACTGGTTCAGAA
GCCTGGATAAGATGTCAGCAAGGACATGCTCATCCAGATGACTTTGGATATAATAAAAAT
TGGAAAGGTTGGCATTCTGTAAAGGGTAATCTTCTACATGACTTTAATAATATGATTGGT
TTAGAATTGCTTCCATGGGATTTATGGACAGAATTAAGTTCCAAAAAATACAATCAATTA
ACAAGAGCAGAAAAAAATTTATTAGATGAAATGGCAGAGATATTATCAAGCGGAAATATA
AAAATAGAAGACCTTAATTTGTTAATAGAAAAATTGCCTGAAGATTATTTGAAATCAATC
TTTTCTCAGTTAAAAATATTAGGTATTTCGGAAATAAAAGAATTAGGCAATCCTCTTGAA
CTAGAAAAGAAATTCAAATTTACAAAATCAATAAATAAATCAATTAAAAATTCACTTTGT
CATAATAAAAGCTCTATCTATTTAAAAGGAGGAAGGCAAAACAATTTAAAGGATGTTGAG
GTTACAATTCCAAAAAATCAAATAACTGTTATTACAGGTGTAAGTGGTAGTGGAAAATCT
TCTTTAGCTTTCGATACGATTTATGAAGAAGGAAAAAGACGTTATTTTGAAAATCTAAGT
AATGGAGCAAAACTTTCAGAACAGCTTCAAAAACCGGAATTTGATTTACTTCAGGGATTA
ACCCCTACTATAGCTATCGAACAGAAAAAAGGAAGCCAAAATCCTCGCTCTACTGTTGGT
ACTCTTACAAGCATTTGGGATTATTTAAGAATGTTATTTGTATCAATCGGAAAAAGTTAC
TGTCCATATTGTAAAATTCCATTAGAAAAAAAGAATAATACAAAAAATTATTGTCCGCAT
TGTCAAACTATTTTTTCTAAGATAAATACTTCAACCTTCAATGCTAACTCCCATACTGGA
GCTTGTCACGATTGTAATGGATTAGGTTTTACCTATCAAGTTAATCCTCAATTGATTGTA
AAAGACCCAACTATTTCAATATTAGATGGAGCCACTTACTATTTTGGAAAATTGAGGGGG
AAAAAGCCAAATGGTAATTGGATGGTAGGTGAATTATATGCAATAGCAAAAGATAAAAAT
ATAGACCTAGATATACCTTGGAATGAATTACCAAGAGATTTTATAGATGCAATCTTATAT
GGTACAGACGATAAGATATATGAATTTAGCTTTGAATCAAAGGGACGAGAATCAAAGATT
AGAAGACCTGCTTCAGGAGCAATCAACCACATTCAAAGACTTTTTAGAGAATCTAGTTCT
GAAAATAATACCTTGCATCAATATATGAACAAAATTCCTTGCAATACATGTGGTGGCGAA
TTGCTGTGCATTGAGGCTAGATTCACTACAATCAAAGGTTATCGCTTCCCTGAACTAACA
AAAATGACGATAGAACAGTTATGGAATTGGTTGTGTGAATTACCAAATCAACTTCAAAAA
AATGAGCTCTCTTTGGTAAATGATATCTTAACAGAATTAAAAATTCGAGTTAGTTATCTA
TTAAAGGTAGGTCTTAGCTATATATCAACAGATAGAACAGCTCCAACTTTATCTGGAGGA
GAACTGCAGAGAGTACGATTATCAAGTCAGCTAGGAAGTGAATTAGTAGGCTTAACCTAC
ATTTTAGATGAACCATCTATTGGTTTACACCCAAGAGACCATAATTTAATCATCAAAATG
ATAGAAGAACTAAGAGATAAGGGTAATACTGTTATAGTTGTGGAACACGATAAAGATACA
ATACTGTCTGCTGATTATATTATTGATGTAGGCCCAAGTGCTGGTACAAAAGGGGGGTTC
ATTATTGCAGAAGGTACAACCCAAGAAATTATAAAAAATCCAAACTCTATAACAGGTAAA
TATTTAAGTACATACAATAAAACAGGTTCACAAAATAAAACTATACCAAGTAAATGGTTA
AGCTTAAAAGGATGCCATGCAAATAACTTAAAAAATATTGATGTAGAAATTCCCTTAAAC
TGTATGTGCTCTATTACAGGTGTTAGTGGTTCTGGTAAGAGCTCTCTTGTATTTCACAGT
TTACTTCCTGCTCTAGAAGAAAAATTGAAACAAAAATCTATCCCAGATAAAAATTATACT
GAATTTACTGGATTTGATGCTATTGATGATTTTATCTTAATGGACCAAACACCTATTGGA
AAATCTAGCCGTTCTACACCTGCTACATATATCAATATTTTTGATGAAATTCGTTCTCTA
TTTGCTGAAACTCCACAAGCAAAACAAAAATTATTGGATGAAAGCTATTTTAGCTTTAAT
AGCAAAAAGGGGCAATGCCCAAACTGTCAAGGATTAGGTAAAACAAAAATTATTCTGCAA
TATATGGCAGACCAATGGGTAACTTGTAGTGAATGTCAAGGTAAGAGATATCAAAAAGAA
ATACTGTCTATACAATACAAGGGAAAGACAATTGCAGATATACTTGACATGGAAGTAGCA
GAAGCAAAAACATTTTTTAGCGATTGCTCTGATATATATAGAAAACTCTCCTTATTAGAT
GAAGTGGGACTTGGATATCTAAAGCTTGGACAAAATACATTAGGATTAAGTGGAGGAGAA
TCTCAAAGGATAAAATTAGCAAAAGAATTAGGGACAAAAACTAAAAAACGAATGCTGTAC
ATATTGGATGAGCCTACTACTGGACTTCATTTTAAAGATATAGAAAATTTGTTAATTACT
TTTAGAAAACTTGTAAATGAACAGCATTCACTTTTAATTATTGAACACAATACAGAGGTT
ATACGTGCTTCTGATTGGATTATCGATATAGGTCCAGACAGTGGAATAAATGGAGGGGAA
ATTGTTGCTTCTGGAACTCCTGATGAAATAAAAATAAATCCAAATAGTATTACTGGACAT
TTTATATAA
>Cdif_630_PROKKA_00302 gmr_1
ATGAAATTATCAAGGTATAAGAAAAATAGTTTAGTTCTGTCTATAATTTTATGTTCACTT
ATTATTTCAATCCTTGTAATTACTGTTTTTAATACCGTAAAACTACACAATATATCTAAT
AAACAATCTAAAAACTATTTAAACGATGTATCTACACAGATTGTAATGAATGTTGATTCT
AAAATCAAATTTATTTTATCCGACTTAAGAATAATGGCAGATTTTATTAAGCAATATGAA
GGTGATAGTCGATATGAGTATTTATCTAAAAGAAAGACTAGTTATAAGTATTATGATGTT
GGAATAATAGATTTAAAAGGTAAAGCTGAGTTTTTAAGTGGAAAAAAGTTTGACTTAAAG
AATACTGCTTCCTATAAAAAAGGAATTGAAGGTAAAGAATACTCAGAAGTAATAGAGTCA
ATGGGTTTTGTTCTTTATAGTGTACCTATATTTAATGATAATCATGAAGTATCTAGTATT
TTAATAGGTGTATCTGATAAAGAAAGTATGAATGAGATTCTTAATATAGATAACTTTAAT
GGAAAAGGAACTATTGAAATTATTAATAGTAAGGGAAAACCTCTTTTCATAGGAAAAAAT
ACTGAATTAATAAAGGACCTTAGCCATAAATATAAGAGTTCTGGAGATGAACCTTGGGCA
CAAAAGATGCTTGAGGATTTTAAAAATGATAAATCAGGGAATATTACAATAACCTCATCA
AAAGGTGTACAATGCTTATTAACTTATCATCCAATTACAAGAGGTTTAAATGATTGGCAT
TTTCTTCTCATAGTACCTGAAGATGCTGTACTTGGTGAACTTAATAAATTAAACTCTTTT
ACAATAACAATGACATTTATAATCACATGTATTATTGGAATTATAACATTAATTTTATAT
ATTATAAGAAGAAAATATGTAAATCAAATAGAAAATATTGCATATTTAGATAGTATAACA
AATGGTATAAACTCAACTAAGTTTAGTATGCTAGTCAAACCTTTAATTTCAGAATCACCT
GATAGTACTTATATGATGATAGCAATGAATATAAAAGATTTTAAGCTAATAAATGATTGT
TTCGGTAGTGAAAAGGGAAATATGACACTAAAACATCTTTACAATATTTTGTATAAAAAC
ATTGATGAAAATGAAGAGTTTGTGTGCCGTCATGATGCAGACCTTTTCTATTTGCTTATT
AAGAATAGACCAGTGTTAGAAGCCCTGGAGTTATTATATAAAATAGAAGCTGACACAAAT
TATTTTAATAAAAATAGGGAAAATCCATACTTTTTAAGACTATCAGTAGGTATTTACACA
ATTGAAAATCATAATGAAGATTTAATTACAATACAAGACCATGCAAATACAGCAAGAAAA
AGCTTTAATAAAACTCATCAAAGTGATTTTTCTTTTTATAGTGATATAGAAAGAAAACGA
TTAATATCTGAAAAGGAAATTTCAAATTTAATGGAAAAAGCCCTTGAAAATAAAGAATTT
TTTATGTGCTTACAACCCAAAATTGATATAAAAAGTGGAAAAATTAGTGGAGCAGAGTCT
CTTGTGCGTTGGAAAAATTCAGAAAAGGGCATAATTTATCCAAGTGATTTTATTCCTCTT
TTCGAAAAAAGTGGATTTATATGTAAGTTAGATTTATATATACTAGAAGAAACATGCAAA
TTGATTTCTAAGTGGATAAAAGAAGGTAAAGAAGTGTTGAGAATTTCTGTTAATGTATCA
CGTCAACATCTGAATGATAAATTGTTTTTAGAAAAATATAAGCATATATGCAATAAATAC
AATGTACCAACATGTCTGATAGATTTAGAACTTACCGAATCTATTTTCTTAGAAAATCCA
GAAGCTATAGATATAATAGAGGATATTCATTCTAATGGATTTAAGTGTTCTATAGACGAT
TTTGGATTTGGGTACTCATCATTAGGAATATTAAAGGATTTTAAAGTTGATATAATTAAG
TTAGACCGTTCATTCTTTGTTAGCAAAAATAATATAGACCGTGGTAAGGTAGTTATTAAG
TCTATTATTGAACTTAGCAAAAGGCTAGGTATGAAAGTAACAGCTGAAGGAATTGAAGAA
TTAGAACAAGTTGAGTTTCTAAAAAATGTGGGATGTGATTATATTCAAGGTTATGTTTTT
TCAAAACCATTATTAATTTCTGACTTTGAAAATTTTGCATATGAAAATAATAAAATTAAA
AATATCCATTATTAA
>Cdif_630_PROKKA_00303 licR_2
ATGATAAGTGGGAGAATGTTACTCATCATGAATTTTCTAAAAGGAAAAAATAAGACAAGT
TACAAGGATATTAGCAAACAACTTAGTATAGAAGAAAGAAAAGTTAGATATGATATAAAT
AATTTAAATATTGTTTTGCGTTCATTAAACAAGTCAGTAATACAAAAGATGAACAAAGGT
GTGTTAATTATTCCTGATGACTTCCAAGTAGTATGTATAAATAATAACGAATATGTATTT
TCCTTAACTGAGCGAGTATCTATTATGAAAATTATATCAATGTTTAAAATAGATAATCTA
AACTTAGAAAAATTGAGTAAAGAATTTCGGGTTTCTAGAAGTTCAATTAAAAATGACCTT
AATGTTTTGTCAAGTGAATTAGAAAGAAACCAAATAATTATTACTTATGATAAATCTTTT
AAAATAAGTGGAGAAGAAGACATTATATATAAGCAAAGATTGAACATATTAAAATCGTAT
TCTTATCTTTTTGGTAAGGAAAAATCTGATTTAAGTGTATTTGAGAAGTATTTAGTGAAT
GTAATTGAAAAAATATTCAAAGGGATTTATTTGATTGATATATATAATTGGTCTATGAAT
TTATTATTGCAAATGGGATGGACTTTAAATGATGAATCTTTTACATGGTATGTGTCGAAC
ATTTTCCTTTTTACATGGTATATACATTCAGATGAAAAACATCCTTTAGAATCTGCTTCA
TTAAGTGAGCCGTGTTTTGAAAATAAGTTTGACCAAGAATTTGAAACAATTATTCAAAAA
AAGTTGACTAAGGAACAAATTTTTCTGTTAAAGAGTTTTGTATTTTTTACAAATAAATAT
GCAAGTTTAAACGAGGATATGGATTTGATTAGTACAGAAATTATAGTTCAAGACCTAATT
TACAATATGTCAGAAATATTAGAGATTAGCTTTAAAGAAGATATGATTCTTTATAAAGGA
TTACTCAATCATATTGCTCCATTGATAGAGAGAATCAAGCAGAATATACAGATTTATGAG
GAATTACTTCATGTAATACCAGATAAATATCAATATGTACTTGAAGCTACTAAGGTTTCT
ATTCAAAAAAACAGAGTTTTAAGTCAAATAAAGAATGAAAATGAAACAATACTTTTGGCA
ATACATTTTTTAGGAAGTATACATAGAAATGAGAGGAATAACTACAAAAATATATTGTTA
GTTTGTGGATTTGGATATGGTGTAATTGCTATGTTAAAGGATAGTTTAGTAAATGATTAC
CAGATAAATATAGTAGAGAGTATTCCATCATATAAGTTACAAGATTATAAAGAATGGGAA
AGTATTGACTTCATTATAACAACATCAAAGATAGTAATAGACTTGCCTAAAACAATTATT
GAGATAAATCCATTTTTACAAGAAGAGGATTATTTGAAGTTTGAAGAAAAAGGGATAAAA
AGAAAGAACGTCTTAACTAATTATATGTCAATAAAAAAAAGGTTGGACTTTTTAGAAGAA
GATGACCAAAAAAGAGTATTAAGTATTATATGTCAAGAACTTGGATACAGTGATGAGAGA
ATATTATTTAGACAACTTAATTTAAGTGATTTAATAGGGATTGATACCATAAGGATAATT
GATGGAGATATGAAATGGGAAGATGCTGTAAAATTTAGTTCAAACATACTTGCTAATTGT
GATTTTGTATCAGCACAATATGCTGAGAATATTATAGATATTTTAAAAAATGTGGGTTTT
TATGCTGTAAAGGATAACGAATTTGCTTTACTACATGGCAATGATAGTTCATTAGTCAAA
GTAAGTTCGATAAGTTTATTAATATGTAAAGAAGCAGTTAGTTTTGGAGATAAAAAGGTT
AAAATCATATTTTGCCTAGCAAGCAGAGATAAAAAAGAGCAAATTCCTGCAATAATTAAT
CTAACTAAAATGGTTTATAAGACTAATTTTATTGCTATGTTAGAAAGTGCAAAGACAAAA
GAAGAAGCAGAAGTTTTAATTCATAAATATGAGAAGGAGGTCACTGTATGA
>Cdif_630_PROKKA_00304 fruA_1
ATGAATAAATTAGTTAATGTAAAATGTTCATTTAAAATACATGTTAATTCAAAAGAAGAA
GCCATTATATCGTTAGTTGATGTAGTGTCAAAAGAAGGATATTTAATAGATAAAAATCAA
TTTTTAAAAGATGTTTTAAAGAGAGAAGAAACATTGTCGACTTATATTGGACATGGTATA
GGTCTTCCTCATAGTCAAAGTGTAGGTGTTAAAAACTCTTGTATTACAATAGGAAAGCTT
GATACTCCTATTGAATGGACAGAAGAAGGAGAAAAAGTGGATTTAATATTTTTGATATCA
GTAACAAAAGACAATGAAAATAATCTTCATTTAAAGATTTTATCAAAATTAGCACGTTTA
TTGATGCATGAAAGTTTTAGAAATCAAATTAGATGTTCAGATGAACAAACTGTTTATAAT
CTTATAAAAGAAAAAATAGAGGAGGAAGATTAA
>Cdif_630_PROKKA_00305 manP_1
ATGAGAATTTTAAAGTTTTTGCAAAAACATCTTATGACAGCAACATCTTATATGATTCCA
TTTGTGGTTGCAGGAGGAATATTATTTGCTTTATCAGTAACTTTAAGTGGACAAGCTGCT
GTTCCTGAAACAGGCTGGTTGGCTAAACTGAATCAAATTGGAGCTGCTGGCTTGGCTTTA
TTCATTCCTATATTAGGTGGATATATAGCATTTAGTATGGCAGATAAACCAGGATTAGCT
CCAGGTATGATAGGTGCATATTTAGCAAAAGAAGTAAATGCAGGTTTTATAGGTGGTATC
ATAGCAGGATTTATAGCAGGATTTGTTGTTTTACAATTAAAGAAAATTAAATTAGCTCCT
ACAATGAGAACTTTAGGTTCTATATTTATTTATCCTTTAGTTGGTACATTGATTACAGGT
GGTATAATTGTATTTTTAATTGGAGAACCTATAGCTTCTTTTATGACATGGATGACAAAC
TGGTTAAATGGAATGTCTGGTGTTTCTAAAATTCCTTTAGGTGGAATCTTAGGAGGAATG
ATAGCCTCAGATATGGGTGGCCCTATAAATAAGGTTGCTGCTACTTTTGCCCAAACTCAA
GTTGACACACTTCCATATTTAATGGGTGGAGTTGGCGTTGCAATTTGTATACCTCCAATT
GGTTTAGGATTAGCTACATTATTGTTTCCAAAAAAATTTAGCAAGGAAGAAAGAGATTCA
GGTAAAGCTTCACTATTAATGGGATGTGTTGGAATTACAGAAGGAGCTATTCCATTTGCA
ACATCAGATCCAGTTAGAGTAATACCTTGTATTATGGCTGGGTCGATTGTAGGAAATATT
ATGGCTTTTTTATTAGGATGTTTAAATCATGCACCCTGGGGAGGTCTGATAGTGTTACCT
GTAGTTGACAATAGGTTGGGGTATATTGCATCAGTATTAACTGGAGCAGTAGTTGTTGCG
GTATTAATGAAATTAGTAAAAAAAGACGTGAAAGAAGATGAAGAAATTGAAGAAGATTTA
GATGAATCAATTGAATTAATATTTGAAGAATTATAA
>Cdif_630_PROKKA_00306 fruA_2
ATGAAAATTGTAGCAGTAACATCTTGTCCTAGTGGAGTAGCACATACTTACATGTCGGCT
GAATCACTTGAATTATCAGCCAAAAAATTTGGTATAGAAATAAAGGTTGAGACTCAAGGA
AGCTCTGGAATAGATAATGAATTGTCACTTAAAGATATTGATGAAGCAACTTGTGTAATA
TTGACTAATGATGTTGAGATTAGAAATATGGAACGTTTTAAAGGAAAGAAGGTAGTAAGA
ATGAGTGTATCTGAGATAATTAAGAAATCTGATGCATTAATTAAGAAAATAAAAGATACT
TTTCAATAA
>Cdif_630_PROKKA_00307 gatZ
ATGAAAAAGTTACCAATAAAGACTGTCGTGCAAAGATTACTAAACTTACAAGAAGAGGGG
AAAAGTGCAACTCTTTTAGGAATTGGTCCTATGTCACCAAACTTGTTACAAGCAAGTTTT
GAACTAGCAAAAGATGATGATTTTCCTTTAATGTTTATCGCAAGTAGAAATCAAGTAGAT
GCAGATGAACTAGGTGGCGGTTATGTAAATGGTTGGAATCAGGAAACTTTTACAAAAGAT
ATTAAGGAGGTTGCCGACAAAGTTGGATTTGATGGTTTATATTATTTATGTAGAGACCAT
GGTGGGCCATGGCAAAGAGATAAAGAGAGAAATGACCATTTGCCTGTTGATGAAGCAATG
GAGTTAGGAAAAAAATCTTATTTAGCGGACATTGAAGCAGGTTTTGACCTATTGATGATT
GACCCTACAAAAGACCCATTTGAAATTGGAAAAGTAATTCCACTAGATGTAGTACTAGAA
AGAACTGTAGAATTAATTGAGTATTGTGAAAACGAGAGAAAAAGACTTAATCTACCAGAC
ATAGGTTATGAGGTTGGTACAGAGGAAACCAATGGAGGTCTGACTTCAACTGAGACGTAT
GAAACATTTATAACTAGACTAAAGGTTGAACTCGATAATAGAGGTTTGCCAATGCCAACA
TTTATAGTTGGTCAAACTGGTACTTTAACTAGAAAGACAGAACAAGTAGGAACTTTTAAT
TTTAGAAATGCTTATGATTTAGCTCAAATGGCTAAGAAATATGGAGTTGGTTTAAAAGAG
CATAATGGCGATTACTTAGATGATGTAACTTTATTAGAACATATACCATCTCAAATTATT
GCTACAAATGTAGCTCCTCAATATGGTACTGAAGAAACTAGGGCATATTTAAAATTAGCA
GAAGTTGAGTGTAAATTAGAAAAAGAGGGCTTAGTTGAGAAAACTTCTAATATCAGACAT
GTTCTTCTTGTTAATGCAATTGAATGTGGACGTTGGAGAAAATGGGTAGTAGGAGAACAA
AAAAATCTAACTACTGAAGAGATATTTAAGGATGAAGTTTTATCTAATGAAATACTAGAT
ATTGCAGGACATTATACATTTAATAATGATGATGTTAAAAAAGAAATAGAAGTGCTTTAT
GATAATTTAAGTAAGAATAATATTGATGGTCAAAGATTTGTTGTAGACCATATTAAACGT
CCTTTGCGTGATTATGCAGAATGCTATAACTTAAAAGGTGTTACTACGAGGATTTTAAAT
AAATAA
>Cdif_630_PROKKA_00308 yjjG_1
TTGATTAATTTAATTTTTGATGTAGATGATACTTTATATAATCAATTAACGCCTTTTTAC
ACTGCATATAATAAAGTGTTTTCTTCAATAAAGGATATTTCTATTGAAGATTTATATATG
AGTAGTAGAAAGTATAGTGATGAGGTATTTCATATGACTGAAAATGGAGAAATGCCAATC
AAAGAAATGCATATTTATAGGATAATGAAAGCTTTTGAGGAGTTGGGAAATTCTATTACA
GAAAAAGATGCACAAAGTTTTCAAGATGAGTATATATATCAACAATCACAAATTACACTA
ATACCAGAAGTTGAGAGGATTTTAAATTTTTCTAAAGAAAGAAATATTAATCTAGGAATT
ATAACTAATGGCCCATCAAACCATCAAAGAATGAAGTTAAAGCAGTTAAATATTGAAAAC
TGGGTTGATAAAAGTAATATTTTTATTTCTAGTGAGGTTGGATTTTCTAAGCCAGATACT
AATATTTTTAGAGTAGCTGAGAATGTTATGAATTTAGATAGAGAAAATACATATTATGTG
GGTGATTCTTATAGAAATGATGTATTAGGTGCTAAAAAAGCTGGTTGGAAGAGTATATGG
TTGAACCATAGAGGACATGAGGTAGAAGAGTTGTTTTACAAACCTGATTTTGTAATTTTG
GAACATAAGGATTTGATATCTTTATTTATAAAAATATGTAGTAAAAAATGTTAA
>Cdif_630_PROKKA_00309 group_6031
ATGAAAGCAATAATTTTAGCAGCTGGGCTGGGGACACGATTAAAACCATTAACTTCAGAG
TGCCCAAAACCATTAGTTAAAGTTAATGGGAAGCCAATGATAGAAACCCAAATAGAATGT
CTATTAGAAAAGGGGATAAAAGATATAAAAGTTGCAGTAGGTTATTTAAAAGAAAAATTT
TATTATTTAGCGGAAAAATATAATGTGGAATTAATATATAACAATAAATATGATATATAC
AATAATATTTATACTATGTATTTATTAAGAGAACATTTACCTGATAGCTATGTTATAGAG
GGAGATGTATATATATGTAATAACTTTATAGATCCAGATATAAAGGAATCCACTTATTTT
ACTCTTTATAAAGAAAATTTTAACAATGAGTTTATATTTAAATTTGATGAAAATAATAAG
GTTTATGATATGTATGTTGGTGATAATAAGGGATATATATTATGTGGTGTATCCTATTGG
TCATTAACAGATGGAAATATTATAGCAAAAAAATTAGAGGAAACAATAGAAAATGGAGAC
TTTGAAAGTCTATTTTGGGATGATGTTGTAATGAAAAATAAAGATGCTTTAAATATGTAC
ATTCAGAAAATAGATTTTAAAGATTGTTTTGAAATAGATAATGAAAAAGATTTGAGATTT
TCGGAAAAATGTATAGTGCAAAATAATAAATTTACAATGAAGAAAATTTTACAATACTCT
AAGTAG
>Cdif_630_PROKKA_00310 group_6032
ATGGGAATTTTAGATGAAATAATGAACCAAGAGCATTTTGATATAAAAACATCACTAGAT
TATATTAATGAGTATGAGAAGCTACTACCATTTGATAGTGAGATTCACACTGCACGTGCA
GTTACATATTTTTTTGGAGAGGAATATAAACTTGCAGAAGAACATATTAGAAAAGCATTG
AAATTTAGACCAAATAATTATGATAATAATTTTTATTTAGCAAATATATTGATTGCTATG
GGTGAATATCCTGATGCCATTAAATCAGCTGTGTTAAGTGTGACATTCTTAAAACATTTT
GCTAAGATTCAGGGATATGATTATATAAATGACAAGCTATTTTATTATAATGAACAAGTA
AAAACTCTTATTGAGTACTGCATTGAAAATATAAAAGATACAAATGTACTTGAAGATTTA
AAAAGATTTTTTGGTTTTATTGAACTAAGTATTGCTAAATTTCCTGTCTGCTTTTATGGG
GATAAATGGAATATTTTAGTGGGAGAATATTTAAATAAGGACTTAAATAGTGAGTATAAT
GATTATATATGTTTTTATTCTGACACTTATAATAATATGTTATCAGATTTTCAAAAAAAA
TTATATACTGTTATTAACAATTCTGAGATATCTTCAATATGTCCAATAGAAAGTTTTAAA
TCTATGACTGCAAAAGAATTTAGTTTAGATAATGGGAAGTATATTATTCCAATTGCTACA
ACTGAATATAACCAAGTTATTGACTTTAAAATTAAAAATACTAATTTTAAATCACAACAA
GTAGATCCACCTGGTTTTTTTAAGTATTATAGAGTAAATAATGGCATTAGTTTAAATTCA
GATAAAGATGTTATAATTGGTAAGCCAATAAAGCTAGGGTTTAAAGAAAAAAATAAAAAG
TTAGTTTTCACTATATTTATAGATGCTTTATCTCAAAAATATTTATTGGAAACCAAATAT
AAATCAATGCCTTACACAAAAGCTTTTTTTGACAAAGGAATTATATTTGAAAATTGTTAT
TCAGCAGGAGAGTGGACATATCCATCTTTGACAAGTGTAGTTACAGGGTTATATACAACT
AATCATCATTTTTTACATTCTAGTGCAGGATATAAATACCCTGATGATATAGATTTGTTC
AGTGAGATTATGAAAAAAAATGAATATTTCACTGCAAATATAAGTGGTACATATGCACTT
GCACCATATAGCAGTGGTTTTAGAGGATTTGATAGAACTGTTTTTAAGAATAGTTTAGGA
TTTTCTGATTCAGTAATAATTAATGATGCGATTAAGCATATTGAATCATTTAAAGAAACC
AATCAATTTGTGTTTATGTCTTTGAGTGATGTTCATAAAATATTGGATGATATTGAAAAT
TATAGTGTTAATTATGATATTGTTAATCAAACATCTTTAGATATAGAGACATCTTTATCA
AAAAGGAGTTCATTTGTAAGTGCATGGCAAAAATATGATGAAGAGGCTATTAAAAAATAT
GATGTGGCGCTTAGGGAATTAGACCGTCAATTGAAAGGAATTTATGATTATATATTACAA
AATTACTCTGAAGAAGAGTATTTAATTAGTATTTTTTCAGATCATGGAGCTTCATTTTTA
GGTAAAGATGATTTTTTATTAAAATCAAATATAACTAATAGTGTATTAATGGTTAGAGGG
TCTGGAAGTGCCTCTAATGGTAATACAGAGTATATAAGTAATATGGATTTAATCCCTATA
ATTTTAAAATTAGCAAATATAGAACATGATTTATCTAAGTATGATTGTGTACTTCCAAAA
ACACTAGGAGGTAAGGGGCGTGAGTTTACCTATAGCGAATCAATATATCCTGGTCAGACT
TATAAAGCTATGGTCAATAATGATAAATATTGTTATATATTAGAAACAAAAGGCATTACT
GATATAGATGGAACCATTAATTTTGATGAATACAGTGACTCTGTTTTTGATAAAAAAGAA
GATAAAGAAGTTAAAGATAATGATATTTTAGAATATTATAGAGAGATAGTATATAATCAT
ATAAAAAGAAATATTAAATACTAA
>Cdif_630_PROKKA_00311 group_4575
ATGAGAAATATGATAGAAAATCTAATTAAGAACAATACTTATATAGACGATAAAGTAATA
ATGTTAAGTATGCTTTCATCTGCTAAAGCATCTGCCAATATGTATCTTAATTCTGCATTG
ACAAGTAGTACACCTGAATTAAGAGCTATATATTCAGCTTCATTAACTCAAATGGTAGAA
GGTCACACAGCACTTACAGAATTAAGTATTAATAAAGGATGGGTTAAACCATATGATAAA
CCTATTCAACAGTTAACATGTAGTTATAAAGAATCCCAAAATGTTATTGATTAA
>Cdif_630_PROKKA_00312 group_1921
ATGAGAATACTTTCAGAAACTGAAAAAATATCTTTAGCAGCAATTATAAAAATGGAGTCT
GACGGATTACTTATGCAAAGAGCAATAAATGTGTTAATATCAGATGAAGACCTAAAAAGA
CAATCAGAATCTAGTATATTAGCAACAGAAGGAAGAATTAAAGCTATACAACAATTTATA
GTTGAAAATGAAATACTAATTTCTGAGGAGGTATAG
>Cdif_630_PROKKA_00313 group_1751
ATGTATAAATCTAACAAAAATATAGTTTATGATTGCAAATATCATATTGTATTTTGCCCT
AAGTATCGTAAACCTGTTTTAGTTGGCGAAGTTGAAAAGATGTTAAAAGAAATACTACCA
TATAAAGCAGATGAACTTGGAGCAGAAATAATAGAAATGGAAACTGATAAAGAACATGTG
CACTTATTAATATCTTGTGACCCTCAATATGGAATTCATAAAGTAGTAAAAGGTTTAAAA
GGCTTTAGTTCGAGAGTATTAAGAGAGAACTTTCCACATTTAAAGTCTAGTATGCCTAGC
ATGTGGACTAATAGCTATTTTGTAGGTACTGTTGGTTCTGTGAGTTTAGAAGTAGTTAAA
CAATATATAGAAAATCAACAAGTTAGGACAAAGAAATGA
>Cdif_630_PROKKA_00314 group_1377
ATGATAAAAACTCATAGAGTGAAATTAAACCTAACTAGAACACAATTTGAATTAGTAAGG
GAAAAGCAAATGGAAAGTGCTAACTGTTGGAACTACATAGTTAACTTATCTAAAGAATAC
TATTTTGAACATAAACAATGGATTAAAAAGAATGATATACAAAAGTTAATCAAAGGTAAG
TACAATCTTCATAGTCAAACTATTCAAGCTATATCAGATAAATTTGATGCAAATAGAAAG
ACTATATCAGAATTAAGAAAAAAAGGTAATACTAAAGCAAAATATCCATACAAGACTAAG
AAATTTTATATAATACCTTTTAAAGCTAGTGCTATTAATAGAAATGCTAAAGGCAACTTA
AAATTATCAATGTCAAAAGGCAGGTATTTAGAATTAGATTTTAATGTTGAGAATATAAAA
ACTGCTGAAATAGTATGGCGAAATGGATATTATTTATACTACACTTTTGACAATGAATTA
AATGGAGTTGTAGCCAAAGGCACTAATACCGTAGGTGTAGACTTAGGGGAAATACATTCG
ATAGCTAGTGTAACAAATGAAGGTGTAGGGCTTATTCTATCTAATAGAGAAGGCAGAAGT
ATTAAACAATTTAGAAATAAGATGTATGCTTATATATCTAAAAGATTAAGTAAATGTAAA
AAAGGTAGTAGACAATCAAAGAAGTTATGGAGATTAAAAAATAAGATAAGAAGTAAAACA
GATAATCAGTTAATGAATTTATATCATCAAACAACTAGAAAGTTTATAGACTTTTGTGTA
GAGCAGAAGGTATGTGAAATAGTTCTTGGGGATATAAAAGGGGTTGAAAAAGATACTAAG
AAAAAGAAAAGATTAAACAGAGTTAATAGACAGAAAATATCTCAAATGGAGTATGGTCGA
ATAAAGGACTATATAAAATATAAAGCAAAAGAGCAAGGTATTGAAGTTAAGTTAGTTAAA
GAAAACTACACTTCTCAAACTTGCCCAAAGTGTTCTAAAAAACACAAACCAACTGGTAGA
ACTTATAGTTGTACTTGTGGTTATGAAACTCATAGAGATATAGTTGGTGCTTGGAATATT
TTAAATAAAAAGCATAAATATGGTTTAGTAGATTTTAGAATAAATCATAAGCAACCAATA
AATTTAAAAGTATCTACCGTTTGA
>Cdif_630_PROKKA_00315 nox_1
ATGTTAGAAGTTATAAAAAATAGACATTCAATAAGAACATATATAGATAAAAATATAGAA
GAAGATAAAATAACTGAAATACTAAAATCAGCTATGCAAGCACCTTCATCAAAAAATGCT
CAACCTTGGGAATTTATTATAGTAGATGATAAGGAACTGCTGAAACAGCTCTCAAAGTCA
CAGCATAGAGCAAAGCATATAGAATTTGCACCATTATGTATAGTAGTGCTTGGAAATAGA
GATAAATTCTTAAAACCTGGTAAATGGATACAAGATTTAGGTGCTTGCACACAAAATTTA
TTGTTAGAAGTTACTAATCAAGGTCTAGCTGCTTGTTGGGCAGGAGTATTTCCTAAAAAT
AAAGTGGTAAATAAAGTTAGACAAACTTTAGACTTACCATTAAAATTAGTTCCTTATGCA
CTTATATCTATTGGATATAGTGAAGAAAAAAATGAGTTTATAGACCGATTTGATGAAAAT
AAAATACATAGAAATGTATATAAAAATAGATAA
>Cdif_630_PROKKA_00316 purE
ATGAAAGTAGCAGTAGTTATGGGTTCAAAATCAGATTATCCAAAATTAGAAGAAGGGATA
AAACTGCTTGAAAAATATGGAATAGAAGTTGTAGCAAGAGCATTATCAGCTCATAGAACA
CCAGAACAACTTTCAATATTCCTAAAAGAAATAGAAGATGATACTGATGTAATAATAGCA
GCAGCAGGAAAAGCAGCACACTTACCAGGTGTAATAGCTTCACAAACATTAATTCCTGTA
ATAGGATTACCTATTAAATCATCAACTATGGATGGACTAGACTCACTTTTATCAATAGTT
CAAATGCCAAAAGGAATCCCAGTTGCAACAGTTACAATAGACTTAGGTTTAAACGCAGCT
TTATTGGCATTACAAATAATGACTTTAAAATACCCAAAATTAAAAGAGGATTTGAAATCA
TATAGAGAAGAGATGGCACAAAAGGTGTTAGAAGACGACAAGAATTTAAGGGGGTAG
>Cdif_630_PROKKA_00317 purC_1
ATGTTATTATATGAAGGAAAAGCAAAACAAGTATATTCTACAGATAATGAAAATGAATAT
GTTGTTTATTATAAAGATGATGCAACAGCATTTAATGGAGAAAAAAAAGCAGAAATATCT
TCAAAAGGTATACTAAATAATAAGATATCAACAATAATCTTTGAAATGTTAAAAGAAAAT
AATATAAATACTCACTTTATAAAAAGTTTATCAGATAGAGAAATGTTAGTTAAAAAAGTA
GAGATTTTACCATTAGAAGTAATAGTAAGAAATATTGCTGCTGGTTCTATCTGTAAAAGA
GTTGGTCTTGAAGAAGGTGTAGTTTTCGATGAGCCAATTTTTGAAATAAGCTACAAAAAT
GATGCTTATGGTGACCCAATGCTAAATGATGATTATGCAGTGGCAATGAAGTTAGCAACT
AGAGAAGAGTTAAAATTCTTAAGAGAAGAAACTTTAAAAATAAACGAGTTACTAAAAGCA
TTTTTCTTAAAATTAAACCTAAAGTTAGTTGACTTTAAAATAGAATTTGGTAAAGATTCT
GAAGGAAATATAATATTGGCAGATGAAGTATCACCAGACACTTGTAGACTTTGGGATGTA
AATACAAATGAAAAGTTAGATAAGGACAGATTTAGAAAAGACCTTGGAGACCTTGTAGAA
GGTTATACGGAAGTACTTTCAAGAATGAATAATAAATAG
>Cdif_630_PROKKA_00318 purF
ATGTGTGGAGTTTTAGGGATTTACTCTAATAAAGATGTAACTAAAGAACTATATTATTCT
TTATATTCTATGCAACACAGGGGGCAAGAAAGCTGTGGTTTAGCTCTTTTAGATGATGGA
GAAATTAAGTACAAAAAAGATATGGGATTAGTTGGAGATGTTTTTAAGGAAAATGAATTA
TCTAAGTTAAAAGGAAATATAGGGATTGGACATGTTAGATATTCAACAGCTGGAGGAAGT
CATGTTTCTAATTGTCAACCTTTAGTTGGAAGTTGTAGAAAAAGACAATTAGCCATAGCT
CATAATGGAAATCTAGTTAATGCAAATTATTTAAAAGATATGCTAGAAGAAGATGGATAT
ATGTTCCAAACTAATTCAGATACAGAAGTGATTTTATATATACTTGCTAGATATTACAAA
GGGGATATAGTAGAAAGTTTAAAAGTGACAATGGATTATATAAAAGGTGCATATGCTCTT
GTAATAATGAGTCAAGAAGAATTGGTTGCAGTTAGAGACCCACATGGATTCAGACCTCTT
GTACTTGGTAAAAAGGGTGATGAATATATATTTGCATCAGAAAATTGTGCAATAGATATA
CTTGGCGGAGAAGTTATAAGAGATGTAGAGCCAGGAGAGATAATAGTAGTCAAAGATGGA
GAACTAAAATCATATTTTTATTCAGAAAATTATAAACCAGTTAAGAAAAGTTGTATATTT
GAACACATATACTTTGCAAGAAATGATGCAACTATAGACAATGTAAATGCATATGAATTT
AGAATTAAATGTGGTGAGAGATTAGCTCAGAATGAAACTGTAAAGGCAGATATGGTAGTT
CCAGTTCCAGATTCAGGTTGGCCAGGAGCTATTGGTTATGCAAATGCTAGTGGATTAAAA
ATAAGTGAAGGCTTAGTTAAAAATAGATATGTAGGAAGAACATTTATAAAACCTACACAA
GAAGAAAGAGAAATAGCAGTAAAAATAAAATTAAATCCTCTTTCAACAATAATAAAAGGA
AAATCTATAATTTTAGTAGACGACTCAATTGTAAGAGGAACTACATCTAAACAATTAGTA
AAATCTTTAAGAGAAGCAGGAGCAAAAGAAATTCATCTTAGAATAACTTCTCCTCCAGTA
GCTTACTCTTGTTACTATGGAATAGATACTCCAAATCGCTCTAAATTAATTGCATCAAGT
AACAACGTAGAAGAAATGAGAGAATATATTGGATGTGATAGTTTAAAATTCCTAGATATA
GAAGGAATGTTAGATGCAACAGAACATAAGTCTACTTTCTGTAAAGCTTGTTTTGATGGA
GAATACCCAGTTAAGAAAATTGATAAGGAGGAACTACTTTCATGTTAA
>Cdif_630_PROKKA_00319 purM
ATGTTAACATATAAAGAATCAGGTGTAGATATAGATGAAGGAAATAGAGCAGTAGACCTT
ATAAAAGGTAAAATAAAAGGAACTTATGATGGAAATGTAGTTGGAGATTTAGGTAACTTC
AGTGGATTATACAGTTTAAAAGATTTTGTAGGTATGAAAGAACCAGTTTTGCTTGCATCT
ACAGATGGTGTTGGGACTAAGTTAAAAATAGCTCAGATGATGGACAAGCATGATACTGTT
GGAATAGATTTAGTTGCAATGTGCGTGAATGATTTAATTTGTCAAGGAGCAAAACCATTA
TTCTTCCTTGACTATATAGCTCTTGGGAAATTAGTGCCTGAGCATATCGAAAAAATAGTT
GGTGGAATTGCAGATGGTTGTAAAATGTCTGGTTGTGCACTAATTGGTGGAGAAACTGCT
GAAATGCCTGGAATGTATGGAGAAGATGACTATGATTTAGCAGGATTTTCTGTAGGAATA
GCAGACAAAGAAAAGATTGTTTCTGGAAACAATGTTAAATCAGGAGATGTATTGGTTGGT
ATATCTTCAAGTGGAGTACACAGCAATGGATTTTCTTTTATAAGAAAGATATTTTTAGAA
ACTTACAATTATAAAATGGAACAATATGTTGAAGAACTAGGAATGACAGTTGGAGAAGCA
CTTTTAACACCAACTAAAATATATGTTAAATTAGCTTTAGATGTATTAGCTAAACATGAC
ATAAAAGCTATAGCTCACATAACTGGTGGAGGGCTTATAGAAAATATAACAAGAGTTATA
CCTAAAGGGTTAGGACTAGATATCAATAAAAAATCTTGGGAGAAGCCTCCTATATTTAAA
ATGATAGAAGGTTTTAATGCTGTTGATGAGAGAGAACTTCATAAGAGTTTTAACATGGGT
ATTGGGCTAGTTTTAATAGTAGATAAAGAAAATGCTGATGATGTTGTAAACTTTATAAAT
AATAGAGAAAATGACAATGCTGATTATGTAGATAAAAAATATAGTGAATTATTAGAAGAT
AAAGCTTATATAATTGGTGAAGTAGTAGATAGTCATGAAGGTGTAGAATTATGCTAA
>Cdif_630_PROKKA_00320 purN
ATGCTAAATATAGGAGTTTTAATATCTGGTGGGGGAACAAATTTACAAGCAGTTATAGAT
GGTACTGAGTCTGGAGAAATAAAAGGTCAGGTTAAAGTAGTTATCTCAAGTAAGCAAGGT
GCTTATGGGCTAGAGAGAGCTAAAAATCATAACATAAAAGCAATTTGTGAAACTGATGAA
GACAAGATAATAGAAATTCTTAAGGAAAATAAAATAGATTTAGTAGTTTTGGCTGGTTAT
TTAAAAATAATCAGCCCAAAGCTGGTTAATGAGTTTAGAAACAAAATGATAAACATACAT
CCATCATTAATTCCTTCATTTTGTGGAGCTGGATTCTATGGAGAAAAAGTTCATCAAGGT
GTTATAGATTACGGAGCTAAAGTAACTGGTGCTACAGTTCATTTTGTTGATGAAGGTGCT
GATACTGGACCAATCATAATGCAAGATGTAGTTAAGGTAAATCAAGATGATGATGCAAAG
ACACTTGCAAAAAGAGTGTTAGAAGTTGAACATAGGATTTTAAAAGAAAGTATAAGTCTT
TTTTGTGAAAATAAATTAAAACTTCAAGGTAGGAGAGTGTTTATAAATGAGTAA
>Cdif_630_PROKKA_00321 purH_1
ATGAGTAAGAGAGCTTTAATAAGTGTAACTGACAAGACTGGTGTAGTGGAATTTGCTAAA
GAGTTAAATAAATTAGATTATGAAATTATATCTACAGGAAATACATTTAAAACATTAAAA
GAAAATGGTGTTAATGTAATGCAAGTTGAAGATGTTACAAATTTTCCAGAAATATTAGAT
GGAAGAGTAAAAACATTAAATCCATATATACATGGTGGTATACTTTATAAAAGAGATAAA
GAATCTCATGTAGAAACTGTAAATGAACACAAAATACATTCAATAGATTTAGTAGCTGTA
AATCTATATGATTTTGAAGGAACTTTAAAAGCTGGAAAAAGTCATGATGAAATAATTGAA
AATATAGATATTGGTGGACCATCTATGATACGTTCTGCTGCCAAAAACTATAAGGATGTA
ATAGTAGTAGTAGATATAAAAGATTATGATTCTATAATAGAAAAATTAAAAACAGATACA
ATGACATTAGAAGACAGAAAAAAATTATCATATAAAGCTTTCTCAACTACAGGAAGATAT
GATGCGTTAATATCTAGTTATTTTGCTGGAGAAGTTGGAGATACGTATCCTGACATATTA
AATTTAACTTTCCAAAAAGAACAAACTTTAAGATATGGAGAAAATCCACATCAAAATGGT
TTCTTATATTCACAGTCAAATGCAAAAAATCCAATCTTAAATTATGAGCAATTAGGCGGT
AAAGAACTTTCTTTTAACAACTTAAATGATTTACATGGATGTTTAGAAGTAATGAGAGAA
TTTAAAGATAGTGAAGAAGTAGTTTCAGTAGCTATAAAACATGCTAATTCATGTGGGGTA
GGTTTAGGAAAAGATGCTTTTGAAGCATATACAAAATGTTATGAAGCGGATAAGGTTTCA
ATATTTGGAGGAATAGTAGGAATAACTTCTACTATAGATAAAGCTACAGCAGAGAAATTA
AATGAAATATTCTTAGAAATAGTAGTAGCATATGATTTTGAACCAGAAGCTTTAGAGATA
CTTAAACAAAAGAAAAATCTAAGAATATTAAAATTAGCTAAAATAGAAAATAGTTTACAA
CCATATGAAATGAAATATTTAGATGGAAAATTATTGATACAAGATAGAAACAATATATTA
GCAGAAAAAAGTGAAAATGTAACAAAGGAAAAACCAACAGATGCACAACTTAAGGACATG
GAATTTGGTATGAGAGTAGTAAAAAATATGAAATCAAATGCAATTGCAATAGTAAAAAAT
GGACAAACTCTAGCTTTAGGTTGTGGACAAACATCAAGAATTTGGGCATTAAAAAATGCT
CTTGAAAATAACAAAGATAAAGATTTTACAGGAGCTGTTTTAGCGTCAGACGCATTTTTC
CCATTTGATGATTGTGTAACATTAGCTCATGAATATGGAATATCAGCAGTAGTTCAACCA
GGTGGCTCTATAAAAGATAAAGATTCAATAGAAGCTTGTGACAAGTATGATATGGTTATG
GTATTTACAGGAATAAGACACTTCAAACACTAA
>Cdif_630_PROKKA_00322 purD
ATGAAGATATTGGTTGTAGGCGGTGGCGGAAGAGAGCATGCTATATGCTGGAAACTAAGC
AAAGAAAAAAATGTAGAAAAAATTTATTGTGCACCAGGTAATGCAGGAATTGCAAACGTA
GCAGAATGTGTAAATATAGGTGATACTAATATAGAAGAACTTTTAAAATTTGCCAAAGAA
AATGAAATAGGTCTGACAATAGTAGGACCAGAAGTACCACTAGTTATGGGAATAGTAGAT
GAGTTTGAAAAAGAAGGATTAAGAGTATTTGGACCTAATAAAAAATGTGCTCAACTTGAA
GGAAGTAAAGCTTTTTCAAAAGAATTTATGATAAAACATAACATACCTACTGCAAAATAT
AAAGAATATACAAACTTAGAAGAAGCTATATCAGAAATAGATAGTTTTGGATATCCAGTA
GTAATAAAAGCGGACGGATTAGCTGCTGGAAAAGGTGTTGTAATACCTGAAAATAGAGAA
GATGCTATAGCAACTTTAAAAGAAATGATGTCAGATAAGAAGTTTGGAGCTGCTGGAGAT
AAAATAGTAATTGAAGAGTTTTTAAAAGGAATAGAAACTTCAATTCTAGCATTTGTAGAC
AATGATACAATAGTTCCTATGGCAAGTGCAAAAGACCATAAAAAAGTAAACAACTATGAG
CAAGGTCCAAACACTGGAGGAATGGGAACTTTTTCACCTAGTGAAATATATACAGAAGAA
TTAGCAAATAAAGTAAAAGAGACAGTATTAGAAAAAACTTTAGAAGGTTTCAAAAAAGAT
GGACTTAATTTTAAAGGTATTTTATTTGTTGGTCTTATGATAACTGAAGATGGAGAAAAA
GTACTTGAATATAATGTAAGATTTGGAGACCCTGAGACACAATCTGTTTTATTTAGATTA
GAAACAGATTTACATGAGATAATGGAAGCTATACTAGATAATAAGTTAAAAGATATAGAA
ATAAACTATAGTGATGATGAAGCTGTGTGTGTTATGCTTACATCAGGAGGGTATCCAGAC
AGTTATGAAAAAGGGAAAATTATAACTGGTCTTGAAAACTTGGATGATGATATAGTAGTA
TTCCATAGTGGCACTAAGATGTTTGATGGTAATTTGGTTACCAATGGAGGAAGAGTAATT
GGTATAACTGCAAAGTCAACTACAGTTAAGGATGCAGCAGAAAAAGTTTATGAAAACATA
AAGAAGATAAACTTTGAAGGAATGCACTATAGAACAGACATAGGAAGATAA
>Cdif_630_PROKKA_00323 purL
ATGTTGAATACTGAAAATAAAGACTCAATGGTTAGAAGAGTATTGGTTGAAAAAAGAGAA
GGTTTTGACCTTGAGGCTAAAGCTTTAAAAAAAGACTTAGTAGAAAGTTTACACATAGAT
AATATAGAAAATTTAAGAATATTAAATAGATATGATGTAGAAGGAATATCAGAAGAAGTT
TATGAAAATGCAGCAAAGACAATATTCTCTGAACCAAATTTAGATGTGGTATATTATGAA
GAAATACCAAAATTAAATGATGAAAGAGTATTTGCAATAGAATTTCTTCCTGGTCAATAC
GACCAAAGAGGTGATTGGGCAGCTCAATGTGTACAAATTGTAAATCAAGGGATAAGACCT
GCTATTAATACAGCAAAAGTTTATATATTATCAGGCAAAATAACTGATGAAGAGTTTTCT
AAAATAAAAGATTACTGTATAAATCCAGTAGATAGTAGAGAAGCATCTTTAGAGAAACCA
GAAACGTTAAAAATGGAAACTGAAATACCAACAACAGTTGAAGTATTAGATGGATTTATA
GATTTAGATGAAAAAGGATTAAGAACATTTGTAAGTGAAAAAGGATTAGCAATGACTTTA
GGAGACTTACAACACGTTCAAAAATACTTTAAAGATACAGAAAAGAGAAATCCAACTATA
ACAGAAATAAAAGTATTAGATACTTATTGGTCTGATCATTGTAGACATACTACTTTTATG
ACTGAAATAGAAAATGTAAAGATAGAAGATGGTAAGTTTAATGATATAGTAAAAGAAGCG
TATCAAATGTATCTTAACTCAAGAGACAATGTATATGTGAACAGACATAAAGATATATGT
TTAATGGATATAGCCACTGTTGCAGTAAAAGAATTAAAGAAAAATGGGAAATTAAATGAC
CTAGATGAAAGTGAAGAAATAAATGCATGTAGTATAAACGTAGATGTTGAAGTTGATGGT
AAGATGGAAAAATATCTAGTAATGTTTAAAAATGAAACTCACAACCATCCAACTGAAATA
GAACCATTTGGTGGAGCAGCTACTTGTTTAGGTGGAGCTATAAGAGACCCATTATCAGGA
AGAAGTTATGTTTATCAAGCAATGCGTGTTACAGGAAGTGCTGACCCAAGAACGACTTTA
GAAGATACTTTACCTGGAAAACTTATGCAAAGAAAAATAACTACAGAAGCTGCTCATGGA
TATAGTTCATATGGTAACCAAATAGGTCTTACAACTGGGCAAGTTGCAGAAGTATATGAT
GAAAACTTTGTTGCAAAGAGAATGGAAATAGGTGCAGTTATAGCAGCAGCACCAAAAGAG
AATGTAGTAAGAGAAAGACCTGAAGCAGGAGATGTAATCGTTCTTCTTGGAGGAAAAACA
GGAAGAGATGGCTGTGGAGGAGCAACTGGTTCATCTAAAGAACATAGTGAAGAGTCAATC
TTAACTTGTAGTGCAGAAGTTCAAAAAGGAGATGCTCCTAACGAAAGAAAAATACAAAGA
TTCTTTAGAAATAAAGAAGTTGCTCAAATGATAAAAAGATGTAATGATTTTGGAGCAGGT
GGAGTTTGTGTTGCTATAGGAGAGATTGCTGATAGCTTAGATATAAACTTAGACTTAGTT
CCTAAAAAATATGATGGACTTGATGGAACTGAGCTTGCAATTTCAGAGTCACAAGAGCGT
ATGGCAGTAGCCATAAAAAAAGAAAATAAAGATAAATTTATACAATTAGCAGTAGAAGAA
AACTTAGAAGCTACACATGTAGCTACAGTAACAGATACAGGATATTTAAGAATGTTCTGG
AATGGAAAAGCAATTGTAGATATAAATAGAGAGTTTTTAGATACAAACGGAGTAAAACAA
ACTACTGATGTTCATGTTACTAAAGTAGATGAAGAAAATACATTCTTTAGCTCTAATGAA
ATAGTAAAAGATGTTAAGTGTTCAAGTATGAAAGACAAGTTTACAAAAGTACTATCTGAC
CTTAATGTTTGTTCTCAAAAAGGATTAGTAGAGATGTTTGATAATACAATTGGTGGTAAT
ACAGTACTTATGCCATTTGGAGGAAAGTATCAAGCGACTCCAACACAAGGTATGGTTGCT
AAGATACCAGTACTTGGAGGAGAAACTAATACTTCTACAATAATGACTTATGGATACAAT
CCAAAGGTAGGAAAATGGAGTCCATTCCATGGTGCCTTGTATGCAGTAGTAGAATCTGTG
TGTAAATTGGTTGCTATTGGAGGAAATTATAGTACAACAAGACTTACATTCCAAGAGTAT
TTTGAAAAACTTGGTAACAATCCAGAAAAATGGGGTAAACCATTCTCAGCACTTTTAGGA
GCATTTTATGCACAAAGTAAATTTGAGATACCTGCTATAGGTGGAAAAGACAGTATGTCT
GGTACATTTAAAGATATTGAAGTTCCACCAACATTAGTTTCATTTGCTGTTGACACAGTA
GATGCGAAGAAAGTAGTATCTCCAGAATTTAAAAAAGCAGACTCAAAAGTAGTAATGTTA
TGTGTAAACAAGGCAGAAAATGATGTTGTAGATTTTGAGGAATTAAAGAGAAACTTAGAT
AAAGTAAGAGAACTTATACATGGAAATAAAGTCTTATCAACATATGCATTAGGATTTGCA
GGTGTAGGTGAAGCAATAAGTAAAATGGCTTTTGGTAATAAAATAGGATTTAAGTTTAGT
GAAGAGGCTGAAAAAGCATTTACAGATGATAAATTATTTGAGGCTAGTTATGGAAATATA
GTACTTGAATTAGCAAATGATGATTTAAGTATGTTAGAAGGATACAATTATGTTGTGCTT
GGAAGTACAGTTAAAGAAGCTAGTATATTTATCAAAGGTGAAGAACTTGCATTAGATGAA
TTATATAAAGCACATTGTAGTACTTTAGAGCCTATATTCCCAACTAAAACAGAAGAAGTA
AAATCAAAGATAGAAACTATAAGTTATATATCACAAGGAGAAGCTAAAAAATCATCATTA
AGTATAGCTACTCCAAGAGTATTTATACCAGCATTCCCTGGAACAAACTGTGAATATGAC
TCTGCAAGAGCATTTGAAAGAGCAGGAGCTAATGCAAGTATAAGAGTATTTAAGAATTTA
ACTTATAAAGACATAGAAGATTCTATAGATACAATAGTAAACGAAATAAAATCTTCTCAA
ATAATAATGTTACCAGGTGGATTTAGTGCTGGTGATGAGCCAGATGGTTCTGGTAAATTT
ATAGCTACTGTATTTAGAAATCCTAGAGTGCAAGAAGCTATAAATGAATTTTTAACTCAA
AAAGATGGACTAATGTTAGGTATCTGTAATGGATTCCAAGTATTAATTAAATTAGGGTTA
GTTCCATATGGAGAAATAAGAGTTCCAAGTGAAAGTGCTCCAACACTTACTTACAATAAT
ATTGGTCGCCATCAAGCTAAGATTGCTAGAACTAGAATTTCATCTAATAAATCTCCTTGG
TTAGCTCAAACTAATGTTGGAGATATTCATAATATAGCAATTTCTCATGGAGAAGGTAAG
TTTGTTGCCAGTGAAGATGTTATGAGAGAATTAATTGCTAATGGACAAGTAGCAACTCAA
TATGTTGACTTTAATAATGAAGCTACTTATGATATTGAGTTTAATCCAAATGGTTCATTC
TATGCTGTTGAAGGTATAACTAGTGCTGATGGTAGAGTGTTTGGTAAAATGGGACATTCT
GAAAGAATTGGTGAGGAAGTATATAAGAATATCATAGGGGAAAAAGAACAGAAGATATTT
GAATCTGGAGTTAAGTATTTTAGATAA
>Cdif_630_PROKKA_00324 mltC
TTGAACGAAATAAGTTCACTAATAAATATACTGGCATTGACCCAATTATCTGGTAGTAAT
ACCACAAATCAATGCAACTGTGGATATAATAATTCATCTGGATTTGATATGATTATGATG
ACATTGTTGAAAGCATTATCACAAAATAATCAACAAACCTCTAATGGATATAATTTATCA
TCTAATTCTGAAAAACTGTTTAATGAACTTGATAGTGTAGCAAATAATACAGTTGGTAAG
TTTATTGAAGTTGATACAAAAGATAAAAGTGTAAAGTCGAGAATTGAAAATGCTGTAGAG
CAAGCATCAAAGAAATATAATGTAGATGCAAATCTTATAAAGGCAATAATTAAGGTTGAA
TCAGATTTTAACCCAAATACTGTATCTTCTGCTGGTGCCAAGGGTCTTATGCAACTTATG
CCAGAAAATTGCAGAGATTTGGGAGTAACAAACCCTTTTAACATAGAACAAAATATAGAT
GCTGGTACTAGACATATTAAGGAATATATAGATATGTTTGGAGGTAGCATAGAAATGGGA
TTGATGGCATATAATGGTGGACCTGGTAGAATGAGAAGTAGAGGCGTAGAATCAATTTCT
GACTTGTATAAAATGCCAAAGGAGACACAAAATTATATACCTAAAGTTATGAAATATTAT
AGAGGGTAG
>Cdif_630_PROKKA_00325 group_3608
ATGGGTATAAATATAGACAAGCTAAATATAAGTCCAAGTAGAAGTATAGAAGTTAAAAAG
ACAAAGGAAAATAATAAGTTTTCTGACAGCTTAAACTTTGTAAAACAATCTTCTTCACTA
GAAGATATAAAAAGGAATTTAGATGGTGTAAAAAAGGCTGGGGAGAGGCTTGTACTTACA
CAAAACTATGGTGACATTAGTAGATATAAAAATGCAGTAAAAGAATACCTAAAATCTGTT
GTAGATAATATGTATTCACTTGATAAAAGTAGTAGTTTCTGGGAGCATCAATATTATAAA
AATGTAAAGATTATTGATAATAAACTTGAGGATATGACTAGTAAACTACTTAATGAAGAA
AAAGAAAATATAGATATTGTTTCTACTGTTGATATGATACAAGGCTTATTGATAGATATG
TATAGATAA
>Cdif_630_PROKKA_00326 fliN_1
ATGAATAGCAAAAAAGAAGATATATATGAATTGAATTTTGGTCAATTAATAGAAGAAAAG
ACTGGGATTATAGAGGAAAATCAAAATGTTTTTAATGCTAAAGTAAATGTGGCTGTTTCT
ATAGGAAACATAACAGAAACAATAAAAAATATATTAGATTTAAAAGAAGGTTCTATAATA
AAACTAAATAAGAATGTAGATGAAAAATTAGACATATATGCAAATGACAGATTGTTTGCT
TATGGAGAAAGTATTATTACAAATGAAACATTATCTGTAAGATTATCTAAAATAGAAGAT
TCAGACGTAAATTAA
>Cdif_630_PROKKA_00327 group_2902
ATGAATATTAAAAGTGTAAGTTCAAATATTGTAGTAAATAATTATCTAAAGAACAAATCG
GATGTAAAAAAGGTACAACAAGTTCAAAAAGTTGATAAAACAGACAAAATAGAACTATCT
AAATTTGCAAAGGAAATGTCAAGTGTATCAAATATGAGCGATGAAGCGGCTAGAAATAAA
AAAATAGAAGAAATAAAAAGTGCATTAGAAAATGGAACTTACAAAATTAAACCAGAAGAA
ATTGCTAAAAAAATGATAGAGGAGATGCGAGGATAA
>Cdif_630_PROKKA_00328 group_2903
ATGATTACAGACTTAAAAGTCATAATATATGAAGAAAAAAAGATAATTAGTAATATGATG
GAATTACTAAAAGAACAATTTGATTATATAATTGAAAAAGACTTAGAAAATTTAAATAGG
TTGAATCCTAAACTAGAAGATATTAGTAGAGAACTTGCATCTATAGAAATAAAAAGAAGA
CAACTTTTAGGGGATGATGTTTCAATAAGTGAGGTTGTTGAAAACAGTAATGATGAATAT
TTAAAAGAAATATATATAGACTTAAAGCATATTCTTGCTTTAGCTAAAAATCAACAAGAA
TCAAATGATTCTCTAATAAAGAAAGAACTTATTTTCACGAAAAAAATGATTAATTTCATA
AAACCAGTTGATAAACAAACTACAACTTATAATTCTTATGGAAACATTAGAAAATAG
>Cdif_630_PROKKA_00329 flgK
ATGGCAGGATTATTTTCCATTTTAAATACAGCTAATTCAGGAATGAATGCGCACCAAAAA
TCAATACAGACAATTTCTCATAATATAAGTAACCTAGATACAGATGGTTATTCTAGGCAA
AGGACCGAATTTGCTACAAATAGTCCAATGTATATGCCTAGTTTGAGCAATTCAATTGGA
AGAGGACAATTAGGTACTGGAGTCCATGTAACAGATGTAACAAGAGCTAGAAATAGTTTT
TATGATTACCAATTTAGGGCAGAAGCTCATAAGTATGGGAATACAGTTTCAAAATATGAT
TATTATAATACTATAGAAACTATACTAAATGAACCATCAGACTATGGAATATCTGCAGGT
ATAGATGATTTTTTTAAAGGATGGGAGTCATTATCAAAGGATATAAATAGTGATAATAAA
AAAAGTCTAGTGGTAGAAAATGCATCTAATTTAGCGACTTTAATAAGCGAAAGTTATAAG
AAGCTTGACAAGTTAAAAGGAGATATAGATTCTAATATAGATACTGAAATAAAACAAATA
AATGACATGTTAAAAAGTCTTGAAGACTTAAATAAATCTATTGATATTATCTCTGGTTCT
GGCTCTACACCAAATGATTTGCTTGATGAAAGAGATAGAATATTGGATAACTTGAGTTTT
AAGTTAGACCTTGAAAATAGTGATGTTAAAAATATGCTTTCAGATGGTAAATTGGAACTT
AATGAGTTGAAAAATGCAGATGGAACTTGGAAAACAGGTATATCAGGAACTTTACAAGGC
TTGTTTGAAATGCACGGTAAAATTGATACATATAAAAGCGACTTAAAAGATGTATCTGAT
GGATTAGCAAAACAGATAAATGATGTTTATAATTCATCTGCTGGAATAACTGTAAGAGAT
TTTTTTATAACCTCAAATGTAGCTGGTGAAGATATTATAAAAGTAAATCCAGCAATAAAA
AGTAATTCAAATGAATTGAAGCTTACTACTGAAGAAGCTTCAAAGATTGCTAAGTTAAAG
GATGAAAAAATAGATATTGGGGTAGCTGGTGGAAAAGTAAGCACAATAAGTGACCACTAC
AAGGCTTTTGCAGAATCGGTAGGTTTAGATTCTCAAAAAGTTAATCAAGATGAAGTGAAT
CAACGTAAAATTATAAATAATGTTGATAATTCACGAATGAGTGTTTCAGGTGTATCTTTA
GATGAAGAAATGACAGAACTCATGAAAGTACAACGTTCCTATCAAGCTAGTGCAAAAGTT
ATGTCAACAGCAGTACAACTATTGGATGTTGTAATAAATGGGATAATTTAA
>Cdif_630_PROKKA_00330 flgL
ATGAGAGTTAGTACAGGTATGATGTCCAGTAGTTATCTAAATTCATTGCAAGATAATTTG
CAAAGATTAGACAAGGTCAATAGACAAATCAACACAACGAAAGAAATAAATAAACTATCA
GATAATCCATATAAGGCGATAAAGATATTGAATTCAAAAAGTGAAATAAAAACTATGGAA
ACTTATATTGAAAATTGTAAAGATACAGCAGATTGGTTAGAAACAACTGATACTTCATTA
GACCAACTTGGTAATTTATTAGCAGATATAAAGAAGGGTTTGGTATCAAGTGGGAATGGT
TCATATTCAGATGACGAAATAAAAACTATTAGTAATTCAACCAATGAAAAAATGAAAGAA
ATAGCAAATGCTTTAAATGCAACACATGAAGGTAAGTACATATTTTCAGGTTCAAATACA
GGCACACCACCTGTTGAGTGTGTAGAGAATGCTGATGGCTCAGTAAGTTTAAAGTTTAAT
ACTAGCTTAAATCTTAATAAATTAAATGATTCTTTAAGTGTAGATGTAGCTCAAGGAATC
AGTGTAGATTATAATGTTAAGTTGAGTAGTCTTGGGTTTGATCCAACAAAAACTGATCCA
TTTGAAAAGTTAAATAATATATCGAAGAAACTGGCAAATCCAAGTGATGCAAATATAAAA
GAGTTGACAACAACTTGTTTAGGTGACATGGAGAATCTAATAGATAATACAGTAAATGTT
AGGTCTATATATGGTACAAAGGCAAACACAGTAGATGCCATGAAAGAAAAAAATGATGAA
GGTTTGATACAGTTAAAGGATGTTTTATCGCAAAATGATGAAATAGATTATGGGGAAAAG
CTTGTTCAATTAAAGGCTGCAGAATTAACTTATCAAGCTTCACTACAAACAGGAGGAAAG
TTATTTAATGTATCTATATTAGATTATATATAG
>Cdif_630_PROKKA_00331 fliW
ATGATGAAGATTACATTAAAAAAAGGAATACTAGGATTTGAAAACTTAAAAGAGTATGAG
CTTTTAGATATAGAAAATGAAGATATTTTAAAAGAATTTAATTCTACTGAAGAAGATTGT
ATAGGATTTATTGTTGTATCACCATTTGAAATTATTAAGGAATATGAAATAGTCCTAAAT
CAAGAAACAATAGAAAAACTTGAAGTAAAATCTCCAAATGATATTATGTTGCTTAATATA
ATCACTGTTGGTCAAACACTTGAAGAATCAACTGTGAACATGAAAGCTCCTATAGTAATA
AATGTAAGAAATAATTGCGGAATGCAAATAATTTTACAGGATGAGGAATATTCAATATGG
CATCCATTATTGAGAGGTGATGGTGGATGCTAG
>Cdif_630_PROKKA_00332 group_2906
ATGCTAGTAATTTCGAGAAAAAAAGATGAAGCAGTACTTATAGGAGATAACATAGAAGTA
AAAGTTGTAGGAGTGGATGGAAATAACATAAAATTAGCTATATCTGCTCCTAATAATATA
AGTATCTTAAGAAAAGAAATATATGAAAAAGTAAAAAATGAAAATATAAAAGCCACAAAT
AAAAATATAAAAATCTTAAAATCATTAAAATAA
>Cdif_630_PROKKA_00333 fliS_1
ATGTACGGAGAAAATCCTTATAATTCTTATAAGCAAAATGCTATTTTTATGGCGTCAAAA
GAACAATTATTGCTTATGCTTGTTGATGGTGCAGTAAAATATACAAAAATAGCTAGAGGA
GCTATTATAGATAAAAATACACGAAAAGCACATAGAGAGCTTATAAGAGTTCAAGATATA
TTTACAGAACTAATGGTTACATTAGACCAAAATGCAGGTCAATGGGCGAAAGATATGTAT
AGAGTTTATGATTTTGTAAGATATGAACTTTCAAGGGCAAATATCAGAAAAGATGTACAA
ATAATAGATAATGTATTACCTGTAATAGAAGAAATTAAAGATACATGGCATGAGGCTGAT
AGAAAAAGTAGAGAAGAAAGAAGTAGGTATAAATGA
>Cdif_630_PROKKA_00334 fliS_2
ATGATGGAGTTAGATTTAAATGAACTAAATGGGTTATCAAAAGAAGAATTACTATTAATG
CTTGTAGATGGTACAGTCAAGTATACTAATATATCTAAAGTTGCACTTTTAAATAAAGAC
TATTTAAAAGCACACAATGAACTTGTTAGAGTTCAAAATATATTTACAGAATTAATGGTC
ACATTAGACCAAAGTGTAGGACAATGGGCAAAGGATATGTATAAAGTTTATGAATTCATA
AAACATGAATTAGTAAAGGCTGATATAAATAAAGATATTAAAATAATTGATGATATATTG
CCAATAGTAGAACAAATAAGAGATACATGGCATGAAGTGTATAATAAACTATAA
>Cdif_630_PROKKA_00335 group_2907
ATGTCAAGTATAAGTCCAGTAAGAGTTACAGGCCTTTCAGGAAATTTTGATATGGAAGGT
ATAATAGAAGCTAGTATGATAAGAGATAAGGAAAAAGTTAATAAAGCGAAACAAGATCAA
CAAATAGTTAAATGGAAACAAGAAATATACAGGGATATTATAAAAGAGTCAAAGAATCTT
TATGACAAGTATTTAAATGGAGACTCTCCTAATAGTATAACAAATAAAAAAGCATATTCT
GCTACAAGAATAACTAGTTCTGATGAAAGTATTATAGTAGCAAAAGGCTCAGCTGGTGCA
GAAAAAATAAATTATCAATTTGCAGTTTCTCAAATGGCTGAACCAGCAAAAGTAACTATT
AAGTTAAATTCAAGTGACCCTATTGTTCAACAGTTTCCTCCAAATGCTAGTGGAGCAAGT
TCTTTAAATATAGGTGGTGTAAATATACCAATATCTGAACAAGATACTACAAGTACTATT
GTAAGTAAGATAAACTCCCTTTGTGCAGATAATGATATAAGAGCTTCTTATAGTGAGATG
ACAGGTGAATTGATTATCTCAAGAAAACAGACTGGTTCATCATCAGATATTGATTTAAAA
GTAATTGGAAATGATAGTTTAGCTGGACAAATTGCCAGTGATAATGGTATTACATTTACA
ACTGATGCTAGTGGAACTAAATCTGCAGTAGTATATGGAAAAAATTTAGAAGCTGATGTA
ACTGATGACCAAGGAAGAGTAACACACATAAGTAAAGAACAGAATTCATTTAAAATAGAT
AACATTGATTATAATGTAAATTCAAAAGGAAGTGCTAAACTGGTTTCTGTTACTGACACT
GAAGAAGCTACTAAAAATATGAAAGCATTTGTAGATGATTATAATGCATTGATGGATAAG
GTTTATGGATTAGTTACTACTAAAAAATCAAAAGATTATCCACCTCTTACAGATGAACAA
AAAGATGATATGACAACTGAAGAAATAGAAAAGTGGGAAAAGAAGGCAAAGGAAGGAATA
CTTAGAAATGATGATGAATTAAGAGCTTTTGTTGAAGATATTCAGTCTATGTTTTTTGGA
GATGCAGATACTATTATTGCTTTAAGAAAACTGGGTATTAGTGAGCATGAGAATTATAAC
AAAAAAGGACAAATATCATTTAATGCAGATACTTTTTCGAAGGCTCTTATAGATGATAGT
GACAAGGTATATAAAGCTTTAGCTGGATATTCTTCAAATTATGATGATAAGGGTATGTTT
GAAAAATTAAAAAAAATTGTATTTGAATATTCTGGAAGTTCAGCTTCTAAACTTACTAAA
AAAGCAGGTATGGAAAATTCTTCGTCTGCTAGTCAAAATGTATATTCAAAACAAATTGCA
GAGCAAGAAAGAAATATAAGTAGGTTAGTTGAAAAAATGAATGATAAAGAGAAAAGACTT
TATGCTAAATATTCAGCTTTAGAGTCTTTGTTGAATAAATATTCTTCACAAATGAACTAT
TTCTCACAAGCACAAGGTAATTAA
>Cdif_630_PROKKA_00336 group_2908
ATGGACAAGTTAGAAGAAAAAATAAATTTATATAAAGATATATCTTTAAAAATTATAAAT
TTTATTGAAAAAATGGAGTATAAAAATATAAGTTTTCAATTAGATGAGAGACAAAACATT
ATAGATAGTATAAGTGAAGTTGATAAAAGTGAATTTATACAACTTTATGATAGTATGGAG
CTATTTGAAATTGATGCTAAGATAAGAGATGCTTTGCAAGAACAATTATCAGAAGTAAAA
AAAGAATTACATGAGTACAAGCTTACTAAACAGGTAAACACAATGTATTATAGTTCAAAT
AGAGAAAAAGTAAATATTTTTAATAAAAAAGTATAA
>Cdif_630_PROKKA_00337 hag
ATGAGAGTTAATACAAATGTAAGTGCTTTGATAGCAAACAATCAAATGGGAAGAAACGTA
AATGGACAAAGTAAGTCTATGGAGAAGTTATCTTCTGGGGTTAGAATCAAGAGAGCTGCT
GATGATGCTGCTGGACTTGCAATATCTGAGAAAATGAGAGCTCAAATAAAAGGTTTAGAC
CAAGCAGGAAGAAACGTTCAAGATGGTATATCTGTTGTACAAACAGCAGAAGGTTCGTTA
GAAGAAACTGGAAATATACTACAAAGAATGAGAACTTTATCATTACAATCTGCAAATGAA
ATTAATAATACTGAAGAAAGAGAAAAGATAGCTGATGAGTTAACACAATTAAAAGATGAG
ATTGAAAGAATATCAAGTTCAACAGAGTTTAACGGTAAGAAGCTACTTGATGGAACTTCT
TCAACAATAAGATTACAAGTTGGAGCAAGTTATGGAACTAATGTTTCAGGTACAAGTAAT
AATAACAATGAGATAAAAATTCAATTAGTAAATACTGCAAGTATAATGGCTTCAGCTGGT
ATAACAACTGCTTCAATAGGAAGTATGAAGGCAGGTGGAACTACAGGAACAGATGCAGCT
AAAACTATGGTATCTAGCTTAGATGCAGCTCTTAAGAGCTTAAACTCATCAAGAGCAAAA
TTAGGAGCACAACAAAACAGACTAGAATCAACTCAAAACAATTTAAATAATACTTTAGAG
AATGTTACAGCAGCAGAATCAAGAATAAGAGATACAGATGTTGCTTCAGAAATGGTTAAC
TTATCTAAAATGAATATATTAGTTCAAGCATCACAATCAATGCTTGCTCAAGCTAATCAA
CAACCACAAGGAGTTTTACAATTATTAGGATAG
>Cdif_630_PROKKA_00338 sunS_1
ATGTTACTTAGTATAGTTATGATGGTCAAAAACGAAGAAAATATACTTGAAAAAACTTTA
AAATCGTTATCAGTATTGAGAAATTCAATAGAGAGTGAACTTATAATAGTTGATACAGGT
TCTACAGATAATACTATAAGAATAGCAAAACAATATACAGAAAAGGTATATTTTCATAAT
TGGAATGATGATTTTTCTAGTATGAGAAATATATCTATATCCTACGCTAAGGGCGAATGG
TTACTTATATTAGATGCAGATGAAGTATTAATTGATTATTCAAATATTATAAAGTTTTTT
GAAAGTGGTCTTAATAAAAAATTTAACTCTGCCTCAGTACGACTAAAAAATCTTTATTCA
TTTGATAAAAAATTATATGGATATTGTTCAGTGTTGAGATTTTTCAAAAACCTTGATTTT
AAATACTGTGGGAAAGTTCATGAACAACCAATGTATAAAAATCCTATATTTAATAATATT
GCTGATTTTGAACATTATGGATATTTGTTTGAAGATGAAGAGATAAGAATAAATAAAGTA
AAAAGAAATGAAAAACTGTTACTTGAGGAATTAAAAGAAGACGAGAAATCTCCATATACA
AATTATCAAATAGGGAAAAATCTTATTATATTAGGAAAATATCAAGAAGCTTTAGATTAT
CTAGAAAAGTCTTATAAATTATACTCAAAATTAGAAATAGTACCTGGATACTTGATAACA
AACCTTGCAAAAGTATATTTATACTTAGGAAAGGCTAAGAAGTGTGAAAAATTATGCTTA
AAATATATTAATAAGGACAGAAATAATATTGATATATATTATCATATTGCACAAGCACAA
GTTGATTTAGGGAAGTATGAAAATAGTATAGATTCATATAAAAGATATATTTATTTGCTA
GATAATTATGAAATGAGTACGCAAGCAAATAGTTTGCTTTCAGATACTGATGCTGTAGGA
TTTAGAGATGAAGCTATAATTACATTGATAAAAATTTATTATAAGCTTGAGAAATATGAT
TTAGTAATTTCAGAGTATGATAATATTGAAGATGTGGAAAAAAAGAAAAATGTGTACTTT
AGCTTATTTATGTCTTTATATAAATTAAATAGATTTGAAGACATAAAAAACTATTATAGA
GAGATTCCAAATTCGAAGGTTGAGAGAGATAGTTTTTATAAAAGTATGGAAGACTTTATA
AATAATATAAAAGATGATGAGAAAGAGCTCATATATAAAAGCCTTTGTGATATTGAAGGT
AATTATGGTCTTTTGAATAAAATAAGAATAAACAAACATGTATCATTAGATACATGTAGA
AAAATACTAAATGAAGAAAAAGACATAGTTTATGCAAGTGTTATAAAAATAGCTTTTGAG
GAAAAAGTTGACTTATTAGACATTTTTTACAATATGGAATATGTTTGGATAGAGAAATAC
TTAAGGTATATTTTAGCTTTAGAAAGAAGTTTTAATGTATCAATATATAAATATATAATT
AGTTGTCCTAATACATCAGAAATAGAAAAGATAAGAGTGTACAAAGTTATATCTAAAATT
CTTTTAGAAAGTGTTAATTTAAGTGATAAAAAATACAAAGAACTTTTTTATATTTATATA
ATGTACTCTTATAAATACATAAAATACATATATAGCAATTTGAGTGATTGTGAATTAATA
AAGTTTGTTTGTAATGACATAGATAAGTTCACTTTAGAATTTAAGCATGTACTTGATGGT
AAAAGGAAGATAAATAATCCTAATGAAAAATTAGAATATCTACATAATATGAGAATATTA
TTAAATGAATACCCTTTTTACAATAGAATAATAAAAATCTTCATAAGTGAATTAGAAGAA
AGTATAACAGAAAGTGAAGAATTTAAATTATTAAAAGATAACTTTATTATTCGTATAGAA
AATATGATTGAGAATGGAAAAATAAATGATGCAAAGTTATTGATTGAAGACTACTCAAAA
ACATTTGCAGATGATGTAAAGATTTTAAATATAAAGGCAATTTTGTTTATGTGTGAAGAT
AAATTTGAAGAAGCTGATTTTGCATTAAAAAAGGCATTATCACTAGACTTAGAAAATGAG
GATACTATATATAATATAGAGTACTTAGAAAATTTAAAATAA
>Cdif_630_PROKKA_00339 serB
ATGAAAGGGAATGAAATGGAAAATTATAAATTTGTTTTTGATTTAGATTCAACATTAACT
AAACAAGAAATACTTCCTGAGATTTCTAAGTGTATAAATAAATATGAACTTATGCAAAAT
CTTACAAATGAAACTATGCTAGGAAATTTATCTTTTGAGGAAAGTTTTAAGAAAAGAGTC
GATTTATTAAAATGTATTCCTATTTCTAAAGTTAAAAGTATAGTTGCTAAGATTAATCTT
AATGAAAAAATTGTAAAGTTTATAAAAGAAAATCCAGATAGATGTACTGTTGTGACAAAT
AATTTAGATATTTGGATTTGTGATTTAATGAAAGAGCTTTCTTTAGAAAATAAATACTAT
TCATCTATAGCTCATTCAAATGGTGATTTCATTGATAAAATTAAAGTTATAATAAAAAAA
GAAGATATTATAAAAAAAATGAAAGGTCCTATAGTTGCAGTTGGTGATGGCAGTAATGAT
ATAAAAATGATAGAGAATGCTGATATTGGAATTGGATTTGGAGGGGTAAGACCTATAGCT
CCTGGAATATTAAAAGTATGTGATTATGCATTTTATGAGGAGGAACGTTTATGCCAACTA
CTAAAACAATTGTTGTAA
>Cdif_630_PROKKA_00340 group_6034
ATGCCAACTACTAAAACAATTGTTGTAAACTGTGCAGGTAGAGGAAGTAGACTAGGATTA
AATTCAAATAAGTCGTTAATAGATATAGATGGAAAGCCATTAATAATAAGACAATTAGAG
TGTCTTGATGATTATGATGACATACGTATTGTAGTAGGCTTTCAAGCAGAAAAATTAATT
GAAGTTGTATGTTCTTATCGTAAAGATATAATGTTTGTATTTAATCATGATTACTTAAAC
ACTAAGACTGCTGCAAGTTTATCTTTAGGTAAAAAATATTCTAGAGACACTGTTATATCA
CTAGATGGTGATATACTTTTTTTCAAAGAAGATTTCGATAATTTTGTTAACACAGATGGA
GAAATTATTGGTGTATGTCAACCTTATACTAAAGACCCTGTCTATGTTAAAACAGACTTT
ATTAATGATGGAGAGTTTGCTACAGAATTTTCAAGGACAAATGGAGATTATGAGTGGACA
GGTTTGTTTAAAATATATTCTAAAAATTTAAGCTCTGGTACAAATCATGTATACAAAATG
ATTTCACCCAACTTACCACTTAAAATAGCTCATGTTGAATTGAGGGAAATTGATACACCT
GAAGAATATAATGAAGCTTTAAAATGGTATAGGAACAAAAAATAA
>Cdif_630_PROKKA_00341 group_6035
ATGGGTAATGCAACGAGAATTTATGAAAAACATGTAGATATAAAAAAAGATACTGTTCAA
GATTTTTGGAATAAACGAGCTAAAAAGCATATTCCAGAGAATCCCTATATTTCAGTGAAA
TGTAATGACCAAAATCCTGATTATGCTAAAAATTTAGATAAATATGAAAAAGAAATAATA
ATTCCTAAACTAAATATAACTAGAAATTCAAATATATTGGATATAGGTTGTGGGGTAGGT
AGGTTAGCTGATGATATAGTTCCTATATGTAACTATTATCTTGGGACAGATTTTGCTGAA
GACTTAATATCTATTGCTAAAAAAAGATTTTCTGATAATGACTGTGATTTTCAAGTATGT
GATTTTATCAATACTCTATACGATACAAAAGTTAAATCCAAAATGCCATTTGATACAATT
CTATTGGCAGGTGTAACAATGTATATAAATGATGATGAATTAAAAATAGCATTGAAAAAT
TTATTAGGAATATTAGATAAAAAGGCAACAATATATATATCTATACCTATTGGAATAAAT
AAGAGATTAACTTTGAAAGAATTTTACTCGAAAGAATTAAATTCAGAATATAATGTTATA
TATAGAACTATAGAAGAATATGAAGAAATTTTAAAACCATTACTAGATGAAGGATTTGAA
ATTGTTGAAAGCAAAAGCTTCTTAACAGATATAAATCAATACTCTGATACAGAAAGGCAT
TATTTTATACTAAAGCGATAG
>Cdif_630_PROKKA_00342 group_6036
ATGAACTATAATAAAAAAAATGAAGTTTTAAATCTTATACAAATACTTATAGAGGGTATT
GATTACATAAAAAATAATAATTTAAGTGAATCAATAGTTAATTCATCTCTTGAAGCTATT
AATTATATGAAAAAATATATAAATAACTCTGGAAGAAGCAACAAAAACTTGTTGAATTTA
ATTGATGAAACTTATGTAAAAATTTTAAGACTTTCCATGTATAAAAATATAAGACTTATT
GAAGATTGTGAACTTATCATAAGTAATTTAAACTATTTATCAAATATAATAGAAAATAGT
CTAAATAAAAAAACTAAAATTGTATTTATGCCTTATAATGCTAAAATGTGGAATAGTTTA
GAAAGTATCTGGAAATCTGCGGTTTTGGATGAGCAGTGCGACTGTTATGTAGTTCCTATA
CCTTATTACAAGTTAATTGATACGCCTAATGGTATAACTCAGATATATACATATGAAGGT
AATGATTTTCCTGAAGATGTTCCAGTAATACATTATGATGATTTTGATTTATCTAAGGAG
AAACCTGATATAATATATGTTCATAATCAATATGATGATTGTAACAATGCTACAATGGTA
GATAGTAATTATTTTTCTTATAACTTGAAACAATATACTAATATGCTTGTATATGTTGCT
TATGGAATACTTGGAACTTATCCTGTTAGTTTTTACTTAAATTTTTATGAATTGATAGCA
TCTAGAAATTTTGATAAGGTTATTGTGCAATCTCCTGCATTTGAAATTATAGCAGAATGT
AGTGGTATAAATAAAAATCAAATACTAACAATGGGATCTCCAAAATTTGATTCTTTAATT
TATAATTTAAAACAGAAGAATATAAATAAAAATTATGAATCTAAATTAAAGGGTAAAATA
ATTTTCTTATGGACAACTAATCTAATGAAAATACCTAATGGCAAAGATGGTGTCATTGAT
GAAATTGAAAATGTATTTGATATTATTGAAAATAGTCAAGAGTATGGTCTTATATATAGA
CCACATCCATTAGAACTTGAGTATGTAAAATCTAAAGTTCCAGAATGTTTTAATAGATAC
AAAACTTTGCTAGATTCAATATCTATAAAAAATAATATTATTTTAGATGACTCTGTATCT
TACTATGAATCATTCAACTTATCCCATGCTTTAATAACAGATAGGTCTTCTGTATTAATA
GAATATATTCAAACGAAGAAACCTATATTAATTTATGATATAGATATGGAACGTGGATAT
TATGATTCAAGAATATTCGATATATTTTCAAATTATGTAGTAGGAGAAGAAGATATGGAT
TTAATAAAATTTATGAACTTAGTAAAAAATAATAATGATTATAAGCTAAATCAAAGATTA
AATTCTTTAAATAGTGTACTATCAAATACAGATGGAAGTTGTGGTGAAAAAATACATACT
AATGTATTAGAATACGTTTTAAATAACCATATTTAG
>Cdif_630_PROKKA_00344 flgB
GTGAATACATATGACATTATAAAAATGGGATTAGATGCAACTAATCTAAGAAGTCAGACA
ATAGCAAATAATATAGCAAATATAAATACTGAAGGATATAAAAGACATTATATAACTTTT
GAAGAAACACTAAATGATGCTATGCCTAAAATAGAAGAAAAAACAGACAATTCTAAAGGT
TTAAGAGTAGATGGTAATAATGTAGACATAGAAGAAGAAAAAGTAAATCAAGCAATGACA
ACATTACAATATAATGCTTTGATAAGTTTTGCAAATGGAAAAATAGCAATGACCAAATCA
ATAATAAGTGGGAGGTAA
>Cdif_630_PROKKA_00345 flgC
ATGAGTGTGTTCAGTGGAATGAGAATATCTGCTAGTGGATTAACAGCAGAAAGTTTGAAA
ATGGATATCATATCATCCAATGTAGCTAATATAAATGCTACAAGAGGTCCAAATGGAGAA
GCATATAGGAGAAAAGTTGTTTCATTTGAAGAAAACTATGATAATAAATTAGGTATGCTA
GGAGTAAAAGTTACATCTGTTGAAGATGATAAATCACCTCTTAAAGAAGTATATGACCCA
TCTCATCCAGATGCAAAGCCAAATGGATATGTAGAATATCCAAATGTAAATATATTGGTA
GAAATGACAGATTTAATAACAGCTTCACGAGCATATGATTCTAACGTAGATACATTGAAT
GCTCAGAAGTCTATGATATCAAAAGCTTTGGAAATAGGAAAGTAG
>Cdif_630_PROKKA_00346 fliE
ATGCCAATTACACAAATTAACAATTTAATACAAGGTGCAAAGTTAGATAATTTGATTGGA
GAAGCAAAGCCATTAACTCTTAATAATAAAGAAGAAAAAAAGAATTTTGAAGATGTAATA
ATAGATACTATAGATAAAGTTAATTTTCAACAAGTAACAGCAGATGATATGAAAGAAAAA
TTTATAAAAGGCGAAGATGTTTCTATGCATGAAGTTATGTTAATAGGTCAAGAAGCACAA
CTATCTATGCAATATTTAATAGAAGTTAGAAATAAGATTCATGATGCATATCAAGAAATG
AATAAGGTGCAAATTTAG
>Cdif_630_PROKKA_00347 fliF
ATGATAACCAGTTTTAAAAATAAGATTAAGGAGCAAGTTGCTAAATCTAGGACAAAGATA
AGTTCTTTAAAAAAGGGAACTAAAATAGCATTAGGTATAGGGGTTATTGCTATATGTTTA
GCGCTAGTATTTACAGCAATATCTGCGAGCAAAAATAAGTATGCAGTCTTATTTTCAGAA
CTAGATGCTCAAGATGCTGCAGATATATCAGCAGAGCTAGAGTCTAAAAAGATAGATACT
AAGGTAAAAGGAAGTACGATTTATGTACCTAGAACAGAAGTTGATAAGTTAAGGCTGGAG
TTAGCGCCAAGTCTTACAGGTGGTTCTAAAGGATTTGCACTAATGGATGATAGTTCATCA
ATAGGGCTTACTGATGAAGAATTTCAGATTAAGAAACAAAGAATGATACAAGGTGAAATA
GAAAAAACAATAAAGAGTTTTCCACAAGTGGAAGACACTAGAGTACATATAACATTTGGA
GAGTCATCAGTATTTGAGAAGGAGGCTGTTCCAGGGAGTGCAGCAGTTTATTTGATGCTA
AAACCAGGGACGACTTTAGAAAAAAACCAAATAAAGTCTGTTATGGCACTTATATCAGGA
AGCGTTACAAATATACCAGAGAAAAATGTTCAGGTTATTGATAACAAAATGAATTTATTA
TCTGAAGGTATTTTGGAGGATGAAAATGTTGATGAAAATAATCAACCAATAAATAGTGGC
ATTAGTGTTGATAAAAATAAGGCATCTGAACAAGCATTGAATAAACAACTAGAAAAGTCT
ATTTTAGAAATGCTAGAACCGATATTTGGTAAGGGAAAGGTGAAAGCTACAGTAAATGCT
GATTTAAGTTTTGATACAGCTGAAAAAACTGAGATAAAAATTGACCCTGATAAAGTTGCA
ATAAAGGAGACAAGGTCGAAAAATTCATCTAAATCTGCTGCAAATAATGTTCAAGGTGTA
GATGCTAACATGAATAACCAAGGAAATAACAATGGTACTAATACAGAAGATAGTTTAGAT
GAGAGTTTTGAGTATGAAACAGGTAAGATTGAAACTCACACTATAGTTGCGCCTGGAGAA
CTTAATAGATTGACAGCTTCTGTTGCAATAGATGGAAAAATAGCTAAAGGTGTTCAAGCT
GATGTAGAGGATATTGTTAATAATGCTATAGGTATGGATGGAGCGAGGGGAGATACTCTT
AGCGTTGTTTCAATGGTATTTGACCCAGAAGGTAAGAAAGAGGCTAAACAAGAGCTGGAA
GAGATTAAAAAAGAAGGATTTAAAAAGAACATAATAAAAGCAGTTATTGGAGTAGTAGCA
GTAATAGCAGTTGGAGCTATTGGATACTTAATATATAAGAAAAGAAGTGAACGAGAAGAT
ATGGATTATGAAGATGAAGATTATATTTCTAAATCTGATTCTGTTGATAGGAAAGATAAT
CCTCTATTAGGAGATGACCCAGAACTGACATTAGAGGAAGCTGTTAAAATGTATGCAGAA
GAAAAGCCAGACCAAGTGACAGAGATAATAAAAACTTGGTTAAATGAGTAA
>Cdif_630_PROKKA_00348 fliG
GTGTCCACAGAAATTACAAATGTTAATGCGTTTGACTTAAGTGATATAAGTGAAAGTGAT
AAGAACGAGAAAATAGAAGGTGAAGGTTTAAAAAAAGCTGCTGTATTATTAATGACATTA
GGGCCAGATGTCTCTAGCGATATAATAAAAAGTTTGCCTGATAAACAAGTTCAAAAAATA
GGTTTGGAAATTGCAAATATTTCTTCAATAGCTTCTAAAGAAAGAAGAGAAATCTTAAAA
GAGTTTGTAGAAATAAATAGAGCAAAAGATTATGTTATAGAAGGTGGGCTTGAATATGCA
AGAGAGTTATTAAGTAATGCTTTGGGAAATGCTAAAGCAAACAAATTACTTGAAGGTATA
TCAATAAATACAAGTACAAAGCCTTTTAAACATATTATCAAACTAGATGTAAAGAAGATA
TTAGAAATACTTAGGAATGAAAGTGCACAAACTATAGCCGTTTTACTTGCACATATGGAA
CCAGAAAATGGGGCAGAAGTTTTATCATATTTAGACTTTGATTTACAAAATGAAGTAGCT
ATTAGAATAAGTTCAATGGGTTCAATATCTCCAGAAGTAATAAAGGTAATTGAAAGTTCA
TTAGAAGATAAATTACATTCAATAAGTGGTGATGATTTTAAGGATTATGGAGGAGTGTCT
ACCTTAGTTCAAATATTGATTAATTCTGATAGAAAAACAGAAAAGAATATCTTGGGAACT
ATTGAAGAACAAAACCCGGATTTAGCAGCTCAAATTAAATCTCATATATTTGTCTTTGAA
GATATTGTCAAGTTAGATGATATAAGCATACAAAAAGTGTTAAAAGAAGTAACTATGAAA
GATTTAGTATATGCCTTAAAAGGTGTGGATGATGCGATTTCAGATGCTATATATAGAAAT
CAATCTTCTAGGGCAGCAGAGGCACTTAGAGAAGAAATGGAAATGGTTGGTGTTATAAAG
GTTACACAGGTTGAGGCTGCTCAACAAAAAATAGTAAATAGTGTAAGAAAACTTGAAAGA
GAAGGTGCCATAACTATTGTAAGGAATTTTGGTGATGACTTTGTTGAATAA
>Cdif_630_PROKKA_00349 group_3611
ATGACTTTGTTGAATAATAAGATTATTAAAAGTAAAAAAGCATCATATAAAGGAGTTTTA
GATTTATCCATAATAGATAAAGTTAGAGTGGGAGAATCAAATCTAAATAAAGAAAATGAT
TGTAGATTTAGGGATGAGGTAATAAAGGAAGCTATAGAATCTGCAGAGATAAAAAAGAAT
GAGATATTAGAAGAAGCAAAAATAAATGCACAAAATATAGAAAAGCAAGCATATGAAAAA
GGGTATAGTCAAGGTCAAAAAAATGGATATGAGGATGGATATAAAGAGTCATATGATGAA
TATACCCAAAAAGCTAAAGATGAAGCAGATTTTATAAAAAATCAGGCAAATTTAATCTTA
TTACAAGCTAATGAGAAGATGACTGAGTACATAAAAGAAAAAAATAAAGAGATTGTAAGA
CTTGCTATTAATATGGCCAGTTCTGTTTTAAAAAAGCATTTCGAAGATGAAGAATCTATG
AGTGATTTGTTAAAGCAAATTATTCAAGATTATGAAGGAAGTAGTTCATTTATAGTAAGA
TGTAGTTCTTTCTATAAAGATAATATAGAGAAAGAATTTAAATTATTTAAAGAGGAAACA
TCACTAAAATCAAGTGTATTTGTTATTGCAGATGATAGTATAGATAAAGGAAATGCTATT
ATCCAAAAGGAAAATGGAAGAATAATAGTTGGTATTGATTGTGCTATGGAAAAACTAAAA
GAAGAATTGCTTGGTGAATAA
>Cdif_630_PROKKA_00350 yscN
ATGTATAAAACTGATATATATATAGATTTTGACAAAATAAATAAGAAAATAGAAAATTTA
GAACTCACTATATCAGAAGGTAGAGTAAAGAAGATAATAGGACTTACTGTAGAAGTTGAA
GGAATAAAAGCTTTTGTTGGGGAGTTATGCGTTATATACAACCAAGTTAATAAACCAGTG
AATTGTGAAGTAGTAGGTTTTAAAGATAAAGAAGTCATATTAATGGCGTTGGGAGAATTA
ACATTGATAGCACCTGGTTGTAAAGTTATTTCTAATGGGATACCTTTAAGTGTTATGTGT
AGTGATAATTTACTAGGTAAAGTACTTGATGGTCTTGGAAATCCTATAGACAACTCAGAT
GCTGTTTTAGGAGATAGATACAACCTGAACAATGAACCTCCTGACCCAATGAAGAGAAAA
AAGATACGAAATATAATGGAAACAGGTGTAAGAGCAATAGATGCATTTACTACTTGTGGT
GAAGGACAGAGAATCGGCATATTTGCAGGAAGTGGAGTAGGTAAGAGTACGACTCTAGGT
ATGATTGCTAGGAATGCAAAAGCAGATGTAAATGTAATTGCTCTTATTGGAGAAAGAGGA
AGAGAAGTACTAGATTTTATTGATAAAGATTTAGGTGAAGAGGGAATGAAAAAATCTGTT
GTTGTGTGTGCAACATCAGATAAAGCCCCTCTAGTTAGGTTAAAAGGTGCTCTTACTGCT
ACTGCAATAGCAGAATATTTTAGAGACCAAGGCAAAAAAGTAATACTTATGATGGATTCA
GTAACTAGATTTGCTATGGCACAAAGAGAAGTTGGTGTAGCAATAGGAGAGCCACCAGCT
CAAAAAGGATATACACCATCTGTATTTGCAATGTTGCCAAAACTTATGGAGAGAACAGGG
ACATCAGATAAAGGTTCTATAACTGCATTTTATACAGTATTAGTTGATGGAGATGACTTT
AATGAGCCAATAGCAGATACAACAAGAGGGATACTTGATGGTCATATAGTTTTATCTAGA
GACTTGGCAAATAAGAATCACTATCCCTCTATAGATGTATTAAACAGTTTAAGTAGGCTT
ATGAATGAGATTGCTTCAAAAGAAGACATAAAAATAGCTTCTTTTGCAAGAGACATGCTT
GCTGAGTATAGAGAAGCAGAAGATTTGATAAATATAGGTGCATATGCTTCAGGTACAAAT
AAAAAAATAGATGAAGCAATCTATTATCATGAGCATATTATTAATTTTTTAAAACAAGGG
ATAAATGAAAAGAGTTCTTTTAATGAAACTATAAGTAGTTTGAGAAGAGTTTTTGAATAA
>Cdif_630_PROKKA_00351 group_2135
ATGGAATTGGATAAAAACTTTAAGTTTAGATTACAGAAAGTTTTAGACTTAAAAGTGAAA
GATGAAGAAGAGATAAAAATGGAATTTGCTAAGATTCAACAAAAAAAAATAGATATAGAG
ACTAATTTAGAAAACTTAGAAAGTAATTATAGCAAATATTCTATAAGTAAAAATAACGAT
AGTATTCAAAATCAAAAAATAACTATTAACTATTTACTAGCTTTAAACAATTCTATAATG
GATTTATCAGAAGAGTTGGATAAGTCAACAAATGAACTTGAAAAAGCTAGAAAGCAGCTT
ATAAGCAAACAGATAGAGAGAAAATCATTAGAAAAATTAAAAGAAAAAAAGTATGGACAG
TATTATAAAGAAGAAAATTTAAAAGAACAAAACACTAATGATGAGTTTGCAAGTATGAGT
TATTTAAGGAATAGACAAGTTCTATAA
>Cdif_630_PROKKA_00352 group_2136
ATGAAGATACAAGCAGATTCTTATAATATTATTAAAGATATTGGGGATAGAAAAAGTTCA
TCTAAGAACAAAAATATAAAAAATAATAAATTTGAAGATAATCTATATAAGGCAACAGAC
CATAAAAAGGTTAAAGATAGAAGGGAAGTAAGTAAGCAAAATATTAGCTCAGATAAACCG
GAAAATAGTGATAATGAGTGTCATTTAGATGAAGATAAAAGTAATCACTTAGAAGATGAA
AATACATATGAAAAAGATTGTAGTAAGAATAATGAAGCTTTGCAGCAATTACTGAATCTT
TTAAAGGATAATTATAAAAAAGATAAAGATATAAACACTATATTGAATAATATAGAAAAA
CTAAGTATATCAGATGAATTAAAACAAGAACTTAAGCTTAATAAAAATATATTAAATAAG
ATTGCAAATCAAAATTCAGAGCTAAATAAAGCTAATATAAATAGCTCTAATGATATAGAA
AATTTAGACATAGTTAAATTAAGAGAACTTTTGGAAGATAATGCTAATAAAGATATTGAA
GTAATTACTAAAACTACAGAAAATGATACTAAAAATATAGATTTGTATAGTTTTGATAGC
AATAGAATGGATAATCTTAACTCAAATAAACAGAAAGATGATAGCTCTGATATTTTGGAA
AAACTAGCAGGGGTAAATGGAAATAAGAGTGGGAATTTTGGACAAGTAATAAATAAAAAT
GTTGATATGAATAAAATTAAAAATGATAATGTCAATTTAAAACAGATAGAATCAAATGTA
ATGGATGACTCTATAAAAGCTATTAAGCATATGAAAACAAATGATATACAAGAATTGACA
ATTAAATTAAGACCAAAAGAATTAGGAGATATGAATATACAATTGTTAAAAGATGGTGAA
AGTATGAGAGCTGTTGTGACTGTTTTCAATAAAGATGTCTTTGACTCTATAAATAAAAAC
ATAGCAGATTTAAAGCAACATCTTGAACTTACTAATGTAAATATAAAAGATGTATCAGTG
CAAATGCACAGCGATAATACAAATACATCTGATACCTTTGATAAAGCATTTGAACAACAG
AATAGACAAAATAACCAAGAAAACATGAGTAAGAAGAATACAAATGATAAGCATAATAAT
GTAGTCATAGAAGATGACATTAAAGAAAATATTATTGATGATGATAGAGTAGATTTACTA
GCTTAG
>Cdif_630_PROKKA_00353 flgD
ATGTACGGAATAGCAACGGCTTTGGCAGGAACTCAGGGAAACTATAGGTCAAATAACTTA
AGCCAACTTGAAAGAAATATTAATGATATTGCCAATAAACAAGTTAGAAGCAAAGGAAAT
CAGACAGTAACAGACAATGGGACTCCAATTATAGGACAAGGTGATGATGCTGATAAAGAC
TTGTTTATGAAGATACTTGTGGCACAGATGGGTAATCAAGACCCAATGAATCCGCAAGAC
CCAACAGAATATGTGTCACAATTAGCACAGTTTGCAACTTTAGAAAAGATGTCAGCTATG
AATGAGAAGCTAGATGTACTTTTAGCCTTAAGTAATTCCACTCTAATAAACTCTGCTTTG
AGTATGGCAACATCATTAATTGGTAAAGAAGTAGAAGTATCTGGGGAAGAGAAAGAAGAT
GAAAACATTGTAGGAGTAGTAAAGTCCACATATATAAAAGATGGGGAAGTACACTTAGAA
TTAGAAGTAGATGGAAGTGACAAAACTGTAGGTGTTAAATATGAAAAATTACTTAAAATA
GGAGAGGTAGATGAAAATTCAGGAGAAGAAAATGACTCTTCAGAACAAGAATCTCCAGAA
GAAGCATAA
>Cdif_630_PROKKA_00354 flgG_1
ATGATAAAAGCAATGTATTCAGGTGTAAGTGGAATGAAAGCAAATCAAACAAAATTAGAT
GTAATAGGTAACAATGTAGCCAACGCTGGAACTACTTCTTTTAAGAAAAGTTCAGCTAGA
ATAACAGATTCATTTTATCAAACTGTACTATATGCAAGTGCTCCAACAGCTGCATTAGGA
GGAACAAACTTAGGACAAGTAGGTGTAGGTAGTAAGATATCAAGTATAAATAAAGATATG
GTACAAGGAAATGTACAACCAACTAATAGACCATCTGATTTAATGATAGATGGAGATGGA
TATCTTCCAGTAGTAAGACAAGGAACAGTTATGTATACGAGAGATGGTTCTTTTAATTTA
GATACAGGATTTAAAGCAGCTGATGGTGCTTTGAAGAATATTAAAGGTGGAAGACTTGTA
AATGGTGATGGATATATGTTACAAGGTATGATTTATGATGGGGAATATAAAGCTGATACT
GGAGAATTTGTTAAAAAAGGTGATGCTAAAGGAAAAGAGCCTATTGTAATACCACTTCAA
AGTATAAGTCCTAAGGATGGAACAGTTCAAAATGTACTAGAGTATAATATATCTAAGGAT
GGAACAGTAGAATTTTTATTGAGTGATGGTCAAAGAACTCAATTTGTCTATGATATACCT
GATGGTGCTAAGGTAGGAGATACACCTGCTGGAATAGATAAATTAAAAGGTACAATACAA
AAAGTGCAAATATATGCATTCCAAAATCCAGCAGGCCTGGATGCTGCTGGAGGAAACTTG
TTTAAACCATCAGCAAACTCAGGAGACCCACAAATAGCAGGAGCTACAGGCACAATAATA
CAAGGGGCAATAGAAGCTTCCAATGTAGATATAGCAGAAGAATTTACAGAAATGATAATA
GCAAGTAGGTCTTTCCAAGCAAACAGTAAAATAATATCGACATCAGACGAGATACTTCAA
GAAATAATAAATCTTAAGAGATAG
>Cdif_630_PROKKA_00355 group_3613
ATGATAAGAGTAACGGATTTAAACGGAAGAAAATACATATTAAATTCAGACCTTATAGTG
AGGATTGATTCTGTACCAGAAAGTAGGATTCTCCTTACAACAGGAGAAAAAAACCTTGTA
AAAGAGTCGGTAGATGAGATAGTAGATAAAGTAATAAAGTATAAAAGAAAAATAAATGTA
GGTTATATTAGGAGCGAAAAATAA
>Cdif_630_PROKKA_00356 pomA_1
ATGAAAAAAACAGATTCACTGACATTTATTGGACTAATAGTATCTACAGTATTAGTTTTA
GTTGGTGCCGCAAAAGGAAGTAGTTCAGGGTTAAAGAATTTTTTTGATGTTTCATCAATA
TTAATCACAGTGCTTGGTTCATTTGGAGCTCTAATGATTACATTTACTATAGATGATATA
AAACTTATAAAAAATGCATTACAATACTCATTTAAGACAATGAGTGTATCAAAGTTAGAT
TTACTAGAACAATTTAAAACACTTTCTAAAAAAGCTAGAAAAGAAGGTCTTTTATCAATA
GAGAGTGATGTAATGGGAATAGAAGATCCATTTATGAAGAAAGGGTTAGAGCTGTGTATT
GATGGATTGGAAATCAATGAGATAAGGTCCATCTTAGAACTAGAGATAGATTCTGTTGAA
GATACAAACAACAGATACTCTAAACTATTTAAAACTTGGGGAACCTTTGCACCTGCTTTT
GGGATGTTGGGAACACTAATAGGTTTAATACAAATGTTAGCTGACCTTACATCTCCAGAT
TTAATAGCATCTGGCATGGGAAAGGCATTAATTACAACGTTTTATGGTTCTTTACTTGCC
AATATCGCTTTGAACCCAATTGCATATAATATAGATGAGAAGACTGAAAAAGAAATTTAT
GTAAAGGAAATGATGTTGGAAGGTATAATAAGCATACAATCTGGGGAGAGCAGTATAGTA
GTTGAGGAACGTTTAGCCACATACCTTTCAAACAATGAGAAGTTAGAAATTATGAAATCC
AATAAAAATACAGAAAGAGCAATGAGCAATGGCGCGTAA
>Cdif_630_PROKKA_00357 motB_1
ATGGCGCGTAAAAAAAATAAGAAAAAGGATGAGATAAATCCAGATGCATGGCTGGCTACT
TATGCAGATACTATAACACTGATTCTTACATTTTTCGTATTATTGTATGCAACATCAGTT
GTAGATATGGAAAAATTTAAAAACATAGCAGATGCGTTAAAAGGTCAGTTTTCTGGGACA
AGTATATTTAGTACGGGTTCAAGTACAAGTGAGAAATCTCCAATAGACAGTGTTTTAGTG
GATAAAAATGATAAATCAAATTTAGAACAGGATTTAAAAGATAAAGTTAATAATTCTAAC
TTACAAAATAGTGTAACAGTCAAAGATGATAGTAGAGGGATTTTACTAGAGTTAGATGAT
TCAATTTTATTTGACTCTGGGATTTCTGAGTTAAAAGTAGATAGTAAAGCTACTCTTAAT
AAAGTATATGACATGATAAAGATGATGAAAAATAAGATAGTTATAGAAGGCCATACTGAT
AATGTACCTGTAAAATCAAGTACACATGAATCCAATTGGGATTTATCTTCTAGTAGAGCA
GTAAGTGTTGTAAGATACTTTGTAGAAGAAAAGGGCATGGACCCTAGACTATTTTCGGCA
ACAGGATGTGGAGAGTATCAACCTTTGGTTTCAAATGAAACAGCAAAGGGAAGGGCTGAG
AATAGAAGAGTTAATATACTTATAACTATTGACTAG
>Cdif_630_PROKKA_00358 group_4579
TTGTTCAAAAATAAAAAAATTATTATAATTATTTTGATACTGATTATTTTCTCAGCGGGA
GCAGGTTTTTTTATATTAGGAGAAGGTGGAAATAAACAAGTTGACAAGATTGCAGGTTTG
TTTATTCCAACAGGAAAAGGTAAAGATGAAGTAAAGACCGAAAATCTTGACTTAGAAGAG
ATGGTATTAAAGCTAGCTGATGAAGGTGTAAGATATTTAAAAGTATCAATAACTGTATCT
TATGATTCTTCATATAAAGATATAGAAAAAAATACGCCTTTAATTAGGGATAATATTATA
AATTGTTTTATGGCAAAAAGGGCAGATGATTTTACTGCTGATAATTTAAAGAACATAAAA
GAAGAAATTAAAAATACATTAAATATACAACTAGGTGAAAATGTAATTCAAAATATATAT
TTCACAAATATAGTAGTGCAATAA
>Cdif_630_PROKKA_00359 group_2910
ATGATACTTTATTTACTAAAAATATTAATATGTATCCCAATAATTTTAATATTGATAGTC
TTATCTTTAAAAATTAGCCAAGGAACTTTATTAAAAAAATATAATGATAAATATGTAAAA
ATACTAGATATTGTAAATATAAGTAAAAACAATAGCATAATAATTTTAAAAATAGGTGAA
GAAGGATGCATTATGGCATCTTCTTCTTCTAGCATGAGTAAAATAAAAGATTTGACCAAA
GAAGAAATATTAAAAATAGAAAACGACATTAAAGAAAGAAATTTTAAAATTCAAGATTTT
AAAATGGAAAAAATTAAAAAGAAATACGATTTCAGTAGATATATTGGAAAATTTACAAAA
AAGGAAGATAAGTAA
>Cdif_630_PROKKA_00360 fliP
ATGGAACTATTATCAAAATTACCTTTGGCTGATGTACCATATACAAGTTCAATGCAATTG
TTTTTATTTCTAACTGCATTAATGTTTTTACCATTTGTAATGTTCATGATGACAAGCTTT
GTCAGAATAGTTATAAGTTTATCATTTTTGAAATCAGCATTAGGAGCACAGCAAGCAATT
CCAAGTCAAATTTTGGTAGGACTTGCAATAGTATTGACAATATTTATAATGAGACCAGTA
TTAAATGAGATAAACGAAAAGGCATTACAACCATATATGAAAGAAGAAGTTACTATGGAA
GAAGCTATGAAGGAAGCAGAAGGACCTATTAAAGAGTTTTTATTAACACAAACCAGACAG
ACAGATTTAGATTTATTTGTAGAACAGGCTGGTTTAAAAGAAAAGAAATTAACTCGTGAA
AATATACCACTATCTGTTGTAGTTCCAGCATTTGCTATAAGCGAACTAAAAACTGCTTTT
CAAATAGGTTTTTTAATATATATACCATTTTTGATAATAGACCTTGTTGTGGCAAGTGTT
TTGATGTCTATGGGTATGTTTATGTTGCCTCCAGTCATGATATCATTACCATTTAAGTTA
TTATTATTTGTAATGGTGGATGGATGGAACTTGATAGTAAAAACATTGATATTGGGATTT
GGATAG
>Cdif_630_PROKKA_00361 fliQ
ATGAGTGAATTTATGATAATGAGTGTTCTTAAAAATGGCATGTTTACAGGAGCTATGATT
GCAGCTCCAGTACTCATTGTTTCTCTTGTAGTTGGGCTTTTAATAAGTGTGTTTCAAGCT
ACAACTCAAATCCAGGAGCAAACTTTGACTTTTGTACCAAAACTAATAGCTATTCTTTTA
GTAGTAGCTATCGGTGGAAGCTGGATGTTACATACTCTTATTAGTTTTACTTCTGAGATA
TTCAATATGATATCTCTTATAACTAAATAA
>Cdif_630_PROKKA_00362 flhB
ATGATTTTTGTATTTATTAGAATAGTAGCATTCTTTGGAACACTAAGAATACTATTTCCA
GCTGGTACACCTGCTTTATTTAAGTCACTCTTTGCAATCATTATATCAATATTGATTTCA
AGTACTATGCAAATTGAATATGCAACAAATATAGACAACATTGTATTGTTTACCTTATAT
GGTGTAAATGAGACCATAACTGGGATTATGCTTGGATATATAACCAACCTATGTTTTTAT
AGTATCAGAATGGCGGGTTCTATGATGGACCAACAGATGGGATTATCAATGATTAATATG
TTTGACCCAAATTCAATGACTCAGACAACTTTAATTGATAATCTTATGAACTGGACAGCA
CTTATGATATTTTTTAGCATGGATGGTCATCATGTTTTAATTAGAGGTATAAGGTATAGT
TTTGAGTTAATTCCAATAGGAAAACCATTTGTAGATAATAACATAGATTATATAATAAAC
ATATTTGTGCAGTGCTTTTTAACTGGATTCAAAATAGCAATACCTATTGTACTTTGTCTG
CTTATGGCAGATTTTATTTTAGGGCTTATATCAAGAAGTGTACCTCAATTAAATGTAATG
ATAGTTGGTATGCCATTAAAAATATTGGTTGGTATTGCATTATTTATCATATCAATACCT
TTAATTGTCAATCAAATAAGTCATTTATTAAGTCAAATACCAAAGATGTATGAGGGAACT
TTTGCACTAGCTCCTATGTTTTTTATGGGTTCAGCAGATAAAACAGAAGAAGCTACTCCA
AAGAAAAAGGGAGAACAAAGAAAGAAAGGTAATATAGCAAAGAGTAGAGAATTACCCGTT
GCAATGACTCTACTTGCATTCACCTTATTAGTACCTACATTATTTTCATATGTAGTAGAT
ACACTTAAATCTTCGCTTAATTATTTTTTGAGTCTAGATTTTTATATGAACATAAATTAT
TCAAACCTAGAGAAATTAGTTATAGCAGGATTAATGGATTTTTTTAAGATATTTTTACCA
ATAGCTATTCCCTTTTTAGTTTTAGGCATAATAGCAAACCTATTTCAGGTGGGAATACTG
TTTACTGGTGAAACTTTAAAACCAAATTTATCAAAATTAAATCCAATTAGTGGATTCAAA
AACATGTTTTCTATGAGAAGTTTGTCAACCTTAATAAAGGATACAGCGATTATATCTATT
TTGGCTTACATAGGATATACATTCTTCCAAGATAATTATTTAGATATATTAAAGCTAGGT
AACATATACCTACCAACTTTAATGTACACAGTTAAAGACTTAGTATATTCAATATTGAGT
AAGATTTGTGTAGCTATGATAGCTATAGCAGTTGCAGATTATGTTTATCAAAGATACAGT
CATAAAAAGCAACTGAGAATGACAAAACAAGAAGTTAAAGATGAATATAAAAACTCAGAA
GGAGACCCAGAAGTAAAAGCTAAGATAAAACAAAAACAAAGACAAATTTCGTCTCAAAGG
ACAATGCAAGCAGTACCAAGTGCTACTGTAATAGTAACCAATCCAACCCACTTATCTATA
GCAGTGAGATATGAAAAAGGGAAAGACCAAGCTCCAGTAGTGGTGGCAAAAGGTGCAGAT
TATTTAGCTTTTAAAATAAGGGAAATTGCAAAGGGAAATGACATCCCTATAATAGAAAAC
AAACCTATTGCTAGGTTGTTATATAAGCAAGTAGAAATAGACCAAGAAATTCCAGAGGAC
ATGTATCAAGCTTTTGCAGAGATATTAGTGGCAGTATATAAAATCAAAAATAGATACAAA
GTCCCCAAAAGGTAG
>Cdif_630_PROKKA_00363 flhA
ATGAATAAGTTTAATTTAAAGGAAAATATGGATGTAATAGTGGCATTTGGTGTTGTAGGG
ATTGTTCTTATGATGATAGTGCCATTACCTACATTTATATTAGATATTTTACTGGCAATT
AACATAAGTTTATCTGTGCTAATTTTACTAATGACATTATTTACAACAAATGTACTTGAT
TTATCTATATTTCCAACAGTGTTACTTGTGACAACACTATTTAGATTGGGATTAAATCTT
TCATCAACTAGATTGATTTTAACACAGGGATATGCAGGTGAAGTTATAGAGGCATTTGGA
AGTTTTGTTGTAGGTGGAAATTACGTAGTAGGAATAATTATATTCTTAATTATATTAATT
GTTCAATTTGTTGTTATAACCAATGGTTCTGGAAGAGTATCTGAAGTAACAGCTAGATTT
ACGTTAGATGCCATGCCAGGTAAGCAGATGAGTATAGATGCAGATTTAAATGCAGGAGTT
ATAGATGACAAAACTGCTAGAAAAAGAAGAAAAGAGCTTCAACAAGAAGCAGATTTTTAT
GGTTCTATGGATGGAGCAAATAAGTTTGTAAAGGGAGATGCCATAGCAGGTCTTATAGTA
ACAGCAATAAACATAATAGGTGGAATTGTAATAGGAGCTGTAATGCTGAATATGACTCTT
ATGGGTGCAGCACAGACATATGTAAGACTTACTATAGGGGATGGTCTTGTAAGTCAGATA
CCTGCTCTATTAATATCTACATCAGCAGGTATAATCGTAACAAGAGCTTCTACTGATGAA
AACTTTGGTGGATTAGTAGGTAAACAGTTAACGGCAATACCAAAAGCAGTAATGATGACT
GGTTGTGTTCTAATCGTACTTGGTATGATGCCTGGATTACCTAAACCAGCATTTTTTTCA
CTAGGTATAGGAGCTATAGCAGCAGGTTACTTTTTAGGAAGAGAAAAGAAAGATACTTTA
GAAGACTTGGAGTTTGAAAAACCTGATATGGTAAACCCAGATAAAAATGAAGTAGAAGAT
GTAACAAACTTAATAAATGTAGAATCAATAGAAGTAGAAATTGGATATGGTTTAATATCT
TTAGCTGATGAATCAGCAGGAGGAGATTTACTTCAGAGAATAGCATCAATAAGAAGACAA
TGTGCAATAGACATGGGTATAGTCGTACAACCCATAAGAATAAGAGATAACTTACAGTTA
AATCCAAACCAATACAATATAAAAATAAAAGGAAATGTAGTTGGTGGGTATGAGATAATG
CCTAATATGGTTTTATGTATGGATCCTATGAATCAAGGATTTAGCATATTTGGAATAAAG
ACAATTGAACCTACTTTTGGAATAGAGGCACTTTGGATAGAAAGTGACAAGGTAGAAGAT
GCAGAGTTAAAGGGTTATACAGTTGTAGATTCATCCACAATACTTATAACTCACTTACTA
GATATAATAAAATCAAATGCACACGAATTACTGGGAAGACAAGAAGTTAAGACTATTATA
GATGCAGCAAGAGAAAATTATAGTGCTGTAGTAGATGAATTGATACCAGATTTGATGACA
CTTGGTGAAATTCAAAAAGTACTTAAAAATCTGTTAAGAGAAAAAGTAAATATAAAGGAT
AGAGTTACAATACTTGAAACGCTTGCAGACCAGTCTAGAAATACAAAAGATATAGAGCTT
CTTACTGAATATGTAAGAATAGCCTTGGCTAGAAGTATTTGTAATAATTTAGTTGATGAT
GATAAGACAATTGTAGTGGCTACATTGTCTCCAGAAACTGAAGAGTTGATATCTAATAAT
TTACAGAGGTCTGTAAATGGAACTTATCCAGCAGTTGACCCAGAAAATACAAATAAAATA
TTTGAAAGTATACAAGAAGTAATGAGCAATGTATATTTCAATCATAATATACCAGTAATA
GTAGTATCACCAAAGATAAGAGCTCCATTTAGAAAATTAGTTGAAATTGTATATCCTAAT
TTGACTGTATTATCATTAAATGAAATACCTAACGATATTAAAATCAAAGCAGAAGGTGTG
GTGAGCATATATGATGACGAAAAAGTATACAGCTAA
>Cdif_630_PROKKA_00364 flhF
ATGATGACGAAAAAGTATACAGCTAACACAATTCAGGATGCTATGAATCTAGCCAAAATG
GAATTGGGTGACAATATTACATTAATAGATAAAAAAGAAGTAAGAAAGTCTGGAATACAA
GGTATCTTTTCAAAGAAAGATATTGAACTAACTATTGGATGGGAAAAGAGAGAAAACGTA
GAACAAAAAGATTTAAAACGAGAGATAGAACAATTAAAGTCAATTATTAACAATATGGGG
TTTGATAATAAGAATGATAATGATATAGATAAAATATGTAAAAATCTACTAAGTTTAGAA
TTGAATGAAGAAATTGTAGAATCTATAAGAATTGATTTGCAAGAAATGAAGTTCAATGGA
ATCGATACAAGTAAAAATTTAGTAGAAATTTTAAAGAAAAAGATTAAAATAGAAAATCAA
GTAATAAATGGTAAAATTGCTCTAGTCGGACCACCAGGAGTAGGTAAAACGACTACAATA
GCAAAGTTAGCCGCAAAATTAGTTTTTGAAGAAAATAAAAAAGTAGGAGTAATAACTATA
GATACATACAGGATTGGTGCTGTAGAACAGTTGAAGATATATACTGATATAATGAATATT
CCCTTTAAAGGGGTAATAAGTCCTGATGAAATGGAATTGGCACTTGACGAGATGAAAGAT
TGTGATGTTGTATTAATAGATACAACAGGTAGAGGCTACAAAAACTCTATGCAAATACTA
GAAATCAAAAATCTTATAGATAAAGCTGAAACTGATAATATACATTTAGTTTTGAATTGT
ACAACAAGAGAAAGTGATACAAAAGCAATTATAGATTCATATAGAAATGTGAATTTTAAA
AGCTTAATAATTACAAAGCTAGATGAAACAATAACATATGGCTCAATATTTAACATAATG
AATTATGCACAAAAACCAATATCATATATTACAACAGGACAAAATGTTCCTGATGATATT
ATAAAACCTAATGAAGATAAGATTATAAGGTTACTATTAGGAGTTGAAAGTATATGA
>Cdif_630_PROKKA_00365 ylxH
ATGATAGACCAAGCTCAAATTTTGAGAAAAATAGCAATGGAAAAAAGAGGACTTGATGAG
TTTATAGTAGAGAATGAGAATGTACCTAAGATAATTACAATAGCTTCTGGTAAAGGCGGT
GTTGGAAAGAGTAATCTCGCTACAAATTTGTCTATATGCTTGACCAAACTTAATAAAAAA
GTTCTTATATTAGATGCAGACATAGGAATGTCTAATATAGATATAATAATGGGGGTAAAT
GTAAAAGGGACTATAATTGATGTAATTAATGGCGAAAAAAATATAGAAGATATAATTTCA
CAGACTAAGTATGGTGTAAATATAATATCTGGAGGTTCTGCCCTTAATCATATAGAAGAC
TTTACAGAAGCTCAAAGAAATAAGTTTATACATAGCATAGAACAAATTCACGATGTGGAT
TTTATAATAATTGATACAGGAGCTGGTATGAGCAAAAGCCTATTGTCATTTATATACTGT
AGTACTGAATTTTTCTTAATAACAACTCCAGAACCGACATCATTGACTGACGCATATAGT
TTATTAAAAGCTATAAGTAATTTTGGCATAAAGAGAAGTGCAAATATAATAATCAATAGG
GTAATTGATTTAGAAGAAGCAAAATCTACATACAAAAGAATAAAAATGGTTGTGGACAAA
TTTCTAAACCTTAATCTAGAATTGTATGGATATATAATAGATGACAAAAAAGTAAGTTTA
TGTGTAAAAAAACAGATACCATTCATTTTAGAATATCCTACAAGTATTGCATCAAAATGT
ATTATAGCCATAGCAAAGAGAATGGTAAGTCAGTCAAGAGAAGATATTGTTGATAATAAA
AGTTTTCTAAGAAAGATGTTTAGTATATTTAAAAGCTAA
>Cdif_630_PROKKA_00366 fliA
ATGAATAGAGAAGAATTAATAAAAGAGAATATGCCTCTTGTAAAGAGTATAGCAAGAAAA
TTTTTTATACCAGGGAAAGGTTTTGAATATCAAGACTTAGTAAATAGTGGAGTCATTGGA
TTGATTGATGCAATAAATAAATTTGATGCTGAAAAAGGGGCAAAGTTTTCTAGTTACTCT
TATATAAAAATAAAATCTGCTATATTAGATGAAATTAGAAATCAAAGTCCAATTTCTAAA
CATAATCTAACTAAAGTAAATAAGTATAATAGAGTGGTAGAAAAGTTGCAATCTAAATTA
TTAAGAGAGCCAACTTCATATGAAATTGCAAAAGAATTAAAGGTTTCAGAAAAAGAACTT
CATGATATCGAAAGTAATATAGATATGTTAAATATTGTATCATTAAACTATGTAATCTTT
GAAGATACAAATGAAACTGTACAAGATGTAATAAGTGATAGAGAAGAGGAAGCTCCAGAA
AATATAATAGAAGAAGAAGAAAAGTTAGAGATTCTATCCAAAGCAATTAGTAATTTAAAT
GAAAGAGAAAAATTAATACTTTCACTGTACTATTATGAAGATTTAAATCTAAAGGAGATA
GGAAAAGTGCTAGGTGTTTCAGAATCAAGAGTTTCACAACTCCACAGAAAATCAATAAGA
AACTTAAGAAACAAGATAAAAGAACTTAAATATTCTATATAG
>Cdif_630_PROKKA_00367 group_3617
ATGGTGATTGATAAGATGATACAAATTATATTAATAGTAGTGTCTATTTTAATAATAGTA
ACTATAGTTATAAATTTACATAAGGAATCAAAAAATAAAGATAACAGATACTTTGATAAA
ATATTTGAGCAAGAATATGAAGCAAATGATAGATTAATAATTGCAGAAAAAAGAAGATTC
TTTTTAGACAAAGTACTTGCAGAAAAAAGAAGTAATAGTCATATAAAAGTTTATGAAAAT
TATAACCTAATAAAGGCTAATGAAGAAAGAAAGGAAAACATATTTATAGAATCAAAAAAG
GAAGTAAGACAAGAAAATGAGTTATCTCTTAAAGTGAAACATCTTATAAGTTCAGGTTAT
GATGATGTGGAAATATGTAAGATGCTAGATATTGGAAAGGGGGAACTGTTATTAATAAGG
AGTTGTTACAAAATATAA
>Cdif_630_PROKKA_00368 flgG_2
GTGATAAGAGGATTATATATAGCAGTTTCTGCTATGATAACTAATCAACAAAAGCAAAAT
GTTGTTGTCAATAACCTAGCTAATATGGATACAAATGGATATAAAAGTAAACAACTTTTG
ACTAAAAGTTTTGATGAATTAAAGTTGGAGGGTTACAATAACTACGCAAATGGAACTAAA
CAAAAGCAGATTATAGGCGATATAAGTCCAGGTATTTCTATGGATGAAACTATCACAAAT
TTTAATCAAGGACCTATAAAAACTACTGATAATAAAATGGATGTAGCTATTCAAGGTAAG
GGATTTTTTCTAGTTAGTGATGCAGCTGGAAATCAATTTTACACTAGAAATGGGAACTTC
AGAACAGACAATCAAGGTGACCTTATAACAAGTGAAGGGTATTATGTACTTGGGACGAAT
ACTGCTACTGGTGCTGTAGGTCATATAAATGTAGGAAATCAAAAATTTGAAGTGGCAAAA
GATAATACAATATCACTAGACGGAAATGCTATGTATAAATTTAATATTGTAGATTTTAAT
AACTACAATAACTTAAAAAAAGAAGGAGATAACTTATATTCTGGAGGAGGAGCTATGAAA
GTAAATAATGCACTTACAATACAAAGTGCGATAGAGTCCTCTAATGTAGATATGGTATCT
GAAATTAATAATATGATGACAATATCAAGAGAATATGAGGCAAATCAAAAGATAATTCAG
GCTATGGATTCTAAATTAGCAAAAATAGCAAGTGAGATTGGTTCAGTAAGATAG
>Cdif_630_PROKKA_00369 flgG_3
ATGTACACAATGTTTTATACTAGTAAAACAGCTTTATCAGCAAATCAAAGTAAACTAGAT
ATAATATCTAACAATATAGCAAATTCTGATTCAACAGGATATAAAAAAATAAATATGGAA
TATTCTGATTTAGTGGATGAAGTACTAAATAGACCATCATATCCTACAAATGGCAATGAT
ATATCGACTGGAACAGGAGCTAAGGCAACAGCTCCCATGAGAAATTATGAACAAGGTGCA
TTGGCTCCTACAGATAGTAAGAGTAATTTGGCAATAGATGGAGAAGGATTCTTTAGAGTG
ATAAGAAAAGATGGTACATATGCATATACAAGAAATGGTGGATTTAATGTAGATGCTTTA
GGTAAGATTGTAGATGATAATGGAAATATATTAGATGTCCAATTTGATGCAGGATATAAC
TATAATAATACAAATATAGATAGTACAAACCTGACAGTTTCAAGAAATGGAGAGCTATTC
GTAGATAATAAAAAAATAGGAAAAATCAACTTATATCAACCTATAGGAACTCAAAATTTT
ATATCTGAAGGAGATAGTTTATTCGTCGCAACTGATGCAGCACAGATTAAACAAGTTGAG
AAAGTCGATATAGTTCAAGGCTATAGAGAGAGGTCAAATGTTTCTTTACAAGAAGAATTT
GTTGACTTAATAGCCACTCAAAGAGCATTTCAAATGAACTCAAAGGGAATAAAGACAGCA
GATGAAATGTGGCAAATAGCGAATAATTTAAGAGCTAAATAA
>Cdif_630_PROKKA_00370 fliM
ATGAATGATATGAAAGAGTACGATTTTGGCAAACCTCAGAGTTATTCAAGAGAAAATTTA
ACTTGTTTAAATTTTTTATTAGCTGAATTTTGTAAAAAATATAAAAACTATATAATTTAT
GAACTTAAGTGTAATTCTAGTATGGTTGTTGATAGTATAGACCAAGTAAATTATCAGACT
TTTTTAGATAGAGTAACTTCTTCATGCGTAGTAGTACAAAATGCAATGGAACCTGTTATG
AAAAACTTTTCTTTTAGAATAGATAGAAGTGTAGCTGATATGTGGATTGATATAACTTCT
GGAGGAACTGGAGTTGTAAAGGATAATGATAGAGAGCTTACAGAACTTGATAAAAAAGTG
CTTTTACACCTTATGGATGATTTAGTAAGAAATATGCACTTATTTGAGGGTTTTGAAAAT
ATACAAGTATTGGATACACATACACATATTAATTTGCCACAATTATGTTCTCCAACTGCA
CCAGTATGCGTTGTAGATTTAAAAGTGCTAAATGATAATGAGTGTATTGGAAGTGTTTCT
CTTTGTTTTCCATACAATGGTTTAGAGGCTCTGTTAGAAAGTATATCTGTTATAGAATTT
TTTGATAATGATGTAGGAGATGATTCAGAGGAATTTACCCAAAAAATCTATAATAGTGTA
TCTAATATAGAATTATCAGTTATTGCAGAGATAGGAAAAGTATCAATTAATGTTGAGGAT
TTACTTAAACTAGAAGTTGGAGATGTAATAGTAACAAATAAAAAAATAAATGATTATATA
GATATATTTGTAGAAAATTCAAAATCATACACAGCAACACCAGGATTTATATCAAGTAAA
AAAGGTGTAAAAATAAATGATGCTGTTGGAAAAGAGGTGTAG
>Cdif_630_PROKKA_00371 fliN_2
ATGGACAATAGTAATCTTATTTCAGATGAAGAAGCAAAGATGTTATTAAATGATAAAGTT
GAAAGTGAAGTTGATGGAGATGATGAGTTAGCCTTAGATGTCTCTGAAGTTAATCGAAAT
AATATACAAAGGATACTTGACCTTAAGTTAGAATTATCTGTAGTTATAGGAAGAACTAAG
ATGACTCTAAGAGATATTTTAAATTTACATAAAGGTTCTCTTATTGAACTGGATACTTTA
GCAGACCAAGATGTGGAAATACTAATAGATAATAAGGTTTTGGCTTATGGAAAAGTAGTG
GTGGTAGATTTAAATTTTGGTGTAAAGATAACAAGTATAGTAAGTGAAGAAGACATGGTA
AAATCTCTTGTTTAG
>Cdif_630_PROKKA_00372 group_3618
GTGGTACTTATTTTAAACTTAAATGATATAAAAAAAGATATACTAAAACTCAATAAAAAA
GACTCATGTTCTCTATATAATGAATCTATTAATAATATAAATAATAATTGTATATCAACT
GGATTAAAATTTTTAAAACAAGCAAGAGATTTAAACCCAGATGATGTTGATATATTAAAT
CTCACAGGTCTTGTAAACTTACTAAAATGTAATTTTGATGATGCTGTAGAAAGTTTCTAT
AAGAGTTCACTTTGTGAAAAAACTGCTCTGTGTGAAAAGTATATAAACATGCTTACATCT
GAGGAGTTTTTAATTTTCTTTGAAAAGTACAATCAACTTATAAGGTTAATAAATAAAGGA
ATGTATAAAGAAGCTATACAAGGGTTTAAACTCATAACTGACCAATACTGTGATTTAATA
GAACCTTATGAGTTGCTTGCCTTACTGTATGACAAGGAAGAAGAATATATAAAATTTGAT
GAATGTTTAGAAGTATTGAAGATTATTGATAAGGAAAATTATTTATTAAATCAAGAAAAT
AACACATTAGATATGTATAATAGTGCTAATATACAAACTAAAAGTAATATAAAAGTAGAT
GATTATAAGAATGAGTTTTTACATAAAAGTAGTAGTAATCATAAAATTAATGATTATAAT
GATGTAACTAAAGAAAAGAGTTCAAGCAAAAACCAGAAAAGTTCAGATTCTAATAAGAAA
AAAAGTATTAAAAAAAATAAGTACCTATATATAGCCATAATATTAGGAATATTATTAGTA
GGACAAAGTATATATAGTTCTTATAAGATGAATAATTTAACTGATAAAATATCTAAAAAT
AATGAAACTAAAAATGAAGAGTCAATAGATTCTAACTTGACTAAGAAAGAAAATAATATA
GAAGAAAATGAAGATATGAGTAAGGCTTCTAATATAAATAAGAGTAATAAAAACATTAAT
AAAGAGGATGATGTAAAATCTAAAAAAAATACTGTAGAAAATGAAGATGATAAAGATTCT
GACTTATTTACAGAGGATGAATTGATGTCTAAGGCGAATACTTTAAAATCAGAAAAGAAA
ACTAAATCTTCTATACAACTATATAAGAAAGTTGCAGATATAGGTGAAAATAAAGGGAAT
ACATCTGAAGCAACTTATCAAGTTGCTATTCTCAGTGAAAAGTTAAAAGACTATAAAACT
GCTGAAGAATATTATAAAATGTATGTAGAAAATTACTCAGAAAAAGATGCTTATTTTGAT
GAATCTTATTATAATTTAGGTATGATGTACTATAACAATGGTGATTTAAAAAATTCTAAA
TTGACATTAAAGAAGTTGGTTAATAAGGTACCAAATAGTATGTATAATAATTCAAAAGTA
AAAGAAATTTTAAAAGAAGAATAG
>Cdif_630_PROKKA_00373 htpG
ATGGAATTTGAAAAAGGGAGTATTTCAATTCATACAGAAAATATTTTTCCTATAATTAAA
AAATGGTTATACTCTGATAAAGACATATTTATAAGAGAGCTTATAAGTAATGGATGTGAT
GCAGTAAGTAAACATAAAAGACTTGTATCACTAGGAGAAATATCAGAAAATAAGTCATCA
GATTATAAAATTACAGTATCTGTAAATAAAGGAGAAGGTACACTTAAATTTATTGACAAT
GGAATTGGTATGACTGAAGAAGAGATAAAAAAATACATAAATCAAGTTGCTTTTTCAGGT
GCTGAAGATTTCTTTAATAAATATAAGGATAAAATGGAAGAGTCAAATGATATAATAGGT
CATTTTGGATTAGGATTTTATTCTGCATTTATGGTGTCTAAAAAGGTACAAATAGATACA
CTTTCATATACAGAAGGAGCGACTCCTGTAAGATGGATATCTGAAGGTGGTACAGAATAC
GAAATATCTGAATCAGATGCTAGAAATGATAGAGGAACTACTATAACACTATTTATTGAT
GATGATAGTAAAGAATTTTTAGATGAATTTACTGTAAGAGGAATAATAAATAAATACTGT
TCTTTCTTACCAGTAGAAATATATTTAGAAGATGTTGAAAGATTAGAAAGAGAAGCTAAA
GAAGCAGAAGAAAAAGCTAAAAAACAAAAGGAAGATGGAAAAGAAGAGATTGTAGATGCA
AAAGTAATTGAGCCTTTAAACGACACTAATCCTCTATGGTTAAAATCTCCAAAAGACTGT
ACTGATGAGGAGTATAAAGAGTTTTATAGAAAGGTATTCAATGTATTTGATGAACCTTTA
TTTTGGATACATTTAAATGTAGATTATCCTTTCAATTTAAAGGGTATACTTTACTTCCCT
AAATTAAAAAATGAGTTTGAACTGACTGAAGGAAAAGTAAAATTATACAACAATCAAGTG
TTTGTGGCTGACAATATAAAAGAAGTTATACCAGAATTTTTACTTTTATTAAAAGGAGTT
ATAGACTGCCCAGACTTACCATTAAATGTATCAAGAAGTTTCTTACAAAATGACAGGGAT
GTAAGCAAAATTTCTAAACATATAATTAAAAAAGTAGCTGATAAGTTGAAATCTCTTTGT
AAAAATGAAAGAGAAGAATACAATAAGTTTTGGGATGATATACAAATATTTATTAAATAT
GGTTGCTTAAAAGATGAAAGTTTCTATGAGAAGGTAAAAGAATGTATATTATTCAAAACT
ATTGATGATGAGTATATAACATTACAAGATTATTTAGAAAAATGTAAGGACAAACATGAA
AATAAGGTATTTTATGTAAGTGATAAGGAACAGCAATCTCAATACATTAAACTATTTAAA
GAATACGACTTAAGTGCTGTTGTTTTAAACTCATCAATAGATACTCATTTTATTTCATTT
ATGGAATATAAAGAGAATGGAGTTAAGTTTAATAGAATAGATGCAGACCTTTCTGATGTA
TTAAAAGATAAAAATGAAAATAAAGATAGTGAAGAAAACAAAGAAGAGATAGCTAAGATA
GAAGGTCTGTTTAAAGAAGCTGTCGGAGAAAGAGTGAAGAATTATTCTGTAGAAGGATTG
AAAAATGAAGACACTCCAGCTATGGTATTAGTATCAGAACAATCTATTAGAATGGCAGAA
ATGCAGTCAAGATTTGCTGGAATGGATTTAGGAATGAATTTTGAGGAAGAAAAAACTCTT
GTAATAAATGAGAACAGTCCAATAATCAAAAAATTGGTTTCTCTTAAAGATGATGAGGAA
AAGAAAGATAAGATTACGCTTATTTGTAACCAGATAGCAGATTTAGCTTTACTTTCTAAT
AAAGAATTAAAGCCAGATGAGTTAGATTCATTTGTACAAAGAAGTAATAAGCTTATGAGT
CTTTTGATAGAATTATAA
>Cdif_630_PROKKA_00374 dhaT
ATGAATTTTAATTATAATTTGCCAGTAAATATCTTATTTGGGAGAGGCAGAATTAATGAT
GTGGGAAAAGAAGTATCTAAATATGGCAAAAAAGTATTGATAGTAACAGGTAAAAATAGT
ACAAAGAAAACTGGATTACTTGATAAAACAATAGATTTACTAAAAGACTCTAAAATAGAA
TATGAAGTTTTTGATAGAGTAGAACAAAATCCTCTTATAACTACTATATATTCAGGAGTA
GAAATTATAAAATCAACTGGATGTGATTGTGTTTTAGGGCTTGGTGGTGGAAGCATTATG
GATGCTGCCAAGAGTATAGCTTTTTCTTATAAAAACCCAGGAGATTTAAATGATTATATA
TTTGGAATTAGACAAGGTGAAGAAGCTTTACCTATAATCTTAGTTCCAACAACATCAGGT
ACAGGTAGTGAAGGAAATTGTTTTGCAGTACTTACAAATTCAGAAACTAAAGATAAAAAA
TCTATAAAGAAGAATAGTATGTATGCAAAAGCATCAATAATTGACCCAGAACTTATGGTT
ACAATGCCAAAACATATAATTGCATCAGTTGGATTTGATGCACTTGCCCATAATATGGAA
GCATATCTTTCTAATGGAAGAAACCCTCTTGCAGATGTACAAGCTATTTATGGGATTGAA
CTTATATCAGAAAACCTAATAAAGGTATATAATGATGTTAATGATTTAGAAGCATGGGAA
AAAATAACACTTGCAAGTACTATTGGAGGAATGACGATTGGTACAGCGGGTACAGCCTTG
CCACATGGAATGGAGCATCCTGTAAGTGGTCTTAGAGATGTAATGCATGGAAAAGGACTT
GCAGCTTTGACTCCTACTATTATAGAAAGTTCATGGGATAGTGATATTGAAAGATTTGGT
AATATTTCAAAGGTATTAGGAGGAACTTGTGCAGAAGATTGTTCAGATGCAATTAGAAAT
TTCCTTAAAAAAATAGATTTAGATATAAAACTAAGTGATTTAGGTATTGAAAAATCAGAT
ATAGATTGGTTAACTGATAATTGTATGAAAATATCAGTTGCAAATATTAAGAGACATCCA
AAGTATTTTAATAAGGAACAAATAAAGGAAATGTACCATAAGTCTTTATAA
>Cdif_630_PROKKA_00375 splB
ATGTTTAATCCTAAAAGAATAATATTCGAAAAAGGAACTTTAGACACTGATGTGGGTAAA
AAAATATACAATAAATTTAGAGATAATAAAGATGTAGAGATAATTAATATATCATCAAAT
AGGATTAAAGAACATATTCCAGGTGAAAATCTATATGAACAATATAGAAGTGGGAAGCAG
ACTATGGTAGTTGGGATTAGAAAAAGTCTGAAGTTTCAAACATGTAAACCTTCTGCTAAT
TATCAACTACCACTTGTCAGTGGATGTATGGGAAGATGTGAGTATTGTTATTTGAACACA
CAATTAGGTGATAAACCATTTATAAGGGTGTTTGTAAATGTAGATGAAATACTTGAACAG
ACAAAAAAATATATTGAAGATAGAAAGCCACAGGTAACCATATTTGAAGGGGCAGCTACA
TCAGACCCAGTTCCAGTAGAGCCATATACTAATTCTTTGAAGAAAACAATAGAGTTTTTT
GGAAGAGAGGAAAAAGGAAGATTTAGATTTGTTACTAAATACAGTGATGTGGATAGCTTA
TTGGATGCTGAACATAATAATCATACAGAAATACGATTTAGTATCAATACTCCTAGAATT
ATAAATGAACATGAGCATTATACAGCCTCTGCAAATAAAAGAATAGAGTCAGCTGTAAAA
CTTGCTAGGGCTGGTTATCAGATTGGTTTCATAATAGCACCTGTGTTTTTATATGAAGGT
TGGAAAGAAGAGTATAAAAATCTGATTATAAGTATAAAAGAAGCTTTACCAAAGGATTTT
GATAAAAAAATTATATTTGAAGTTATATCTCATAGATATACAACTAAAGCAAAAAATAGA
ATACTAGAGATTTATCCAGATACACTATTGCCAATGGAAAATGAAGATAGAAAGTTTAAA
TACGGTCAATTTGGATATGGTAAGTACGTGTATGATAAAGAACAATTAGATGATATGAAA
GAGTTCTTTCTTAAGGAAATAAATGGAGTATTTAAAAATAGTTTAATAAAATATATAATA
TAG
>Cdif_630_PROKKA_00376 tetD_1
ATGCATGCATGGGAGTCTATTCAAATTACATTGGATTTAATAGAAGCAAATTTATCAGAA
GAAATATCAATTAATGAATTAGCAAATAAAGCAAATTTATCACCATTTTACTATCAAAGA
CTATTTAAAAGATTGGTAAATAAGACTGTAATGGAGTATATAAAGCTTCGTCGTCTTGCA
AGAGCTTCTGAATACTTAGCAGAACATAAGAATCGTATACTTGATGTAGCTTTAAATTTT
GGATTTGCTAGTCATGAGACATTTACACGTTCCTTTAAAAAAGCATATGGATTAACTCCA
GAAAAATATAGAGCAAATCCAGTAAAACTCAATCACTTTATTAAGCCAGAATTAATTTTA
AATTATGCTATGGTTGATGAAGGTGTTCCACTGATTGCAGATGATATAGTGATTGAAGTT
AATCGTAAGACATTGAGTAATCCAAGGACATTTGTTGGAATAGAAATAGAAGTACCTATT
TGCCAGTTGGTAGGCGGTGAAACAACTGGAATTGCAATAGTAGAGGAATTATGGATGAAA
CTTGGAAGTCAAAGACATAATATACCAAATCAAATTCCAGGTGGAAATGAATTTGCTGCT
CTTTATATGGGAAATGCAAAAGAAGGAAATTGTATGTATATGGCAGGTGTAGAGGTAGAG
TCAGGTACATCAGTAGAAGGATATAGTACTTTTGAGTTGCCAGTTAAAGAATATTTAGTA
TGTGGATTTGAGGCAGAAAACTTTAATGAGTTAGTTAATTCAGCTGTTTTTAAAGCAGAT
AAATTTATGGAAAGATGGATGAAGAAACATAATTTAACAACTACTGATTTTGCAATTGAG
ATGTATTACCCCACTACACCTGAAGCAGCATATCTGGAACATTGGATTGTTCCGGTTCCT
ATTGAACAATAG
>Cdif_630_PROKKA_00377 group_3620
ATGAATTGGCAAGATGCGTTTTTTCAAGATACTAAACCTACATTTGAGCAAATTAATGAA
TTTATTAATAATCCATTATGGGACAAGTTAAATAAAACTTTGGTTTCTACTTATAATGTA
GAACCTAAGCTTGAATACAGTAAATGTTCAATGCAAAGAGGTTGGAATGTAAAATATAAA
AAAAGAGGTAAATCACTATGTACTTTATATCCACAAGAAGGTTATTTTAAAGCTTTGGTT
ATTGTAAGTGAAAGCAATAGAGTAGAGGTTGATTTATTTATTAATACTTGTTGTGATTAT
ATCAAAAAAATATATAATGAGGTAAACTTTTTTAATGGAAGTAAATGGCTAATGATTCAA
GTAGATAGTTTATTGGTATTAAACGATATGCTTGAACTAATTAAATTTAGAGCTTAA
>Cdif_630_PROKKA_00378 yybR_1
ATGAGTATAAATACTGAAAAAAATATAACTAAAAACGTTGAAGAATTAACCTGTCCAATC
CGTTATGCATTAGACATTGTCGGTGGTAAGTGGAAATTACCTATTATATGTATGTTAGCA
GTTGAAAATCCAATTAGATATAGTAGCATAAAAAGAAAATTGGATGGCATTACAAATACT
ATGCTAGCTCAATCATTAAAAGATTTAGAGTCTACTGGTATTGTTCATCGTAAACAATAT
AATGAAATTCCTCCAAAAGTTGAATATACATTAACAAGTAAAGGTAAAAGTATTGTGCCT
ATTTTACAACAATTTGCTAATTGGGGTGCTACTAATATGCAAGAAAAAAACACATGTGGA
CTTAGTTGCAAAGAATGTAGAAAGATAAAGTAA
>Cdif_630_PROKKA_00379 group_4585
ATGAAAGCATTAGAATTTTTGAACAAGGCAGGAGTTTATTATTTAGCAACAGTTGATGAG
AACAATCAAGCACATGTGCGTCCTTTAGGATTTGTTATGGAATACAATGGTAAACTTACA
TTTTGCACATCTAATCAAAAGGATATGTTTAAGCAACTTATTTTTAATCCAAAGGTTGAA
CTTTGTTGTATAGACCAAAACCTTAATACTCTACGTATTTTAGGTGAAGCAGTATTTGTT
ACATCAAAAGAAACACAAGCTAAGGCACTTGAAATAATGCCAAGTTTAGGTCAGATGTAC
TCTGTAGGAGATGGTAAGTTTGAAATATTCTCTATTGATAAGGCAAAAGTTAGTTGTTGT
TCAATGAGTGGTAAAAAGATTGATGCAGAGCTTTAA
>Cdif_630_PROKKA_00380 group_4586
ATGAGTAAATATAGTTCTTTATGGGAATATGTTAAGAAAAACAATAGTCAATCGTTTAAA
TTAACTTTTGAAGAAATAAAAGATATTGCTGGGATAGAGATAGACCATTCGTTTTTGAAA
TATAAAAAGGAATTAAATGAATATGGATATCAAGTAGGAAAAATCTCTTTAAAAGAGAAG
ACTGTTATTTTCGATAAAATTGGTTAA
>Cdif_630_PROKKA_00381 group_1611
ATGTTAAGTAAAAAAAATGTAAGTTTAATTATTTTAGTAATAATTTTAAGTTTATTAACT
GCTATATTTATTTTCAATAATAAAAATACTAACAATAAATTGAAAGAAGTTACTAAGAAT
AATGAAGAAATAGTACCTAAAAACTTAGAAGGTTTAAGTATAGAACAATTAATAGAGATT
AGAGATAAAGCCATTGATAAAAATTTAGAAGGTCTTAGGGAATTTGGAGAAGATTCAGTA
AAAAAACGTAAAGATTCAATTTTAAACTTTGAATTTGGATTAGTAGCTTTTGTTAACAAG
AATTATAGCAACTTAACAGAAAAAGAGAAATTAATAAGACAAATTAATATTGTTAACTAT
GAAAACTCTATAAATGATATAATGGATCCTTCAGGTTCATTCTTTGAATTAGCAAATCAG
AATTACCAAGTGAATGAGTTTCTGTTAAAAAACGGAAAAGATTATAAAGAATGGTCATAT
GAAGGTCTAGATTTTCTAATTGATCATCTAGAAGAACTGTGCAAATTTGTTGATTTTGAT
GTAAAAGATGTAATAGATATTATTGATCCTACAATAAAAACAGATCTTTCAGAGGAACAA
AAGAAATCTTTGAATGATAAATTAAAGAAAATATCTTCAAGTGATACTTTAAGTGAAGAA
GTTAAAAAGGAGATAAAAAACTGGGAAAACAATTTAAATAATTTAAATATGAATAAAAAT
AATTCTAATTAA
>Cdif_630_PROKKA_00382 ycdX_1
ATGAATTTTTTATCAGATTTACACACCCACTCTATAGTCAGTGGTCATGGCTATAGCACT
TTACTAGAAAATATTAATTATTGTAAAGAAAATGGAATTAAGATACTAGGTACATCTGAA
CATGGTCCTAAGATGCCTGGTTCTCCCCACAGATGGTACTTTCACAACATTCAAAATATC
CCAAGAATCATAAATAACATTATAATTTTAAGAGGCTGTGAAGCAAATATACTAGATATT
AAAGGAAACATAGACCTAGAGCCTTTTGTAATTCCTCGGTTAGATTATCTTATCTTGTCA
TTTCACGAAGCTGTTTTTTCTCCAAATACATTAGAGAATAATACTAAAGCTTTAATAAAT
GCAATAAATAAGCATGATAATATTGAAATATTAGGACACCTTGGAAACCCAAACTACCCA
ATCGACTATGAATTAATCATTAAATTAGCTATAGAAAAGAATATCTTAATAGAAATAAAT
AATTGTTCTATTAAAGGCGTGTCAAGAAATGGTAGCTCGGATAACTGTAAGTATATTGCT
ACACTTTGCAAAAAATATGGTGCTAAAATCATACTAACTTCAGATGCTCACATTTGTTTT
GACATAGGTAACTATGAGTATTCTGAAAATATCTTAAAGGAAATTAATTTTCCAGATGAA
TTAATAATGAATTATCCTAAAAAACTTATTAATCATTTTCACCAAAAAGATAAATTACTA
GATGTTGATTATACAAATATCTAA
>Cdif_630_PROKKA_00383 luxO_2
ATGACACAAAAGAAGCTATCAAGGAAAGAAAAAGTTTTAATTTGCTTGAAAAGGTTAACA
GAAGAACACTTGAACTTTAATAATGGCATTAGATTTGGATTTGATGCAGAATATATAGCT
ACTGAAGTAGGTATAAATAGAAGTAATGCTAGTAAGGAATTAAATCAATTAATAAAAGAA
AGTATTATTATAAAGATAAAGGGTAAGCCTGTTCAGTACTTATATAAAGAAAGTATTGAG
AGTATTTTAGGAAAGAAACTAAATAAAGGGATATTTGATAATATTAACTCTATAAACGAA
TATAGTGAAAATGATTCTATCAAAGATGAGTATATTTTAGAGAGTATAAAAAAAGAGAAC
AATATTTTTAATTTAGTAGGATGTGATGGAAGTTTAAGGTCCCAAATAGAACAGGCTAAA
GCAGCAGTAATATATCCACCTAAGGGTTTAAGTACATTAATAATAGGACCTACAGGAGTT
GGTAAATCTATATTTGCAGAATATATGTATAAGTATAGTTTAACTATAAAAGAAGATAGT
GATAATGCACCATTTATCATATTTAACTGTGCTGATTATTCTGATAATCAGCAATTATTA
TTAGCGCAGCTTTTTGGATATGTAAAAGGAGCATTTACTGGAGCTGATAAAGATAAGTAT
GGTATTGTACATGAAGCTAATAATGGAGTATTGTTTTTAGATGAAGTTCATAGATTATCT
GCAGAGGGACAAGAAATGCTATTTCTGCTTATGGATAAAGGGATATATAGAAGGTTAGGA
GAGGCTAATAAGGTACATGAGTGTAGAGTTATGATAATTGCAGCCACTACAGAAGACCCA
GAAACAGCAATGTTGGAAACGTTTTTAAGAAGAATACCTGTAACTATAAAGATTCCGTCT
TTAGAGGAAAGAGGCTTTCAAGAGAGAATGAAGCTTATATGTTATTTTTTTAAAGAAGAG
AGTGTTAGGATTGGTGTTAAGTTAAAGGTTTCAAAAGAAGTTATTAAGGCATTTATTTTA
TATAAGTGTAAGGGAAACATAGGCCAATTAAAAAGCGATATACAATTAATTTGTGCAAGA
GCTTTTTTAGATTATATGACCTATAAAAGGGAATGTGTATATGTAAGGCTCTCTCTTCTA
CCAAATAATATTAGAGAATCATTATATGGAAATAATAGAAAAGAGGAGTTTGTACAAAAT
TTCAGTTTTATTGGAAAAGATGATATTATTTTTTTACCAGAAGAAAAGGATTTTGAAAGT
GAAAATTTATTAATAGAAAATAAAAAATATGATTTAGATTTTTATGGAATGATAAAAGAA
ACTTGGAATAAACTTCAACAAGAAGGTATTAAAGAGTCACAAATTAGAAGTGTTATAGAT
GGAGACATACAGAAGTATTCCTATAATTTAATGAATACTTTTATATATAATAGTAGTAAT
CAAACAGCTTATAACAACATTGTTAATGATTCAATTGCAACTACTGTAAAATATATTTTA
CAAAAGCATGATAAATGGAGCAAAAGAGAAGGATTAGATAAATTAATAAAAGCTATAGCT
TTACATATTCAGAATTTAATTGAAAGAATAAAGATTGGAAATATAGTAAAGCATCCTAAT
AAAGATGAAATTATGAAGGAAAGAGCATATGAATATAACATAGCAAAAGAAATATTATCT
AACATGTCATTAATGTATGGAGTAGAGTTTCCAGAAGATGAAGCAATTTTTTTAGCAACA
TTTCTTTATTTATCGTATGTGGGATTAAATGAGGAGAGTATAGCAATATTAGTCATAATG
CATGGTGAATCTACAGCATCTAGCATGGTGAATGTAGCCAATACTTTACTGGATTGTAAC
CATGCAGTGGCAATTAATATGGGATTAGAAGATAGAGTTCAGGATATTTTAGTACAAGCT
GTAGAAATAGCCAATAAAATTGATAAAGGAAAGGGAATTTTAATTTTAACTGATATGGGG
TCTATTTTAACATTTGCTAAAGTTATTCGTGATGCTACAGGAAAAGAAGTAAAAGCAATA
GATATGGTAAGTACACCTATTGTAATAGAAGCAACTAGAAAGGCTCTAACTCCAGAAATG
ACATTAGAGAAATTATATTTTAATATTATAGAATCTATAAAGAAACATTATGGAGATATG
GAAGTTACATATGCTGAAAAAGATAATGGTGGTAGATATTTTGATAGATTACTAATTGAT
AATATTAGTAAAACTTTGACTTTTTTAAATGGGGAAAAGGCTTATTTTATATTAAAAGAA
GTAATTAATAGAATTAGTGAACACTATTCTTTAGTAATTCAAGATGAACTTTTAGTAAAG
TTTATATTTCATTGTTCATGTATGATTGAAAGAGTAATAATAAAAGAGTCTTTAGTTTAT
AAATCATATGAAGAAAGAATTAGTAGAAATAAAGAATTATATTTAGTTATAAAAGAAAGT
TTTAAGCTAGTAGAAGAGACATTCGATATAATTATTTCAGATATGGAATATGCAAATATA
TTAGATATATTTGAATCACAATATGATACAGATAAATTCAAAAGTTGA
>Cdif_630_PROKKA_00384 manX_1
GTGATAGGAATAATAGTTATGACTCATGGGAGTTTTAGTGAAGAAATTATAAAAAGCTGT
GAACTTATTGCAGGACCAGCAGAAAGAACAGCAGCAATTAAACTAAATAGGAATGATAAT
ATTGAAGACTTAAATAAAAATTTTGTAGAAAAGTTAAATGAATTAGATGAAGGTGACGGA
GTTTTAGTATTAGCTGACCTATTAGGAGGTTCGCCAAGTAATGTTGCAAGTTTAAACCTT
AAAAAAGGTGGCAAGTTTCATGCACTTACTGGAGTAAATCTTCCAATGCTACTTGAAGCT
TTAATTAATAGAGAGGGAAAAAGTTTAGAAGAGTTAGCAGAAGCATGTATTGAAGCAGGA
CAAACTGGTATAAACAATATTAATAAAGTTCTTAGCTCAATGTAA
>Cdif_630_PROKKA_00385 sorB_1
ATGTCTTTAGTAAAATATTGCAGATGTGATGATAGATTAATACATGGTCAAGTTATATAT
AAATGGGTTAAGCATCTAGGTGTAAAAAAGATAGTAGTAGTAGATGATGAAACAACCAAT
GATGTTATTGCTAAAGGTTTGATAAAAATGGCAGCACCAAAGAATATTGATTTATCAATA
TTAACTGTAAGTGAATCAAGGAGATATTTTTATAATAATCAAGCTGATGATAACGTTTTT
GTATTAATTAAAAATTTAGATACTGCAAATAGAATGATAGAAGAAGGGATTAATATCAAA
AAACTTATTGTTGGAAGAATACCTACAGGAATAGGAAAAAAGAAAATATCTCAAAATGTA
TACATTAATAAAAAAGAGTTTCTTTTAATAGATGAATTTATTAAAAAGAATATTAATGTA
TCAATTCAAATGGTACCTGATGAAGAAGAAGTAGAATTAAACCAAAATATTAATCGCTAT
AAAGGAGAGTTTATTTAG
>Cdif_630_PROKKA_00386 group_4588
ATGAATAAATATAAGGTAATCATACTGTGCCATGGAACTTGGGGAAAAGTCTTAGTAGAA
GAAACAAATAAAAACTTTGGATTGTCAAATCAATATGAAGTTTTATCACTAAGTTCTGAA
AAAGATGTTTCTGTATTTATGAAAGAGGTTGAAGAAGTAGTAGATAAAGAAGATGTGAAA
ATTATAATATCAGATTTATATGGAGGATCTACATCAAGTGTCGCAATAGCTGTTGCTATA
AGAAGAGGAATAGATGCAATAAATGGACTTAGCTTACAGACAATTTTAATCGTAGATGAA
GAATTAAGCAAAGAAGATAAATTACATACATTACCAGAAAGAATCGTCAAAAAAAATAAT
AACCTTTGTGTGGATTTAATTAAAGAATTTAAAAAAATATAA
>Cdif_630_PROKKA_00387 sorB_2
ATGGCAAAAATAACATTAGTAAGAGTAGACCACAGATTAATTCATGGGCAAGTTATAACA
AAATGGGTAAAAATCGCTCAAGCTCAAAAAATAATAATAGTTGATGACTTCTTAGGTCAA
GATGAATTTATGGCTGACATATATAAAATGGCAGCACCATCAGGAGTAGAAGTAGTTATT
TTAACAGCAGAAGATGCGGGACAAGCATTCCAAAACAACACTTTAGGAGATAAAAATATA
TTTATTCTATTTAAAAATGTTGATATGGCAAATAAGGCTTATAAAGCTGGACTTAAATAT
GAAAAGATTCAATTAGGAGGTATTCCAAATGAAGCAGGAAAGAAAATGGTGTTTACAGCT
GTTTCATTAGGAAATGAGGATGTAGAACAACTTAATGAACTTAATGAAAATGGGGTTGAA
ATAGTCCTACAAGTTATACCAGAGGAATCATCTATGACATATGAAAATGCGTTAAAGAAA
TTTAAATAA
>Cdif_630_PROKKA_00388 agaC_1
ATGGAATCTGTTTTGATGTTGGCAATTGTAACAGGATTATGGTATTGGTTTGCAGCAGGT
CTTGCAGGGTATACCCTTTTCTCAACACTAAAGTCTCCTTTATTTATAGGTTTTAGCCTT
GGATTACTTTGGGGTGATGTAACAACTGGTATGATTGTTGGTGCAAGTATAGAAATGGTT
TATCTAGGAATGGTCGCAGCAGGGGGAAATATTCCATCAGATAAATGTCTAGCTGCTCTT
ATTGCAATACCAGTAGCACTTCAAACTGGTGTTAATGCAGAAGTTGCAGTATCTATTGCG
GTACCTTTAGGTGTTATAGGAGTATTAGTTAATAACTTAAGAAGAACTGGTAATGCTGTA
TTGGTTCATAAGGCAGATAAGTATGCTGAAGAAGGTAATACAAAAGGAATCTGGAGATGT
GCAACACTTTATTCTTTAATATTTGGGTTTGTTTTAAGGTTTCCAATAGTTTTTGTATGT
AACTTTTTTGGAGCAGATTTAGTTCAATCATTATTAGATGTTATACCACAATGGTTAATG
AATGGATTAACAGTAATGGGCGGTATATTACCTGCATTAGGTTTTGCAACAACAATATTT
ACTATAGGTAAAAATAAATTTTTACCAATGTTTATTATAGGATTTTTTATGGTTCAATAT
TTTGAAATATCAATTACTGCAGCTGCAATATTTGGTGTTTGTATAGCTCTTTTAATTACC
TTTATGAAAGAAGACAAAAGGGTAGGTGAAGTATAA
>Cdif_630_PROKKA_00389 manZ_1
ATGCAAGAAATAAAAAATAAAGAAGTTAAAAATGGACAAGGTCCAACTGAAGTTAATAAG
ACAAGAGTACTTACAAAGAAAGATGTAACAAAAACATATCTAAGATGGTGGTGGACAGCA
GAATTATCCAACTCTTTTGAAAGAATGCAAGCATTAGCAGTTTGTGCAAGTTTCACTCCG
GCTTTAGAAAAGTTATATAAGAGAAAAGAAGATTTAGTAGATGCGTTAAAGAGACACTTA
CAATTTTTTAATACTCAAGCTATATGGGGAGGATTAATTCACGGTACAGTTTTAGCTATG
GAAGAAGAGAAAGCTACTGAAGGAAAAATCCCAGGAGAAGTTATTTCAGGTGTTAAGAAT
GGTCTTATGGGACCTTTGGCTGGAATTGGAGATACTTTAGATTTTGGTACATTTCAAACA
ATATTCTTAGCTTTAGGTGCTTCATTTGGAGCAGAAGGAAGTGTTATAGGTGCATTTTTC
CCAATAATGTTTAGTATATTACTATTTTGCGAAGGTTATTACTTATTTCATTTAGGATAT
TCTTTAGGTAGAGATTCAATTAAGAAAATTCTATCAGGTGGTATTGTCAATAAGATAATT
GATGGTGCTTCAATTCTAGGAATGTTTATGATGGGAGCATTATCTGCAACTACAGTTAAG
CTTTCAACTCCGCTATCATTTGATATTGGTGGTAAAGCAATTGTTGTTCAAGATACATTA
AATATGATTGCTCCAGGTTTATTACCACTTGGTGTTGTATTCTTCGTATATTGGGGAATG
AAATACAAGAAGTGGACAATAACTAAGTTATTAGTAATTTTGGTTGTATTAGCATTGGTA
GGGTCATTCATTGGAATATTCTAA
>Cdif_630_PROKKA_00390 group_3622
ATGTCAGAAAAAATGTATACAGAAAAGGAATATTTAGAAGGAATTAGAGGAGCAACAGGA
GAAAGAGCAGTATGGTTCTATCTTCTTATGAAAGAAGCTGAAAAATTAGGAGCTAATCCA
GATGATATATGTAAAGAAGCAATATATGGATTTGGTAAAATGAGAGGTCAAAAATATAAC
GTAGCAGATACTCCAGGAAAAATGGCAGAAATGTTATATAACAGTAAAGGACAAAAAGTG
TTTGAAATGGAATTAGTAGAAAATACAGATGAGAATGGCGTTTTAAAATTCCATCACTGT
CCATTAGATGCTGCTTGGAAAGAATATGGATTAACTAAAGAAGAAAGAAAAGAAATTTGT
AGATTAGCTTGTTATGGGGATTATGGAAGAGTTGACTGTGCACAAGGTGTTAAATTAGAT
TTTGCTCAAAAATGTGCTCATGATGATGAAGTTTGTGAATTAGTATTTACAAAAAAATAA
>Cdif_630_PROKKA_00391 group_4589
ATGGATATAAGCAGAAGTGTAGATAATAGTTTAAATAGAACCATAGAATTTCTAAAAGAA
TTGATAAAAATTGATTCACAACAAGGTGAACCTATTTCACAATGTCCTTTTGGTATAGGA
CCTAAAAAATCTTTAGATAAAACTTTAGATTACTGTGCTAGTTTAGGTTTTAGTGTTAAA
AATATTGATAATTATATTGGATATGCAGAAATTGGAGAGGGAGAGGAATTAATAGGGATT
CCAATGCATTTAGATATAGTTCCACCAGGAGAGGGGTGGAGTGTAGACCCATTTTCGGGA
GCAGTAATTGACAATATTATTTATGGAAGAGGTGTCATAGATAATAAGGGTGCTGTATCT
ATGCTTATACATGTATTGAAAAACATAGAGGATATGTATCCTACAATTAATAAAAGAATA
AGATTAATTTTTGGTACAAATGAGGAGACAGGTATGAAATGTATCAAATATTACTTAGAT
AAAGGTGAAGAAATTCCAAGTATGGGATTTACTCCAGATGCTATGTATCCAGTGGTTAAT
GGAGAAAAAGGAAGGGTTCATATAAGGATAGAAAAAGAAATTAAAATTGACAAAAGTAAA
CCTTACATAATAGTAAGTGGAGGAACTAAAGAAAATGTTGTTCCATCTCATTGTACTGCA
AAAATTATTAATGGAATTATTTCAGAGTTAACTACTAAAGGAGTAGCTGTACATGCAAGT
AATCCTGAAAAGGGAGAAAATGCTATATCTAAAATGGTAATAAAGATAGTTGAGGATAAT
ATGGATTTTCAGCATAGAGAAGATATAGAATTAGTTTCAAAATACCTTTGTAGTGATTAT
TATGGAGATGCATTGGGGATTAATCAATATGATGAGGTATTCAAAAACACTACCTTAAAT
TTAGGAATATTAAAAGTAAATGAGGAAAAAATCGTATGTGAGTTAGATATAAGGTATGGT
AAAAATATAGTTTTAAACAATATAATAGATAGATTCAAAAAGGTTTTTTGTAATGGTTGG
AAAATAGAGGTTATTGCTCATAAAGACTTACATTATGTGGATGAGAGTAATTTAGTACTT
AAAAAATTATTAGAAGCCTATGAAGAAGTAACAGATGAAAATGGATATACAATTGCTATG
GGTGGTGGCACATATGCAAGTTGGTTTAAAGATATGGTGGCGTTTGGACCTAAGTTCTTA
GCGTATAAAACTGGTGGTCATGGAGTAGATGAAAGAGTACCAATAAATCATATACGAAAG
AATATGGAGATATATACTTTGGCTTTAATAAAATTATTAGAATTGTAA
>Cdif_630_PROKKA_00392 xre_1
ATGAATGAATTAAACATCGCAAAAACGCTGATTTTAAAGCGTAAAGAAAAAGGAATTACA
CAAGATGAACTTGCAAATTATATAGGCGTTTCTAAAGCTTCTGTATCTAAATGGGAAACT
GGACAAAGCTATCCTGACATAACCTTTTTACCGCAACTCGCGACATATTTCAACATTACC
GTTGATGAGTTAATATGTTATGAACCTCAAATGATGAAGGAAGATATTAATAAACTGTAT
AATAAACTGTGCAAAGACTTTACGGTTAAACCATTTGATGAAGTCATGGATGAAATAAGA
GAAATCATAAAAAAATATTATTCATGTTTTCCTTTGATTTTTCGGATGGGTCTTTTAATA
GTTAATCACTATGATATTGTAGATGAAAAAAAGCGTGAACTATTAATTAGTGAAGCATTA
GAAATATTTATTCGTATACAGGAAACTTGTAATGACATAGATATTTGCCGTCAAGCAAAA
AGTATGGAGGCAACTTGTTATATATTGTTAAATCAACCCATACAAGTGATTGATTTATTG
CAAAACAGCAATTTTCCCATGATAAATGAATCTATACTTCTTGCACAGGGGCAAATGATG
AATGGTCAAATGGATGAAGCGAGAGAAACATTTCAACTTGGTGCATATCAGAACCTTATA
TCATTAGTCCAAAATCTAGTGGGTATTTTGCAAAATGCAGATAAATTACAAATGAAGGAA
ATAGAAAGACGTATTCTAGCAATTTCAGATATATTTGAGCTTGATACATTATCTCCTGCT
ATTATGCTTTCTTCATATTTAACACAGGCACAAATTAATTTAATACATGGTGATAATGAA
GGAGCTATTAAATCATTACGAAAATATGTAGATTTAGCAACACGTGATATATACCCAATT
ATAATACATGGGGATGACTTTTTTAATAAACTTGACAGATGGATTTCTGAAATTGGAACA
GGTATTACACGTGATGATACAATCGTAAAAGCAGGTATTGTTGCTGCTATTAAAAATAAT
CCAATGTTTTCTGTATTAAGTGAAAACAAAGAATACAAATTTCTTATAGAAAAATTATCT
TTATTGGAGGAATAA
>Cdif_630_PROKKA_00393 yxlE
ATGGAAAATTTGATGGAATACTTACCACTTTTGGTTCCTGTTATTATTTTAGATTTAATA
CTTATAATTACTGCACTTGTTCATGTATTGAGACATCCAAATTATAAAATTGGAAATAAG
GCAATATGGATTATTGTAGTACTGTTTATTAGTCTAATAGGACCAATTTTGTATTTTACA
ATAGGAAGAGGTGAAGAATGA
>Cdif_630_PROKKA_00394 yxlF_1
ATGATGAATATTGTCTCAATAAATGGATTATCAAAAGGTTTTGGTAATCGAAAGATAATA
GATAATTTAAATTTTACTGTACCAGAAGGGTCAGTCTTTGGGTTTGTAGGTAAGAATGGT
GCAGGTAAGACTACAACAATGAAAATGGTACTTGGGTTACTTGAACCAGATAGTGGAACT
ATAGATGTTTGTGGTGAGAAAGTGACCTATGGAAGAACAAGTTCTAATCGTCATGTAGGT
TATCTGCCTGATGTTCCAGAGTTTTACAACTATATGAGACCACTTGAATATCTTTCTCTT
TGTGGTGAAATTACGGGACTTTCAAAAAAAGAAATACAGATAAGGAGTGAAGAGTTGTTA
TCACTTGTGGGTCTTGGAAATGAAAAGAGACGAATAGGTGGGTTTTCTCGTGGAATGAAG
CAACGACTTGGTATAGCCCAAGCTTTGCTTTCACGCCCCAAATTACTTATTTGTGATGAA
CCAACAAGTGCACTTGACCCTGTTGGTCGAAAAGAAATATTAGATATTATGCTTAAAATC
AAAGACTCAACAACTGTAATATTTTCAACACATATACTATCAGATGTTGAAAGAATCTGT
GACCATGTTGCTATATTAAACAAAGGAAGCATTGCCCTTAGTGGTACACTTTCAGAAATA
AAAAGTATGCACGGAAAGGATAGACTTTTACTGGAGTTTGCAAGTAATGATGAAATTCAA
AAGTTTAAGTCTAGTGATGGTATTAAATCCTTACTAAAAGATTCAGAAGAAACTAATATG
GAAATTGTTTTGCATGGTAAAGATATAAAAGCAATACAAAAAACAGTTATATCTACACTC
GCAGAAATGAATCTTTGTCCAGTAAAGATGGAACTAATAGAATTATCACTTGAAAATTTA
TTTTTGGAGGTAGTAAAGTGA
>Cdif_630_PROKKA_00395 yxlG
GTGAGAGAATACATAGCATTTACAAAAAAAGAATTTAAAGAGAATTTAAGAAATTATAAA
TTATTTAGTTTAATTATTTTATTTCTAATATTTGGTATAAGTAGTCCTATTTCTGCAAAA
TTTATGCCAGACTTGATTGCTCATTTTGCACCGACTTTAAAAGTTACTGCTGCACCAACT
GCTTTAGATTCTTGGACACAATTTTTTAGCAATATCTCTGGTCTTGGTATGAGTTTAACT
CTAATTATTTTTTGTAATATTTTATCAAATGAATATTCTAAAGGGACACTTGTTATTATG
CTGACTAAAGGTTTATCACGTTCATCTATAGTATTGTCTAAATTCTCTGTTACGGTGATT
ATTATGACAATTGGTTTTTGGTTGAGTTTTTTATTTGCTTATGGCTATACAATGTATTTT
TGGCCAACTGCAAATCTTAATCATATTATATTTTCAGCATTTAATTTATGGCTTATAGGA
ATTATGTATATTAGTGTATTAATTCTTGGGTGTGTACTATTTAGACCAGCATTTGCCAGT
GTTTTACTTGTATTGGTGGCAACTCTTTTATTGAGTTTAATTTCTATTCCTAAACAGATT
GCACCTTATACTCCTAATTTCTTGATGTCAAAAAATATAGACTTGATTTCAGGGAAAGTG
GCAATGCCAGAATTTATTATTCCAATTATTATAACAGTTCTTATTTCTATAGTATGTTTA
CTAGCAGCTGTTATTTTATTTAATAAAAAACCAGTTTAA
>Cdif_630_PROKKA_00396 asrC_1
ATGGAAAAGTCAAAAGTATATTTTTGTGATTTATACTCAAATTCGCAAAATAAAAACGTA
CCAAACAATGTAAGAAGATTATTTGATGAAGCAGGATTCAAAGATTTAATAGAAAAAAAT
GACCAAGTCGCAATTAAACTTCACTTTGGAGAAAAGGGAAATACTACATATATGAGTCCT
GTGGCAGTTAGACAAGTGGTTGATAAGGTTAAAGACTGCGAAGGAAAGCCATTTTTAACA
GATACAAATACACTGTATACAGGGAGTAGAACAAATTCTGTAGACCATCTTACAACTGCT
ATAGAAAATGGATTTGCTTATGCAGTTGTAAATGCACCAGTAATAATTGCAGATGGATTA
TATAGTAGAAATTATGAGAATGTAAAAATAGACAAAAAACATTTTGAAAGTGTAAAAATA
GGTGGAGAAATTTATAATTCTTCTGCAATGATAGTAATGAGTCATTTTAAAGGTCATGAA
GCAGCAGGTTTTGGAGGCGCATTAAAAAACTTAGCTATGGGATGTGCAAGTGCAGCAGGA
AAACAAATGCAACATTCTGATGTTACTCCAGTAGTAAAGGAAAAGAAGTGTGTAGGTTGT
GGAAAGTGTGTTAATTCTTGTCCTACAAAAGCTATAAGTATAGTGGATAAAAAAGCAGTT
ATAGATTCTGATGTATGTTATGGATGTGGAGAATGTCCAACTGTCTGTCCAACTAGAGCA
GTAACTATACAATGGGAAAGTGACTCAGATGTGTTTGTCGAAAAGATGGCAGAATACGCT
TATGGAGCAGTATCAAATAAAAAAGACAAGGTAGGGTATATAACTTTTGTTATGAATGTA
ACTCCACTTTGTGATTGTGTACCTTGGTCAGGTAGACCAATTGCCCATGATATAGGAATA
TTAGCATCAACAGACCCTGTAGCTATTGAACAAGCATGCTATGATTTGATTTGTAAGGAA
ATGGGTCATGATGTTTTCAAACATGAACATCCTCATGTAAATGGAACTAGAATAATAGAC
TATGCATGTGAAATGGGTATGGGAAGTAAAGAATATGAATTAATAAAATTATAA
>Cdif_630_PROKKA_00397 group_9738
ATGAAAATTTACTATGAGAAGGAAAACAGCAAGAAGGCTAATGTAAACAATATTCCAAGT
GTATTTGCGTTTAATTTTCTAAGAAACTTTTTGACTAGCAAAGAGTATGAGGAAACTAGA
AAAGAATATTTTATAAATAATCTAACAAAAAGTCAGGTTAATCAAGCCATGAAGGATTTA
AAATGGCTATTTAGAGAATATGAAGGCTTAGAGGTTATTACAATGGAAAGCTTGGATGGA
GTTAAGACAAGGATAGTTTTATAA
>Cdif_630_PROKKA_00398 bioB_1
ATGGAAAAATACATAATAAAATTAAAAAATAAAGTATTGAGAGAAAAAGAAATAAGTTAT
GAAGAAGCTCTTAATTTAATAAGCCTTGATACAAATAATAAAAACGATTTTGATATTCTA
TTAAAATCTGCAAATGAAATAAGAGAATATTTTATGGGAAGAAAAGCAGATTTATGTACG
ATAATGAATGCTAAATCTGGCAAATGTAGTGAAGACTGTAAATTTTGTGCTCAGTCTTCT
TATTATAAAACTGGTGTAGAAGAATATTCATTATTAGATTACAATGAAATCTTAAATAGA
GCTAAAGAGATGGAGAGTAAAGGAGTGCATAGATTCTCATTGGTTACAAGTGGTAAAGGT
ATGTCAGGAAAGGAGTTTAATAATATTTTAAATATCTATGAAGGATTGAGGGAAAATACT
AATTTAAAATTATGTGCATCTTTAGGTATTATAGATTATGAGCAAGCTAAAATGTTGAAG
TCAGCAGGTGTGACTACATATCACCACAATGTTGAGACGTGTAGAGATAATTTTCATAAT
ATATGTACAACACACACATATAAAGATAGGATAAAAACTATAAAAGATGCTAAAAAAGCT
GGGCTAGATGTATGTGTAGGCGGTATAATTGGAATGAATGAGAGTGAAGAACAGAGACTA
AAAATGGCTTTTGAAATACGAGAATTAAATGTAAAATCATTTCCAATAAACATTTTAAAT
CCTATTAAGAATACACCAATGGAAAATTATGATGTATTAGAACCAATGGAAATACTAAAA
ACAACAGCAGTATTTAGGTTTATAATTCCTAATGTGTACATAAGGTATGCTGGTGGAAGG
CTATCATTAAAGGGATATGACAAAGTTGGATTTAATGGGGGAGTAAATTCTGCAATTGTT
GGTGATTATTTGACAACTGTTGGAAGTGGGATTGAAAATGATAAAAAAATGATTATAGAG
CAAGGATTTGAACTTTAA
>Cdif_630_PROKKA_00399 ccpA_1
TTGAGTATAACTATAAAAGAAATTGGCGAATTGGCTGGTGTTTCTAAAACAACTGTGTCA
AAAGTCATTAATAATAAAGATGAAAATATAAGTCAGGCAACAAGAGAAAAAATTTTGAAA
ATAATGAAGGAAAAAAATTATGTACCAAATAAATTAGCACAAAGTTTAGTAACTAAAAAA
ACTAATACTATAGGGCTTCTTATACCAGATATACGAAATCCATTCTTTACAGATGTATCA
AGAGGTGTAGAAGACAAAGCTAATGAAGAAGGCTACAATATAATTTTATGTAATACAGAT
GAAGATGCTAAAAAAGAATATGAAGGAATAAGAACACTATCAGAGAGGATGATAGATGGA
ATTATATTTGCAGCATCTTCAAATACAAACTGGAAAGAAGCAAATTATAAAGATATAAAA
ATACCAACTGTCTTGATTGATAAGAAGATAAGTATGAACAAAGAAACCTTAAAAGGAATT
GTTAAAATAAATAACTTTGAAGGGGCCTATATAGCTACAAAACATTTATTAGATATTGGA
AATAAGAAAATAATATACCTAAGTGGTCCACTTCAAAATGAAATAGCAGTAGATAGATTA
GAAGGATATAAAAAGGCTCTAATCGAGTGCAATTTAAGCTACAATCCTGCTTATGTATTT
GAAGGAAAATATAAGATTGAATGGGGACAAGAATTTATAAAAAATTTAGAAAAGATAGAT
TTTGATGCAATATTTTGTGCAAATGATTTGATTGCAATAGGTGTCATAAGAGGTCTTAAA
GAAAGAGGATTAAGTATACCAAATGATATAAGTGTCGTGGGATTTGATGATATTCAAACA
TCAAGTCTAATAAGCCCTTCTCTTACCACAGTAAAACAGCCGTCTTATGATATAGGATAT
AAAGCCAGTGAAATATTGATAAATTGTTTAAGAGGAGATAAAAAAGAATCGTTTGATGAA
TTGATTTTCAAACCAGAATTAGTCATAAGAGATTCAACAAAAGAAAGTGAATAA
>Cdif_630_PROKKA_00400 rbsK
ATGGGAAACATAGTTGTCATAGGAAGTGTAAACATGGACATGGTATGTTCTGTAGATAAA
AGACCAGAAAAAGGAGAAACAGTATTAGGTAATAGTTTTTTTACATCACCTGGAGGAAAA
GGGGCTAATCAAGCTATCTCAGCTTCTAAACTAGGAGCAAATGTAAAAATGATATCATGC
ATAGGGGAAGATGGCTTAGGAGAGGAGTTAATAAGAAATTTTAGAACGAATAAAGTTGAT
TATAGCTTAGTATCCAGAAATAATCACAAAAGTTCTGGTGTTGCTGTTATAACATTATGT
GAAAATGATAATAGTATTGTTGTTGTACCAGGGACTAATGAGCTAGTAGATATAGAATTA
ATTAAAAAGAATGAAGAAGAGATAAAGAATGCAGATATAGTATTGCTACAATTAGAGATT
CCATTAAAAACAATAAATTATGTAGTGAATTTCTGTTTTGAAAATAGGATTAGGGTTTTA
TTAAATCCAGCACCAGCAGTAAAACTAAATGAAGATATAATAGAAAAAGTAACTTACTTA
ACACCAAATGAACATGAATATAAGATAGTTTTTGACACAAATGAAGGGATAGAAGAAGTA
TTAAAAAAATATCCAAATAAACTTGTAATAACAGAAGGAAAAAATGGAGCTAGATTTTAT
GATGGTGAGGAAATCAAGCATGTATCTTGTATAAGTGTTGATGTTCAAGATACCACAGGA
GCAGGAGATACATTTAATGGAGCATTGGCAGTGGCTATAACAGAAGGGCAAAATTTATAT
ACAGCAGTAGAATATGCAGTAGTAGTATCAGGTCTTTCTGTAACTAAACTAGGTGCACAA
TCTGGTATGCCATATAAAGAAGATGTTGAAAAATATTTAAATAATAAATAA
>Cdif_630_PROKKA_00401 rbsB_1
ATGAGAGTGAGAAAAATTTTATCTTTAGGAATTGCTGGAATACTAGCAATAGGAATGTTA
ACAGGGTGTTCAATGGAAGGACCAAGTAAATCAGATAATAAAGGTGGTTCAGACAAGAAA
GATTTAACTATTGGAGTATCTACAATAACTCTTCAACATCAATTTTTTATAGATATTGAT
GAGGGAATAAAAGAAAAAGCTAAAGAATTAGGTGTGAAAGTTATAGTAAATGACCCAGAC
CAAGATGTAGCTAAGCAAACATCAGCAATAGAAGATTTTATACAACAAAATGTAGATGGA
ATGATAGTACTTGGAACTGATAATTCGGCTATAGTACCAGCAGTAGAAGGAGCATTTGAA
AAAATGCCAGTAGTTACAGTAGATGCTGTATTAAATACTGAAAATATTACAAGTTATGTA
GGAACAGTTAGTTATGATGCTGGTAAAAAATTAGGGGAATACACTAAAAAATACATAGAT
GAAAAGTTAGGTGGAAAGTCAGAAATAGCAATAGTGACAGATTTAAAATCTCAAATACAA
ATGCAGAGAATAGATGGATTTAAAGATGCATTAAAAGGTTCAGCAAATGTTAAGATATTA
AATTCACAACCAGGATATGACAGAGAAGAATCTCTTAATACAGTAGAAAACTTAATTCAA
TCTAATCCAGATGTAGATATAATATATGCAACAGCTGAAAATAGTGTACTAGGAGCTAAA
GCTGCACTTGAATCTGCAAAAAATAAGGATGTTAAGATTGTAGGATTTGACTTAACTGAA
GAAGCATCAAGTGGAATAACAGATGGAACTATTCTTGCTATGATTCAACAACAACCTAAA
GAGATGGGACGTTTAGCTGTAGAAGCAGTAGTAAAAGCTATAAAAGGGGAAAAGGTAGAA
AAGAATATACCAGTACCAGCTTTACTTTATGATAAGGAAAATATAAAAGACTTTAAGAAT
TAG
>Cdif_630_PROKKA_00402 rbsA
ATGAGTAATATAATTCTGAAGTTAAGTAATATTGCTAAAGAATTTCCTGGTGTCAGAGCA
TTAGATAATGTTAATTTTGAGTTATTTCATGGCGAAGTTCATGCACTACTGGGTGAAAAT
GGTGCTGGTAAATCAACAATGATAAAGATTTTAACTGGGGCACATTCGAAAACTTCTGGA
AAATTTATTTTTGAAGGCAAAGAAATAGAGCATATATCCCCAGATATCTCTAAAAAGATA
GGTATAAATGCCATATATCAAGAACTAACAGTTTTTGACGAATTAACAGTAGCACAAAAT
ATTTTTATGGGAAAAGAAATAAATGGCAAAGTCTTAACCAATGACAAAAAAATGAATGAA
GAAGCTAAAAAGATTTTCGATAATATGGGAATAGATATAAATCCAAATAGTTTAGTCAAA
GAGCTTAGTATAGCTCAAAAACAAATGGTAGAAATAGCAAGAGTTTTATCATCAGAAACT
AAAGTATTAATAATGGATGAACCTACTTCTTCAATAAGTAAAAAAGAGACTGAAATACTT
TTTAGACTTATAAATGATTTAAAAGAGAGTGGAGTTAGTATAATATATATATCCCATAGG
ATGGAAGAACTCTTTGAGATTTGTGACAGAATAACTATAATGCGAGATGGGAAAACGATT
TCGACTTTGAATACCAAAGATGTATCGTCTGAGGAAGAATTAGTTAATTTAATGATAGAT
AGAAAGCTAGACCAATTTTTCCCAAAAAGAAAAGTAGAAATAAAAGAAGAAATTATGCGA
GTGGAAAATCTAACTAAGAACAATGTTTTTAATGATATTAGCTTTAATATAAGAAAAGGT
GAAATATTGGGAATAGGTGGACTAGTTGGAAGTAAGAGAAGTGAAATAGTAGAAGCTATA
CTTGGACTTAGAACATATGATTCTGGAAAAATATATTTAAACAATGAAGAAGTAAAGTTT
AAAACTCCATCAGATGCAATAGAAAATGGACTAGGATTAATAACAGAAGATAGAAAAGGT
ACTGGATTGTTTTTACAAATGAGTGTCAAAGAAAATACAACTATGGCTGGGTTAAAAAAG
ATATCTAAGTTTAAATCAATTATAGATAGAAAAAAGGAAAAAGAGATTTTAGAAAAATAC
ATAGAAGCTTTAAAGATAAAAACACCACATATGAATCAAGTTATACAAAGTTTAAGTGGT
GGAAACCAACAAAAAGCTATAATAGCAAGATGGCTTTTATTACAACCAGATATATTGATT
ATGGATGAACCAACCAGAGGTATAGATGTAAATGCTAAGGCAGAGATATACAATCTAATG
GGAGATTTAGTGGAGAGTGGTGTAAGTATAATAATGATATCTTCTGAAATACCAGAATTA
ATATCAATGAGTGACAGAATAATGGTTATGAGAGAAGGTCATATAAGTGGATTTTTAGAA
GGTGAAGAAATGGTTGAAAATAATGTATTAAAATTGGCTTTCGGAGGTAAAATTAATGAG
TTCAATAACTAA
>Cdif_630_PROKKA_00403 rbsC_1
ATGAGTTCAATAACTAAGCATAAAGAAGAAAAATCTTCTCCATTATTGACAAAATTAACA
AGTGTATTTAGAGACCAAGGGAGTGCAGCTGTAGGACTTGTAATAATTTTTATAATAATG
AGTGTAGCTTCATCTAACTTTTTAACTTTAGATAATTTAATTAATGTTGGAAGACAAATA
TCAATAAATGCAATACTTGCAGTAGGTATGACATTTGTAATAATTACAGGAGGAATAGAT
TTAAGTGTAGGAGCAGTAATTGCTTTAGTAGGTACATTTTGGGCTACAACAGTAGTGAAT
TATAATGCACCTATATGGGTAGGTATGATACTTGCATTAACAATAGGGACAATATTAGGA
GTCATAAAAGGTGCAATTATTTCAACACAAAAACTACCTCCATTCATTGTAACTTTAGCC
ATGTTAACGATAATAAGTGGGGCAAGCTTTGTATTTACAGGAGGAAGACCTATATCAGTA
AATACAGATGCATTTAAGATGCTCGGTAGAGGATATATTGGACCAATACCAATACCAGTT
ATAATTATGATTATAGTTGTAATAGCAGGACATTTTCTATTAAAAAGAACTAATTTTGGA
CGTCCTGTACATGCAGTAGGTGGAAATGAAGAGGCCGCTAGATTATGTGGAGTAAAAGTA
AATAAAGTTATAGTAAAAGTATACGCACTAGCTGGACTACTAACAGCATTAGCTGGGATA
ATACTATCATCACGTTTGGCATCAGGTTCACCAACTGTTGGAGATGGAGCAGAATTGGAT
GCTATAGCAGCCGTTGTGCTTGGTGGCACTAATATGATGGGTGGTTCTGGTTCTATAGTA
GGTACATGTATAGGTGTCGGAATAATAGGAATATTAGGAAATGGATTAAACTTATTAAGT
GTATCTTCATATAATCAAATGATTATAAAAGGTTTGGTAATGTTATTTGCTATATGGATA
AATAATATAAAATTAAAAAAATCAGCTAAATCTAAATAG
>Cdif_630_PROKKA_00404 group_10132
ATGAAAAAAATTCTCTTAGATACATTAAATAGTAAAAAACAAGAATACATAGATTATTTA
AAAGAACTTGTAAGTATAAAGACTGAAGATGTTGGTCATGGAATACTAGGTGGACTTGAA
AAAGAAGGACAGGAATATATTGAAAAACTTGCAAATTACATAGGCTTTAGTGTAGATAGA
CAAGAAATGAGCGAAGAATTAATTAAAAAAGCAAAAAATATATATAAAGAAGGAAATCTA
GGTCACAATTATCAAGATAGATATAATTTAATTTGTAAGTATAGTGATGATTTACCTGGT
AAGACAATTGTATTTAATGGTCATGTAGACACTATGCCACCGGGTGATATAAGTAAGTGG
AAATATAATCCATATCGTGCTACAGAAGATAATGGAAAACTTTATGGACTTGGAACTGCT
GATATGAAATCTGGACTTATAGCATCAATATTAGCTGTAAAGCTTATAAAAGATAGTGGT
CTAAATGTACCTGGTAATGTAAAAATAATGTCAGTAGTAGATGAAGAAGGTGGCGGAAAT
GGTACCATAAATGCAGTTATGAATGGTATTGATGGAGATTGTTGCATAATTTGTGAACCA
TCAGAACAAAACTTAATAGTTGCACATATGGGATTTGTATTCTTTGAAGTTGAGGTTAAA
GGTGTGTCTCTTCACTGTGGTAGTAAGTGGGAGGGTGTAAATGCAATTGAGAAGGCTATG
TTGTTGCTTCAAGATATAAAAGAGTTGGAACATAACTGGCTTATGATATATAAGCATCCA
CTATTACCTTCACCTACAATAAATTTAGGTGTAATAAATGGTGGAACAGCAGGTTCTACT
GTGCCAGATAAGTGTGTATTTAATTTATGTGTACACTTCTTGCCAAATATAATGAGTTAT
GAACAAGTTGTAAATGATGTAACAAATGTCATAATGACAAGGGCTAATGGAGATTTATGG
CTTAAAGATAATAAACCAAATATAAACATATATCAATCAGGGTTAGGTTTTGAGATGGAC
AAGGATTCTGATTTTGTAGTGAATGCACATAAAATACTAGAAGAAACTCTAGGGAAAAAA
TTAGAGATAAAAGGTTCAACAGCTGGCAATGATGCGAGAGTAATGAAAAATTTAGCTGAA
ATACCAACACTTATATTAGGGCCAGGTTCAATAGAACAATGTCATTCAATTGATGAATAT
GTTGAAATTAAGGAGTATTTAGATAGTATACTTATGTATGCAAGTCTAATATTAAACTTA
TAA
>Cdif_630_PROKKA_00405 group_9660
ATGAAAAAAGTATTAATAGTAGGGGAATCTTGGGTAAAAAATATAACTCATATAAAAGGA
TTTGATACGTTTGTTACAACTCATTATGAAGAAGCTGTAAAGTGGTTGAAAGAAGCAATA
GAATCTGGAGGATATGAGACAGTTCATATGCCTGCACATGTAGCAGCAGATAGTTTTCCG
TATAAATTAGAAGAGTTAAATGAGTATGACTGTATAATATTATCTGATATAGGTTCTAAT
ACGTTCTTATTATCTAATAGTACTTTTATAGATTGCAATAGTAATCCAGATAGACTTGAA
CTAATCAAAGAGTATGTAAATAATGGTGGGGCGTTAATCATGGTAGGTGGATATATGTCA
TTTACAGGAATAGATGCAAAAGCTAGATTCGGAGAAACTGCTATCAAAGATGTATTACCA
ATAACAATGATAGATAAAGATGATAGAGTTGAAAAACCAGCAGGAATAATTCCAGAAGTT
ATTGACTCTGAACATCCAGTATTAAAAGGTATACCAACAGAATGGCCAAAGTTTTTAGGA
TATAACAAAACAGTAGCTAGAGATAATTGTCCTGTTTTAGCAACTATTGGAGGAGACCCA
TTTGTAGCTGTTGGCGAGTTTGGAAAAGGAAAATCTGCTATCTTTAGTTCTGACTGTGCA
CCTCACTGGGGTCCAATAGAATTTACTGATTGGAAATACTATAATAAATTATGGGTTAAT
ATGCTTGATTGGTTAACATGCTAA
>Cdif_630_PROKKA_00406 abgB_1
ATGGATAATTTAAATAAAAAGTTTTTGATGGAATATATAGATGAGATACAGGGAGAATTA
AGAGATATATCAGATAAGATATGGAAAAATCCAGAACTTCAGTATAAAGAATACTATGCT
TCAAATTTACAAAAAGAATGTTTAAAAAAACATGGTTTTAGTATAGAGGGATTAGAAGAT
ATGGATACAGCATTTGTGGCTAGTTATGGAGAAGGTAGACCAGTTATAGCAGTTTTGGGA
GAATATGATGCTTTAGATGGTTTGTCTCAAAAAGTATCTACTACTAAAGAACCTATTGTA
GATGGTGGTGCAGGTCATGGATGTGGACATAACTTACTTGGTACAGGTTCAATAGGAGCT
GTAATTGCAGTAAAGGAATTAATCAAACTAAAAAAGCTGAAAGGGACTATAAAATACTAT
GGATGTCCAGCAGAAGAAGATTTATCTGGAAAAGTATTGATGATAAAAAAAGGTTTTTTT
GATGGAATTGATTGTGCTTTTAGTTGGCATCCATTTGATATAAATACTCCTATAAGAATC
CCAACACTTGCTAATTACTCTGTGAAATTTAGATATAATGGGATTAGTGCTCATGCAGCA
CAAGCTCCTTATAACGGAAGAAGTGCACTTGATGCAGTAGAACTTATGAATATAGGTTGT
AATTATTTGAGAGAACATATATTTGATAGTTGTAGAGTACACTATGTAACTACTAATGGT
GGAAAAATGCCAAATATAGTTCCAGATTTTGCAGAAGTGTGGTATTACATAAGAGGAGTT
AAAATGGAGCATGTAAGAGATGTATTTGGTAGGATTGTTGATATAGCAAAAGGAGCAGCA
TTAATGACTGGTACTAGTATGGAATATGATATTATAAGTGGAGTATATGACTATATTCCA
AATACAATATTAACAGATATTCTATCACAAAATATGAAATTAGTAGGTGTGCAAAACTAT
AATGAAAATGACTACTACTTTGCAGATAAATTAGCTGAGACAGTGTCTATAGATAAAAGA
AGTAGTGTTTCTAGTGTCTTAAGTGGAAATAAGGATATTACTAAGATGAATTTACATGAT
GAGGTTACAGATGATACATTTACTCATAATAACTGTATATCATTATCATTGGATATTGGA
GATGTTAGTTACATAATTCCTACAGCACAGTGTTCTTGTTCAGTTTGGCCTATTGGTATT
TCTGCCCATACATGGCAATCTTGTGCCAGTGCAGGTTCTGATATGGGATTTAAGGCAATG
TTATTGGCATCTAAATCTATATCATGTTCAATAAATGATGTAATGCTTGATGAATTGGTT
ATAAATAAAGCAAAAAAAGAATTGAAGGATACTGTAGGTAGTTTTAAATATATACCAATT
ATTTAA
>Cdif_630_PROKKA_00407 group_3626
ATGTTTGGATATGTTAAAATAAACAAAATGGATTTAACATTTAGAGAATATGATTATTAC
AAAGCTTACTATTGTGGACTATGTAAATACTTAAAAAGAAATCATGGAGAAATCTCTAGG
TTTTCTTTGAACTATGATATAACATTTTTAATTGTTTTATTAACAGCAGTATATAACCCA
GAGTCTATAAGTACAGAGGAAGTGTGTATAGTAAATCCATTTAAAAAGAAAAAGGTAATT
ACAAATGATATTACAGAATATGCAGCAAGTATGAATATTCTTTTAACGTATTATAAATTG
GAAGATAATTTAATGGATGATAAACGCATAAAAGATAAATTGGCATATTATATATATAAA
AACAAATTAAAATTAGCATATGAAAAGTATCCTGAAAAAGCAGAGTATATAAAACAACAA
CTAAATGAATTAAATAAGTTAGAAAAAGATAAAAATATAAATATAGATGAAGTATCTAGT
ATATTTGGAAATATAATGGGTGAAGTATTTGTCTATAAAAAAGATGAAAATGAGAGAAAC
TTAAGAATGATAGGTTTTAATATAGGTAAGTATATATATCTACTAGATGCCTATGAAGAT
TTAGATGAAGATTTTAAGAAAGGAAGATATAATCCATTTATAGAGTATATTGATAAAAAT
GATGAGTTAAAAGAAAAAGTAAAAAAAATAATAGTAACATCATTAGGGTTTTTAGCTAGG
GGAATTGATAATCTAAATCTAAATAAAAATGTTGGAATAATAGAAAATATAATTTATTCT
GGTGTTTATTTAAGATATATTAATATATTAGAAAGTAGAGGTGGAAAGAATGTACAGTAA
>Cdif_630_PROKKA_00408 group_9693
ATGTACAGTAATACTTATAATAATGAAAATTTTATGAGAGCAAGAGCATTCATAGAAAAT
AGTGAATTTAAAAAAGCATATGATTTTTTAAAAACTTTGACTGACAAATGTGCAGAGTGG
TATTATTTAACTGGCTTTTCTGCAATGAACATAGGATATTATGAAGAAGGTGAAGACTTC
TTAAAAAGAGCAAAATTTATGGAGCCTGAAAATAGTGAATATAGTGATGCACTTAGAAGT
TATACACAATATAGAAATGATTACAGCAATAGGGCTGACAATTATAATAGAAGAAGACGT
AATGATTTAGATGGATGTTGTTGCTGTTGCTGTGATGATTGCTGTTGTTGTCTAGGTGAC
GATTGTTGTGAAAATTGTGCTAAGCTTTGGTGTTTAGATTCATGTTGTGAATGTTTTGGT
GGAGATTTAATAACTTGTTGTTAG
>Cdif_630_PROKKA_00409 group_9668
ATGAGTATAAAAGTTGCTTATGGAGGAGTTTTATTAGCATTAAATGTGATATTGTTGACT
CTTACAAATATTATTCCTGTAAATACATTGTTTATTATGGGGTTAGCATCACTTTTAGTA
TCAATTGTAATAATGGAATGGGGCTTTAAGAGTGGAATTGCTTTTTATATAGGTTCTATA
GTTTTAGGATTTATAGTGATGGCAAGTAAGTCTCAATGGATTGTATATTCACTTACCTTT
GGAATATATGGTATTGTAAAATATCTTATAGAAAAAGATAGGTCTATATATATTGAGTAT
TTTATGAAATTAGTATTTGCAAATATAATGATACTTATATTGTATTTTTTATTAAGAACA
ATAGTTTATATTCCAATAAACATATTTATTATAGGTTCATTTGAGATAGCCTTTATAGTA
TATGACTATGTTTACAGTTCTTTTATAGGTTATTACAATAATAGATTAAGAAAGATGCTA
TTTAAAAAATAA
>Cdif_630_PROKKA_00410 group_8939
ATGAAAAATATAGCAGCTTTTTTTGATATAGATGGTACTCTTTATAGAGACTCTCTTATG
GTTGAACATTTTAAAAAATTAATTAAATACGATATAATTGACCAAAAAAATTGGTATAAA
CATGCTAGAGACACTTTTATGGATTGGGATAAAAGACAAGGTAATTATGATGATTATCTA
TTAGAAATATGTGACCTTTATGTTGATTCACTAAAAGGATTAGATAAAACCTGTATCAAC
TTTACAAGTGACCAAGTAATTAAATTAAAAGCAGATAGAGTTTATAAATACACACGTTCA
AGGATTGAGTGGCATCTAAATCAAGGACACATAGTTATATTTATATCTGGTAGCCCTGGA
TTTCTTGTTGAAAAAATGGCAAAAAAATATAATGTAACCGATTTTCTAGGAAGTGATTAT
GTCTTTGAAAACAATATATTTACAGGCACAGTTATTCCAATGTGGGATTCTATAAGTAAG
AATAATGCTATAAACGATTTTGTTGTAAAGTATGATTTAGATTTATCAAACTCGTATGCC
TATGGAGATACTAATGGTGATATAAATATGCTAAAAAGAGTTGGAAATCCAATAGCAATA
AATCCAACAAAGGAACTTTTATCTCAAATATCACTTGATGAGGAAATTTCTAAAAATGTT
GAGATAATAGTAGAAAGAAAAGATATTATTTATTCTCTATCTACAGATGTAAATATAGTG
GATATTTAA
>Cdif_630_PROKKA_00411 group_4594
ATGAATTTTAATTTTGCAAAGGCTACAAATTCTAGACTTATGGGCAGTTTAGGTCTTATA
ATAAATTGGATAGATGATGAAAACAATCACTTTTGTCAATATTTTTTATTAGATGCAGAG
GGATTAGGATTAGCGGATTATGTGAGTTTAAATAACCCAACACAAGAAGAAGCTTATATG
GAAGAAGAAAGATTGATGGGAGGATTTGGTTCAGATAGAGTTGAATTAACGAAGGATGAA
TCTTTATTTTTAGTATCTTATTTTGGTAATAAGAATCTTTATTATGATAAGCTATTGCCA
GGAGATAAATGTGAGTATATTGATATTATAAAAAACTATAAAACAGATTTAACTATAGAA
AAATTATACAATAAAATATGTAAAAGAGTTGACGAGGAAGTTGAATTTATAAACTATATG
ACCATGAGATTTATAGCATGGGATAGAGAAAGTTTAAAGTACTTTTCTGGAAGTGACGAG
ATTGCAAATATGCATATTACTAATATAAATGGAACATTACTTAAAAACGTGGTAAGTGAT
AAAGGTCAAGGCAGATATATAAGTGAAGCTTTATATGAAGATAATGATGGATATTATATA
TGTAAAATTGCTTTTTGCATAAGTAAGTGTTATGAAACTGGTTTTAGAATTAATTCTCTA
TTAGTGACAGATAAAGAACCTATGTATGATTTTGAGGTATTTGATGAGATTTCTAAAAGT
GAATTTGTAAGTGTTTACAGTGTAAATTCACCTGAAGAATTTGCAGGAGTATTTTATAGA
GAAAATCCATTTCTGTTAAAAAGTAATATGAATGAAGGTATATTCTTTACTAGATTTAAT
TTTAATAATGACCATGTAAAAGAAAATGTATATATAATAAATAATGATATGAAAGCTATA
TATTACTTAATGGGAAATAAGTTTTTTATTGGTACTTATAACGAAAATGATTGCAATTAT
ATCAATGAAATAAGTCAATCTAATTATAGCGACTATATTAAATTTGAAGAGAAATTTTTC
TTTGAGCAAAATGCATTATATGATTTTGCAGAATCAGGTTCATTAGATTTTGATGATTTT
TTGGAATAA
>Cdif_630_PROKKA_00412 group_1468
ATGAGTAACAAGAAAAAAAAGGATTTAGATACTAGTTACATGCCTTACTTAGACCCAGCG
AACTATGCAGATTATATTACTAATGAAGAAATTCCCCAAGATGAATTGAGAAATGACCCT
CAAATTTCTAATGGTTATACAAAAATACCTAATAACCAGAACATAAATAACCTATATCCT
AATAATGTAAATCATTATCCTAAAAGTAGTAATTCTCCAAACAACTTGCCTAACACAAAT
AATACATCCGGAAATATGAATTACAATACATCTGCTACAAATAATATGCCTAATAACATG
AATAATAATACGGGTATGCCTAATAATATGTCTAACAATATGAATAGTAATATGGGTATG
CCTAACAATATGTCTAATAACATGAATAGTAATATGGGTATGCCTAACAATATGCCTAAT
AATATGAATAGTAACATGGGCATGCCTAACAATGTTCCTAATAACATGAATAGTAATATG
GGTATGCCTAACAATATGTCTAATAATATGAATAGTAATATGGGTATGCCTAACAATATG
TCTGGCAATATGAATAACAATATGTATGGTAATACAGGTATGCCTAATAACATGAACAGT
AATATGGGGTATAATATGAATAATACTATGGGTATTCCTAACTTCTCATGTAATCAAAAT
ATGCCTCCTAATGTACTTATGATGATACCAGGAGTTATATGTCATAATACAATGCAAGGT
ATGCCTGTAGTTATGCCTAGTACTATGCCTCCTAATATATATCCTACTCCTTATGGTTCT
AGTAATATGTCTATACAAGGTATACCACAGGCTACTAATATTGAAGAATTTGATGAGGAA
GAAATGTAA
>Cdif_630_PROKKA_00413 group_4595
ATGAGAGAAGAGATAAATGATTGTAATTGTAATATAGTACATGAAGAAATAGTAACAGAG
GCTAAATCAACTATGCCAGATGAAGAAATGTTATATGATTTAGCAGAATTATTTAAAGTA
TTTGGGGATACTACTAGAGTAAAGATATTATATGCATTATTTGCAAATGAAATGTGTGTA
TGTGATATAGCGAGTTTATTAAATATGACTCATTCTGCAATATCTCATCAACTTAGAGTA
TTAAAGCAGGCTAGATTAGTAAAGTTTAGAAGAGAAGGAAAAACAGTGTATTACTCATTA
GATGATAGTCATATAAGTCAGATATTTGATTGTGGATTAAATCATATTAGAGAGACTTAT
AAATGA
>Cdif_630_PROKKA_00414 cadA
ATGGAAGCAAATAATTCAATTAAAAAAGAATTTATACTAGGAGGATTAAATTGTGCTCAC
TGTGCAGAGGAGATTAATAATAAAGTTTCTAAACTACAAGAAGTTAAATCTTCCAATTTA
AATTTTATAAATAAAAAACTTACAGTAAATATAAAGGAAAGTTTTAATGAGGATACTACT
ATAGAAAAGATAATAGATATAATAGATTCAACAGAGCCAGGTCTTGATATACAAATAAGT
TCTAAAGAAAATGCAGCTAGTAAAACATCAATTAAAAAAGAGCTTATATTAGGAGGATTA
AACTGTGCTCATTGTGCAGAAGAGATTAATAACAAAGTTTCTAAATTAAAAGAAGTTGAA
TCTTCTAATTTAAACTTTGTAAATAAAAAACTTACAGTAAATATAAGTAATAACTTTGAA
GAGGATGATGTTATAAATAAAATAAAAGAAATAATAAATTCAACAGAGCCAGGGCTTGAT
ATACAAGTAGGGTCTACTGACAAAGTAAAAGGGAGAACTACTGAAAAATCAGGAGCTGTA
AATGATACAAATAAGAAAGAATTAATTCCACTTATAATTGGAGCACTTGTATATATATTT
GGTATATATCAAACAGCTACAGGTTATGAAAGTCAGTTTAGCAATATAGTATTTATAGTT
GCCTATGTAATAGTAGGTGGTGATGTGCTTTTAAGAGCAATAAGAAATATATCAAAAGGA
AGAGTATTTGATGAGAACTTTTTGATGGCTCTAGCAACAGTAGGAGCATTAGCAATAGGG
GAGTTATCAGAAGCAGTAGGGGTTATGCTTTTCTATAAAGTAGGAGAGTATTTACAAGGT
GTTGCAGTTGGTAAATCCAGAAAGTCTATAACTTCACTTATGCAAATAAGACCAGACTAT
GCAAATCTAAAAGTTAATTCTGAAGTTAAGGTGGTGTCACCAGAAGAGGTAAATGTAGGT
GATATAATAGTAGTAAAACCTGGTGAAAAAGTACCATTAGATGGTGTAGTAGTAGATGGA
GTTTCTATGTTAGATACTTCTGCACTTACAGGAGAGTCAGTGCTGAGAGAAGTTGAAAAA
GGAGATGAAATCTTATCAGGTGTTATAAATAAAAATGCTTTATTGAGTATTGAAGTTACA
AAGAGTTTTGGAGAATCAACAGTTTCTAAGATTCTTGACCTTGTTGAAAATTCTAGCATT
AAAAAATCAAAGACAGAAAACTTTATATCTAAGTTTTCAAGATACTATACTCCAATAGTA
GTAATAGCTGCTTTATTAATAGCATTTGTGCCACCACTTGTAATCTCAGGTGAGGTATTT
AGTGATTGGTTATATAGAGGATTGATATTCTTAGTCGTTTCTTGCCCTTGTGCATTAGTT
TTATCAATACCACTTAGTTTCTTTAGTGGAATTGGGTTTGCATCTAAAAATGGTATCCTT
ATTAAAGGAAGTAACTATTTAGAAGCTTTAAGAAGTGTAGATACAGTAGTATTTGATAAA
ACAGGAACACTTACTAAAGGTGTGTTCAATGTAACTAAGTTAAATCCTGAAGGTATATCA
GATGAAGAATTATTAGAATATGCAGCTATTGCGGAGGTAAATTCAAATCATCCAATAGCA
AAGTCTATATTAAGTTACTATAATAAAAAAATTGATTTAGATACAATAGACAGTTATGAG
GAAATAGCAGCTTATGGAATTAGAGTAAAGCATAATGGCAATTTTATATTAGCAGGTAAT
GAGAAACTTATGAAAAAAGAAAATATATCTTATTCATCAGCTAAAGAAGTAGGCACAGTA
GTCTATATTGCTGTTGATAAAGTATATAGAGGTTATATAGTTATCTCTGATGAAGTAAAA
GAAGATAGTAAAAATGCCATAAGAAGCTTAAAAGAAATAGGGGTAAAAGAAGTTGTAATG
TTAACAGGAGATAATGAGAAAGTAGCAAAAAATATTGCTCAAGAATTAGAATTGGATACA
GTTTACTCAAATTTACTTCCTAATGAAAAGGTAGATAGATTAGAAGATTTATATGAAGGA
AGAACTGAAAAAGAGAAAATAGCATTTGTAGGTGATGGAATAAATGATGCTCCAGTATTA
GCTCGTGCTGATGTTGGTATAGCTATGGGAGGCTTAGGTTCAGATGCTGCTATTGAAGCT
GCAGATGTAGTGCTTATGACAGATGAGCCTAGCAAGATATCTAAAGCAATTGAAATAGCA
AACAAGACTAATAAGATAGTGTGGCAAAACATAATATTTGCTCTAGGAGTAAAAATTATA
GTTATGATACTAGGTGCTGGAGGAGTAGCTACTATGTGGGAAGCTATATTTGCTGATGTA
GGTGTGGCACTTATAGCAGTAGTAAATGCTATGAGAGCTATGAGATAA
>Cdif_630_PROKKA_00415 yqjA
GTGTCTGTAATCAATAGTTTTATTTTACAATATGGATTAATCTCTGTATTTGTATTAATT
ATGATTGAGTATGCTTGTTTTCCATTACCTAGCGAAGTTGTTTTACCTTTATGTGGAGCA
ATTGCTGCAAGAAATCATTTTGGATTTCTGACAATTTTAATTTTAAGTATAATTGCAGGT
ATACTTGGTTCGATATTTTGTTATACAGTGGGAAATTGGGGAGGTAAATCTATCATAAAT
AAAATAATAGAGATATGTCCAAAGGCAAAGAAAGGAATATTTGCATCTCAAGATTATTTT
AATAAATACTCTTCTATTTCTGTTTGTGTATGTAGATTAATCCCTTTATGTAGAACATAC
ATATCTTTTATAGCAGGTATAGCAGGTCAAAATATTATAACTTTTGTAATATCATCTATC
GTGGGAATAACCATATGGAATACTTCATTAATCAGTATAGGATATATTTTTTCTGAGAGT
TGGGTAAGAATAATGTCACATTATAATGATTATAAATTCCTCGTTCTAATTATACCAATA
TCCATAATTTTTATTGGATTTGTTATTAAGTCATTTATACATAAAAAACATCACAAGATA
AGATTATAA
>Cdif_630_PROKKA_00416 group_4597
ATGTGGAAATTACTTTGGGCTGAATGTCAAAAAATTCGTCGTTCAAAAATTGTTTGGATT
ACAGTTTTTGCATCCATTATGATAGCAGTCATAGTTTTTGCAGGAGGGCAGGATGTATAT
AATGACCCAGATTTACATTATGGCTTAAAGAGCGTTTATGACGGTTCACGGTATATAGAC
AATGCAGGTTGGTATATGGACGCAGTACAACCTTGGTCAACTTTTTTTGTTCTTCCTGCT
GTCATTGCCCTATTAGGAAGCTATATTATTTGTCGTGAAGAAGAGGAGGACACTATTAAA
TCCCTGCGTCTTATTCCCATAAATGAAACAAAATTAACCATAGCAAAAATGATTATTACT
TTTATATTCAGTATACTTCTTTATTTGTTACTCTTTACTATAACATTTTTGACTGAATCC
GTTTTACATTTTTCTGATTTATCGACAAAACTGGTTTTAAGTTGCATGAAAGAGTATTTT
CTTGATGGCATAGGTGTATTCTTTGCAATTTCTCCCATTATTGCCTTGGTATCGCGCATG
AAAAAAGGATATTGGCTTGCATTAGTATTCACAGAAGTTTATTCTATTGCTGGACTATTT
GCGGGTATGTCAAATGTCTTACAAACCTTTTTTCCTATTGCGGCAATATTTAATATTTCT
GGATACTATATAACTACTGGAGAAAAAATTATGGGGAGTATCATAAGTTTATTACTTTGT
GCCTGCCTTTCTGCATTTATACTGAAAGGGCTAAAACACAATGAAAAAAATTGA
>Cdif_630_PROKKA_00417 group_4598
TTGCTTAAACTTATTCAAACAGAATTTCTTAAACTGCGTCGTAGGAAACTTATTTGGCTG
ATGTTGTTGTCTGCTCTCATTATGCCGTTTTTCGCACTACTATACTTCAATTATTTTGGT
AAAACAGGTGTTGAGCCAACAAAGTTTTATAAATGGTCTGCATTTGGTTATACACTTTGG
ATTATTTTGCCCGTTGTTTTGGGTATATTTTGCACCATGCTTATACACGAAGAAAACCAG
TATGATATGCTCAAACAGCTTTGGATTGTACCTATTAGTAAAATGGGATACTTTTTTAGT
AAATTTTTCGTTGTTTTGATTTACTCTATTTGTTTTATGCTGATTACAGCCGTTGCTTCT
GTGTTATTTAGTGTACTTTCTGGATATGTCGTATTTAGCTGGGCAAGCATTTTATATTTG
TTGAAAAAATGTTTAGAAATTGGTGTAATCACTGCTTTTGTAATGTTGCCGATTTTGGCA
ATCGCTACATCTCAAAAAGGGTACATTCTCCCAATTTGTATCACATTGGTATATGCCTTT
TCCGGTTTTGTTATAATGACAATAAATATGTATTTACACCCATTATCCAGTATGGGAGTT
ATTATCATGAGAAATAAAGACATTCCAGGTCTTATATTTTCACAGGAAATTAATGTCCCA
TTAGCATTTCTTTGTATTTGTATTTGGAGTATTGTATCAGTATTGTTTGCAAACATTGCA
CTAGGAAGAAGAAAGTGA
>Cdif_630_PROKKA_00418 drrA_1
ATGAATGATTTTGTGATTGAAACAAAGCAACTTACAAAAATTTATGGGAATCAAACAGTA
GTTGACAAAGTCAATCTCCATGTAAAAAAAGGCCGAATATATGGTCTGTTAGGACGCAAC
GGAGCTGGGAAAACCACAATTATGAAAATGATTTTAGGATTGACTTCAATCACGTATGGC
GAGGTAGATGTATTTGGAGAGAATATTAAGGGACGTGAAAAACAAGTATATCCCCGTATC
GGTGCAATTATCGAAACGCCAGGATTTTATCCTAATCTGACAGGAACGGAGAACTTGGAG
ATTTTTGCAAAACTGCGTGGTACAGCCGCCCCTAATTCTGTAAAAAGAGCATTGGAAATT
GTAGGCTTACCTTATAAAAATAAAAAGCTGTTTAGTAAATATTCACTTGGCATGAAACAG
CGACTTGGTATTGCCAACGCTATCCTGCATGACCCAGAACTGTTAGTTTTAGATGAGCCA
ACCAATGGTCTTGACCCTATTGGTATTGCGGAGATGAGAAAGTTTATTAGGGACTTGAGC
GTTGATCATGGAAAGACAATTCTTATTTCCAGTCATATTCTTTCAGAAATCTCATTGTTG
GCTGATGATATTGGAATTATCGACCACGGTGTTCTTTTGGAAGAAAGTAGTATGAGTGAA
CTAGAAAAGAAAAACAGTAAATATATCCTGCTACAAGTTTCAGATATTCCGAAGACATCA
CTTATTTTAGAGCGTCAATTTAACACGAAGGATTATTCCGTTCAAGATGACTACACGTTA
CACCTTTATAACACTAATCTGGATATGGGTGAAATCAATAAAGCACTTGTAATGCAGAAT
GTAATTGTTATTAGTTCTCAACTTTGTAATGATACTTTAGAGGACTACTTTAAAAAAATC
ACAGGAGGAGAGGGCATTGCTTAA
>Cdif_630_PROKKA_00419 yycG_1
ATGAATACAAGTGTCTATCTGCTTTTGATATTGGCTCTTAGCCTGATTATTATAGCGTAC
CTTGTTTCTGTCCTGCTACGTGTCCGAATACAACTTACACTTATAAAAGATGCTTTAGAG
GATATAAAAAATGGAAACCTTAATCGACGTATTTTAACAGATGAAAACGACATTACAAAA
CAAATTTGCTATGATATTAACGAAATAGCAATCAATAGCCAATTTCAACTTATTCAGCAA
AAACAATCAGAACAAGCCTACAAACAGCTAATGACAAGTCTCTCCCATGATGTAAAAACT
CCACTTGCTTCTTTGGTCGGTTATTTGGAAGCAGTAGAAAGTAAAATTGTTGTAGGAGAG
GAAAAAGACGAGTATATCCATGTTGCGTCTAATAAGGCTCATTACTTAAAGAATTTTGTA
GAAAATCTATTTGAATGGGTAAAATTGGATTCTAAGGAACAAGTTTTTCATTTTGATATT
TTTGACTTGAATGAATTATCCCGTAATATTATATCTGATTGGATACCTGTTTTAGAAAGC
AGTCATTTTGAATATGAATTTGATATACCAGAAATAGAGTACTTCTTACGTATAGACGCA
AATGCATATACCCGTATCATTAATAACCTATTACAAAATATTATTACCCATAGTAGTGGC
AACAAAATGACATTGAGAATTTTTGAAAACAAAGAGCAAGCTCAAATTATAATAACAGAT
AATGGGAAAGGTATATCTTCAGACAATCTCCCACATATTTTTGAAAGGTTGTACCAATGC
GACCATTCACGAGCTTCAAAGGGAAATGGTTTAGGCTTGGCGATTGCAAAGGAACTTATT
AACGCTCATAAGGGAAATATTACCGCCAACAGCACTCCCGGTATGGGAACAGAATTTACA
ATATTGCTTCCTAAAGCCCTGTAA
>Cdif_630_PROKKA_00420 regX3_1
ATGAATAGCGTTTTGATTATAGATGATGACAAAGAACTTTGTGCTCTTATGAAAAAATGT
GTTGAGCAAGAAAATTTATCTGCTATTACTGCACATTGTGGTGCAGAAGGTCTACATTTG
GTCGATAAAAATAGACACACACTCTCTCTTGTAATTTTGGACATAATGATGCCAGATATA
GACGGTTTTCAAGTTCTGAAAAAAATTAGAGAAACAAGTAATATTCCAGTAATTATGCTT
ACTGCTAAAAATGACGAGGATGATAAAGTTTCCGGACTACGTTTAGGTGCTGACGATTAC
CTAACAAAACCGTTCAGCATAAACGAACTTATGGCTCGTGTCAATTCTCTTATTCGTCGG
TATACTATGTTAAACCCTGCTTTTATAACAGACACAGATTTCATAATAATAAATGGCATG
ATTATTGACAAGACAAACCGAATTGTTTCTGTCAATAATATTCCTGTTCAACTTACAAGC
AAAGAATTTGATTTACTTGCTTTTCTGGCTTCTAATAAGGGACGGGTGTTTACCAAAAAA
CAGATTTATACACAAGTATGGGAAGAAGAATATGCTTTTGACGATAGTAACATCATGTCT
TTCATCAGTAAATTGAGAAAAAAGATTGAACCAGACCCCAACCATCCATTTTATATTTTG
ACAGTTCGTGGTGTCGGTTATCGTTTTAATAAGGAGGCTTAA
>Cdif_630_PROKKA_00421 group_1927
ATGGAATATATGTCTTGCCCAGAAGTAGCAAAAAAATGGGGTATTTCTGAAAGAAGAGTA
CAAAAACTATGTGAAGAAAGTCGCATACCAGGAGTTTCAAAACTCGGGTATATGTGGCTG
ATACCAAAGAACGCAGAAAAGCCTGTTGATGGTAGAACAAAAAGAAGAAAGGAAGTACAA
TATGAATAG
>Cdif_630_PROKKA_00422 nirQ
ATGGATATAATAGATAATCTAAGGGTGCAAGGGGTAGATGAAAAACTTATTGAAGATGTA
CTGTATTTTAGAAATTATTATGGATTAGAAAAAGATTTAGAATACAGAGTAACAAAGTCT
AAAACTTATTTTTATGGTAAAGATATCTTGTCTATGTGTATAGCAGCTATTTTAGAAGAA
GAAAATATATTATTATCGGGACCAAAGGCAACGGGAAAAAACTTACTTGCTGATAATCTA
GGGGAAATATTTAATAGACCTCAGTGGAATACATCATTTCATATAAATACAGACAGTTCA
ACACTTATAGGTACAGATACATTTATAGACAATGAAGTTAAACTTAGAAGAGGCTCAGTT
TATGAGTGTGCTATTAATGGAGGTTTTGGGGTATTTGATGAAATTAATATGGCAAAAAAT
GATGCTATAGTTGTGGTACATTCAGCTTTAGACTATAGAAGAATAATTGATGTACCTGGG
TATGAGAGAGTCAATCTACATCCAGCAACAAGATTTATTGGGACTATGAATTATGAATAT
GCAGGAACAAAAGAACTTAATGAAGCACTGGTATCTAGATTTATGGTAATAGATATTCCT
CCTATAGAAGAAGATAAGTTAATGATGATTTTAAAAAATGAATTTTCAGATGCTGATGAA
GAAAAATTAATACACTTTGCAGGAATATTTTTAGATTTACAATTGAAGTCTCAAAATGGA
GAGATATCTAGTAAAGCTATTGATTTACGTGGTCTTATGGCATCTCTTAAGACTATAAGA
AGAGGATTAAAACCAACTCTTGCAATTAATATGGGACTTACAGGAAAGACTTTTGATGTA
TATGAGAAAGAAATGGTTGGAGATGTAATTAAAACTAGAATACCTAATAAATGGGAGAGT
ATAGATGTGTTTCCAATAAGTCATATTTAA
>Cdif_630_PROKKA_00423 group_3629
ATGAAATGGATATATGATGATTATGAATTTGAAAATAGAGCTAATAACCTATCATGGACA
ATAGCTGGTGATTACAATGAAAGTATAGATATATCAGAAAAAGATTACTCTTCAAAAGAA
ATAGGTCTATATTTCGCAATAATTGCAGGTGCTAGAAGAAAGTATGTAGATTGGGATATA
GTTAAAAAATATCTTACAAATAGAATAAGAAAAGGATACAACAAAGATGTTATACTAGGT
CTAATTCAAGTTATATTAAATACAATAGTTGAAGAAAAGGTCATTAAAGACAGGCCAGGG
ATAGAAGACATAAGAAGAAATGCTTATAAAGATATTGTTTCACGTTTTACCAAAATACAC
AATGATAATATTATGGATAAAATTAAATACACATTTGTACTTTATAGTATGGACAAGCAC
CCAGCATTAGATAGTATGACTAGAAGAATAGTTAATGATATAAGAAATATAGATACCAAT
CAAGATATTATGGAGATTTTAAAAGCATTAGATGTTATATATTTAACTTATTTTGAATAC
ATATTAAATGGAGAAGAAAATAGTCTTATTGATGAAAATAATGTAGAAAGTGTAGAAGTA
AATTTTGATACATTTGCTGATTTCATGTATGAAGAACTTTATAGTGATGAAGAAGAAAAT
ATTATTGAAAGTGATATAGATTCAATATCTTCATCCATGCTTGTAGAAGGTGTAGGGGAT
TTTGATGATTCTAAATGTAGCAATTCAGCAGACCGAGTTATATATGTTGATGAAGACACT
GCAAATAAGATATATTCAAAAATAGAACATTATTATGGAAAAACTTATTTGAGTAAAGGT
GAAATTAAAAAAATTGAGACACAAAATTGTAGAAATGTTCATGAAGGTTGTAGAATACAC
TTTACAGATGGAGTTCTTAGAAGTGAGTGTAATAATGTATTTCAACTAAAATATGTAACA
AGACAAAAAGAAAATAATTTAGGAAAATTTAGAGAACATGCTAGAATGTATAGACAGCAA
ATAAAGAGATTAAAAGAAAGTCTGTCAAGAATTTTAATAGAAGAAAATGCTAAAAGTAGA
GTATATTCTGATTGTGGTACTATATTAGCCAATAGAGCTTGGAGAGTTGGTAGAAGTAAT
AATAATAAAATATTTTATAAAGATATAGAAAATGAAAAAGGGAAATACGTTATTGATATA
TTATTGGATGCAAGTGGCTCTCAAAGTAGAAATCAGGGAAATGTGGCAATTCAAGCTTAC
ATAATTGCAAATGCTCTAACAGAAGTTGGCATACCAAATAGAGTGATGGGATTTTCTAGT
TTTTTAGACTATACAATATTAAAAAGATTTAAAGATTATGATGATAGTATAAAAAATAGT
GAAAATATATTTGAATATTTTTGTGCTGGTAATAATAGAGATGGTTTGGCAATAAAATCT
ATATGTAGTGGTCTAATAAATAGAGATGAAGAAAATAAAATCCTGATAGTTCTCAGCGAT
GGAAGACCAAATGATGTAAAGATAGGAAAAAGTAGTGAGAGAACATTAAGAGGAGAAAAG
GCTTATAGGGGTATAGTTGGTTTGAGAGATACAGCCAATGAAGTGAGAAAAGCTAGAAAG
CAAAATATATTAGTATTAGGAGTATTTACAGGAAAAGAATCAGAACTTGAAGCTGAAAGA
TTAATATATGGAAATGATTTTATATATTCAAGAGATATAACTAGATTTTCTGATGTAGTT
TCAATGTATTTAAAGAAGATAATTAGAAATTAA
>Cdif_630_PROKKA_00425 cbiM
ATGAAACAGAATATTAAATTAGGGGTTATAGCTGCACTTATGTTAATCATTTTAACTCCA
GTTACATCAAATGCAATGCATATAATGGAAGGTTACTTACCAGTAAAATGGTCTATAGCA
TGGGGAGTTATATTTATACCATTTTTCTTATTCGGATTAAAATCAATAGGTAAAATAGTA
AAGCAAGACCCTAAAAAGAAAGTATTATTAGCTTTATGTGGAGCATTTGTGTTTGTATTA
TCAGCACTAAAAATACCTTCAGTAACAGGAAGTTGTTCACATCCTACTGGTGTAGGTCTT
GGAGCAATAATGTTTGGACCAAGCGTAATGTTTGTTCTTGGAACTATAGTTTTAATATTC
CAAGCATTGTTATTAGCACATGGAGGAATAACTACTTTAGGAGCTAATGCTTTTTCAATG
GCGATAATAGGGCCAATCGTATCATTCCTAATATTTAAGGCTTTAAAGAAAAAAGATGGA
AATAATGCTATTCCAGTATTTCTTGCAGCAGCAATAGGAGACTTAGCCACATATACAATA
ACTTCAATACAATTAGCACTGGCTTTCCCAGACCCATCAGGTGGGGTAATGGCTTCAGCA
ATTAAATTTTTAGGAATTTTCTTTATGACTCAAATACCAATAGCAATAGCAGAAGGTATA
CTTACTGTAATTGTATATAATTTAATTACAGAAAACGGAGAAAAAAGCATACTAGAAAAT
AATGATAAAGGAGTTAAAGCTAATGAGTGCTAA
>Cdif_630_PROKKA_00426 cbiN
ATGAGTGCTAAAACAAAAACAAAAACTAACATATTATTACTTTTATTAGTAGTAGCTCTT
ATTATATTCCCATTACTTGTCAACTCAGGTGCTGAATATGGAGGAGCAGATGGTCAAGCT
GAAAGTGAAATTACTAAGATAAATCCAAATTACAAACCATGGTTTAGCAGTCCATATGAG
CCACCAAGTGGAGAAATAGAAAGTTTATTATTCTCTGCACAAGCAGCTTTAGGGGCTGGT
GTAATAGGATACATATTAGGTCTTCAAAAAGGAAAGAGAAGTTAA
>Cdif_630_PROKKA_00427 cbiQ
ATGCTTATAATTGATAAATATGCATATACAAATAGATTGAGTAAAGTAAATCCAAACAAA
AAAGTAGCCATAGGAGTAATTTTTCTGATTGCTTCTATGGTAATACAAAATATATTTATT
TTAAGTGGAATTATGATTTTAATGAGTATTTTGGTTGTTTGTGTGGCTGGAATAGATTTA
AAAAATTATTTAAAATTACTTAGAATACCAATGTACTTTTTATTTCTTAGTATAGGAATA
ACTCTTGTAAATATATCTTTTAATAAAGCAGATTTATTATATAGTTTTGAATTTTTTAGT
TTTAATGTAGGAATATCAAAGGCGTCTATTGACATGTCTATTCATGTGTTATTTAGAGCG
ATGTCTTGTTTGACTTGTGTGTATTTTTGTATACTTACAACACCTTTTAATCAATTAATA
TTCTTTTTTAAAAAACTTCATTTACCTGACACTTTTGTCGAGTTATCAATGTTAATATAT
AGGTTTATATTCATATTTTTAGAAGAATTTTCAGAAATATACAAGTCACAAGAGCTAAGA
TTTGGATATATAAATTTAAAAACTTCATATAAATCCTTAGGTATTCTTGGAAGTATGCTG
TACAAAAGACTTATGACAAGGTATGATGATATGTGTATATCATTAGACATAAAATTGTAT
GATGGTAAATTTCACATAGTAGGGGATAATGATGTTTAA
>Cdif_630_PROKKA_00428 cbiO
ATGATGTTTAAAATAAATAATTTAACGTATCAATATGAAAAAAATACCAATGCACTATTA
AACATTAATATGGATTTTTCAAAGGGAAATGTTATAGGTATAATAGGTTCAAATGGTTCA
GGAAAATCAACATTATTTATGAATTTAATGGGTATATTAAAGCCTACATCTGGAGAAATT
CTTTTTAAAGAAGAAAAGTTAAAATATGATAAGAGAAGTTTATACAACCTTAGAAAAAAT
GTAGGTATTGTGTTCCAAGACCCAGAAAAACAAATTTTTTATTCAAAAGTATATGATGAT
ATAGCCTTTGCAATGAGAAACATTGGTATGGATGAAAAAACAATTAAAGAGAGAATAAAC
AAAGCTCTAGTAGCTGTTAATGGAATAGATTTTATAGACAGGCCAGTACATTTTCTTAGC
TATGGACAGAAAAAAAGAGTGGCAATAGCATCAGTTATAGCAATGGAAAATGAAATTGTA
TTACTTGATGAACCTACAGCTGGTTTAGACCCAGTAAGTACTAGGTCTATTGTAGATATA
ATAAAGGGATTAAATAAAAATAATATAAAAATAGTAATATCCAGTCATGATATGAATTTA
ATGTATGAAATATGTGATTACATATATGTATTGGATAAGGGGATTTTGATTGATGAAGGA
AAGGCAGAAAATGTGTTTATAAATGAAAATAATATTATACAAGCTGGTCTAGAATCCCCA
TGGTTAGTAAAAGTACATAGAAATATGAATTTACCCTTATTTAAGAAAGAAGAAGATTTG
TATAAGTATTGGAAGGAAAGAGAACTTAATACAAATAAATAA
>Cdif_630_PROKKA_00429 pcrA_1
ATGAATTTAGATACATTAAATCCTGCTCAAAGAGAAGCAGTAGAAAAGACTGAAGGTCCA
GTACTTATACTGGCTGGTGCTGGTTCAGGTAAAACTAAGGTATTAACAACAAGAATAGCA
TATCTTATAGAAGATAAAGGTGTACAAGCACCAAATATATTGGCTATAACATTTACAAAC
AAAGCTGCAAATGAAATGAGAGAGAGAGTTGAACAAAATATAGGTCCTGAAACTAAGGAT
ATGTGGATAAGTACATTCCATTCTTGCTGTGTTCGTATACTAAGAAAAGATATAAATAAG
ATTGGTTACAATAGAAGTTTTGTAATTTATGATTCAGCAGACCAAGTTACATTGGTTAAA
GACTGTCTAAAAGAATTAAATTTAAGTGATAAAGTGTTTGAACCAAAAGCAGTTATAAGT
GCAATTTCAGGAGCAAAAGACAAACTTTATACTCCAAAGCAGTTTAAAGATATCAATATG
GCAGATAATAGAATGGTTAAGATTGCAGATATTTATGCGCTATATCAAGACCGTTTAAAA
AGAAATAGTGCACTTGACTTTGATGATTTAATACTTAAAACTGTAGAACTTTTCAAGGCT
AATGATGAAGTGTTAGCATATTACAGAAGCAGATTTAGATACATAATGGTAGATGAGTAC
CAAGATACAAGTAAAGCTCAATATGAATTGATAAAATTATTAGCAAGAGAACATCAAAAT
ATTTGTGTTGTTGGAGATGATGACCAAAGTATTTATGGATGGAGAGGTGCAGATATAAGA
AACATACTTGAATTTGAGAAAGATTATGACAATGTACATGTTGTAAAGTTAGAACAAAAT
TATAGGTCTACACAAGTGATATTAGATGCAGCTAATAAAGTCATATCTAATAATATAGAA
AGAAAAAGAAAAAAGCTTTGGAGTGAAAAAAAAGAAGGAGAACTTATAAAGATACAATTA
ACTGGTAGCGAAATAGAAGAGGCTGATTTCATTGCTGATTCAATTGCACAAATAGCTAGA
AAAGAAAATAGACCTTATAAGGATTTTGCAGTACTTTATAGAGCAAATGCACAGGCAAGA
CCTGTAGAGGACGCTTTAAATAGAAGTCAAATTCCATACAATATATATGGTGGTACAAAA
TTCTATGAGAGAAAAGAAATAAAGGATTTGTTGGCGTATTTAAGAGTTATTCAAAATCCA
CAAGATGATATATCTATAAAAAGGATTATAAATGTTCCTAGAAGAGGTATAGGGCTTAGA
ACTATAGAAAAAATTGAAGATAGAGCTAACTTAAAACAGGAAAGTATATACTCAGTATTA
ATTGATATAGAAACAAATTCAGATATATCTACTAAGGCAAGGGCAAGTATAAGTGGATTT
GTTGATATTATAGGGACTCTTAGAACTATAAAAGAAGTTTATCCTGTTAGCAAACTTATA
GAAAAAGTCTTGGATACTACAGGATATATGGACGAGCTTGTAGAGATAAGAAATAAAAAT
GAAAAAGATTTAACAGGCAAAGGTGAAGAAGCTCAAGACAGAATTGATAATTTGAGAGAA
TTTATTTCTATAGCTTTGGAGTTTGAAAGTAGTAATGATGATACTTATGAAAATAAAGAC
TTAGAGACATTCCTAACAAGTATAGCACTTACATCTGAATCAAATGATGAAGAAGACAAT
GATAGGGTTTCGCTTATGACAATTCATACATCCAAAGGTTTAGAGTTCCCTGTTGTGTTT
TTAACAGGTATGGAAGAAGGGTTATTTCCTATATCAAGAGCTATAAAATCTATGAGTGAT
TCACAAATAGAAGAAGAGAGAAGACTTTGTTATGTTGGTATAACTAGAGCTAAAGAAGAG
CTATATATGTCATTGACAGAGAAGAGAACATTATATGGTAAAACAAATGTTGCAATAGCT
TCAAGATTTATGGAAGAACTGCCAGAAGAATGTATAGAAAGATTGTACAAAGTAAAAAAA
GAACTAAGCTATTCTAAAGCAAGTTATAATATGTTAGATAAATATACTAAAAAGTATATG
AGTACTATAAGCAAATCTAAAGTTGCAGATAAAGTTAATGCTACAATAAAAGATTCTAAT
AAAGAAACTAATCCAGATGATATAAAACTTGGTTCTAAGGTACATCATCCTAAATTTGGG
GTTGGGACAGTGGTTTCTATAATTGGTACAGATGTTACTATAGCTTTTGACCAACAGGGA
ATTAAAAAAATAAATAAAGAATATACAACACTAAATATTTTATAA
>Cdif_630_PROKKA_00430 apeB
ATGGATAGTATAAACTTTGCTAAAAACTTAATAGACTTCATATATGATAGTCCGTCGTCT
TTTCATGCAGTCGAGAGTACTAAGGAAATCTTAGATAAAAATGGATTTGAAGAATTAGTT
TTGAATCAAAGATGGAATCTAAGAGTTGGTGGAAAGTATTATGTTACTAAGAATTTATCA
GCTATAGTAGCTTTTGTAGTAAATTCAGAAGGTATAGAAAGAGATGGATTTAGAATAATA
GGCTCTCATTCAGATTCTCCTACATTTAGTATTAAACCAAATGCAGAAATAGAAGCTGAA
AAATCTTATTTGAAGTTAAATACAGAATGCTATGGAGGAGCAATATTAAGTACATGGTTA
GATAGACCTCTTGGGATAGCTGGTAGAGTAGTTTTAAAAGGTGATAGTATATTAAAACCA
AATGAAAGGCTTATAGACTTTAAAAAGCCAATTTGTATAATACCAAATCTAGCAATACAT
TTAAATAGAAGTATAAATGATGGTCACTCATATAATAAGCAAAAAGATATGTTACCTTTA
GTTGGGATGTTAAATGATACATTAGAAAAAGATAATTTTCTTATAAAGCAAATAGCATCT
AACTTAGATGTAAATATGGAAGATATTATAGATTTTGATTTATTTTTATATGAATTTGAA
AAAGGAAGTTTAATAGGGGCTAATGATGAATTTATATCTATTGGGAGACAAGATAATCTT
GCAATGGTACATGCTAGTTTGAATGCTCTTGTTAATACTAAAGGTCAACATGGTGTAAAT
GTAATGGCTGTATTTGACAATGAAGAAGTTGGTAGCTCTACTAAACAAGGTGCAGATTCA
AACATGTTGTTAAATATATTGGAGAGAATTTGCATATCAATGGGTAAGGATAGAGAGGGA
TTCTTTGAGTCTATTTATTCATCTTTTATGATATCATCAGATTTAGCTCATGCTATTCAT
CCAAACATTCCAGAAAAGCATGACCCAACTAATAAACCAATAATGGGAAAAGGTCCGGTT
ATAAAGATAAATGCTAGTCAGGCATATACTAGTGATGGATATTCTATAGCTATTTATAAA
AATATATGTAGAGAAGCTAATGTTGAGTATCAAGAATTTGTTAATAGGTCAGATGAAAGA
GGAGGAAGTACTATAGGTCCAATATCTTCTACTCATATAGATATACCATCTGTGGATGTG
GGAAGTCCAATTTTAGCAATGCATTCTATAAGAGAATTAGGAAATGTTGAGGACCACTAT
AGTATATATAAAACATTTAGTAAGTTTTTTGAAATATAA
>Cdif_630_PROKKA_00431 group_9611
ATGAAATTAGGATTATGTTTAGAAGGTGGAGGAGCAAAAGGGGCTTATCAAGCAGGAGTA
GTTAAAGCCTTGTATGATGGAGGAATAAATAAATTTTATTCGATTTCAGGGACATCAATA
GGAGCAATAAATGGATATTATTTGTACACAGGGAATGTTGATAACTTGGAGAAAATGTGG
ACAAATATAAAAGATATCCAGAATGGAAATGTAAAAATAGTAAATAATACTGTGGATAAT
TCTCCTGCTATAGACAACCTAAGGGAACTAGATGATAGTAATATAGAAGAAATGAACTTT
TATGTTAATTATGTTGAAGTTGATAATAAAGTAGTATCAGAAAAGATTGTTGACGTATCA
AAAATGCCTCGTAATGAAGCCATTATCAGCATTTCATACAGTGGGTTGTTACCATCAAAT
CCAAACGCAACTCTTGGATTTAAAGAACAATTTGTGAAAGATGTGCAAGAAGGAATTTAT
GATGGTTTCAAATTAGATGGAGGTTTAATTAGGAGTGCATTAATTGAACCATTAATTGGG
GATAATGTGGATAAAATTATTTTAATATCCACAAAATATAATTATGAGTTGCCAGAAGAT
ATTAAAAAAGTATATGATGAAGATAAAATAATAGTAGTTAGACCTAATACTCAATTTGCT
CCTAAAGACACGCTTAACTTTGATGATGAGTTTTGTAAAACTATTTATCAAGAAGGATAT
GAAATAGGAAAAAATATACTTGATAGACTTTAA
>Cdif_630_PROKKA_00432 group_10148
ATGGAAAATAAAAATCCTATAGTAACTATAGAAATGGAAAATGGAAAAGAAATCAAAATT
GAGTTATATCCAAATATAGCTCCAAATACAGTTAAAAACTTTGTATCATTAGTAAATGAA
GGATATTACAATGGAATAATATTTCATAGAGTAATACCAGGATTTATGATACAAGGAGGA
TGCCCAAATGGTACAGGAATGGGTGGTCCAGGTCACTCAATAAAAGGTGAATTTAGTGGT
AATGGATTTACTAACAATTTAAAACATGAAAGAGGAGTCATATCAATGGCTAGAACTATG
GCACCTAATTCAGCTGGTTCTCAATTTTTCATAATGCATAAAAACTCACCACACTTAGAT
GGTCAGTATGCAGGTTTTGGTAGAGTGATAGAAGGTATGGATACAGTTGATGAAATAGCA
TCAGTTAGAACAGATTCAGCTGATAAGCCACAAACTCCACAAGTTATGAAATCTGTTACT
GTAGAAACTTTTGGAATAGATTACTCAGATGTAGAAAAAAACTAA
>Cdif_630_PROKKA_00433 group_556
ATGAGAAATATTATACTTTATTTAAATGATGATACTTTTATATCTAAAAAATATCCAGAT
AAAAACTTTAGTAATTTAGATTATTGCTTAATAGGAAGTAAATGTTCAAATAGTTTTGTA
AAAGAAAAGTTGATTACTTTTTTTAAAGTGAGAATACCAGATATATTAAAAGACAAAAGT
ATATTAAAAGCAGAGTTATTTATTCATATTGATTCAAATAAGAATCATATTTTTAAAGAA
AAAGTAGATATTGAAATTAAAAGAATAAGTGAATATTATAATTTACGAACTATAACATGG
AATGATAGAGTGTCTATGGAAAATATCAGGGGATATTTACCAATTGGGATAAGTGATACA
TCCAACTATATTTGTTTAAATATTACGGGAACTATAAAAGCATGGGCAATGAATAAATAT
CCTAATTATGGGTTAGCTTTATCTTTAAATTACCCTTATCAGATTCTTGAATTTACATCT
AGTAGAGGTTGTAACAAACCGTATATACTTGTAACATTTGAAGATAGAATTATAGATAAT
TGTTATCCTAAATGTGAGTGTCCTCCAATTAGAATTACAGGTCCAATGGGACCAAGAGGA
GCGACAGGAAGTACAGGACCAATGGGAGTAACAGGCCCAACCGGAAGTACAGGAGCGACA
GGAAGCATAGGACCAACAGGCCCAACCGGAAATACAGGAGCAACAGGAAGTATAGGGCCA
ACGGGAGTAACAGGCCCAACCGGAAGTACAGGAGCGACAGGAAGTATAGGACCAACAGGA
GTAACAGGTCCGACAGGAAATACGGGAGTGACAGGAAGTATAGGACCAACGGGAGCAACA
GGCCCGACAGGAAATACGGGAGTGACAGGAAGTATAGGACCAACAGGAGTAACAGGCCCA
ACAGGAAATACAGGAGAAATAGGACCAACGGGAGCAACAGGTCCAACAGGAGTGACAGGA
AGTATAGGACCAACAGGAGCAACAGGACCAACAGGAGAAATAGGACCAACGGGAGCAACA
GGAGCGACAGGAAGTATAGGACCAACAGGAGCAACAGGTCCAACAGGAGCGACAGGAGTG
ACAGGAGAAATAGGGCCAACAGGAGAAATAGGACCAACGGGAGCAACAGGCCCAACAGGA
GTGACAGGAAGTATAGGACCAACGGGAGCAACAGGCCCAACAGGAGCGACAGGAGAAATA
GGACCAACAGGAGCAACAGGCCCAACAGGAGTGACAGGAAGTATAGGACCAACGGGAGCA
ACAGGCCCAACAGGAGCGACAGGAGAAATAGGACCAACGGGAGCAACAGGCCCAACAGGA
GTAACAGGAGAAATAGGACCAACGGGAGCAACAGGCCCAACAGGAAATACAGGAGTAACA
GGAGAAATAGGACCAACGGGAGCAACGGGTCCGACAGGAAATACAGGAGTGACAGGAGAA
ATAGGACCAACGGGAGCAACAGGACCAACAGGAGTGACAGGAGAAATAGGGCCAACAGGA
AATACAGGAGCGACAGGAAGTATAGGGCCAACGGGAGTAACAGGTCCAACAGGAGCGACA
GGAAGTATAGGACCAACGGGAGCAACAGGAGCGACAGGAGTAACAGGACCAACAGGTCCA
ACAGGAGCAACAGGCAATTCCTCTCAGCCAGTTGCTAACTTCCTCGTAAATGCACCATCT
CCACAAACACTAAATAATGGAGATGCTATAACAGGTTGGCAAACAATAATAGGAAATAGT
TCAAGTATAACAGTAGATACAAATGGTACGTTTACAGTACAAGAAAATGGTGTGTATTAT
ATATCAGTTTCAGTAGCATTACAACCAGGTTCATCAAGTATAAATCAATATTCTTTCGCT
ATCCTATTCCCAATTTTAGGAGGAAAAGATTTGGCAGGGCTTACTACTGAGCCAGGAGGC
GGAGGAGTACTTTCTGGATATTTTGCTGGTTTTTTATTTGGTGGGACTACTTTTACAATA
AATAATTTTTCATCTACAACAGTAGGGATACGAAATGGGCAATCAGCAGGAACTGCGGCT
ACTTTGACGATATTTAGAATAGCTGATACTGTTATGACTTAA
>Cdif_630_PROKKA_00434 group_9552
ATGAGTTTATTAGTTTTCGGACATAAAAATCCAGATACAGATTCAATATGTTCTGCAATT
TCATTAGCACATTTAAAGAACAAACTAGGAATAAAAGCAACAGCTTATGCTTTAGGAGAT
ATCAGAAAAGAAGCTAAATATGCCTTGGATTACTTTAAGGTAGATGCACCTGAAATTTTA
GATAATGTTAGAATACAAGTTAGAGATTTAAATTATGATAAAGTAGTACCTTTAACACCA
ACTTCATCTATATTAGAGGCTTATAACCTTATGGATGAAAAAAATGTTAAAACACTACCT
GTAACTTATGATGATGGAACTTTTGCTGGTATCATTACTATGAAAGAAATAGCTAAAAAT
CTACTTCATCAACACTTTACAACTATACACACATCACTATCAAACATTTGTAAAAACCTT
AATGGTACTATTCTTGTGGACTGTGGTGAAGATATAAAAGGTAGAGTAGTCACTTTATCA
TTTGGAATGGAGACTCTAATAGAGACTTTAAAAGAAGGAGACATAGCTATTGTTGGAGAT
AGATATGATAGTATTGAATATGCTATTGATACAAAAGTTAAACTTTTAATACTTACTAAT
CATACAGAGATTTCAAAAGATTTGCTAGCTCTTGCTAAGATAAATGGAGTGTCTGTTGTT
TCTGTTGAAAGTGACAATTATAAAACTTCTAATGTAATAAATCAATGTAGTTTCTTAGAC
TCTATAGAAGCTACAGAAAATTTAATTACATTCAAAGAAGATGATTATATGGATGAAATA
AAAGAGATTATGCTAGAAACAAACTTCAGATCTTATCCAATATTAGATGATGATAATAAG
TTTTTAGGTTTAGTTTCAAAAGGTCATCTATTAAACCCATCTAAAAAGAATGTTGTTTTA
GTTGACCATAACGAATATGCTCAAAGTGCTGATGGAATTGAACAAGCAAACATAGTTGAA
ATAATTGACCATCATAAACTTGGTGGTATTTCTACTGATGTTCCTATGTCATTTAGAGTT
ATGCCTGTTGGATGCAATAGTACTATAATTTATCAAATGTACAAAGAAAATAATGTTGAG
ATACCTTATGAAATAGCCGGGCTTCTTTTATCTGCTATATTATCAGATACATTATTATTT
AAGTCTCCAACAACAACTGATATAGATAAGAAAGCTTGTGAAGAATTAAGTAAAATAGCA
AAAGTAGACATGGAAAAATACGCTATGGATATGTTTAAATGCGGTACTTCTTTAGATGAA
TATACTATAGAAGAAATAGTAAATATGGACTTTAAAGAATTTAATATGAGTGGACATAGA
GTTGGTATTGGACAAGTATTTACCTTAGACATAGACTCTATATTTGCTAAAAAAGATGAG
TTTTTATCTTATATAAATTCGACTGATTATGACAAACTAATTCTTGCGGTTACAGATATA
ATCAAAGAAGGTTCTTATTTAATCTATAAAGCAGAAGACAGCTTAATTGCTAACGCATTT
GGTGTTGAAGGTGTTCAAGGTACATTTGCACCAGGTGTTGTATCAAGAAAAAAACAATTA
GTCCCTAATTTAACTACTGCAATCAAAAATTTTAAATAA
>Cdif_630_PROKKA_00435 adhE_1
ATGGAGAAAAAAGAAAAGGTAGTAGAAAAATCAAATGTTGAAGTATGTAGTCCTGAAATT
GTCAACAGTGTTGAAACATTAAGAATGAGATTAGAAGAAATTAGATTGGCACAAAAAGAA
TTTGCAACATTTACGCAAGAACAGGTAGATAAGATTTTCTTAGCTGCTTCAACTGCAGCT
AATCAACAAAGAATACCTCTAGCAAAAATGGCAGTGGAAGAGACTGGTATGGGTATTGTT
GAAGATAAGGTTATAAAAAACCATTTTGCCTCAGAATATATCTATAATGCTTATAAAGAT
ACTAAAACTTGTGGTGTCATAGAAAAAGATGAAGCATTTGGTTTTACAAGAATTGCTGAG
CCAGTAGGTGTTTTATCAGCAGTTATACCAACAACTAATCCTACATCAACTGCAATATTC
AAATCCCTAATAGCACTAAAAACTAGAAATGGTATAATTTTCTCTCCTCATCCAAGAGCT
AAAAACTGTACTATAGAAGCAGCTAGAGTTGTACATGATGCAGCAGTTAAGGCAGGAGCA
CCAAAAGGACTTATAGGTTGGGTAGATGTTCCTTCGATTGAATTAACTAATGTTGTCATG
GCAGAGGCAGACCTTATATTAGCTACTGGTGGACCTGGAATGGTTAAATCTGCATACTCT
TCAGGTAAACCAGCTGTCGGAGTTGGGCCTGGAAATGTACCTGCAATAATAGATGAGAGT
GCAGATATAAAAATGGCTGTAAGTTCAATCTTAGTATCAAAATCATTCGATAATGGTATG
ATATGTGCTTCCGAGCAAGCTGTAATAGTACCAGAAAAAATATATGAAGAAGTTAAAAAA
GAATTTAAATATCGTGGAGCACATTTCCTAAATAAAGAAGAAACTGAAAAAGTAGGAAAA
GTAGTAATAATTGATGGTTCATTAAATGCCAGAATAGTTGGACAACCAGCACATGTAATA
GCCAAAATGGCGGATGTAGAAGTTCCAAAAACAGCTAGAATAATAATTGGTGAAGTAGAA
TCTGTTGAATTAAATGAACCTTTTGCACATGAAAAACTTTCTCCTGTACTTGCAATGTAC
AAGTCTAAAAGTTTTGAAGATGCAGTTGCTAAAGCAGAAAAATTAGTTGCAGATGGAGGC
TATGGTCATACATCTTCATTATATGCAGACTCTATAAATCATCCAGAGAGAGTAGAAAAG
TTTGTAAATGCTATGAAGACTTGTAGAGTATTAGTTAATACTCCATCATCACAAGGTGGT
ATAGGTGATTTATATAACTTTAAATTGGCACCGTCTCTTACTCTTGGTTGTGGTTCTTGG
GGTGGAAACTCAGTATCTGAAAACGTTGGAGTAAAACATTTGCTTAATATCAAGACAGTA
GCTGAAAGGAGAGAGAATATGCTTTGGTTCAGAGCACCAGAAAAGGTTTATTTCAAAAAA
GGATGTTTAGGTGTAGCAGCAAGAGAATTTAAGGATGTTATGGATAAAAAGAAAGCATTT
ATAGTAACAGATTCTTTCCTATATAATAATGGATATACTAAGAAATTAACTGATTTATTA
GATGAGATGGGAATTAAGCATACTACATTCTTTGATGTAGCTCCAGACCCAACATTAGCT
TGTGCAAGAGAAGGAGCTAAAGCTATGGCTGATTTCCAACCAGATTTAATAATAGCTGTA
GGTGGAGGAAGTGCAATGGATGCTGGTAAGATAATGTGGGTAATGTATGAGCATCCAGAA
GTAGATTTCCAAGACTTAGCTATGAGATTTATGGATATAAGAAAAAGAGTATATGTATTT
CCTAAGATGGGTGAAAAAGCGTATTTTGCTGCTATCCCAACTTCAGCAGGAACTGGTTCA
GAAGTAACTCCATTTGCAGTTATAACTGACCAAGATTCAGGTGTAAAGTACCCATTAGCA
GATTATGAATTAATGCCAAACATGGCTATAATTGATGCTGATATGATGATGGAGATGCCA
CCAAGATTAACAGCAGCATCAGGTGTTGATGCTTTAACACATGCATTAGAAGCATATGTA
TCTATGTTAAGAACTGAACCAGCTGACGGTCTAGCACTACAAGCAGGTAAAATAATATTT
GAATATTTACCTCGTGCATATAAAAATGGAAAGAATGATAAAGAAGCAAGAGAAAAAATG
GCAATGGCATCTACTATGGCAGGAATGTCTTTTGCAAATGCCTTCTTAGGGATATGTCAC
TCTTTAGCACATAAATTAGGTGCATTCCACCATGTTCAACACGGTGTTGCAAATGCATTA
TTAATAAATGAAGTAATCAAGTTCAATTGTGCAGAAGCTCCAAATAAAATGGGTGCATTC
TCACAATACAGATATCCTGATTGCATACAAAGATATGCTGAATTTGCTTCTTTTGCAGGT
ATTAAAGGAAGTACAGACCAAGAAAAAGTAGATAATCTTATAAAAGCAATAGATGAACTA
AAGGCAAAAGTAGGTCTTCCTAAGACTATAAAAGAGGCTGGAGTAGAAGAATCTAAATTC
TTAGAAAGATTGGATGCTATGGTTGAACAAGCTTTTGATGACCAATGTACAGGTGCTAAT
CCTAGATACCCATTGATGAGTGAATTAAAAGAGATATATCTAAAAGTTTATTATGGTAAA
TAA
>Cdif_630_PROKKA_00436 group_2913
ATGTTATTGATTTTAGGTAATTTAAATTTAGACTTGGATTTCGACTACAGAATAATAAGA
GAAGAAAATGATGATGTAGATATATTTATAGATATTAATTATCGTAGCTTAGATATAGAT
ACTGATGGTTCTAACTTATTTAATTCTAGAATACAATTTCCATTTGTAAGAGCATTGATT
CTAAGGCTAAATAAGAACAATCAATGTATGACAATTCATTTGTTAAGAGATATAGATTTA
TTCTCTGCTTTTGCCAACTTTGAAGTGGATTATACTGACTCTATAGTAAATATAAAAAAT
CAAAATGAGAAAGTAATTTTAAATAAATCTATCAAAAAATAG
>Cdif_630_PROKKA_00437 group_3634
ATGCCTATATTGGAAACTATTAATTTAGGTAAGATTTATGGGAAAAAGGAAACATCTGTA
CATGCACTAAAGAATGCAAATTTAAAAATAAATAAAGGTGAATTTGTTGCAATAATTGGG
CCAAGTGGAAGTGGGAAAAGTACATTTCTACATTTAGTAGGTGGTCTTGAGAGACCAAGT
AATGGTACTATAAAAGTTGCTGGTAAAGATATATGTTGCCTTTCAGATAAAGAACTAGCA
AGATATAGAAGACAAAAAGTAGGATTTGTCTTTCAACAGTATAACTTAATTCCTGTATTA
AATGTAAAGGAAAATATAGAATTACCACTAAAGTTAGACAATAAAAAAATAGATAAAGAA
TATATTGAAGACCTTATAAATTTATTGGGGCTTAAGGAAAGGAAAAATCATCTTCCCAAC
CAATTATCTGGTGGTCAACAGCAAAGAGTTGCTATTGCACGTGCTTTATCTGCAAAACCA
AGTATAATCCTAGCAGATGAACCAACAGGAAATTTAGACAGTAAAACTACAGAAGAAGTC
ATGGATTTACTAAAAAGTTCTATAAAAAAATATAACCAAACCCTTATAATAATAACACAT
AATGAAAATATTGCTAGAAAAGCAGACAGAGTTATATCTATAATAGATGGAGAGCTTAAG
TTAAACTAA
>Cdif_630_PROKKA_00438 ytrF_1
ATGAAAGATAATTTGAAAATAGTACTAAGGTATATAAAAAGTTATAAAGCTAGGTCTTTA
GCAATTGTTGTGAGTATAATTCTTGCTACATCACTCGTTGTTGGTATTGGTACCCTCTCA
AGAAGTGCTCAGCAAGCAGATGTAGATAGATTGAAAAGAGAGCTTGGAACTGACCATGTA
TACTTTAAAAATATAAAGAAAAATCAATTAAAGTCCATAAAATCTAGCAAAGATATTAAA
AATCTGGGTATAACATCTTACTATGCGTCTACAGATGTTAATGAAAAATTACCTATAAAC
ATACTATATGCAAATAAAAATTATTTGACTAGTCATTCTAAACTTATAAAAGGTCGATTT
CCAAAAGCTAGCAATGAGGTGGTAGTCGAGAAATGGATTTTAAATAGTATGGGCTTAAAA
CCAGAGATAAATCAAAACCTTACTTTTAAATTATATCAAAAAGAAAATCCAGAAACTTTT
AAAGTTGTTGGAATCCTTGAAGATAGATTTATAGAGAAAAAAATGGGACAATGTGAAATT
TTTTCTAATCTCAATGAATCAAAACTAAGTGATTTTACAACTTATATTGAATTTAATGAA
GGCAGTGATATAAATACAAACATAGACAATATAATAAAAAATGCTATGTTAGATGAGAAA
AGTATAGGAAGAAACTCAATGCTTATAGAATCTACTATGAAAAACGGTACTTTAGATAAT
TCAAGTAAATACGTTGCAATTGCTATGAGTCTATTTGCTGGTATTGTAATATATAGTATC
TATGTTATATCAATATACCAAAGAGTACAGGAATATGGCGTCTTAAGAGCTATTGGTTCC
ACCAACTTTAGGATTTTCAAACTTATGCTTTATGAACTTTTCATACTTGCTCTAATAGCA
ATGCCTATAGGTATATGTATAGGTATGGTAGGTGCACAAATATTTAATAGGTCTGTAGGA
AATATTCAATTTGAAGGAAATATAAATGTTACACCTTTTGTTATTCCAGATAAAATAATT
CTCTTATCAATTGCATGTACAATACTAATAATACTAATTATAAGTTTCTTTACATACTTA
AAAATAAGAAGAATTTCTCCTATTGATGCTATCAGAAAAACTTTTGGAGCTGATAAAAAT
GTAACCAAAGTTAATTATTTAATATCAAAATTAACTTTAAATATGTCAGTAACAAAATCT
ATATCTGCGAAAAACATCTTTAGAAATAAAAAGGGGTTCATGATAATTGTATTATCTATG
AGTATAGGAGGTATAATCGTCATAAAAGACAATTATAAATATTCTTTTTTAGATGTGCAA
AACAAATCCGTGCAAGAACAAACATATATGAATGCAGATTTTATTCTATCAAATGTTTAT
CTCAATGAAACTGGTAACAATACTTCTTTTAAAGATATAAAAGGGTTTAGTGATAGTCAG
ATAGATAAAATAAAAAATATAGATGGAATTGACAAAGTCAAAACTGCTAGTATCTTAAAC
ACAAGAATAGAGGTAAATAAAATAAATCAATTAGATTACTACGAAGCTATTAATTCAAAA
CCTTATTATAAACTAAATCCTCTGTTCATAAAAAATAAGACTACTGGCAAATATACACTA
AAGCAAAAGCTAAAAGGTTATAATGATGAGATGATAAAGTCATTAGAAAAATACTTAGTA
AGTGGAAATATAAACTTGAAAAAAATGAAAAAAGAAAATTTAGCTATTGTATATGTACCA
GAAATTTCTAAAACACAGAAATACACAAAGACTTTTACTCCTGGTGAAGGGACACCAGCT
GTAGATATAAAAGTAGGTGATACTATAAAAGTCAAATATCCAAAGGGTGGGATGGATACA
GGGCTTTATGAAAGTCTAAAAGATAATTATGAATACTTAGAATATGAATTTAAAGTTGGA
GCTATTATAAGTTATACTTTTGCAGATAATGGTATGTACTCTGGAGATGATGGTGTAGAT
GTAATAACGAGTAGCGAATACCTAAAAAAATTAACTGGTGTAGATAAATATAACTTAATT
TATGCAGACCTTAATGAAAATGCAAACAAGAAAAAAATAAATAACCTTTTAGGTAAAATT
GGAAGTGAAGTTCCTGGAACTACAACAGTAGATATGATGGTAGAAAAAGAAAATTCTGAT
AAGATGACATCTAGAACTATGATTTATAGTTATGGCATAGTAGCAATAATGTTCATAATC
AGTGTACTTAACATAATAAACAACATAAGTTATAACTTAACTTCAAGAACTAGTGAATTT
GGAATGTTAAGAGCTATTGGTATCTCTGAGAGAGAATTTAAAAATATGATACTTTATGAA
GGAATATTATATGGTGTACTCTCAAGTATAATTACTATCGTGTCAGGACTTATAATACAA
CTTAAAATGTATTATATGCAGGGCTTTATATCACATGGATTGGGATTTTCAATAGATTAC
AAAATATATATACTAGTTGTTGTAGCAAATATAATTGTAGGTATTCTAGCTACATATATT
CCATCAAGAAAGATAAATAAAATTAGTATAGTTGAAGCTATAAACATTACAGAATAG
>Cdif_630_PROKKA_00439 dcuS
ATGGCTAACAATTTTGTATTTCCTATAGTAATACTAACTTTGTTTATATTTAGCAATCTT
ATAATGAATAAGTATAAATTTTACAAAGAATTAGACATATTAAAAAAAGGCATATTAACA
TTTTTTATATCGTGTTTTGCATTGATTTTATTTATGGAGGGCACTAAATATATACAATTA
AGGTTAGGATATAGTTTTTTACTTGAAGGAGTATTAAATATTATACTTTTTTTGGTTTTA
ATTATTTTAAGTTTTTATACAGGCTTTAAAGTTATAAGATTGATAAATAATAATAATGAA
CAGGAATATAAACTACAAAAACTAGATAGTAAAATAAATCATAAGGATAATATAATCATC
AAATTAAGAAGTCAAAAACATGACTATTTGAAACATTTGCAAGTGGTGTATTCTCTATTA
AATACTGGGCTAGATGAAGATGCCAAAGAATATATAATGAATATATCAAATAGTTTTAAA
TCAAAAAATTCAAGGTATGGAAAAGTATCTTATTTAGATGCTATAGCTTCATTAAAATAC
GAGGAATGTCTTGAAAAGGATATATCTTTTGATGTCTACATTCAAGATTTTATGGATAAT
TTAGAGATTGAACCTAATGATATGAGTTCAGTACTATTAAACATAATAGATAATGCAATA
GAGTCTTTGTCTACTATAAAAAAAGAAAAGAAGTATATAAGATTACATGCATATGAAGAT
GAATTTCAGTATATTATAGCTATAAAAAATAATGGTCCTAAAATACATAATGTTGAAAGT
ATATTTTGGAATGGATTTAGTACTAAAGAAGGACAAGATAGGGGATATGGGCTACATTTA
GTTAAAAATATATTAGATAAGTATGATTATAGTATACTTGTAAATAGTGATGATTTTTTA
ACTGAATTTGTAATCTTAATCCCAAAATATTATTAG
>Cdif_630_PROKKA_00440 group_2914
ATGATAAAAGTTTTGATTTGTGATGATGATAAGATTGTAAGAGATGATATAGCAAATATA
GCTAAAGAGTCTGGATATGTAGATTATGTTAAAAAAGTTAAGGATGGTATAGAGGCAATT
GAATTTATAAAAAATGAGAAAATAGATTTATTGATTATTGACATTGATATGCCATATAAA
AATGGGATTGATTCTGCTGAAGAAATTCTTTCTATAGATAAGGATATACATATAGTATTT
GTGACGGGTTTCGCTGATTATAGTCTTGAAAGCTTTAAAGTGCATCCTATAGATTTTGTA
GTTAAACCATTTAAAAAAGAAAAAATACTTGATTCAATTAACATAGCAATAGACCATATT
AACTCCCATAAGATTGCTAATAATAATTTTATAGAAGACACCCTTTTTGTATATAAAATA
AGGAAGCAGATACATATGATTAATTTTGATGATATAGTTATGTTTGAGAAAAATTCAAGA
GCAATTAATCTACACACTAAAGATGAAGATATAATAAAGTTTTATGAGAACTTTGATGAT
TTAAAAAAACGCCTACCTCCTAATTTCTTTATGACCCATAGACAATACATAGTAAATCTA
AGATTTATACATAAGGTTATACCTATAAATAAATCTTCATTAGAGATAAGGTTTATAAAT
TTTCAAGAAAATGCCATATTAAACAAATCTCTAGAAAAAGATTTTTTATATAGATTTTAT
AGGGTTAAAAGATTCTAG
>Cdif_630_PROKKA_00441 group_2916
ATGTTAGAACGTACTAGAGTAGAAAAAAATCCTAAAATAATTGAAAATTTTAAAAATAAT
TTTACTAAATCTTCTTCAAAACAGTACTACGACTTAGCAAAGTCTCTTTGGGACTGCATA
GAAAATAGTTCATACTATTATAGAGAACCTGAAGACAAATTCTTAAATATGATAAAGAAA
TACTACAATTGCCACTACTACGAAATTAAAAATATGGACGAGCTCCTTTCTGGACCTTTA
AAAAATGCATTAGAATTAATATTTACTTCTGAACAAGTAGAAGAACTTTGCCAATTAATT
AAAAGAAAGATGGATTATACATATTCAGGAGGATATTATCGTAAAGGGTATCGCTCAAAT
AAACTTGTGGATTATTTTAGAGGTATTATAAGGTTTATTTCAAACTATGTTGATTTAATT
TATTATGATTTTTCAGTTATAGATTATCTTACTCTTCCAAATAAGGTCTTGTACTATGAC
TCTATAATGAGTGATAAAATAGCACTAGAAATAGACAAAGGAAATCAAAAAGTAATAAGT
GCTTTAGAAGAAGTAATATTTGGAGAAAATCAAACTGCTCTACTTACAAGACAAATGATA
ATTGGTATCATGAAGAGTCATAGTGATAAATGCTATGAAATGCTTTCTAAACTTCTTTTG
GCAGCCAAACAACAAGAAGGACTTAGACAGCAAATTGTAGAGAGTTTAGATGAGGGTACA
ATTTCTGCATCAATATACATGTTAAAAACTATTTTGGACAACAATTTAGAGCGATTTAGT
TCTGTTATAAGAGCCTTGGATACATGGACAGGACTTGGTTTTTCAGACCAAAAACCTGGA
ATAATACGTAAATGTTTAGAACTTTCATATAAATCATTGACTGATGAAAAGTTCCGTATA
GAATCAATTAATAGCAATGATAATCTTGAAATTTATTTTGCCTTATGGGCTACTGCAACT
TACAACATATATGACTCTTACTCTCTTATTGAAAACTTACTTTCTTGTCAGGAAAAATAT
AAAAAACTTGTAGCTCTTTACTTTTTATCGCATACAGAAAGTACATATTTTAAACATTCT
ATAGCATCTAAAAACATTAAGGGTGATGATTTAGAGATACTAGCATGGGTAATTACAAAT
TTCTATGTAGAAGGTTCTGTTGGCTACTACTATAGTTGGCAAAACAGAAAAACTAATTTT
GACTTGTCAAACACTCCTATTGACAAAGACTTTGATGCTAGAAAAGAACAATTTGAAAGT
TTAAAACATACTTTAGAAATTTTAAATTCAAAGACAAAATCATTTTCAGGAAGTGTATTT
CCATGGACTTGGATTGAAATTTCTTCTCATGAAATACTTAAATGTATGATGACTTTAACA
GCATACGATATGAATGCTCAATTTATAGATGTGCTTATGGAAAATTGTCATCTTATGAGT
TCAGATTTAAGAGCTTCACTTATAGTCAATTTTGTAAATGAACCAAAGACAGATAGACAA
CGTGAATTTTTATTGGAATGTTTAAGTGATAAGAGTGTTTCCAATAGAGAAACGGTATTG
AGTCTACTTAGAAAGCTTGAGCTAACAGATGTAGAATTAGATAAGATAACCAATCTATTG
TCTTTAAAGACAAGCTCTATTAGACAAACAGTAATAAAAATTTTACTTGAACAAGATGAT
TCAAACTTGGAAAATATTGCTTCTTCACTGATAAAATCTTCAAATTCTCAAAAATGCCTT
GGAGGTCTTGAAATTGTAAACTTATTAAAAGACAATACTGCTAGACAAGAACTATATAAT
AAGCTTGTTTTACTTATAGAAGATACTGATAAATCTAAAAAGAATACATCTCAAGTTCAA
ATACTAATTGATAATTTGTTAGGTAAAGCAAAAAATGATTACTGCAAAGAAAATGGTTTT
GGAATATATAACCCTGAAAACAAAGTTCAAATTCCAGAACAATTTGATTTTAAAGATGAT
TCTAATAGCTCATCAAAGCTTAATAAAATTATCTCAAATATAAGTTTATCTACTCGTGAG
GATTCTGTTTCTGTAGCAACAAAAAAAGAAGCAAAAAAAATTCTCGATACGGATATAAAT
AAAATAATAAAAGTTTATGAAAAATTTGATGAGCTTATTACTGAAAATGCAGATTATGAA
TATGAAGTTGAAAGATGGTCAGGTAATGTAGACAAAGTACTTTTAGGTTATTCTACTTAT
AACTTGACTCCTATTAAATATAAAGTTTCTAATGATACTCTTGATAATTATCCATTAGCA
GAGCTTTGGAGAGAAACTAGTAAAAAACTTGACTTAGATTACAAATTAATACTTGATATC
TTATTTTATAGTATAAGTACATGTGGATATAATGAAACAGAAAAAAGTTGGTTTTCATCT
ATATATTCAAATGTCCTTGACTCTAAAAAACAAAATAAAATATATACAAAACTTGAAAAA
CTTAAATTTAATGGACTTACAAGAAAACTTTTAAGAGTTTTACTAAATGAGTTTGACCAT
AAAGAAATATTTAACTATTGTTTAGAAATATACTATAAACTTAGAAACTTATTGACTATA
GAACAATGTAAAAAACAAAGAGTTGAATTTACTAAAAACTATTACAGACAAAATGAATAC
TGTCCTGCTTTAAATGCCCCTATTTTAAACTATTGGCTTGATAAAGCACATTCGTTTATT
TATGATGATATTTCTTTTACTAAGTTTTTCTACACTACGTTTTCAAATTATCAGTTGCTA
GAATATAAGTTTCCTTTCTATACTAGCATAAATGTGTTTGCTCGTGCACATGAATTAGGA
TTAATGACTGAAGAGCAAGTTAATAGAGAAATGATAAGTGGATACAACGCATCAAATATA
ATAAGAACATTGACAAATCCTAGATGGGCTGGCGACACATTAGAAAAGTACCCTTGGCTT
AAAGATAATTTAAAAACTGTTACAAACCGAATTATAGAAATTGAATCACGTAGAGGTGAT
ATGCCAACAGAGGTGTCTCATCTAGCTAATAATATACAATACTTTGAAGGTATAAATTAT
TTTGTAAATATTTTGGTCGCTCTTGGCAAAGAAACTTTCCAGAGAGGATATTCATATGGT
AGCAATTATTCAAAAAAAGATGTTTTAAGTTCTCTACTTAAAAATTGCTATCCTACTAAA
GAAGATGACTCAAAAAAATTAAAAAGTTTACTTAAAAATACCGACATTACTGAGTTAAGA
TTGATAGAATCTGCTATGTATGCCCCTCAATGGGTAAACATAATTGAAAAATATTTAAAC
TGGAAGGGTCTGAAAAGTACAATTTGGTACTTCCATGCACATATAAATGAAGGCTTCTCT
GCACAAAAAGAATCAGAGGTTGCTCTATTCTCCCCTATTTCACCACGTAGTTTCATTGAT
GGTGCATTTGATGTAGATTGGTTTTTAGATTCATATAAAACTATTGGGGAAGAAAGATTC
AATATACTTTACAAGTCAGCTAAATATATAACTAGTGGTGGTAACTCTCATAGACGTGCA
CAACTCTATGCTGATGCTACACTTGGTAAGCTTGATAAAGACATGTTGATGAAAGAAATT
GAAACAAATAGAAATCAAGATAAATTGAGAAGTTTCTCTTTACTTCCTATGAAAAAAGGA
GACCTAAAAGAAGCAACTTTCCGTTATGAATTTATTCAAAAGTTTGCTAAAGAAAGCAAG
CAATTTGGTGCACAACGTCGTGAAAGTGAATCAAAAGCTTGTACTATAGCACTAGAAAAT
CTAGCTAGAAGTGCTGGATTTGGAGATGTAAATCGTATGATGTGGGCTCTTGAGACTGAA
AAACTAAATGAAGTTGCTCATCTATTTAAACCAAAAGATATTGATGGTACTTCAATTTGG
ATAGATGTTGATGAAAACGGAAAAGCATCTACTAAAGTTCAAAAAGGCAACAAGTCTTTA
AAGAGTATACCAAAAGCTATTGCTAAACATCCATATGTACTTGAACTTAAATCTGTCCAA
AAAGATTTAAAGAGTCAGTATTCTCGTGCAAAACAGAGTTTAGAACAAGCTATGAAAAAT
GAAATAGTATTTACAGTTAAAGAAATTGCCAATATCTATAAAAATCCAGTTATCTGCCCT
TTGATTAAAAATCTAGTATGGGTATGTGATGATAATATTGGATATGTTTATAATGATAAG
TCTAAGTTCTTTATTTGCAATATAGAAGGTGAAACTTATAAGTTGACGGCAAAAAATAAA
TTAAAACTTGCACATCCAGTTCATTTGTTTGAATCTGGTAAGTGGAGTGAGTTCCAACAT
GATTTATTTAGTAAGCAAATTGTTCAACCATTTAAGCAAGTATTCCGTGAGTATTATAGA
ATAAACAGTGATGAATTATCTGAAAAAACTATATCTCGCAGATATGCTGGTCACCAAATT
CAGCCAAAGAAAACTGTAGCACTTCTTAGAAATCAGCTTTGGACTGTCGATTATGAAGAG
GGATTACAGAAAGTATTTTATAAAGAAAATATAGTGGCAAAGATGTTTGCACTTGCAGAT
TGGTTTTCACCAGCAGATATAGAGCCTCCTACTATTGAAACAGTAGAATTTTTTGATAGA
AAAACTTATAAAAGTTTAGAATTAGCTTCTATACCTCCAATTCTATTCTCAGAAGTTATG
CGTGATATAGACCTTGTTGTAAGTGTCGCTCATGCTGGTGGTGTTGACCCTGAAACTAGC
CATTCTACTGTAGAGATGCGTATAGCAATTGCTAAAGAACTTTTATTATTATTAAAAATT
AACAATGTCAATTTTGAAGGCTCTCATGCTCTTATAGCAGGTAATTTAGGTGAGTATTCT
GTGCATATGGGTTCTGGTATTGTACATAAAAAAGGGATGGGTGCTTTGAATATACTTCCT
ATACATTCTCAAAGTAGAGGTAAGATATTCCTTCCATTCGCTGATGAAGACCCTAAAACT
GCTGAGATTATGTCTAAGATACTATTACTTGCTGAAGATAGTAAGATTAAAGACCCTAGT
ATCTTAAGTAATTTATAA
>Cdif_630_PROKKA_00442 group_3635
ATGCAAATTTATTTTAGAGTTAAGGCTGTTGGCAAACGCAAACCTATGCTAGAACTTACC
CCTTTTGATGTATCTGACAACATCAATTGCCTAAAAGAAGCTATCTCTGAAATTGTATCT
AAAAATGTTCTTGAATATAATGAGAAAATCCCAGAAAAATCAATAATAAACTTCTTAACT
AATGAAGAAATTGAATCTCAAGCTGATATTGGAAAAGTTGGATTTGGCTCTATTTACAAT
GAGAATAAACAATCTGTAGAAAAGGCAATAGAGGTAGCGTTACAGGCATTTGAAGATGGA
ATCTACAAAGTGCTTATAAATGAGGATGTTATTGAAAAACTCGATTCCTCTATAAATCTG
AAAAGTGGAGATATATTTACTTTTATAAGACTTACCTTGCTTGCTGGAAGAATGTTTTAA
>Cdif_630_PROKKA_00443 group_9846
ATGAATAGATATACAAAAATAATTAATATGATGGGAAGTTATTACACAAAAGACTTTGAA
AAAGAAAAAAAGAATGTAATAAAAGTTAGAGAAGTTAAAGAAGATACAGTTAGAAAATTT
TTCTTACAAGGTGACTGTGAAGTTCTTGTAGTATTTGAAGACACTGGGAAAGAAATACTT
ATTGATGACTTTTCTCCTGAAGAAGATATCAAAAAATATTTAGGAGCAAAATTTATAAAT
AAAAAAAGATAG
>Cdif_630_PROKKA_00444 group_2918
ATGACTAGTATAAAAAATAAAGATATTTTAAATTGTATAGATTATTCCATTAAAAATAAG
CTCTTTGACAAACTAAATGATGTATATAAGTCCTTGCCAGTAGGAAATTGTTCTGGATGT
GGAAATTGTTGTATGGAGTCAGTAGGTATAAATTTAATTGAGTTTTTGAATATATTTTGT
TATCTTGAAGATAGAGTTGATTTAAAAAAAAGCTGTATAAGTAAAATATTAGATTATTAT
TTTGAGGAGTATACAAGAAAGAACCCATGTCCATTTAAAGATACTAATAATAGATGTTTA
ATATATGAAGTTAGACCATTAAATTGTAGGATGTTTGGACATTGGAAAAAAGAGGATTAT
AATAAAAATTTAGATAATGTTATTGAGAAAAATAATAACTATAGAGAGTTAATGAAAAAG
CAATATGGATTTGAAATAAATGATGAAGTAGTAAATTACAGGATAGATTATTGTGATAGA
TTTATTCCAAATAAAGATTATTTAAGTAAATCTAAGAGATTAAGCTTTTTTGATGAGCTT
ATGATATTAGACTCAAGTATTTATTCAAGTGGAAATATAGATATAGACTTTAGGGATAGA
GGTATAGTTGAATATTTTATAGAGTCATTACTTTATAGAAATTTAGCATATAATGTGAAA
ATAAGGATATCTAAAGAATACAAAATAAGAAAAAGAACTATAGATAGAATAAAAAGGATT
GTTCTTGTATAG
>Cdif_630_PROKKA_00445 yflN_1
GTGAATCTTACAAAAGTAAAAGGAAATACCTTTTTTATAAAAGGTGGCACGAATACAGGA
ATATATGTATTTGAAGATAACACAGCACTTATGATAGACCCAGGGTTATGTGGTTCAAGA
CCTAGGAGAGTAAATAAAGTATTAGATGAAAATAATATACAGGTTAGATATATTATAAAT
ACTCATGGTCATGATGACCACTATGGAGCTTGTAATCAATTTAAAGAATATTATAAAGAT
GTGTGTATAATGTCATCTGAATACGATAAATTATATATAGAAAATCCAGAATTGTTTTCA
AAGTATATTGTTGGGGGAAAGAGCAATGTATTTATGGATAATATCTTAAAAAATAAAATG
TTGGATGATATAAAAATAGATAAATCTATAGAAGCTGGAAAATTTGAATTAAACAATGAA
ATGTTTGATATAATTGAATTTCAGGGTCATACACCTGGTAGTATAGCTGTTTTGACGAAG
GATAATGTGATTTTTGTTGGCGATTTATTGATAGGAGATGAAATTTTATCAAAATACGAT
TTCTTGTTTCTATATGATATACAAGAACAAATAAATTCATTAGAAAAATTAAAAAATATA
GATTTTGAGTACTTAGTTTTAGGGCATGGCAAGCAAGTTATATCGAAAGAAGATTCTTAT
AAATTAATAGAAAAACATTTGAATGCTTTAAAAAAATATTTATATCAAATAAGAGAGTTG
CTTGTAGAACCGAAATCTTTAGAAATTTTATTAAAAAACATTATAAATAACAATAATTTA
AGCAATAATTATAAAGAGTATCATTTTTTTAAATCTTCGTTAGTATCTGTCATAAGTTAC
TTAGTTGATTTAGAAGAAATAGGGTATATATTGGAAAATGGAGAATTGCTTTACTATACA
AAAACAAAATAA
>Cdif_630_PROKKA_00446 yjbM
ATGGAATACGAAAAATGGAATGAGATACTAGCACCTTATGAACATGCAGTAGAGGAATTA
AAAATAAAATTTAAAAATATAAGAAAAGAATATTTAGCAAAAGGTGAATATTCTCCCATA
GAGTTTGTCACAGGTAGAACAAAAAAAATATCTTCCATAATATCTAAGTTAAAAAGGATA
AATGCAAAAGATATAGAAACTGAAATTGATGATATTGCTGGTATAAGAATAATGTGCCAG
TTTGTTGAGGATATATATGCTATAGTTGATTTGATAAAAGTAAGAAATGATATGACTATA
ATAGGAGAAAAAGATTATATTACAAATTACAAAGATAGTGGTTATAGAAGCTATCATGTT
ATAATAAAATACCCTATAAACTCCATTGCGGGTTCAAAGGAAATTATATGTGAAATACAA
ATAAGAACTCTTGCAATGAATTTCTGGGCTACAATAGAACATTCATTAAAATATAAATAT
GACCATTACATACCTGAGACTCTTGCTGAAAGGCTTAGAAGAGCATCTGATGCTGCCTTT
CTTTTAGACCAAGAAATGAGTGAAATAAGAGAGGACATAATGAAAGCTCAGGCTATGTAC
CAAATGAAGTCTATAGCTATTAGAGATACTCTAAATAGAATACAAGAGTTATATGACTTG
GGTGATACACATAAAGCTATGCAGTACCAAAGAAAACTTGATAGAACTGAAACAGATAAA
AATATAACTGAAATTTTGGAATTAAAACAAGAAATAGATATATTACTAGAGCAATATAAG
GATACTAAGGTAGATGATAAAGTAGTTCAGTAA
>Cdif_630_PROKKA_00447 group_9239
ATGAGTTTGTATGCTATAGGTGATTTACATTTTTCAACATCAGTCAATAAGCCAATGAAT
ATCTTTGGAAGTAATTGGGATGGTCATGAAAAGAAAATTATAGATAATTGGAAAGAAGTT
GTTAAGGAAGAAGATATGGTCTTAGTACTAGGAGATACATCTTGGGGAATTAATTTATCC
GAAGCTAAAAAAGATTTAGATATAATAAGCAAACTTCCAGGTCAGAAAATACTTATAAAG
GGAAATCATGATTACTGGTGGACAACCGTTACAAGTTTAAATAAGCTATATGAAGACATG
CGTTTTATTCAGACAAATTTTTATGAATATAAAGATTATGCAATTTGTGGAGGTAGGGGC
TGGATATGTCCTAATGATGTTAAATTTGATGAGACTGATGAAAAAGTTTATAAAAGAGAA
GAACATAGACTTAGACTATCATTAGAATCTGCTCGTAAAAGTGGTCACTCAAAAATAATT
GTGATTACTCATTATCCTCCTACGAATGATAAATTGGAAGAATCTTTATTTACAAAGTTA
TTTGAAGAATATAATGTTGAAAAGGTGATTTATGGTCACTTGCATGGTAAAGAATCTTTT
AAAATGGGATTGAAGGGGATTCGAAATGGAGTAGAATATACATTAGCATCTTGTGACTAT
ACAGAATTTAATTTAATAAAAGTTCACGATTAA
>Cdif_630_PROKKA_00448 group_3636
ATGAGGTGGATATTAGTTTTTATATTTTTATATCTTATTCCTTTAGTAGTGATATTCAGA
AATTACAAGAATTTTAAGAGGTCTTGTATCTACAGTAGTATTTATGTGGTATTAGCTACA
ACAATAATGATAAGTAATATTTATATGAGTGGACTTAATAAAATAAAAGAGTCTATGTAT
TATCACAATTATATTTCTGATGAGACATATGATGAAAAGTATGTATCAAATTTTAAGGAA
AAAGAAAGTACTGATTTAAAACAGGATAATAAAAAGAATGAAGAAATATCAAATAATAAA
AATTTAAACAACAAACAAGATAGAAATATACAAAATAAAGAAAGTAATGAAGAAGGAAGT
AATGATATAAAAGAAAAGAATAATTCTGATAGTAATGTTTCAGTGAATAATAAATCAGAA
AAACAAGAAGATAATACAAAAGAAAATAATAAATATACAAGTAAAGAAAAAAATAGTGAA
GATATAAAAAAAATAGATATGGAAAGTATAGGAATTTTTAAGAAAGAAATTTATAATATA
GAAAGAGCAGCTTTAGTTCCAATGAGAGAATGCATACCTTACACTAAGGATATAGCAAAA
AATATAACTAAATTATCTAGTATAAAAAAAGATGTTACAAATGCCAGAAACAAGTGTAAA
GAAGTTGTAAAAGAATATGAAAATATGCAGATTCCAGAACTTTCTAAGGAGAAGTATACA
GAAACATTGAGTAATGCTAGAGATGACGTAAAGAAAGCATATGAGCTTAGAGAAAAATCT
ATGGAAAGTGCTTTGAAATTAATAAATACTAAAAGCCCTAAATATATAGGGAAGATAACA
GAATATCTTGATTTATCAGATAAGCAGATAGAAAGTTTTAAAAATAGATTGAACGATTTA
AAAGAAGAAATAAATAATTCAGAAACAAATAATATTAATTGA
>Cdif_630_PROKKA_00449 group_3637
ATGAATAAACAGAGTATAGGAAAACTAAATATGTTTTTTATGGGGATTACTCAAAGAAAC
CTTGATAATAGGGATTTTTTTATTGAGTTAGAGGTGATTTTTAAATCTGGAAGAAAAGAG
TTTAAAGGAATTGCAATAGAGGAAGATAATAAATATAAATTTAATTTTAAAGGAAAATCA
GATTTATATACGTTTAATGAGTTGCTTAAGAATATTTCTAAAGAGGCAGAAAATTATGAT
GGATTAGTATTTAAATATGTTGAGCGAGGAACTATTGTTGTAATTGAAGGAGACAATAAG
AAGGTAAATGTAAAATATTTAGATAATAAGGAAGAAGTACCTAAAATAGATGAATTTACG
GCATCTCAAATAAAAAACAGAGATTATTATGTAAAAGTAGGACAAGCAAATGCACTTTTA
AAAGAAATTGGAGTACTTACAAAAGATGGTAAGATAAAAAATGATAAAATAAGAAAATAC
AATCAGATAGACCATTTTGTTGAATTGATAGATAGTATTTTAAAAGAAATAAAGGATAAA
GACTGTATAACTATCTTGGATTGTGCTTGTGGAAAATCTTACTTAAGCTTTGTCTTAAAT
TTTTATATAAAAGAAGTATTGAAGAAAAACTGTTATTTTATAGGAATAGATTATTCAGAT
GTAGTTATAGAAGCATCAAAAAATATGGCTAAAAACTTGGGTTATAAAAATATGTCATTT
ATAAAAGAGGATTTGACTAAAATTATACACCTAATAGGGATGTTGACCTTGTAA
>Cdif_630_PROKKA_00450 group_3638
ATGGCAATAGGTCTAGGAATTAGAGCAAAATCTGAAGCTATAGTAGTAGTACCATGTTGT
CATAAGGAGTTATTAGGACAATATAGATATGAAGCTATGGAACCAATATTAAAACATGGT
GTATTTAAAGCTAGATTTGCAGATTTAATAACTGATGGTTTAAGAACATTGTTATTGGAG
GGCAATGGATATGATACTTCTGTAGTAGAATACATATCTCCACTTGATACACCAAAAAAT
TTAATGATAAGAGCGATAAAAACTAAAACGAATAATGACAAAGCATTAAAAGAATATAAA
GAACTGAAATCACAATTTGGAGTGGAACCAACCTTAGAAAAACTTATATATTAG
>Cdif_630_PROKKA_00451 group_4601
ATGAACAAATTGAATATATGTATTGATATAGATGGAACAATAACAAGCCCTTATCATTTT
CTTCCATACCTAAATGATATCTTTAATAAAAATATAACTGAAGCAGAGTGTATAACACAT
AATTGGGAAGAATTGTATGGTTCGGGAATAAGAGATGTGTATGCGGAGTTTAATAATAAG
TATATACACTCATATGATGAAGCAAAGATTGTAGAGGGTGCTACAGAGGTAATTAGCACA
TTATCTAAAGGACATAATTTATCTTTTGTAACGGCTAGACATGAGTGTTTAACTGATGTA
ACTAAAAATTGGCTATCGAGACAAGGATTTTCAGATATAGATGTTTACTTATTAGGAAGT
GATTATAAAGTTGAAAAGGCAAGAGAACTGAGTTGTGACATATTTATAGAAGATAATCCT
TTAAACTCAGTGCAACTAGCTGATGATGGTGTTAAAGTAATACTTCTGGATACTAACTAT
AATAAAGATGTTAAACATCAAAATATAGTTAGAGTTAGTAATTGGATAGATATTGAAAAG
ATTATAAAACAAGGTATTTAA
>Cdif_630_PROKKA_00452 group_9564
ATGATAGATTTAAAAATTGAAAATAGAAAAGGAAAAATCCATGTAAAGAGCAGTGAAATA
AAAGACATTTTAGAATTACGTCCAGACTTCGAATATGTACAAGATATATCAAATACTATA
AATCAAGAAAATATATTGGTATTTGATTGCCAGTTGACAGGAAATTCTTTTGATATGGAT
GATTTAGATATAGAAGAAATATTGGAAGAGTTAGGTGAAGAAATAGATGAGTCTTATTTC
AGTGTTTTATTTGAAGATGTAAGAGCGTATTTAAAAGATGCTACTGATGAGATAGAAGCA
GACTTACAGGATAATTACTTATTTGATAATTTGAGATGTTATTTTGATATATACAATATA
AATCAAGAATTTACAGATTTTAAGTTTGTATTTTTAGTTTCTTTTAAAGATATAAAAATT
TCTTCATTAGCAAACCTAGCTAAGATTGTTTCTAAGAGACAGCTTATAGGTGCATCTAAG
TTTTATAGTTAA
>Cdif_630_PROKKA_00453 puuR_1
ATGCAAAGTTTAAATGAAATAATTGCTGAAAATTTAAAAAAGATAAGGAAAGAAAAACAT
CTTAGTTTAGACAAGATTGCACAACTTAGTGGTGTAAGTAAGAGTATGCTATCTCAAATT
GAAAAGTGTGAGGTAAATCCTACTATATCTACTTTGAAGAAAATAACTAATGGGCTAAAA
ATCTCATTTACATCATTGATGGAGAGGCAGGAAAGTGACATAGAATTGATTCAAAAAAGT
GATATAGACCATTTTATTGAAGATAATGGAAAGTATATAAGTTATCCAATATTTCCATTT
GACTCCAAAAGAAGATTTGAGATATTTATGATTGAAATAGAAGAAGGTGGAAATTTAGAT
TCAAATGCTGAACTTCCAGGAACACAAGAGTTTATAACTGTTTTTAGTGGCGAAGTAACC
ATTAAAATAAATGGAGAAGATTACATTGTATCTAGTGGAAATTCTATAAGATTTAAAGCT
GATGTATCACATATATATAGAAACTCAGGCAAAGGTATAGCTAAAATGAGTATGGTAGTA
TATTATATATAA
>Cdif_630_PROKKA_00454 group_4603
ATGAATAATAAAAAAGCAGTTTTTTTCTTTTGCAGTGATTTAAAGAAAGACCCAGTAGCC
AGTAATGTGATAAAATGTTGTGAAGAAATAATGGATTTAAATCAAACTGATATTGTTATT
GATGATAATTTTGTATTAGAGTTTAAGGATAAAAACAATAACTTATTTCATTTTGTAAAA
ACAAAAGATGTAATAAGTCATAATTATAAATATTATCTTCCAATTTTAAATAGACATTTT
AGAGATTATGATTTTGCAGGAGTTGTAAATTGGCATGAGGGAGAAAATGCTCCAGAACAT
ATCCTAACAGCTCATACAATTGGAGATGTTCCAACAGGAGAATTTGGAAATTCAAATCCA
AGATACTTTAAAAATCTAATCAATGCTATTGAGGATATAAAAAATGAAAATCTACTTGAT
GAATTTACTACATTAACAGAAGCAACTCACTGGTCTGGAACAACATATGGTGAAGAATCT
AAATTAATTACAGAATATTCTGTACCTATGTTGGATATTGAGATAGGAAGTAGTAGTGAT
AGTTTTAATAATAGTATAGCAATACAGGTATTGGCAAAATCATTAATTAGAGTATTTGAT
TGTGATGAACCTTTGAAGACTTTGTTATGTGTTGGAGGGGTACATTTTGAGAAATCTTTC
TCAGATATTATAAAAAATAAAGAATATAACATATCAATTGGACATGTATTGCCAAATCAA
TGGATTGTAAGTGGAATGTATGATGATGAATCGGGATTTAAGAAACTAGAAAAGTGTATA
AATAGTATTGAAGGAGGAATTGATTGTATAGTTTTTCATGATAAATTAAAAGGTACCTAT
AAAGAGCAATGCCGTAAACTAGGTGAAAAACTTAATGTACCTGTATTTAAACATAAAATA
TTAAAAAATCCAAAAGACTTACCTATATGGTAG
>Cdif_630_PROKKA_00455 arnE_1
ATGATATTATCTTATTTTGCATTATTAATTAGAGTAGTGCTATTAGCTTTTGAAAGAGTA
GTTGTAAGATTATTAGGTGATGAAGAAGGAGATATTTATAAAAATATAGCTTCATCATTT
CTATTTTTCTTTATAGGGGGAGTATGTTTACTTCCATTTAGCATAATGGATAGAGTTAGT
GATTGGTCGTTTTTAATACCATGTTATATAAGTAGTTTAGTCTATTCAATTGGTTCAGTA
GCGTATGTAACGTCTTTAGCAACTGGGGAAGTTTCACTTGTTACTCCAATAAATAGTTTA
AATTCATTGTTTTTACTGCTTTTATCAGTTATATTTTTAGGTGAAGGTTTAAGTTTAGCA
AAAGTTGCAGGAATCATAATTATGATTGGTGGAGTGTTTATATTAAAAAAAGTAAGCTCT
TTTTTAAAGAATGTCTCTGTAATTTTTAACAATTTACCATGTAGATTAATGTTTTTATAC
ATATTTTTGCAGTCAGTAGGAAGAGTATTGGATAAGGCTTTTTTTGTACAAGTATCTCCT
ATATTATATTCAACTATACTGTATTTTTTCGTAGGTTTAAATTTATTTATATTTTCTTTT
TAA
>Cdif_630_PROKKA_00456 Int-Tn_6
ATGTCATTGAGCCGTAGATATGGTATAATAAATATAGCGTATCACGGCTCATTCCATGAC
GGAAAGGAGCTTTACACTATGTCTAATGTAAAACGAAAAGACAGTAAAAATCGCAATTTG
CGTAATGGAGAGAGCCAGCGAAAAGACGGAAGATACGTTTATAAATATACCGATATATAC
GGAAAGCCACAATTTATCTATTCTTGGAAACTTGTACCGACAGACAAAACACCTGCTGGA
AAGCGTGATGATATATCGTTGAGGGAAAAAGAAGCACAGATAAAAAAAGACCTTAATGAC
GGTATCGACACAGCAGGCGGTAAAATGACAGTCTGCCAGCTCTACGAAAAGAAAAACAGC
CAAAGAAAGAACATTAAGAGGGCTACTGAAAAAGGACGACAGTATCTTATGAACGCTCTG
AAAAATGACCCATTGGGTATGAGGGCGATTGATACTGTGAAGCAGTCGGACGCTAAAGAA
TGGGCTATCAGAATGAGCGAAAAAGGATATGCCTATAAAACGATTGATAACTATAAGCGT
TCCTTGAAAGCGTCATTTTATATGGCAATACAAGACGACTGTATCAGAAAGAACCCGTTT
GAATTTAAGCTAAGTGATGTTTTGGAAGATGATACAGAGCAGAAAGTTATCCTTACACCA
GAGCAGGAAGAACGCCTGCTTGCCTTTATGGAAAAGGATAAGATTTACAGCAAGTATTAT
GATGAGGTTGTGCTTCTGCTGGAAACGGGACTTCGTATTTCTGAATTTTGCGGACTGACA
ACGCATATTGATATGCAGAACAGAATACTCAATATAGACCACCAGTTATTGAAAGACAGC
GAAATCGGATACTATATTGAAACGCCAAAGACCAAAAACGGAAAACGGGAACTTCCATTG
ACAGAACGGGCTTATCAAGCAATCCAAAGAATACTAAAGAACAGAGGAAAGGCACAACCG
CTGATTGTAGGTGGTTACAGCAATTTCCTATTCTTAAACCGTGAGGGCTTGCCTAAAGTT
GCAGGAAACTATGAGGGTATGGTGCGAGGACTGATTAAGAAGTATAACAAGTATCACACG
GACAAGTTACCGAACATCACACCACATTCATTTAGACATACTTATTGTACGAATATGGCA
AACAGAGGAATGAACCCAAACACCCTGCAATATCTCATGGGACACGCTAACATAACCATG
ACACTTGGTTATTACGCACACGGTACATTTCAATCTGCAAAAGCAGAACTGGAAAGACTG
GCTTGTTAA
>Cdif_630_PROKKA_00457 group_987
ATGAACAATACTGATGTGCCTATCTGGGAAAAATATACGCTGACGATTGAAGAAGCGTCC
AAATACTTCCGCATTGGCGAAAAGAAATTGCGTAAATTAGCCGAAGAAAATATTGACGCT
GGCTGGGTTATCGTGAACGGTAATCGTATTCAGATTAAGCGAAAACAATTTGAAAAAATC
ATAGATACATTGGACGAAATCTAA
>Cdif_630_PROKKA_00458 group_1063
ATGAAACCGTTATTTAAAAAGCCGTCCTATTACTTGATTTCATCAGCTATGGACGGAAAC
GAAAAAGCGATTGAGAAATTGCTGGCATTTTATGACCCTTACATATCAAAGTGCTGTTTA
CGTTCACTTTATGATGAATACGGCAATGTTTATATTGTTGTAGATATGGAATTAAAAGGA
CGTATCAGAGAAGCACTTATCAAAATGATTTTAGGTTTTGATATTGAAGATATGGACTTA
GAACCAGAAGAATAA
>Cdif_630_PROKKA_00459 group_799
ATGAAACCGTCTGACTTCCAGAAAACAGTTCAATGTCGTTTTGAAAGTTGTTTAAAGAAA
GTTGTTCGTAGTGTCGTGAAAGATTATTACAAGGAATTAAACCGTCGTAAGAATAAAGAA
ATATCTTTCAGCGAATTGCCAGATGTCCTTGTTGATAAAATGGCTGTTTGGGACGACTAC
GAAACAGATTATACAATCTTTTCAGTATGTGGCATTGATATTCGTGTCCTTGATGATGAA
TTGGCAGAAGCCTTGAAGAAACTTCCAGAAAGAAAACGCAATACTCTGTTGATGTATTAC
TTCTTGGAAATGACAGAAAGTGAAATTGCCAACTTGCAGAAAATCACGCAAAGCGGTGTA
TTTAGAAACCGACATCACGCTTTGGAAACTATGAAAAAAATACTCAAGGAGGAACATTAG
>Cdif_630_PROKKA_00460 group_6045
ATGGAGCTATATCTTAATGATGTTTATCCTTATGCACAACAAATATCAAATTATATAGAA
CGAGAAATTTTTCAGCAGAAATTAAAAACAGGTCAAAAGCTATTCTCAATCACAAATTTA
GCAAACGAATTAAATGTTAGTAAACATACAATTCAATTAGCTTATAAAATACTTAGAAGT
AAAGGGCTAATCGTCAAAAAAGGAAATGAGTTTTTTGTTACGGAAGATAACTGCTGTATA
ATAACAAAAATGAAAGAAGAAACAGATTTACAGATATTCAAATGTTTACATGAATTAGCA
GAAATGGGGTATTCAAAGGAACAAGTAAAAACCTTGATTTTAAGAAAATTAGAAACATTA
AAATTTCCTCAATAA
>Cdif_630_PROKKA_00461 group_4604
TTGGAAATTGTGAGTTTTTTTACATTCTTAGAAGAAAAAATAACAGAGATATTGTTTCAG
CTTTTCTTTCTTGCCTTAGTGGCATTTTTCTTGATTTTCTACGGTGTAGATACGCTGTTT
GTTGTATTGCTGGTAATTCTGTTCATCAGCATACAAGGGCTTTTTCAATGGTGTTTGTAT
CGGAAGAAACGTAAGGCTTCGCAACATATTATTGATTTAGTAGACGGACTGGAAGAAACC
TACTATATTGCAGACGTTTTACCAAAGTCAAAAGAATTTCAAAATGAAGCCTATTACTAC
GCACTAAAAAAAGCCTGCAAATCTATGAATGATGAAATCGGTAAAATCACAGAGGAAAAG
CAGGATTATCAAGAATATGTGGAAAGTTTCGCTCATGAAATTAAAATACCGATAGGGGCA
TTGTCTTTGACGTTTGATAATACGAAAAATTACACGTTAAAAAAAGAAACTGATAAGATA
TTTCAGTTAGTGGAGCAAATGCTCTATTATGCAAGAAGTGAAAATACAGAAAAAGACTAT
TTTGTAAAACAGTTGCAGTTAGACGAAGTAATACATAATGTCATTCTGAAATTCCGTCAT
GCACTTATGGAAAGGAAAGTAATTATCAATATCCATGATATAGAAAATGTCGTTTATACT
GATGAAAAATGGCTGATATTCATTCTATCTCAAATCGTGCAAAATGCGATTAAGTATTTT
GATAAGCAAGAAAACAAACTGACAATATACAGCCAAGACAACGGAACAAATATACTGCTT
GTGATTGAAGATAATGGCTGTGGAATAAAAACGTCTGATGTATCCCGTGTATTTGAAAAG
GGTTTTACTGGTTCAAATAGAAACAAAGCAAATGCAACGGGTATGGGACTGTATCTATCG
AAAAAATTATGCGATAGATTGGGTTTGAAATTGGATATTGCTTCTACGGAAAAAGAATAT
ACAAGACTGACAATTACGTTTCCAAAAGGAACAGTCCATAATTTGCAGTAA
>Cdif_630_PROKKA_00462 group_4605
ATGAGAATAGCGATTATTGAAGATGATGAAATCACTCGTCTGGAGCTTTCTAAACTATTG
AACACACAAGGATATGAAACAGTCTTGTTGACTAACTTTGAAAATCTGACAGAGGAATTA
AAGCAATATTGCGTAGAGCTGGTTTTGCTTGATATTAACCTCCCGTATGAAAATGGCTAT
GAAGTATGCAGGAATATAAAACAAGTTATGCCAGTACCTATTATCTTTGTAACAAGCAGA
GATACAAATGCTGACGAATTGAAAAGTATTCAAGTGGGCGGAATTGACTTTATCACAAAG
CCGTATGACACGCTTATTCTTCTTGAGAAGATCAAGCGTGCATTGCAGTTATCAAACCCG
AATAATTTCCGTGAGCTTGTTAAAAAAGATTGTACCCTTGATTTACATTTATCTATTTTG
AAGTATCAAGCGAAAAGCATTGAATTGACAAGAAATGAATTTCGTATTTTATACTACTTC
TTTATGAACGAAGATAAAGTTATCAGTAAGGAAGAACTATTGGAAAAGCTGTGGAACGAC
AAATATTATTTAGACGAAAATGTATTACTGGTTAATATGACCCGTCTAAAAAAGAAAATG
AAAGAAATCGGGATTGTTCATTTATTGGAAAATATACGAGGAAAGGGTTGGAAATTGTGA
>Cdif_630_PROKKA_00463 group_4606
ATGTTAGGTAAATTAGCGGTTAGAAATACAAAAAGAAGTATTAAAGATTATTTGATTTAT
CTGATAACGATTACGATTTCATTTTCACTTATGTTAGCGTTTAATTTGGTGGTAAGTTCT
GATGAGGTTGTAGAGTTATCCTCTAGTATGAGTTCGTTTAAGAATGTTTTAACTTTTGTT
AATATCATCATTGTATTTGTTGTATGTTTTTTGATTAACTATACGACAAAGTTTATGTTT
GAAAAGAGAAGTAAAGAATTAGGAACATATATGCTTCTTGGAATTAAGAAAAAAGAAATT
GCTCGTTTACTTGTCATAGAAAATATACTATTGGGAATGGTTGCATTTGTTTTTTCTATT
CCTCTTGGATTTTTGTTTAGCCAGTTCGTATCATTGATAATTGTAAAAGTATTAGGTATC
CCAGAAGTTATCTTTATTTCTTTAAACTTTATTTCTATAGGATTGCTGGTACTTTATTTC
TTAGCAATTTACATTTTGGTTCTTTTTAATTTGCTAAGAAAAATAAAAAAAATGACAGTA
CATAATTTTCTATATTTTGATAAACAAAATGAAAAGAAAATGTTTCACAGCAACAAGAAA
AGAAATATTATTTTTATTGCAAGTATTATAATTGGAGTTGTTGCATTACTTCTTTGGAAT
TCTCGTTGCAACATGGATAAGTTTGGAGAGCAAGAAACGATTACTTATTTGATGATTAGT
GTGATTATGTTGATAATAAGCGTTTATGGTGTTTCTGCAACTTGTGCCGATATTCTTTTA
TCAATAATACTTAGAAGTAAAAAGATAAAGTATCATAATGATAACTTGTTCGTTGCAAGA
ACTTTTGCATCAAAAGCACGAACTATGAGTTTTACATTTGGGACACTTTCTATGTTAATA
TTACTGTCTTTATTATGTTTGAACTTCTCTAGTATCAATAAGGGAGCATATCGTACAATT
ACAGAAGAAACTGCTCCTTATGATGTAGATGTTTTTGACTGGAAACAACCGTTTGATGAT
TTGAATGAATATATTCAAGTTGTAGATGAAGATTATACGATAAATGAAACTATTGAATAT
AATATTTATGCAGAACCAAATCATCAAGTACAAAATTATTATGAGGTACAGTTCTATGAT
ACTGACCCAGTAATGAAGCTGAGTGATTATAATAAATTACTGAAACTGCGAAATATGGAT
ACTTTAGAGTTGGAAAATGATGAATACTTTATTGTAACTAGCAGGCAGTTATTGTATAGA
GTTGAAAATAATGAAAGTTTAAAGAATATTCAAATTTCAAATAAAAAACTGCATTTAAAA
GGAACTGATACAAAATCGTATTGGGCTACTATAGCCACTTCGGGAAAATTTGTTGTCATT
GTTCCTGACGAATATGTAAAAGATTTAGAAATATCCGAACAGCATTTAGTCATTGATACC
GAAGAAGAAACAACAGCACAATTAGAAGAAAAAATAAGAAAAAATTTAGAACATTTGCTG
GTAAGCGTTGATAAAGAGGGCGAAAAGGACTTTGAATATTATCGGGTAAATGTTAGGGGT
ACCGCTATTGAAGAACAAAATGCTATGACGGCAATGTTGGCTAGTATTTGCCTATATATC
GCATTTATCTTAATCTCTGCGGTTGGAACAATTCTTGCGATACAATCATTAAGTGACGCT
ACGAAATATAAATATCGCTATCAGACATTACGGAGATTGGGAGTAAATGATAAATCTCTA
TTTAAGACAATCAGAAAACAGTTACTAATATTATTCGGAGTTCCTGTGGTTTATTCAGTA
ATTGCTAGTTTATGTATGGTAACTTCATTTAACAATGTATATCAAGCACTTTTGGAAAGC
AAGTTCATCTATCTTCTTTATTTTGTAGGAAGCTTATTGATTTTCTTCTTTATCTATGGA
ATTTATTGGATAGCAACGTATATCGGTTTCAAACGAAATATCAATGAGGAGAGTTAG
>Cdif_630_PROKKA_00464 group_4607
ATGGAACACATTTTGAATTTAGAACAAGTAAAAAAATACTACGGGGGTAACTCTGGAAAT
ATCACAAAGGCAGTAGACGGTATTTCTATGTATGTAGATAAGGGCGAATTTGTCGCAATC
ATGGGAGCTAGTGGCTCTGGAAAGACTACCCTATTAAACTGTATTTCTACGATTGATACC
GTAACCAGCGGACACATTACAGTTAATAATCAAGATATTACCAAAATCAAGGATAAAGAT
TTTGCTGATTTCAGACGTGAAAATCTTGGGTTCATTTTTCAAGACTTTAACCTTTTAGAT
ACGTTGACGATTGAGGAAAACATTTCTTTGTCATTGATTATCAACAAACAGAACTCTGCT
GATATTGAGAAAAGGGTTCATTCTATCGCTGACAAATTAGGTATTCGAGATATTTTATTA
AAATTCCCTTACGAAGTTTCGGGTGGACAAAAACAGCGTTGTGCTTGTGCGAGGGCTTTA
ATCAATGAACCAAAACTGATTTTAGCTGATGAACCAACGGGAGCTTTGGACTCAAAATCT
TCCAGATTGTTACTGGAAACAATGTCTGACATCAACAATAAAATGCAGGCTACTATTTTA
ATGGTAACACATGACCCGTTTAGTGCGTCTTTCTGTGAGCGTATTCTGTTCTTAAAAGAC
GGTAAGATATTCAATGAAATTTTCAGAGGAGAAAAAAGCAGAAAAGATTTCTTCAATGAA
ATATTGGATATATTAACCTTGCTCGGAGGTGAAGTGGGAAATGTTAGGTAA
>Cdif_630_PROKKA_00465 group_6046
TTGAATAACGCCTTTCAAACGGAAATTCTAAAATTAAAGAAAAACAAAATGGCTCTTATT
GGCTTTGTTGTTACAATTTCTATTCCTATTTTACTAATTTTAAAATCAATCTTAATTGAT
AAAACAAAAATTGATTATCATGAGTGGATTATGACCGTTTCTATGTTAGTAAATTTAGTG
TTGCCTATTATGAGTGGATTTTTTATCACACAGTCAATGCAAAAAGAATATGGGGAAAAA
ACAATTATCAATATTGTTACTGCACCCGTAAATAGAAAAACTTTTGTATTTAGTAAAATT
GCGGTATGGTTTTGCTGGTACTTAGTCGTTATGATTGTTACAGAATGTTTAACAATCGTT
GGTTCATTGATTTTGTTCCATTCACAAGTCACATCTACGACTATCTGTTTTACAATACAG
TTATTTACACAAATTGGTCTTTTAAGCTATATTGCATTTTTACCGATTATTTGGATTGCT
ATAAGGCAGAGAACATTATTTTATCCAACTATGCTATGCACGTTAGTTTTTGTGCTACTG
CAATCTGTGGGTACACAAGTATCAGAAGAATTACTTCCAGTAGCAAGTTTTGTACCGTGG
TTAGCAATACAAATATCTACTATGCTACCGCAAAATAGCCAGTATTTATATATTTGCATT
GCTTCAATACTTTGTACGGGAATTGTTGGGATTGGTTTATCTATTCATGAGTTTAACAAG
CAAGATTTATAA
>Cdif_630_PROKKA_00466 group_6047
ATGGATAATCAAATTATTCTTGCTACAAAACAACTGACTAAAAAATATGGAGATGTTACG
GCGGTTGAGAAAATAAACTTAAATGTCAAAAAAGGTCGTATATATGGATTGCTGGGAAGA
AATGGTGCTGGTAAGACTACTATAATGAAAATGGTTCTTGGACTTATTTCTATTTCTTCT
GGAGAAGTAGAAATTTTCGGAAAGCAGTTAAAAGGAAATGAAAAAGATGTTTACACAAGA
ATAGGTTCTATTATAGAAACGCCCAGTTTTTATTCTTATTTAACGGGAACTGAAAATTTA
GAAATATTTTCAAGATTAAGAGGTACAATCAAAAAGAATGCTGTAAAAAGTGCTTTAGAA
GTGGTTGGACTACCTTATAAAGATAAGAAACCATTTTCTTCTTATTCGTTAGGAATGAAA
CAACGGCTAGGAATTGCAAATGCTATTTTGAATGACCCTGAAATTTTAATATTAGACGAG
CCAACAAATGGACTTGATCCAGTAGGAATAGTTGAAATCAGAAAATTTTTGCAGTCATTG
TGTCATGAACAAGGAAAAACTATTATTATTTCAAGTCATATTTTGTCTGAAATTTCTTTG
CTTGCTGATGATATAGGAATAATACACGACGGTCATTTATTGAAAGAAATTTCTATGAAT
GAACTGGAAGAAAAAAATAAAAAGTATATTGAAATTAAAGTGAATAATGTTCCTATGGCT
ACGCAATTATTAGAAAATGTAATGAAATGTAAAAACTATTCTGTTACAGATAAAACCTGT
ATTGAAATATACGATGAAGCTTTAGACACAGAAGAAATAGCAAATTGCATGGTTTCGCAT
GGAGTAGGCTTATCATCACTGTATTTTAAGCACGAAACATTAGAAGATTATTTTACTTCA
TTGACTGGGGGTGCAAAATTTGAATAA
>Cdif_630_PROKKA_00467 group_6048
ATGGTATATCTTGTAATAATACTTTTTCTTTGCATACTCGCTTTATTAAATCACATTTAT
CATACACGAAAAAAGATAAAAGAAATTGTTCAAATTCTTGATGATATTTATTTGGGAAAT
TTAGACAGACGATTAGTAGTTAATGAAAATACGGAAATGAGTAATCTTGTTTACAAAATC
AATGAAATTGTAATCAAAGATAAAAACAAACTATTAGAATTTAATAAATCAGAAAAAGCA
TACAAAAAATTAGTTACCAGTCTATCCCATGATATTCGTACACCATTATCTTCTCTTGTT
GGATATTTAGAGGTATTAGAAAAGGATAATTTGAGTTATGCTGAACAACAGAAGTTTTTA
CAGATTGCCAAAGAAAAGGCATTACATTTGAGTGATTATATACAGTCTTTGTTTGAATGG
TTGAAATTAGAGTCTGGAGAATGGGTTTATGATTTCCAAACAGAAAACATTTGTGAATTG
ACTAGATTAGTTCTTGCTGATTGGATAATGAAATTTGAAGAAAATAAGATAGATTTTCAT
TTTGATATACCAGAAAAAGCATTATACGTTATCATTGATAAAAATGCTTTTAATAGAATT
ATCAACAATTTACTGTCAAATACAATAAAGCATAGTCATGCAAACAAACTTATCGTGCAA
ATTATTGAGGTACAAGACAAAATACAAATATCTATCACAGACAATGGTGTTGGAATAGAA
GAAAAGGATTTACCATTTATATTTGACCGTTTGTATAAATGCGATACTTCACGCACAGAA
AACAGTAATGGGTTAGGATTGGCGATTGCAAAAGAACTAATAACCGCCCTCAATGGAACA
ATCGCAGTAAATAGTTGTTATGGAAAAGGTACAACTTTCAATTTGAAATTTATTAGAAAA
CATGAATAA
>Cdif_630_PROKKA_00468 group_6049
GTGTATAAAATATTACTTATTGATGATGACAAAGATTTATGTAATTTGTTAGAGCGTGAA
TTAAAAAACGAGAATTTTGAAGTTATTGTATGTCATGACGGGCAAACGGGGCTCGATACT
TTTAAGAAACAAAATTATCAACTTATCATTTTAGATATTATGCTCCCTGCAATGAATGGA
TATGATGTTTTGACTGAAATAAGAAAATTAAATAATGTACCCGTTTTAATGTTGACTGCA
AAGGACTCTGAAATTGATAAGGTGTCTGGACTAAGATTAGGTGCTGATGATTATTTGACA
AAACCTTTCTTAATGGCTGAATTTGTTGCAAGGGTACAATCTCTTATCAGAAGATTTACA
GTTTTTAATAACCATACAGAAGAAAACATAACCTTAAAATTTAAAGGGTTACAGATAGAT
GTAACACTAAGAACGGTACTACTTAATGACAACCAAATTTATTTGACAGCTAGGGAATTT
GATTTATTGTATTTTCTTGCTTCTAATCAAGGCAGAGTATTTACAAAAGAACAAATCTAT
ACTCATGTTTGGAATAATGAGTATTCTTATGATGATAGAAATATCATGTCTTTTGTAAGC
AAATTACGAAAGAAAATAAAGAATGAAAAATTGGATATAGATTATATTCAAACCATTCAC
GGAATAGGTTATCGTTTTTGTTTGGGGGTTTGA
>Cdif_630_PROKKA_00469 group_1183
ATGATAGGACTTAAAAAACGTGATATTAAAAAAGCATTAAAAGCTGGTGCAAAAGCTAAC
GGTATGTCATTGGCTGATGTTCGGGCGGATATTGAAGCGACGATTGATGAAGCTATGAAC
AGTACAGACCCAGAGGTGCAGGCAAATTTTAAAAAGTATTTTGGAAACAAACGCCCCACA
CCAGAAGAATATATTTATAAGATTACAAAAAAGACAAAGGTTTGA
>Cdif_630_PROKKA_00470 group_6050
ATGATTAAGAACAGAATTAAAGAATTTAGGGCAAGATATGATATGAAACAAGACGACTTA
GCGAAAGCAGTCGGTGTTCGACGAGAAACGATTGGTAATCTTGAAAAAGGACGATACAAT
CCCTCTCTTGTATTAGCTTGGAATATTGCAAAAACATTTCATGTAACGATTGAAGAAGTT
TTTACAGTAATAGACGATTGA
>Cdif_630_PROKKA_00471 group_358
ATGTTTAAGAAGAATAAGAAACAGACAGAAACTATTAAAGAACCAAAAGAAAAAAAGGTG
CGTACTGTCAAGGTAGGCACACATAAGAAAACCGTGATTGCGTTGTGGGCGGTGCTTATC
GCAAGCGTGAGCTTTGGGGTGTATAAGAATTTTACCGCTATCGACCAGCACACGACCCAT
GAAAAAGAAATCATAGAGCTTCGCTTGCAGGACACCAACGGGATAGAAAATTTCGTGAAG
AATTTTGCGAAATCCTATTACACATGGAATAACAGCAAAGAAGCTATCGAAGCAAGGACG
CAGGCAATCAGCGGTTATCTGACAAAGGAATTGCAGGACTTGAATGTAGATACAATCAGA
ACGGATATACCGACCAGCTCCACAGTTACAGATGTGATTGTGTGGCATATCGAGCAATCG
GGAACGGACACTTTTTCTGCTACCTACGAAGTAGATCAGCAGATAAAAGAGGGAGAACAG
ACAAGCAATGTGAAAGCAACCTATACTGTAAAAGTCCATGTGGACGCTGACGGGGATATG
GTAATCGTTCAGAACCCTACCCTTGCACCAGCAATCGAAAAATCGGACTATGAGCCTAAG
ACACCAGAAGCAGACGCAAGTGTAGACGCTGATACTGTAAACGACGCTACCGCATTTTTG
GAAACATTCTTTAAACTGTACCCGACAGCCACAGAAAAAGAGCTTGCTTACTATGTATCG
GGAAATGTGCTTGAACCTATCGGCAGGGACTATCTGTATTCTGAATTGGTAAACCCAGTA
TTTACAAAGGACGGGGACAATGTGAAAGTCAAGGTGGCTGTGAAATTCCTTGATAATCAG
ACAAAGGCAACTTTAGTTTCGCAGTATGAGCTTGTGCTACATAAAGATAGTAACTGGAAG
ATTGTAGGATAA
>Cdif_630_PROKKA_00472 iap_3
ATGAAACTGAAACATATCGCTCTTATTGGCAGTCTGTTTCCTATCCTCTTTTCTCTGGTG
CTGTTCTTTGGGGTATTGATTAGTGCGGACAGCGACGACGAGAACAGCAACTTTTCTTCT
GGCATTACGGGTATGAACCTATCCGCAGAAGTTTTGAAACATCAGCCTATGGTAGAAAAA
TACGCCAGAGAAAACGGTATCTCCGAGTATGTCAATGTGCTACTGGCTATCATTCAAGTA
GAAAGTGGCGGTACGGCAGAAGATGTTATGCAGAGTTCGGAAAGTCTAGGACTACCGCCT
AATTCCTTAGATACGGAAAGCTCAATCAAGCAGGGGTGTAAGTATTTTGCGTCCCTGCTT
TCTTCCAGCAAAAATCAAGGTATCGACGACTTGAATGTAGCGATACAGTCCTATAACTAT
GGCGGTGGCTATGTGGGATATGTGGCAGGAAAAGGAAAGAAACACACTTTTAACCTTGCA
GAGAGCTTCGCCCGTGAGAAATCGGGTGGAAAGAAAGTAACCTACACCAACCCGATAGCT
GTTGCGAAGAATGGGGGCTGGCGTTGGAACTATGGAAATATGTTCTATGTGGAATTAGTT
AATCAGTATTTAACTGTTCCGCAGGTATCGGGAGAACTGGCACAAAAGGTAATGAATGAA
GCGTTGAAATATCAAGGCTGGAAATATGTGTATGGGGGCAGTAACCCGAATACTTCCTTT
GACTGTTCGGGATTGACGCAATGGTGTTATGGAAAAGCTGGTATCTCTTTACCGAGAACC
GCACAGGCACAGTATGACGCAACCCAACATCTGCCACTCTCGCAGGCAAAGGCTGGGGAC
TTGGTGTTTTTCCATTCCACTTATAACGCTGGTTCGTATGTAACGCACGTCGGTATCTAT
GTGGGAAATAACCAGATGTACCATGCAGGCGACCCGATAGGATATGCAGACCTAAGCAGT
AGTTACTGGCAACAGCACTTAATCGGTGCAGGACGAGTTAAACAATAG
>Cdif_630_PROKKA_00473 group_497
ATGAAAGAAAGGATAAAAGGTGCGTTCACAAAAAAGAAGATTTTCCACTTTCTCAAAATG
GTTCTGTTTGTTGTGGCACTCTCCCTTATCCTGCTTTCACTTTTGGGGACGGTAGCTCAT
GCGACGGGGCTTGTGGACGATACCATAAACGCAGAAAATCTTTACTCAAAATATCCTCTT
TCCAACTACCAGCTTGATTTTTATGTGGATAATAGCTGGTCGTGGTTGCCGTGGAACTGG
CTGGACGGGATTGGAAAATCGGTGCAGTACGGGCTTTACTGCATTACCAACTTTGTCTGG
ACGATAAGCCTTTATTTAAGCAATGCTACGGGTTATGTGGTGCAGGAAGCCTATAAGCTG
GACTTCATCAACGATATGGCAGACAGTATCGGAAAAAGCATACAGACCCTTGCAGGTGTT
ACCGAGAACGGCTTTTCTTCTACGGGCTTCTATGTTGGTTTCCTGCTTCTCATTATCTTA
GTGGTGGGAATGTATGTTGCCTATACGGGACTGATAAAACGGGAAACCAGCAAGGCACTT
CACGCTGTTATCAACTTTGTGGTGGTGTTCGTGCTGTCCGCTTCGTTTATTGCCTATGCT
CCCGATTACATCAAGAAGATAAATGAGTTTTCATCAGACATCAGCACCGCTTCACTTGAC
TTGGGAACAAAAATCATGCTCCCTAACTCTGACAGCGAGGGCAAGGACAGCGTGGACTTG
ATACGGGACAGCTTATTTTCTATTCAAGTACAACAGCCGTGGTTACTTCTACAATTCGGG
AACAGCAACGCAGAAGAAATCGGGACAGACCGTGTAGAAGCTCTCGTATCGGCAAGCCCA
GAGGACGAGGACGGAAAGACCAGAGAGGAAGTCGTGAAAACAGAAATCGAGGACAACGAC
AACAACAATCTGACAATACCGCAGGTGGTAAACCGTTTAGGTATGGTGTTCTTCCTCTTG
TTCTTCAACTTGGGTATCACGATATTTGTATTCTTGCTTACGGGCATGATGTTGTTCAGT
CAGATACTTTTTATTATCTTTGCAATGTTTCTGCCTATCAGCTTTCTACTTTCCATGATA
CCCAGCTATGAAAGCATGGCAAAGCAGGCAATCGTGAGGGTGTTTAATACCATAATGACA
CGGGCAGGAATTACGCTCATTGTAACGGTGGCGTTCAGCATTTCCAGTATGTTTTATAAC
ATTTCCACAGACTATCCGTTTTTCATGGTGGCGTTCTTGCAGATAGTATGTTTCGCTGGT
ATCTACATGAAGCTGGGCGATTTAATGAGTATGTTCTCTTTGAACGCTAATGACAGTCAA
AGTATGGGACGACGCATATTCCGCAGACCATATCTGTTTATGCGACATCGGGCTAGGCGT
ATGGAACACCGTATTGCAAGGGCGGTAAGTGCTGGCGGTATTTCGGGCGGTGTGGCTGGT
GCGGTAGCTGGAAGTGCTGTTGCTGGCAAGAGAGCCGAAAGAAAAAATACAGCTTCTAAA
GAAAATCGGGGCAATACCACTTCCAGCATGGGACAACGTGCCGGCTCAAAGGTAGGTGCT
GTCTTAGATACGAAAAATAAAGTGAAAGACAAGGCAAACGCTGTCAAAGAAAATATCAAG
GATATGCCGACACAGACCGCTTATGCGGTATATTCCGCAAAGGAAAAGGCAAAGTCCAGC
GTATCAGACTTCAAGCGTGGTATGGTACAGGAACAGCAGTCCAGACAGTCGGGACGTATG
GAAAAGCAGGAACAGCGTAAGAAGAATATCGCTGATAAGCGTATGGAGCTTCAAAAGGCA
CAAGAAGCACGGCAGGCACGAAAGACGGACGGATCAGCGACAACGGGAGCTACCCGTCCC
CATGAGCGACCAGCCACAACTTCAATCATTCCAAAACCGAGTGCGGAAAAAATGCAGAAA
GTCAAACGCCCTGCCACAGCGACTACTTCAAAAGCAAGTGAGCCAGTCAAGACAACTGTT
ATCAAAGAGCGTCCGTTATCTTCTGGTGTTTCTGATAAGAAAGCACCCCAGCCTACACAG
ACAGTACATAGGCAGAATGTAGAAAAAGTGGTATCGCAGGAAACACGCCAGAACTATACC
AAAGACAGCAGGATAAAGGTTCAGCAAACGCAAACCGTCCAAAAGAACCAGCAGACCACA
GAGAAAAGCCGTAACCTTGTAACGAAGAAAGGACAGAAGAAAAAATGA
>Cdif_630_PROKKA_00474 group_217
ATGTTCCCGATAAAATATATTGACAATAACCTTGTCTGGAACAAGGACAATGAGGTGTTC
GCTTACTATGAGCTGATACCGTATAATTATTCTTTCTTATCCGCAGAGCAGAAATTTATC
GTGCATGACAGTTTTCGACAGCTTATCGCACAGTCCCGTGAGGGTAAAATTCATGCCTTG
CAGATTGCCACAGAAAGCTCAATCCGAAGTATGCAGGAACAGTCAAAGAAGCTGGTAACG
GGCAAACTTCGTGAGGTGGCAGTCCAGAAAATAGACGAACAGACCGAAGCGTTAGTATCA
ATGATTGGGGATAATCAAGTGGACTACCGCTTTTTTCTTGGCTTTAAGCTCATGGTTACG
GAAGAACAGCTCAATCTGAAGAACATCAAAAAATCGGCGTGGCTGACATTCAAGGAATTT
CTCCATGAAGTGAACCACACGCTGATGAATGATTTTGTTTCCATGCCGAATGATGAAATC
AACCGTTACATGAAAATGGAAAAGTTACTGGAAAATAAAATCTCCCGTCGCTTTAAGGTG
CGTCGCTTGGAAATCCATGATTTTGGGTATCTCATGGAACATCTTTACGGCAGGGACGGT
ATCGCCTATGAAGATTATGAGTACCAGCTACCAAAGAAGAATTATAAGAAAGAAACGCTG
ATAAAATACTACGACCTTATCCGTCCGACAAGATGTGTGATTGAGGAAAGCCAGCGGTAT
TTACGATTGGAACATGAGGACAAGGAAAGTTATGTGTCCTACTTTACCGTCAATGCGATT
GTCGGGGAGCTTGATTTTCCGTCCTCTGAAATCTTCTATTTCCAGCAACAGCAGTTCACA
TTCCCCGTCGATACTTCTATGAATGTAGAAATCGTGGAAAATCGCAAAGCATTAACGACC
GTTCGCAACAAGAAAAAGGAATTGAAAGACCTTGACAATCACGCCTATCAAGCAGGAAGT
GAAACCAGCTCAAATGTGGTGGACGCTTTAGACAGCGTAGACGAGCTGGAAACAGACTTA
GACCAGAGCAAAGAAAGTATGTATAAGTTAAGCTACGTCATACGGGTGTCTGCCCCCGAT
CTTGACGAGCTGAAACGCCGTTGTGATGAAGTCAAGGACTTTTACGACGACCTCAATGTA
AAGCTGGTGCGTCCTGCTGGCGATATGTTGGGGCTTCATTCTGAATTTTTACCAGCCAGC
AAGCGATATATCAATGACTATGTGCAGTATGTAAAATCAGACTTTTTGGCAGGGCTTGGT
TTTGGAGCGACACAGCAGTTAGGGGAAAATACGGGTATCTATATTGGCTATTCCGTCGAT
ACTGGAAGAAATGTGTACCTGCAACCGTCTTTAGCTTCGCAGGGAGTGAAAGGTACAGTT
ACCAACGCCCTTGCTTCTGCTTTTGTCGGTTCGCTTGGCGGTGGAAAGTCATTCTGCAAC
AATCTACTTGTATATTATGCGGTGCTGTTTGGCGGTCAAGCACTTCTGTTAGACCCTAAA
AGTGAGCGTGGCAACTGGAAAGAAACACTTCCAGAAATCGCCCATGAAATCAATATTGTA
AACCTTACCAGCGATAAAGGCAATGCAGGACTTCTTGACCCGTTCGTGATTATGAAGAAT
GTGAAAGACGCTGAAAGTCTGGCAATCGACATCTTAACATTCCTTACGGGTATTTCCTCT
AGGGACGGCGAAAAATTCCCCGTACTTCGTAAGGCGGTTCGTTCCGTTACCCAGAGTGCA
AATAGAGGACTGTTATACGTTATTGAGGAATTGAGAAAAGAAGATACTGCTATCTCACGC
AATATCGCAGACCATATCGACAGCTTCACGGACTACGACTTTGCACATCTGCTGTTTTCA
GACGGAACGGTAGAAAATGCTATCAGTCTGGATAACCAGCTCAACATCATTCAAGTAGCA
GACCTTGTATTGCCAGATAAAGATACCACCTTTGAGGAATACACGACCATTGAATTGTTG
TCGGTGTCTATGCTGATTGTGATTAGTACCTTTGCCCTTGATTTTATCCATTCGGACAGA
AGTATTTTTAAGATTGTAGATTTGGACGAAGCGTGGGCGTTCTTAAATGTGGCACAAGGA
GAAACCTTATCAAATAAGCTGGTTCGTGCTGGACGAGCTATGCAGGCAGGCGTTTATTTC
GTTACACAATCATCTGGCGACGTATCAAAAGAAAGTCTGAAAAATAATATCGGCTTGAAA
TTTGCCTTTCGCTCTACGGACATTAACGAGATAAAACAGACCTTAGAGTTTTTCGGTATT
GACAAGGACGACGAAAACAACCAGAAACGGCTTCGTGATTTGGAGAACGGACAATGCTTA
TTGCAGGACTTATACGGGCGTGTCGGTGTGGTACAGATACACCCCGTCTTTGAAGAACTG
CTACACGCCTTTGATACCAGACCGCCCGTACAGAGAAATGAGGTGGAGTGA
>Cdif_630_PROKKA_00475 group_747
TTGAAAAAGATTAAATCTTATACGGGTATCTGGAACGTGGAAAAAGTCTTGTATGCAATC
AATGACTTTAACTTACCCTTTCCCGTTACTTTTACACAGATTACATGGTTTGTGATTACG
GAATTTATCATCATTCTGTTTGGGGATATACCCCCACTTTCCATGATTGAGGGAGCATTT
CTCAAATATTTCGGTATTCCCGTTGCTCTCACTTGGTTTATGTCGCAGAAAACCTTTGAC
GGAAAGAAGCCGTACAGCTTTTTGAAATCGCAGATAACTTATGCGTTGCGACCGAAAATC
ACTTATGCAGGAAAAGCCGTAAAACTGCATAAGCAGACCTTGAATGAAACAATCACGGCA
GTAAGGAGTGTGAACTATGTTCCCGATAAAATATATTGA
>Cdif_630_PROKKA_00476 group_863
ATGATTGATGATATGGCGGTTTATATTGCTAATCTTGGCAAATACAATGAGGGCTATTTA
GTCGGTGCTTGGTTCACGTTTCCCATTGACGAGGAAGATGTGAAAGAAAAAATCGGGTTG
AATGAACGGTATGAGGAATACGCTATCCATGATACCGACAACTTCCCTATTGAGATTGGC
GAGTATGTTTCCATTGAAGAACTCAATGAGATGTATGAAATGATAGAGGAACTTCCCGAC
TATATCGTAGAGTGTCTGGACGAATTTATCAGCCACTATGGAACGCTGGAAGAAGTCGTG
GAAAATAAGGACGATATTTATTTTTATCCCGATTGTGAAACCATGACAGATGTTGCCTAC
TACTACATAGACGAATTGCAGGCACTTGGGGATATTCCACCCAGCTTACAGAACTATATT
GACTATGAAGCCTACGGGCGAGATTTGGATATGGGCGGTCGCTTCATTGAAACAAGCCGA
GGTATGTGCGAGATACCATATTAA
>Cdif_630_PROKKA_00477 group_724
GTGGAAACGAGAGGAACAACTGGCGAAGAAACAACGTCGTACTGGTTCGACCTGCCGATA
GATGTTGCTGAGTTTGAAGAAAAGCTAGGTGTCGGTGCAGAAAGTGGGGATTACCGCATT
ATCGAAAAGGTGTTGCCTTATGCTGATGAAGTCCACGAACATACAAGTGTGTATCAGCTC
AACGAATTAGATTATATGTACCACCAGCTTTCCAGCGATATGCAGGAAGAATATACCGCA
CTTCTTACTGTATATGAGAACTTAGAGGCTCTTTATATTTGCAGGAACGTAATTACCGTT
TATCACGACTGTAAAAGCATGATTGATGTTGCAAGACAAAAGCTGATGAACGACCCGACG
TTTAAACATTTATCCGAGGACTGTCAAGAATATTACTTTGACTTTGAAGCCTACGCTTCT
CATTTGCTGGAAAATAGACGCTATCTTGTAACAGAACACAGCGTCTTTGAACTGCCAGAG
TAG
>Cdif_630_PROKKA_00478 group_814
ATGAACGATATTTTTAAGGATATGCAGGCAAAAGTCGGCTGTGAATACATTTCCGACCTG
CCCTCTTACAAGCGTAAGGTATGGCATGAAATGAAACGACTGAACCCTGCCGACTATGAA
GAAAGACAGTTAGAAGATTTTTCAAAGTATGTGTTTGGTATGTCGTACCAGACCTTAAAA
GATGTGATGAAACAACAGAAAGGACGTGAGGAACAATGCAGGAAACAAGGGTGCTGGTGG
AAACGAGAGGAACAACTGGCGAAGAAACAACGTCGTACTGGTTCGACCTGCCGATAG
>Cdif_630_PROKKA_00479 group_9844
ATGAATTTCGGACAAAATTTATATCAATGGTTTTTATCAAACGCACAGAGCTTAGTGCTT
ATGGCGATTGTGGTTATCGGTATCTACTTAGGGTTCAAGCGTGAGTTTTCCAAACTCATT
GGCTTCTTGGTAGTTGCCTTGGTTGCTGTCGGTTTGGTATTCAATGCTGGCGGTGTGAAA
GATGTACTGTTAGAGCTGTTCAATAAGATTATCGGTGCATAA
>Cdif_630_PROKKA_00480 group_714
ATGTGGGAATTAGTCAAAGATTTACTGTTGGTATCTCTTGGAATGGGTATCGGCGTAATC
TTGATGTGTGTGTTAAGTGTCGGCAAAGAAGCCGATTATAAAATGAAACAATTAAGAGAA
AGCGAGGACAATTAA
>Cdif_630_PROKKA_00481 group_641
ATGGCTGGTATCAGCCGTGAACATTTAAGCCGTATCGAAGCAGGAAAAGTAACGCTTACC
GAGGATATGAAACACAAGCTCTTAGAAGCGGTGGAAAAATTCAATCCTGACAATCCTATG
TTCCTGCTGTTTGATTATGTGCGTATCCGTTTTCCCACAACGGATATTCAGCATATCATC
AAGGACATCTTAAAGCTAAATATCAATTATATGCTCCATGAAGATTACGGGCATTACAAA
TATACGGAACATTACCATATCGGCGAGGTATTCGTGTATGTGTCGCAGGACGAGGAAAAA
GGTGTCCTGCTGGAACTGAAAGGCAAGGGCTGTCGCCAGTTTGAAAGTTACCTGCTGGCA
CAGGAACGGAGCTGGTATGATTTTTTCATGGACGCTTTGGTTGAGGGTGGCGTGATGAAG
CGGATTGATTTGGCAATCAATGACAGAACGGGCTTGCTGGATATTCCAGAGCTGATACAA
AAATGTGAAAATGAAGAATGTATTTCAAAATTCCGCTCTTTCAAAAACTATGGCTCTGGG
GAACTGGTAAAGCACAACGAAACCGACAAAGGCGGTATGGGGCATACACTGTATATCGGT
TCATTTTCGAGTGAAGTGTACTTCTGCTGTTATGAAAAGAACTATGAACAGTACGCAAAG
CTGGGAATACCCATTGAGGAAGTCCCTATCAAAAACAGATTTGAGATACGCTTAAAAAAT
GAGCGTGCTTACTATGCGGTACGGGAACTGCTGACGAATTATGACGCAGAGCTGACCGCA
TTTTCCATTATCAACCAGTATATCCGCTTCGCCGATAAAGAGCCAGACAAGCGAAAAAGC
GACTGGAAAACCAACGCCCGCTGGTCTTGGTTCATTGGCGAGGGGCGACCGCCCATAAAG
CTGACAACAAAGCCAGAGCCTTTCACAATGGAGCGTACAATGAAATGGCTACAAAGGCAG
GTTGCCCCTACCTTAAAAATGATGAAAAAGATTGATAAGGGAAACGGTACAGACTACATG
GAAACAATCGAACAGCAGGCAAAGCTCACAGAAAAACATGAAATGATAATCAAACAGCAG
ACGACCCCTGCAAAAGATTTGGTGGAAAGTTAG
>Cdif_630_PROKKA_00482 group_6051
ATGGAATATTTACAAGTAACAACGGGAAACAGAGTAACGGGCATGGAAATGTCGGGAGTA
TGTGTCAATTATGGCGACTTTTGGAATGATGTCAAAATGACTGCTGACTGTGAGTTTGAC
AAGGACGATTATTCGCCGACAGAGCGTTATCACAACCGCCTTTCTAAAATCATGGAAAAT
GTATGGAATGGAAAAGACACATTTCCGACGATATTTTCTATCCGCTTGGAGAAATATATT
TCTTTGGTTGATTATCCAGTCCGTTATACCTTTGCTATTGTTGATAAGGAATTTTTCAAG
CGTACTTATCGCAAAGGGGAAATTCCCGAAGAAATTTTGAAAAAATGTCTTGCAAAGGAT
AATGACTGCGTTGTGTTTTATGTCGGTATGAACCGCTGA
>Cdif_630_PROKKA_00483 sftA
ATGGGACGATTAAACTATAAGGGAAAGCGTATCAGAGCCAGCGACAAGCACCTTGTTTAT
CACTTTTCCATAGGGACGCTTCTGTTTGTGTTCGTGGCAGTTCTCCTGCTATTGAATATA
AAACAGTTCATGCGTACCGATTGGGAACATTTCAGCTTGTTAGAAAACGGCTTGACGCTT
TCCACTTACAACTTCATAACGATACTGATAGCGACTGGTGTTTGTGCATTGGTCGCTTTT
CTGTATTACCGTTTCTGTTACGACAATTTCAAGAAGCTCCTGCACCGTCAAAAGCTGGCA
CGAATGGTACTGGAAAATAAGTGGTATGAAGCCGATACCGTACAAGACAGCGGTTTTTTT
ACTGACCTGCAAAGCAGATCAAGGGAAAAAATCGTCTGGTTTCCGAAGATTTATTATCAA
ATGGAAAAAGGACTGCTTCATATCCGCTGTGAAATTACATTAGGGAAATATCAAGACCAG
CTTTTACGGTTAGAGGATAAATTGGAAAGTGGCTTGTATTGCGAGCTGACCGACAAGACC
TTACATGACGGCTATATCGAATATACCCTGCTTTATGATATGATAGCGAACCGCATTACC
ATTGATGAAGTAAGGGCAGAAAACGGCTGTCTTAAATTGATGAAAAATCTTGTCTGGGAA
TATGACGCACTTCCTCATGCTCTGATTGCTGGTGGGACTGGTGGCGGTAAAACCTATTTT
CTGCTGACGCTCATTGAAGCCTTACTGCATACCAACGCTGTCCTTTATATCTTAGACCCG
AAGAACGCTGACCTTGCGGACTTGGGAACAGTTATGGGAAATGTGTATCACACCAAAGAA
GAAATGATTGATTGCGTCAATGCCTTTTATGAGGGCATGGTACAGCGAAGCGAGGAAATG
AAGCAACACCCGAACTATAAGACGGGCGAAAATTACGCCTATCTGGGACTGCCACCCTGC
TTTCTTATCTTTGATGAATATGTAGCGTTTTTTGAAATGCTGGGAACAAAGGAAAGCGTA
AGCCTACTTAGCCAGTTAAAGAAAATCGTTATGTTAGGGCGACAAGCAGGATATTTTCTT
ATCGTTGCCTGCCAGCGTCCAGACGCAAAGTATTTCTCGGACGGTATCAGAGATAACTTC
AATTTCCGTGTGGGATTGGGGCGTATCAGCGAATTAGGTTATGGTATGCTGTTTGGTTCA
GATGTGAAAAAGCAGTTTTTCCAGAAGCGTATCAAGGGGCGTGGCTACTGTGATGTAGGA
ACAAGCGTTATCAGCGAATTTTACACGCCTTTAGTCCCAAAAGGACATGATTTTTTACAA
ACTATCGGCAGGCTTGCACAAGACCGACAAGACCTGCCAGAGAAAGAATGA
>Cdif_630_PROKKA_00484 group_873
ATGAGATTAGCAAACGGTATTGTATTAGACAAAGAAAAGACATTTGGAACATTGAAATTT
TCTGCACTTAGACATGAGGTGCGAGCAGAAAACGACGACGGTTCAACAAGTGATGAAATC
ACAAGAAGAACCTATGATTTGAAATGTAGTGTGCAGGAACGCATGATACAGGTATCAATC
CCTGCGGATATTCCAGTCAAGGACTATCCATACAATGCGGAAGTAGAGCTTGTCAATCCC
GTAGCTGATACGGTGGCAAACGCCAACTATCGAGGTGTAGTCGTGGATTGGTATATCAAA
GCTGATGATATTATCTTGAAGAACAAAGGCGGTCAAGCTGGCAATCCACAGAACCATGCA
CCGCAGGGACAGCCGAAAAAATAA
>Cdif_630_PROKKA_00485 group_1070
ATGGAATTAAAATATGTAGTACCAAACATGGCACAGACTTTTGGAAACTTGGAATTTGCA
GGCGAAAACAGAACCGAACATCAACGCATTAACGGACGCTATTCGCCCGTATCAAGAAGC
TTTAACTTGTACTCTGATGTGCAGAGAGCCGACGACATTATCGTAACCATTCCAGCAAAA
GCAGGAGAAAAGCATTTTAAGCCAGAACAGCGAGTACAGCTTATCAATCCAAAGATTACC
GCTGACGGTAAAAATGTCAAAGGACGAGGCTTCACAAATTATATCTTAACGGCTGATGAT
ATGTTACCAGTCGAGGAAAGCAAGTAA
>Cdif_630_PROKKA_00486 group_193
ATGAAAAAGATGTTAAAACGATTGTGTACGGGCTTCTTAGCTCTTGCAACTGTCGTTACT
GCTTTACCAACTACACCCGTCCATGCAGAAAGTAAGCAATACTGGACGGAAAGTGCAGAG
CGTGTCGGTATCATTGAAAAAGTAATGAATGACGGTTCTATCGGTTCTACATTCAATGAG
GGCTATATGAAAGTCGAGGGCGAAACTGCCTATTGTATTGACATCAATACAGATTTTAAG
AATGGCTACAAGACTAGAACTGACGCAAGCTCACGCATGAGTGCCGACCAGATTTCAGAT
GTGGCGTTATCCTTAGAGTATGTCAAACAATATGGCGAAGCTCACAAGGAACTGAACTAC
AAACAAGTTTATCTGTTAGAACAATGTGTTGTCTGGCAGAGATTGAGCGTACATCTTGGC
TGGCAATGCGACAATGTGCGAGCTTCTTATGATGAAATTCCAAAGGCAACGCAGGACGAA
GTTTTCGCTGGGGCAAAAGCCTTTGTCAAAGAGAATAAAGGACGCTATGAATGTGGCGGT
TATATCTACTCTGGCGAGGGGCAGGAATTGGGACAATTCTGGGCGAAATTAAATGTCGGA
AATGCGAAACTGCAAAAGACTTCCAGTAATGCCAGTATTACGGACGGTAACGGGAATTAC
TCTATCGCTGGTGCAACATACGGTGTCTTTGCTGATAAGGACTGCACGAAACAGCTTGCC
ACCCTTACGACTAATGAAAATGGAAATACAGATGTTGTAGAGGTAACGACTGGCACAGTT
TATATCAGGGAATTATCCGCACCAGCAGGATATAAAGTAGACAAAACTGTATATTCCTTA
AAGGTTGAAGCTGGAAAGACAGCGACCTTGAAAGTATCTGATACGCCAAAAGTAACAGAC
ACTTTGATTGAGCTTTTCAAGATTGATATGGAAACACAGAAAGACAATCCGCAAGGGAAC
GCTTCTTTAGCAGGTGCGGAATTTACATGGAAGTATTATGCTGGCTTCTACAATAAAGAA
AATCTCCCTGCCGAAGCTACTCGTACATGGGTTACAAAGACAATCGCTGAAACAGACAGC
GACGGGACAACTCATTACATCACAAAATTAGCGGACGCATACAAGGTATCTGGCGACAGC
TTCTATATGCAGGACGGTAAAGCGGTTCTTCCACTTGGAACGCTAACCGTTGAAGAAACA
AAAGCTCCAAACGGCTACTTGTTGGACGGTGCATATATGCAGGCTGGCGATAAGTCCGAA
CAGATTAAGGGCTTATATGTAACACAAATTACAGAGGACGGCGACCTTGCCGTATTATCT
GGAAGTAACCAGTTTTCCGTATCAGACAAGGTTATCCGTGGCGGTGTAAAAATTCAGAAA
CGAGATTTAGAAACGGGCGATACGAAGCCACAAGGAAGTGCCACTTTGAAAGATACTGCT
TTTGACATCATTTCCTTAAATGATAATGTGGTATTGGTTGAGGGCAAGCTATACAAGAAA
AATGAAGTTGTAAAAACAATCCATACGGATATTGAAGGTGTCGCTTCTACTTCCGCTGAC
CTTTTACCTTATGGAAAATTCCGTATCGTTGAGAGTGAAGCTCCAAACGGATATTTGACA
GACGGTGCAAAGCCGATTGATTTTGCAATCACAGAAAATGGAAAAATCGTGGACTTAACC
GACGAAGCCCATTCTATCTATAATCAGATTAAGCGTGGAGATATTGAGGGCGTGAAAATC
GGTGCAGGCACACACAAGCGTCTTGCTGATGTTCCTTTTAGGATCACAAGCAAGACTACG
GGCGAAAGTCATGTAGTAGTAACTGATGATAACGGGCAGTTCTCCACTTCTGCTGATTGG
GCTTCTCATAAGCACAATACCAACGCAGGAAAGACCAGCGAGGACGGTGTATGGTTTGGG
ACTTCTGAACCAGACGACAGCAAAGGTGCGTTGCCTTATGATACCTATATCATTGAAGAA
TTACGCTCTGACAGCAACAAAGGCTTTGAGCTTATCCCACCTTTTGAAATCGTGGTATCA
AGAAATAATCTTGTGATTGATTTAGGGACGCTGACTGATGAATACGAAAAAGAAATCTCT
ATCCATACCACAGCGAACAGCAAGGACGGCGAAAAGACAATCCTTGCAGGAAAAGAGGTT
ACAATCGTTGATACTGTCAAATTAGACGGACTTACAAAAGGCACAAAATATCAGTTGAAA
GGCTGGCAGATGTTAAAGGAAGAAAACGCCGAGCTTATCATTGACGGAAAGCGTGTAGAA
AATGACTATACCTTTATTGCTGATGATGAAGCTATGAAAGTAGAAATTGCTTATACATTC
AATGCGTCCGAACTTGGCGGTAAAAATCTTGTTACCTTTGAAGAATTGTATGATTTAAGC
AATCCAGACGAACCCGTGAAAGTTGCAGAACATAAGGACATTGCGGACGACGGGCAAACC
GTACTTATCACAGAGCGTATCATCAAGATACATACGACTGCTACGGATAAGGACGGCAAC
AAAGAGCTTGAAGCAGGAAAAGAGGTTACAATCATTGATACCATAACCCTAGAGGGCTTA
GAAGTCGGTACACAGTACAAACTTGTAGGCTGGCAGATGTTGAAAGAAGAAAATGCCGAG
CTTCTTATCAATGGAAAACGTGTGGAAAGTGATTACACTTTTACCGCTGACAGCGAAACT
ATGAAAGTGGAAGTTGCTTTTACCTTTGACGCTACTTCTCTTGACGGTAAACAGCTTGTA
ACTTTTGAAGAATTGTACGATTTAAGCAATCCAGACGAGCCGAAGAAAGTTACCGAGCAT
AAAGACATTGAGGACGAGGGACAGACGATTACCTTTAAGGAAAAACCAGAAGTCCCAGAA
GAACCCGAAACGCCACAGACACCAGAAAAGCCTAGCAGACCTAGCGACAGTCCCAAAACG
GGCGATAACACCAACCTTTACGGACTGCTTGCATTATTATTAACTTCTGGTGCTGGACTG
GCAGGTATCTTCTTCTACAAACGCCGTAAAATGAAGAAATCATAA
>Cdif_630_PROKKA_00487 arnE
GTGTTTTTAGCATTTAAAAAGAAACAAAAAATAATTTGTGAGATTTTTACTAATAAAAAG
GGGCTTTCAATTTTAAGTGGTGCTATTAATGGATATTCTTATTTAGCATTATTAATTGCT
TTAAATAATCTAGAACTTAGCATAGCAGAGCCATTTTCTCAAGTATCTATGATAATAACT
TTAATACTTGCTCATTTTATATTCAAAGAAAATATAAAAGAAAAAATACCAGGTTCAATT
CTGATACTAATTGGTGGGTGGCTACTGTTACTTTAA
>Cdif_630_PROKKA_00488 bglF_1
ATGAATTATAAAAAAACTGCCATTGACATTATTGAACAAGTTGGTGGTTCAAAAAATATT
TTAGCTTTAGAACACTGTTCAACTAGACTACGCTTTAAGTTGATTGATAGAAGTAAAGTC
AATCAAGATGCTTTAAAAAAAGTACAAGGTGTTATGAGTATAGTTAATGGGGCACAATTT
CAAGTTGTCATTGGAAATAGTGTTGTTGATGTGTATGATGAAATTTTAAAAGTTTGCCCT
TTAGATACAAATGATAGTACTGTAAAAACTGAAGAAAAAATAAACTTAGGAACAAGATTT
ATAGAATTTATTATTAATATTTTTCAACCACTGATTTTTGCTATTGCAGGAGCTGGTATT
TTAAAATCACTGTTGATGTTATTAGCAATGTTTAATATTTTAAAATCAGATTCTACTATA
TATACATTATTAGTTGCTATTTCAGATGCAACATTCTATTTCCTACCTCTTATGGTAGCT
GTAACTACTGCCAATGTATTGAAATGTAATCGTTTAGTAGCTATTGCCGCTGTAGGATAC
TTATTGCTTCCAGCAACAACAACTGCTTTAAGTGAAGGTGTCGAACTATTTGGATTTACA
ATTCCAAACATTGCCTATAATGCACAGGTTTTCCCGGCTATCTTATGTGTGTCTTTCTTG
GCAACAATGGAGAAAATTTTTAACAAGTATTCACCAAAACCAATTCGAACTTTCTTTGTT
CCTATGATGTCTTTGGCAATTACTGTTCCAATTACTCTAACTATTTTAGGTCCTTTAGGA
TATAACGTTGGTACAATTTTTACAACCATTATTTTATTCTTATATAACAAAATGGGATTC
TTAGTTGTAGGATTACTTGCTGGTTTTCTTCCATTTATGGTTGCAACAGGAATGCACAAA
GCACTAATACCTTATTCAATTAATACAATTGGAAAGTTGGGTTATGAAGCTTTATATATG
ACATCTTCATTAGCCCACAATATTTCTGAAAGTGGTGCTTGTTTTGCAGTAGCCTTGCGA
ACAAAAGATGAAACATTAAAACAAACAGCATTATCTGCAGGAATTTCTGCCTTGATGGGA
ATTACAGAGCCAGCTTTATATGGTATTACTTTACAACATAAAAGAGCAATGTTAGGTGTT
GTATTCTCAAGTGCAATTTCTGGTACCTTTTTAGGATTATTTGCAGTAAAAGGATTTGTA
ATTGTTGGACCAGGGCTTGCCAGTATGAGTATGTTTATTGACCCAAACAATGGAAACAAT
TTGATTTTTGCAAGTATTGGTTTTGTTATTGCAATATTAGGCTCGTTTATTATTACACTG
ATTATTTGGAAGGAAGATACAAATACAGTAGAGTCATCAATTGGAGATGTTGTTGAAGAA
GAGCTAGAAGAAGAAAAAGAAGTAAATATCTTAGTAACTCCAGTAGAAGGAAAAGTAATA
GATTTAAGTAAGGTTAATGATGAACTATTTGCAAGTAAGACTTTGGGAGATGGAGTTGCA
ATTATACCGACCAATGGAAATTTATACGCACCTTGTGATTCAGAAGTTGTGATGTTATTT
GAAACAAAACATGCAATTGGTTTAAGAACAAAAAATGGGGCTGAGATTTTGATTCATATT
GGAATAAATACTGTAAGTATGAATGGAGATGGATTTAAAACATTTGTTAAGACAAGCGAT
AATGTAAAAGAAGGAGATTTATTAATTCAATTTGATTTAGACAAAATCTCACATGCTAAT
TTAGATTCAACTGTTATGATTGTAAACAATAATGGAGCAGATTATGCTTATAAAGTGTTA
AACCAGTCTTATGGCAATGTAAAAAAAGGAAGTATCTTGTTTGATGTAAAGGGAGGAATA
TAA
>Cdif_630_PROKKA_00489 group_2141
ATGAGAAAGTTTCCAGAAGGATTTCTTTGGGGAGGAGCTACAGCTGCTAATCAATTTGAA
GGTGGTTGGAATTTAGGTGGTAAAGGGTGGTCTGTATCAGATGTAGCAAAGGCACACTTT
GATGCAGATGTGAAAGATTATAAATCTAATAATGAAATCACAACAAAAGATATAGAAGAA
GGATTAGCACATCCTGAAGATGAAGTAAATTATCCAAAACGTCATGGTAGTGATTTTTAT
CATCACTATAAAGAAGATATTGCTCTAATGGCAGAAATGGGATTTAAGACATATCGAATG
AGTATTGCTTGGTCTCGTATTTTTCCAAATGGAGATGATAAAGAGCCAAATGAAGAAGGT
TTACAGTTTTATGATGATGTATTTGATGAGTTGATAAGTTATGGAATTGAACCACTTGTT
ACTATGTCACATTATGAACCACCATTAAATATCGTTTTAAACTATGATGGATGGTATTCA
CGACAAGTTATCAATATGTTTGTTAGGTATGTAGAAACTATCTGTGAAAGATATAAAAAC
AAAGTGAAATATTGGCTTACATTTAATGAAGTTGATTCTATGATTCGTCATCCGTACACT
ACTGGTGGTTTAGTTCGAGACCGTTTTAAGGATAAAAACTTTGAGGAAGTTATTTTTCAA
GCTATGCATCATCAATTTGTAGCTAGTGCCCTTGCAACAAAAATTTGTCATGAGATTATT
CCAAATTCAAAAGTAGGGTGTATGTTAACAAAATTAACGTATTATCCATATACATGTAGA
CCAGAAGATGTTTTGGCAACTCAACAAAAAATGAGAAGTATTTATGCATATAGTGATACG
CAGGTTTTTGGTGAGTATCCAGTATATTTACTGTCGTATTTTAAAAATAATAACATTCAA
ATAGTAAAAGAAGAACATGATGATGAAATTATGAAAAAGTATCCAGTAGATTTTATTTCA
TTCTCTTACTATATGTCTTCTTGTGAGGCAGCTGATACAACTGGATTAGATATTACACCT
GGGAATACGTTATTAGCTGTAAAAAATCCTTATTTAGAAATGAGTGAATGGGGTTGGCAA
ATTGATTCAATAGGTCTACGTATATCTTTGATTGAATTATATGATAGATACAGAAAGCCT
TTATTTATAGTTGAAAATGGATTAGGAGCTAAAGATATTTTAACTGAAGATAAAAAAGTT
CATGACCAATATAGAATTAATTATTTAAAAGAACACTTTAAATGTATGTTAGATGCGATT
ATTGAAGATGGTGTTGAACTTTGGGGATATACTTCATGGGGTTGTATTGATTTGGTCAGT
GAATCAACGAAACAAATGTCAAAACGTTATGGATATATTTATGTGGATGCTGATGACTAT
GGAAAGGGGACATATAATCGATATAAGAAAGATAGTTTTTATTGGTATAAAAAGGTAATT
GAAAATAATAGTATAGATTTTAAATGA
>Cdif_630_PROKKA_00490 licT_1
ATGAACTACATAATAAAGAAAGTTTTGAACTCGAGCGTTGTTTTAGTTCATGACACAAAG
GATAATGAATTTATTTTGCTAGGGAAAGGAATTGGATATGGTAAAAAAACAGGAGAATAT
ATTTGTGGTTCCAATGATAATCAAATGTTTGTCCCTGTTGAAAATACAAAATCAAAACAA
TTTTTAGAATTAATGGATGATATTCCTGTCGACATTTTAAAGATAACACAGGAAATAATA
GTAGAGGCAGAAAAGTTATTGAACTCATCTTTTAATAAAAACTTATACTTAATATTAGCA
GACCATTTTAACTTTGCAATTGAAAGGATGCGTAAAGGAATAAAAATTACAAATCGAGTA
TTTTGGGAAATAAAAAATTATTATCCAAATGAGTTTAAGGTTGGAATGGTTGCAATTTAT
ATGGTAGAGGAGAGATTGGGCATTCAATTACCAGAGGAAGAAGCAGCTAACATTGCTTTC
CATTTTGCAAATGCTATGGCTTCAGATGGAAATTCATATGATACGATTAAGTATGCCAAA
GTAATTGGAGAAATAATTAATATTTTTATTTTTTCTTTGAATAGAACCTTAGATAAAAAG
AGTATGCATTATATGAGATTTATAACACATATAAAATTTTTTGTGGAAAGATTTTTTTCA
GATAGTATGTTAAGCAGTGGTGATGATTTATTATTTAATCAAATGAAAAGGTCAAATCCA
AAAGAAATGTTAATTGCATTAAAAGTTAGAGATTTTTTAGAAAAGAAATATGGAAAAAAG
TTAACAAATGAGGAAATAGCTTTCTTGGTTGTCCATATCGCACGAGTTAAGCAATAG
>Cdif_630_PROKKA_00491 group_2429
ATGAAGAATAAAAAATTCAATGTTATAACACTGATAATACTTGATAATCATATTTATGCC
ATTAATAAAGAGCAGATTAGTACTAATTCAAAAAGAATTTACTTTGAAAAAAGTGGATTT
TTCAGTGATTATAAGTGA
>Cdif_630_PROKKA_00492 asnB_1
ATGATAAATTTAGAAGAAAAGTATTTAACACGAAAAGACACATATATGATAAAAATTCTA
GAATATAATGGACATATTCGAAACTGGAAAGTTCTCTGTGAAGAACTTGGAATCGATTCT
TCATTATGTAGAGATGAGCGTGAACGAGCAATTTTAGTGGAAGCATATAAGACATGGGGA
TATGATATGGCAAATCACATGCATGGAATGTTTGCTTTTGCATTATGGGATACTGTGGAA
AAGAAACTCTTCTGCCTAAGAGACCAGTTTGGAGTAAAACCTTTCTATTATTATGAGACT
GAAAATGGGAAGCTTCTCTATGGTTCATCTATTCGTAAGATTATGGAGCAACCAGGATTT
GTGAAAGAGTTAAATGAAGACATGTTACAGATTTATATGTCTTTCACATATGTAGCAGGT
GAAAATACATTTTTCCGTGGAGTAAAGAAGCTTATGCCAGGACATTACCTTGTCTATCAG
AATAAAACAGTATGTATTGGTCGTTATTGGAAACCTGAATTTCATCCTGACAACAGCAAG
TCTATTGAGGAATGGACGGATGAAATTCATACAACACTTCAGAAAATTATGCCAGAGGTA
AAATCAGAGAATGAAACTGCAGAGTTATTCCTATCAGGAGGTGTTGATTCATCTTATATA
TTGGCAATGTCAGATATAGAAAAAACAGGTTCATGTGGTTATGAGGAAGAGCGTTTTGAT
GAATCAAAATTAGCACAACAGACAGCTAATATTCTTGGGTGTAAAAATTCGAGATATATA
ATTACACCTGAAGAGTATTTTGCGTCAGTACCTTATGTAATGTACCATATGGAGCAACCA
ACTGGAGATGCATCTGCTATCGTTTTTGCTATTGGATGCAAGGCAGCAGCTGAAAACACA
AATATCTGTTACTCTGGAGAAGGAGCAGATGAGTTTTTTGGTGGATATAATATATACCAT
AAGGCAGAGTGTTATGGAGAGAATTTGAAGACATTTTATATTGGAAATACAAACATTATG
AATGAGGGTGAGAAAAGAAAAATTCTTAAGAAATACAATCCTGATGTGCTTCCTATTGAA
GTGGTAAAAGGAATTTATGAAGAAACAGAAGAACTAGATACACTTACTAACATGTCAAAT
GTAGATATTCAAATATGGTTGGAAGGAGATATTTATTTTAATATAGATAAAATGAGTACT
GCAGTTGGATTGGAAGTCAGAATGCCTCTTACAGATACAAGAATATTTGATATTGCATCC
AGAATACCATCAGAATATAAAGTGAAAGGAAAAGAGAATAAGATTGCCTTTCGTACAGCT
GCATCAAAAACATTACCAGAAGAGATTGCTTTTAGAAATAAATTAGGATTTATTGTGCCA
ATTCGTATATGGATGGCTGATGACCAATATAATAAGGACATCCGAGATAAATTCAATAGT
GAGATAGCAGATAAATTCTTTAACATAGATGAGATTAATGAGATTTTTAATGACTACATT
AGTGGAAACTCTGATAATTGGAGAAAGATTTGGATGATTTACACATTCCTAGTGTGGTAT
GAAATCTATTTTGTAAAATGTTAA
>Cdif_630_PROKKA_00493 group_2430
ATGAATATCTTATATACAGTTGAAAATAGTATCTATGTAAATATAACTAATACATGTCCA
TGTAGTTGTGTTTTTTGTATAAGAAACGAAAAAGATGAAGTTGCAAATAGTGGTAGTTTA
TGGTTGGAGCATGAGCCAAGTGTAGATGAAGTAAAAGAAGCCTTCAATAAATACAATTTA
GACGACTATGATGAAATCGTATTTTGTGGATATGGCGAACCATTAATGAGAATAAATGAA
TTGATAGATGTAGCAAAGTTTATAAAAGAAAAAAGTAGCATAAAGATAAGAATAAATACA
AATGGTCTAAGTGATTTAATACATAACAAAAAAACAGCTATTCTGTTAAAAGATGTTATA
GATGCAGTATCAATAAGTCTTAATGCCCCAAATAAAGAAGCTTATAATAGAGTTACTCAA
CCAAAGTTTGGAGAAAAATCATTTGATTATATGTTAGATTTTGCAAAAGATTGCAAAAAA
TATATAAAAGAAGTAGCTTTTTCAGTAGTAGATGAAATATCTCCAGAAGAAATAGAAGAA
TCTAAACAACTGGCAAAAAAACTTGATATACCATTAAGGGTTAGACATAAGAATTAG
>Cdif_630_PROKKA_00494 group_9819
TTGGAAAAAATGAATAAAGTTACTTCTAAAAAAACTACCTATATTGTTACTTCAGCATTA
TTTGCATCCATAATATGCCTGACAATAGCATATATATTACATATTCCAGTTGGTGGAAAC
AATGGATATGTTCATATAGGAGATGCTTTTATTTATCTAGCTGCAACTATTTTGCCAACA
AACTATGCTATAGCTGCTTCTGCAATTGGTGCTGGTCTAGCTGATTTATCTACAGGTGCT
GCTATCTGGGTAATACCAACTATAATCATAAAACCAATACTTGTATTATTTTTCACTTCT
AAAAGTGACAAGATAATAAATAAGAGAAATATAGTTGCTTCGGTTGTAGCAGGTATAGTA
GGATTAGTTTTATACATGTTTGCTGAAGGTATAATTATTGGAAGTTTTACAAGTGCATTT
GTAATGAGCTTACTTGGCTTATTACAGCCAATAGGAAGTTTTATTGTTTTTATAATCTTA
GGTATGGCACTTGATAAACTTGATTTTAAAAAACGTTATTTTAATTAA
>Cdif_630_PROKKA_00495 group_9474
ATGAAAATACTAGTATTTGGAGCACGCGATTATGAAGAACCAGTAATAAAAAAATGGTCT
GAAGAACATAAGGATGTTCAAGTGGATATTTATCCTGAAAACATGACTGAAGAAAATGTA
GTTAAAGCTAAAGGGTATGATGGTATATCTATACAACAAACTAACTATATAGATAATCCT
TATATTTATGAAACTTTAAAAGATGCTGGGGTTAAAGTTATAGCTTCAAGAACTGCAGGG
GTTGACATGATACATTTTGATTTAGTTAATGAAAATGGACTTATCGTTACAAACGTTCCT
TCTTATTCACCTAATGCAATAGCTGAATTAGCTGTTACTCAAGCTATGAACCTTTTAAGA
AAGACTCCTCTAGTAAAGAAAAAAGTCTGTGAAGGTGATTACCGTTGGATAGCTGAACTT
CTTGGAACAGAAGTTAGATCTATTACAGTTGGTGTTATAGGTACAGGAAAAATAGGTGCT
ACTTCTGCAAAATTATTCAAAGGCCTAGGAGCTAATGTAATTGCATTTGACCAATATCCA
AATAGTGATTTAAACGATATATTAACTTACAAAGATTCTTTAGAAGACCTTCTAAAAGAA
GCTGACCTTATAACATTACATACTCCTTTACTTGAAGGAACAAAACATATGATAAATAAA
GATACTCTAGCTATAATGAAGGATGGAGCTTACATAGTAAATACTGGCCGTGGTGGTTTA
ATTAATACAGGGGATTTAATAGAAGCACTAGAGTCAGGAAAAATTAGAGCTGCTGCCCTT
GATACATTTGAAACTGAAGGATTGTTCTTAAACAAAAAAATGAATCCTGGAGAATTAACT
GACCCAGAAATAAATAAACTTCTTTCTATGGAACAAGTTATATTCACTCATCATCTTGGT
TTCTTCACTAGTACAGCGATTGAAAATATAGTTTATTCTAGTTTAAGTAGTGCTGTAGAA
GTTATAAAAACAGGAACTGCTACTAATAGAGTAAATTAG
>Cdif_630_PROKKA_00496 fldA_1
ATGCTTTTAGAAGGAGTTAAAGTAGTAGAACTTTCAAGTTTCATCGCAGCACCATGTTGT
GCAAAAATGTTAGGTGACTGGGGTGCAGAGGTTATTAAGATTGAACCTATAGAAGGTGAT
GGAATAAGAGTTATGGGTGGAACATTTAAATCTCCAGCATCAGATGATGAAAACCCTATG
TTTGAATTAGAAAATGGAAATAAAAAGGGTGTAAGTATTAATGTAAAATCAAAAGAAGGA
GTAGAAATATTACATAAATTATTATCAGAAGCAGACATATTTGTAACTAATGTTAGAGTT
CAAGCATTAGAAAAAATGGGTATAGCTTATGACCAAATAAAAGATAAGTATCCAGGATTA
ATATTCTCTCAAATATTAGGATATGGTGAAAAAGGACCTTTAAAAGATAAACCAGGATTT
GACTATACTGCATACTTCGCAAGAGGAGGAGTTAGCCAGTCTGTTATGGAAAAAGGAACA
TCTCCAGCAAATACAGCAGCAGGATTTGGTGACCACTATGCAGGTCTAGCACTAGCAGCA
GGAAGTTTAGCAGCATTACATAAAAAAGCTCAAACTGGTAAAGGTGAGAGAGTAACAGTA
AGTCTTTTCCATACAGCTATATATGGAATGGGAACAATGATAACAACAGCACAATACGGA
AATGAAATGCCTTTATCAAGAGAAAATCCAAACAGCCCATTAATGACTACATATAAATGT
AAAGATGGAAGATGGATTCAATTAGCTTTAATACAATACAACAAGTGGTTAGGCAAATTC
TGTAAGGTTATAAATAGAGAATATATATTAGAAGATGATAGATATAATAACATAGATTCA
ATGGTTAATCATGTTGAAGATTTAGTTAAGATAGTTGGAGAAGCTATGTTAGAAAAAACA
TTAGACGAGTGGTCAGCTTTATTAGAAGAAGCAGACTTACCATTTGAAAAAATTCAAAGC
TGTGAAGATTTATTAGATGACGAACAAGCTTGGGCAAATGACTTCTTATTTAAGAAAACA
TACGATAGCGGAAATACAGGTGTCTTAGTTAATACTCCAGTTATGTTTAGAAATGAAGGA
ATTAAAGAATATACACCAGCACCAAAAGTAGGTCAACATACTGTAGAAGTATTAAAATCT
TTAGGCTACGATGAAGAGAAAATAAATAACTTTAAAGATAGTAAAGTTGTAAGATATTAA
>Cdif_630_PROKKA_00497 fldI_1
ATGTACACAATGGGATTAGATATAGGTTCAACTGCATCAAAGGGAGTAATCTTAAAGAAT
GGGGAAGATATTGTAGCTTCTGAAACAATATCCTCTGGTACTGGGACTACTGGACCATCA
AGAGTTTTAGAAAAATTATATGGCAAGACAGGTCTTGCAAGAGAAGATATTAAAAAAGTT
GTAGTTACAGGATATGGAAGAATGAACTATTCAGATGCTGATAAGCAAATAAGTGAATTA
AGCTGTCATGCTAGAGGGGTAAATTTCATAATTCCAGAGACAAGAACCATTATTGACATA
GGCGGTCAAGATGCAAAGGTATTAAAATTAGATAATAATGGAAGACTATTAAACTTTCTT
ATGAATGACAAATGTGCTGCAGGTACAGGAAGATTTTTAGATGTAATGGCAAAAATAATA
GAGGTTGATGTATCTGAACTCGGAAGTATATCTATGAATTCTCAAAATGAAGTATCAATA
AGCAGTACATGTACAGTATTTGCAGAGTCTGAGGTTATATCACATTTATCTGAAAATGCA
AAAATTGAAGATATAGTGGCAGGTATTCATACTTCAGTAGCAAAGAGAGTTTCTAGCCTA
GTAAAAAGAATAGGAGTACAAAGAAATGTAGTTATGGTTGGTGGAGTTGCTAGAAATAGT
GGTATTGTAAGAGCTATGGCAAGAGAAATCAACACAGAAATTATTGTACCTGATATACCT
CAATTAACTGGTGCTTTAGGAGCAGCGTTATATGCTTTTGATGAAGCAAAAGAATCACAA
AAAGAAGTGAAAAATATATAA
>Cdif_630_PROKKA_00498 fldB
ATGTCTGAAAAAAAAGAAGCTAGAGTAGTAATTAATGATTTATTAGCTGAACAATATGCA
AATGCATTTAAAGCTAAAGAAGAAGGAAGACCTGTAGGTTGGTCAACATCAGTATTTCCT
CAAGAGTTAGCAGAAGTATTTGACTTAAACGTATTATATCCAGAAAACCAAGCAGCTGGA
GTAGCAGCTAAAAAAGGTTCTTTAGAATTATGTGAAATAGCTGAATCTAAAGGATATTCT
ATTGACCTATGTGCATATGCAAGAACAAATTTTGGTCTTTTAGAGAATGGTGGATGTGAA
GCTTTGGATATGCCAGCTCCAGATTTCCTACTTTGCTGTAACAATATATGTAACCAAGTT
ATAAAATGGTATGAAAATATTTCAAGAGAATTAGATATACCTTTAATAATGATTGATACA
ACTTTCAATAATGAAGACGAAGTTACTCAATCAAGAATAGATTATATTAAAGCTCAATTT
GAAGAAGCTATAAAACAACTAGAAATTATATCAGGAAAGAAATTTGACCCTAAGAAGTTT
GAAGAAGTAATGAAAATATCAGCTGAAAACGGAAGACTATGGAAGTATTCTATGAGTTTA
CCAGCAGATTCTTCTCCTTCTCCAATGAATGGATTTGACTTATTTACTTACATGGCTGTA
ATAGTTTGTGCTAGAGGTAAAAAAGAAACTACAGAAGCATTTAAGTTACTTATAGAAGAA
TTAGAGGACAACATGAAAACTGGTAAATCTTCTTTCAGAGGGGAAGAAAAATACAGAATA
ATGATGGAAGGTATACCTTGTTGGCCATATATAGGATACAAGATGAAAACATTAGCTAAA
TTTGGAGTTAACATGACAGGTAGTGTTTATCCACATGCTTGGGCATTACAATATGAAGTT
AATGATTTAGATGGAATGGCAGTAGCATATAGTACTATGTTTAACAATGTAAACCTAGAC
CGTATGACAAAATATAGAGTTGATTCTTTAGTAGAGGGTAAATGTGATGGAGCATTCTAT
CATATGAACAGAAGCTGTAAACTTATGAGTTTAATACAATATGAAATGCAAAGAAGAGCA
GCTGAAGAAACTGGATTACCATATGCTGGATTTGATGGTGACCAAGCAGACCCTAGAGCT
TTCACTAATGCTCAATTTGAAACAAGAATTCAAGGTTTAGTTGAAGTAATGGAAGAAAGA
AAAAAACTTAATAGAGGTGAGATATAA
>Cdif_630_PROKKA_00499 fldC_1
ATGGAAGCTATTTTATCTAAAATGAAAGAAGTAGTTGAAAATCCAAATGCGGCTGTAAAA
AAATATAAAAGTGAAACTGGTAAAAAAGCTATAGGTTGTTTCCCAGTTTATTGCCCAGAA
GAAATTATACATGCAGCTGGAATGCTTCCAGTTGGTATATGGGGAGGACAAACAGAATTA
GATTTAGCTAAACAATATTTCCCTGCATTTGCATGTTCAATAATGCAATCATGTTTAGAA
TATGGATTAAAAGGTGCTTATGATGAATTATCTGGAGTTATTATACCAGGTATGTGTGAT
ACACTAATTTGTTTAGGACAAAACTGGAAATCAGCAGTACCTCATATAAAATATATATCA
TTAGTACACCCACAAAATAGAAAACTTGAAGCTGGTGTAAAATACTTAATCAGTGAGTAC
AAAGGCGTAAAAAGAGAACTTGAAGAAATTTGTGGATATGAAATAGAAGAAGCAAAAATT
CATGAAAGTATAGAAGTTTACAATGAACATAGAAAAACTATGAGAGACTTTGTTGAAGTA
GCTTATAAACATTCTAATACTATAAAACCATCAATAAGAAGCTTAGTAATTAAGAGTGGG
TTCTTTATGAGAAAAGAAGAACATACTGAGCTAGTGAAAGATTTAATAGCAAAATTAAAT
GCTATGCCAGAAGAAGTCTGTTCTGGAAAGAAAGTTTTATTAACAGGTATATTAGCTGAT
TCTAAAGATATATTAGACATTTTAGAAGACAACAATATATCAGTTGTAGCTGACGATTTA
GCACAAGAAACAAGACAATTCAGAACAGATGTACCAGCAGGTGATGATGCGTTAGAGAGA
TTAGCAAGACAATGGTCAAACATAGAAGGATGTTCATTAGCTTATGACCCTAAGAAAAAA
CGTGGGTCACTTATAGTAGATGAAGTTAAAAAGAAAGATATAGATGGTGTTATCTTCTGT
ATGATGAAATTCTGTGACCCAGAAGAATACGATTATCCTTTAGTTAGAAAAGATATAGAA
GATAGTGGAATACCTACTTTATATGTTGAAATCGACCAACAAACTCAGAATAATGAACAA
GCCAGAACTCGTATTCAAACTTTTGCTGAGATGATGAGTTTAGCGTAA
>Cdif_630_PROKKA_00500 mmgC
ATGTTATATAACAAAGAACAAGAACTTTTAAGAAAAGCAGTAAGAGATTTTGTTAGTAAA
GAATTAGATACTTTACCAGCAGAAATGGATAAAACAGGTGTAATGCCTAAGGAATTAATC
AAAAAATTAGCTGATGCAAAATTTATAAGCAGTAATATCCCAGAAGAATATGGTGGTGGG
GGAGCAGGATATGTTTCTTACGCTATAGTAATGGAAGAAATAGCTAGAAGATGTGCTTCA
ACAGCTACTTTTGTTACAGCTGGTTCTTCTCTTGCTTCATTACCAATACTTTACAATGGT
ACTGAAGAGCAAAAACAAAAATACTTAAAAGGTATAGCAACAGGTGAATTAATAGGAGCA
TTTGGTTTAACTGAGCCAGGAGCTGGTTCTGATGCAGGTGGACAACAAACAACAGCAGAA
TTAGTTGGAGATCACTATATATTAAATGGTAGAAAAACTTTCATAACTAATGGACCATTC
TGTGATGTAGCTATAGTAATAGCAGTTACAGATAGAAGTAAAGGACTTAGAGGAACATCA
GCGTTTATAGTAGAAAGTAAATGGGATGGTTTCTCAACAGGAGCTCATGAAGATAAGATG
GGTATAAGAGGAACTGAAACTTCTGACTTAATATTTGAAAACGTTAAAGTTCCAAAAGAA
AACTTACTTGGAAAAGAAGGTCAAGGATTTAAGATAGCAATGGGTACTCTAGAAGTTGGT
AGAATAGGTGTTGCTGCCTTAGCTCTAGGAATAGCTCAAGGTGCTTTAGATGAAGCTGTT
AAATATACAAAACAAAGAGTTCAATTTGGTAAGCCTATAGCTAAATTCCAAAATACTCAA
TTTACTATAGCTGACATGGAAACAAAAGTTTGTGCAGCTAGAGGATTAGTTTATGATGCA
GCACAAAAGAGAGATGCAGGAATGAGAGTTGCTCAAGAATCTGCTATGGCTAAATACTAT
GCATCAGAAATTGCAAATGAAGTTGCTTATAAAGCATTACAACTTCACGGTGGATATGGA
TTTATAAAAGATTATGAAATCGAAAGAATGTACAGAGATGCTAGAATCGTATCAATATAC
GAAGGAACATCAGAAGTTCAAAAAATGGTAATTTCATCAAACGTATTAAAATAA
>Cdif_630_PROKKA_00501 acrB_1
TTGAAAATATTAGTTTGCGTAAAACAAGTTCCAGATACTAACGAAGTAAGAATAAATAAA
GAAACAGGTACTCTTATAAGAGATGGAGTTCCAAGTATATTAAACCCAGATGATGCAAAT
GCATTAGAGGAAGCTTTAAAAATTAAAGATGAGCATGATGATGTAACTATAACAGTTATA
ACAATGGGACCTCCTCAAGCAGACTTTATGCTAAGAGAGTGTTTAGCTATGGGTGCTGAT
GATGCAATATTATTAAGTGATAGAGCATTTGGAGGAGCTGATACTTGGGCTACATCAAAT
ACTATTGCAGCGGGAATATCTAAAGTAGGTGACTATGACATAATATTTGCAGGAAGACAA
GCAATAGATGGAGATACTGCACAAGTTGGACCACAAATTGCAGAGAAATTAGACATTCCT
CAAGTTACATATGTACAAGATTTCAAAATAGAAGGAAAAGATATAATAGTTCAAAGACAA
TTAGAAGATGGATACGAATTAATAAAAGTAAGTACACCTGTACTTTTAACAGCAGTAAAA
GAGTTAAATACACCTAGATACATGTCTGTTGATAAAATAGTAAAAGCATATAAACATGAT
GTAAAAGTTTGGACAATTGATGATTTAGATGTAAATAAAGAAGAAGTTGGTTTAAAAGCA
TCACCAACTAAAGTATTTAGATCATTTACTCCTGAACCAAGAGGAAAAGGAGAAATCTTA
GAAGGTAAAGCTGATGAAATAGCTAGTAAAATAATAATCGGTCTAAAACAAAAGCACATT
ATATAA
>Cdif_630_PROKKA_00502 acrA_1
ATGAATGATATAAAAGATTTAAGTTCTTATAAAAACGTATGGATATTTGCAGAACAAAGA
GAAGGAAAAATAGCTCCAGTAGTTATAGAATTATTAGGAGAAGGAAGAAAATTAGCTAAA
GAAGTAGATGCAGAACTTTGTGCAATATTATTAGGAAAAGATGTTGATGGATTAGCTAAA
GAATTAATCACTTTTGGAGCTGACAAAGTTTATGTTGCAGATGATGCTCTTTTAGAAAAA
TATACAACTGATGCATATACAAAAGTAATAAAAGATGCAATAGATGAAATAAAACCAGAA
ATAATGCTTTTCGGAGCAACTCATATAGGTAGAGACTTAGCACCTAGAATAGCTTCAAGA
GTTGGAACTGGATTAACAGCTGACTGTACTAAGTTAGAAATAGACCCAGAAGATAAGAAA
ATAAAACAAACTCGTCCAGCATTTGGTGGAAACATAATGGCTACAATCATTTGTCCAAAC
CATAGACCTCAAATGTCTACAGTTAGACCTGGTGTTATGGATAAAGCTGAAAAAGACGAA
ACAAGAACTGGTGAAGTTATAGCATTAGACTACAAAATAACTCAAGATGATATAAGAACT
ACTGTTTTAGAAACAGTTAAAACTAAGAAAGATTTAGTATCTCTTACAGATGCAAATGTT
ATAGTATCAGGTGGTCTAGGATTAGGTGGACCAGAAGGATTTGAAATGCTTAAGAAATTA
GCTGACAAATTAGGTGGAGTAGTTGGTTCTTCTCGTGCGGCTGTTGATGCTGGATGGATA
GACCATTCTCACCAAGTAGGTCAAACAGGAACTACTGTTAAACCAAACCTATATATAGCT
TGTGGTATATCAGGAGCAATACAACATTTAGCAGGTATGCAATCATCAGATTTCATAATT
GCTATAAACAAAAACCCAGCAGCTCCAATTTTAGAAATCGCTGACTATGGAGTAGTTGGA
GACTTACATGAAATAGTTCCAATGCTTATAGAAAAATTAGATAGCGTTGATGATTTATTA
GAAGCTATAAAAGCTTAA
>Cdif_630_PROKKA_00503 group_9434
ATGGATAATAATTTAATAGGGCTTATAGAACATGTAGAAAATCCAGCCATTTTATGTAAA
GAATCAGGCGAAATAATATACTGTAATCATCTAATAGATAGTATTTTTAGTTTTCTAGAT
ATAAAAAAGCCTAGAAATATAAATGAATTAGATTCAAATTTTGACAAAACAGAAATACTG
ACAGATAGTAAAAAGAAAATAGCTTTCAGAGAGTTAAGGATGACTGCACATATATACAAT
ATGAAAGATAATAATAATGAAAATAATATAGTTTATTTATTTGAGAAGTCTCTAATATCT
GATAAAGTAATTGAAGATATAATAGAGCATATAGATGAAGTTGTTGTTGTGTTTAACAAA
GATGGGGTAATTGAAAAGATGAACACTGTCAGTGATGAGATATTACCTTTTAAAAGAACT
GAGGTACTTGGTAGAAATATAACAGACCTTGTGAGACAAGGATTAGTTGAAGAACCAATA
ATATTAAACATGCTTAAAGTGAAGAAAAAGATTTATAGAAATATCGTTTACCCAGATGGG
AAGCTTATTGCATATACGGCAGTTCCAAGATGGGATTCTAAGGGAAAGCTTACAGGAGGA
GTACTAACAGGGAGAGATATTTCAAGGGTTATTAAGCTTGAATCTCAGATAAAATATAGT
GATATATCAGAAGACACAGAGTATATAAGTCAAAGTAAGATTATGGACAATATAAAAAAA
GTTGTTAAGAGAGCTGCAGCCTCAGATTCTTCTATATTTATAAATGGAGAATCAGGTGTG
GGAAAAGAAATAATAGCAAGAACAATATATAAGTATAGTTCAAGGAGAGACAAACCTTTT
ATAGCTATAAACTGTGGAGCTATACCAAATGAATTATTAGAGTCAGAGTTTTTTGGATAT
GAAGAAGGTTCTTTTACTGGAGCTAAGAAAAAAGGTAAAAAGGGACTTTTTGAAGAGGCG
AATGGTGGAACTATTTTCTTGGATGAGATAGGTGAGTTACCAATGCAGATGCAAAAAAAA
TTACTTAGGGTTATACAAGAAAATACTATTACTAGAATAGGTGGTAGTAAGCCTATAAAA
ATAGATGTTAGATATATAAGTGCTACTAATATTTCTCATGAAGACCTTAGAAATAACCTT
AAATTTAGACAAGATTTGTACTATAGATTAAGTGTTATTCCAGTAAAAATACCTCCTCTT
AGAGAAAGAAAAGAGGATATAGTACCATTAGTAAATTATTTCTTAAAACTTTACAATGAA
AAGTACAATAGAGAAGTAGAAGTTTCGCCTAAAGTTATTGAGTTATTAGAAGAATATTCT
TGGCCAGGAAACATAAGAGAATTAAAAAACATCATTGAAAGATTTGTAGTATTATCAGCT
AAAAATGTAATTGGAGAAGATGAATTTAACATGCTTATAAATTTAGATATGATTGATAAT
GAAACAGATGATTTATCACCAATAGTGGTAAATGGAATTATGAATCTTAATGATGCATAT
AAAATAGTGGACCAAATAATGATAAGTAAGGCTATAAATAAGTATGGTTCAATAACAAAG
GCTGCTGAAGTTATAGGTATATATCCTTCTACCATCCATAGAAAGATAAAGAGTGGACAT
ATTCACGTTTAG
>Cdif_630_PROKKA_00504 fba
ATGGCATTAATTACTACAAAAGAAATGTTTAAAAAAGCTTACGAAGGTGGATTTGCTATA
GGTGCATTTAACATAAGTGACTTAGAACAATTACAAGGTGTTTTAAAAGCTGCTAAATCT
AAAAATTCTTATGTTATGATACAAGCTTCTATGTCAGCTGTTAAATATGCTGGACCTCAT
ACATTAGTTGAAATGGTTAAGGCTGCTTCTGATGAAATAGGTGTAGATGTAGCTCTTCAC
TTAGACCATGGTCCAAATATGGATGCTATTAAAACTTGTATTGATGCTGGTTTCTCTTCA
GTTATGATAGATGGTTCTCATTTTGACTTTGAAGAAAATGTTAGAATAACTAAAGAAGCT
GTTGAATATGCACACTCTAAAGGTGTTGTTGTTGAAGCAGAACTTGGTGTTCTAGCTGGA
ACAGAAGATGATGTTACTTCTGATGTTCACAAGTATACTCAACCAGCTGAGGCAGTTGAG
TTCGTTGAAAGAACAGGTGTTGATTCATTAGCAATAGCTATTGGAACTTCTCATGGTGCT
TTCAAATTCAAAGGAGAAGCTAAATTAAGATTCGATATACTAGAAGAAATCCAAAGCAAA
TTACCAGGTTTCCCAATAGTTCTTCATGGTGCATCTGCTGTTGACCAAAACGCTGTTGCT
ACATGTAATGAATTTGGTGGAAATATAGCTGGTGCTAAAGGTGTACCTGTAGATATGTTA
AGAAAAGCATCTTCTATGGCTGTTTGTAAAATAAACATGGATACTGACTTAAGACTAGCT
ATGACTGCTGCTATCAGAAAATTCTTAGCTGAAAATCCAAAAGAATTTGACCCAAGAAAA
TACATTGGTGCTGGTAGAGATGCTATACAAGCTGTAGTTGAAAGCAAGATAGATGATGTT
TTAGGTTCTGCTAACTCTATAAACTAA
>Cdif_630_PROKKA_00505 group_4608
ATGCCACAGATAAAAATAAGAGGAATTAATGAAAATGATATATGTAAAATAAGTGAAAAA
ATGATAAATGATTTAGTTGAAGCTGTAAAATGTCCAAGAGACTACTTTGAAATAGAATGT
ATAAAGTCAGTTGCAATAAGAGATGGTAAAATAGCAGATGTATATCCTTTTGTTGAAGTA
GCTTGGTTTGATAGAGGACAAGAAGTACAAGATATAGTAGCAAGAATAATAACTGATAGT
ATAAGAAATAATTTAGATGTAGAAAGTATGGATTTAGCATTTACAGTATTTGAAAAAGAA
AAATATTATGAGAATGGAGAGCATTTTTAA
>Cdif_630_PROKKA_00506 group_3643
ATGGCTAAAAAGCAACGTATAGATAAAATTCTTTCAAATTTAGGTTATGGAAGTAGAAGT
GAAATAAAGAAGTATTGTAAACAAGGGTCTGTAGTAGTAAATGGAAGTGAAGTTTCAAAT
CCAGGAACTCAAGTAGACACTGAAAATGATGAGATATTATTTAATGGAGAAGAAGTTATA
TATAGAGAATATATATATTTGATGATGAATAAACCTGATGGATATATATCAGCAACTACA
GATAAATATGACCCAACAGTATTAGATTTAATTGATTTATCATACTTAGCTTTTGAACCA
TTTCCTGTTGGAAGGTTAGATAAAGACACAGAGGGATTATTAGTTTTAACTAATGATGGA
AAGCTTTCTCATAGAGTTTTATCTCCTAAGAAGCATGTGCCTAAGACTTATTATGCAAAA
ATTGATGGAGTAGTTACTGAAGAAGATGTAGAAGCTTTTTTAGAAGGTGTAGTGCTTGAT
GACAGATATAAAACTATGCCATCACAGTTAAATATATTAAAAAGTGATGATGAATCAGAA
ATAGAGCTTACAATACATGAAGGTAAGTTTCACCAAGTAAAAAGAATGTTTGAAAGCGTA
GGCAAAAAAGTAGTATACTTAAAAAGATTGTCTATGGGCAATTTAAAATTGGATGAAAGT
TTAGAGTTAGGTGAGTATAGAGAGTTAACAGATGAAGAAGTAAAATTGATTGAAGAAAGA
TAA
>Cdif_630_PROKKA_00507 group_1319
GTGAAGAAAAAAGATGTTATAGAATTTGAAGTAGATAAAATGGAATTTGGTGGTACATCT
TTAAGCCAAGTTGGAGATAGAGTTATCCATATGAAGGGTGGAATAAGTGGTCAAAAGGTG
[truncated: 7,575,215 more chars]
